# Supplementary material for: TMT Proteomics-Based Study of Proteins and Pathways Associated with β-Glucan Degradation in Barley Germination
Source: Metabolites. 2026 Apr 7;16(4):250. doi: 10.3390/metabo16040250 (PMC13117924; doi:10.3390/metabo16040250)
Supplement: Supplementary file 1 [file metabolites-16-00250-s001.zip]

Archive with 10 entries (10 files):
- Supplementary figures.pdf
- Table S1.Sequence of gene primers for qPCR assay.xlsx
- Table S2. List of peptide identifications.xlsx
- Table S3. Differently expressed proteins.xlsx
- Table S4.  summary.xlsx
- Table S5. GO annotations in the three comparison groups.xlsx
- Table S6. GO terminology .xlsx
- Table S7.KEGG pathways of the three groups..xlsx
- Table S8.Mascot search library parameters..xlsx
- Table S9.PPi of the third group..xlsx
