# Supplementary material for: TMT Proteomics-Based Study of Proteins and Pathways Associated with β-Glucan Degradation in Barley Germination
Source: Metabolites. 2026 Apr 7;16(4):250. doi: 10.3390/metabo16040250 (PMC13117924; doi:10.3390/metabo16040250)
Supplement: Supplementary file 1 [file metabolites-16-00250-s001.zip › Table S1.Sequence of gene primers for qPCR assay.xlsx]

## Sheet: Table S1
Table S1.Sequence of gene primers for qPCR assay.
ID	Gene Primer Sequences
Hv_actin_qFw	CGACAATGGAACCGGAATG
Hv_actin_qRv	CCCTTGGCGCATCATCTC
F2D4N5F	AATCTTTACCACTACGATCTCCC
F2D4N5R	CGCAACTATCCTTGGTTCATT
HDP9F	ACCTCACAGCGACAGCAAT
HDP9R	TGGAGCCTTTCACCATTCT
M0UYT8F-1	TGAAGTTGGAAATGGTGGGA
M0UYT8R-1	TTGCTGATTATGGTCTTTGTCTG
EEZ5F-1	TCGTCTACTACTCCGCCAC
EEZ5R-1	GCTATCATTCGCATCAGGTA
F2DFK1F	CTGTTAGCAAGGGCATCGTC
F2DFK1R	CACCAATGGTAGCTTTGTCG
JE08F-1	GACACTGGAGGGAGCCGAGA
JE08R-1	CCATGACGAGCAGCCCGAAC
