# Supplementary material for: TMT Proteomics-Based Study of Proteins and Pathways Associated with β-Glucan Degradation in Barley Germination
Source: Metabolites. 2026 Apr 7;16(4):250. doi: 10.3390/metabo16040250 (PMC13117924; doi:10.3390/metabo16040250)
Supplement: Supplementary file 1 [file metabolites-16-00250-s001.zip › Table S2. List of peptide identifications.xlsx]

## Sheet: List of peptide identifications
Table S2. List of peptide identifications.
Annotated Sequence	Modifications (all possible sites)	Modifications in Master Proteins (all Sites)	Protein Groups	Proteins	PSMs	Master Protein Accessions	Positions in Master Proteins	Missed Cleavages	Theo. MH+ [Da]	Abundances (Scaled): F3: 126, Sample	Abundances (Scaled): F3: 127N, Sample	Abundances (Scaled): F3: 127C, Sample	Abundances (Scaled): F3: 128N, Sample	Abundances (Scaled): F3: 128C, Sample	Abundances (Scaled): F3: 129N, Sample	Abundances (Scaled): F3: 129C, Sample	Abundances (Scaled): F3: 130N, Sample	Abundances (Scaled): F3: 130C, Sample	Abundances (Scaled): F3: 131, Sample	Abundance: F3: 126, Sample	Abundance: F3: 127N, Sample	Abundance: F3: 127C, Sample	Abundance: F3: 128N, Sample	Abundance: F3: 128C, Sample	Abundance: F3: 129N, Sample	Abundance: F3: 129C, Sample	Abundance: F3: 130N, Sample	Abundance: F3: 130C, Sample	Abundance: F3: 131, Sample	Quan Info	Ions Score Mascot	Confidence Mascot	Percolator q-Value Mascot	Percolator PEP Mascot
[K].SAGGGGGGGGAEEGAAGAAVR.[R]	1xTMT6plex [N-Term]		1	2	1	F2E6K4	F2E6K4 [5-25]	0	1844.9	103.3	103.7	103.4	102.6	104.1	103	100.3	91.5	102.5	85.6	489.9	463.7	523.3	483.7	494	485	476.6	372.6	447.8	289.6	Unique	197	High	0	1.248e-19
[R].GGGGGYGGGGGYGGQGGGYGGQGGGGYGGQGGGGYGGQR.[G]	1xTMT6plex [N-Term]		1	1	1	F2CR90	F2CR90 [102-140]	0	3385.46	101.3	129.5	137.4	133.9	103.3	101.2	92.8	65.8	69.7	65.3	223.5	269.3	323.6	293.8	228.1	221.6	205.2	124.7	141.8	102.8	Unique	169	High	0	2.88588e-20
[R].SGGGGGGFGGGGGGYGGQR.[R]	1xTMT6plex [N-Term]		1	1	3	F2CXF8	F2CXF8 [87-105]	0	1727.8	111.3	132.2	134.1	132.1	101.2	93.2	89.4	69.7	78.4	58.4	938	1050.4	1207	1107.6	853.8	780	755.5	504.8	609.4	351	Unique	155	High	0	1.64e-16
[K].LVVSESGWPSGGGTAATPANAR.[F]	1xTMT6plex [N-Term]		1	5	2	A0A287Y0F7	A0A287Y0F7 [275-296]	0	2314.2	99.5	6.9	9.7	5.2	80.6	82.9	89.8	210.9	203.3	211.3	117.9	7.7	12.2	6.1	95.5	97.4	106.6	214.5	221.9	178.5	Unique	154	High	0	2.949e-11
[R].QTGPPASADNPLDLSGVDVR.[L]	1xTMT6plex [N-Term]		1	2	2	F2DMH9	F2DMH9 [368-387]	0	2238.16	99.8	86.9	96.2	89.6	96	104	94.8	113.3	113.3	106.2	99.9	82	102.8	89.2	96.2	103.3	95.1	97.4	104.5	75.8	Unique	148	High	0	1.189e-07
[K].VLVVANPANTNALILK.[E]	1xTMT6plex [N-Term; K16]		1	8	3	F2D4W6	F2D4W6 [128-143]	0	2108.32	98.8	115.7	123.8	114.3	99.5	92.4	96	85.5	91.3	82.7	739	816.1	989.1	850.4	745.4	686.4	720	549.4	629.5	441.5	Unique	143	High	0	6.035e-13
[K].SENPAAANSLETDGLAR.[F]	1xTMT6plex [N-Term]		1	4	1	A0A287KT66	A0A287KT66 [107-123]	0	1944.98	102.4	145.2	147.7	149.5	89.4	85.3	82.9	72	65.9	59.7	94.6	126.4	145.6	137.3	82.6	78.2	76.7	57.1	56.1	39.3	Unique	138	High	0	2.769e-11
[R].TETSPEDVGGMHAAAGILTAR.[G]	1xTMT6plex [N-Term]; 1xOxidation [M11]		1	16	4	A0A287FVF6	A0A287FVF6 [496-516]	0	2329.17	101	108.5	116.3	118.2	100.8	102.8	88.3	89.3	92.2	82.6	510.4	516.4	626.9	594	509.5	515.6	447.2	387.6	429.3	297.5	Unique	138	High	0	4.159e-09
[R].QVGYGATGTGTHDAGGYGGSGIAPR.[H]	1xTMT6plex [N-Term]		1	3	2	Q0GA59	Q0GA59 [97-121]	0	2536.24	105.7	172.7	178.2	184.4	88	87.9	78.8	37.5	32.6	34.3	401	617.2	721.3	695.5	333.9	330.7	299.4	122.1	114	92.7	Unique	136	High	0	1.623e-13
[R].EGGGGGYGGGGGGYGGGR.[S]	1xTMT6plex [N-Term]		1	1	1	F2CXF8	F2CXF8 [107-124]	0	1657.75	98.4	129.3	132.5	135.1	108.7	100.9	90.3	66.6	72.4	65.8	173.5	214.9	249.4	237	191.9	176.6	159.6	100.9	117.7	82.8	Unique	135	High	0	2.473e-14
[R].SGGAPGGEGADGGVDDEDHDEL.[-]	1xTMT6plex [N-Term]		1	1	1	F2CS54	F2CS54 [644-665]	0	2284.96	112.1	109.4	111.2	110.3	113.3	96.7	95.6	90.6	83.3	77.4	91.4	84.1	96.8	89.5	92.5	78.3	78.2	63.5	62.6	45	Unique	130	High	0	1.306e-12
[K].DLQTEIDDGEVEIPA.[-]	1xTMT6plex [N-Term]		1	1	1	A0A287UIJ6	A0A287UIJ6 [181-195]	0	1872.93	117.6	80	86.3	61.3	94.2	83.8	102.9	126.6	116.7	130.6	10.6	6.8	8.3	5.5	8.5	7.5	9.3	9.8	9.7	8.4	Unique	130	High	0	7.535e-08
[R].DLPPSAIGELSGFDAK.[G]	1xTMT6plex [N-Term; K16]		1	6	4	A0A287N0I1	A0A287N0I1 [212-227]	0	2075.14	94.4	91.5	95.9	91.7	101.6	97.4	95.1	112.2	119.4	100.8	854.2	779.9	925.6	824.7	919.3	874.5	862.2	871.9	994.9	649.9	Unique	129	High	0	7.182e-11
[R].DGGGGYGGGGGGYGGSR.[G]	1xTMT6plex [N-Term]		1	1	1	F2CXF8	F2CXF8 [135-151]	0	1616.73	104.6	130.3	135.7	130.7	106.1	99	95.7	65.8	71.3	60.9	252.2	296.1	349.1	313.3	256.1	236.8	231.2	136.2	158.3	104.7	Unique	129	High	0	4.532e-14
[K].VTYIQEGGSETSSLEVQR.[G]	1xTMT6plex [N-Term]		1	6	12	A0A287PK81	A0A287PK81 [123-140]	0	2212.13	98.4	93	114.8	100.1	83	81.3	72.7	101.8	138.5	116.5	252.1	224.6	314.1	255.1	212.9	206.8	186.9	224	327.2	212.9	Unique	128	High	0	5.476e-11
[R].DAAAGYYDDEDDAAAR.[V]	1xTMT6plex [N-Term]		1	1	2	F2DST6	F2DST6 [87-102]	0	1917.83	93.2	98.6	105.1	99.1	105.2	102.2	99.1	98.6	104.1	94.8	193.6	193	232.9	204.8	218.7	210.7	206.4	176	199.3	140.4	Unique	126	High	0	8.745e-12
[K].TSSSQNIEGSSTSAGESSSMDIDK.[A]	1xTMT6plex [N-Term; K24]; 1xOxidation [M20]		1	12	1	A0A287KZI2	A0A287KZI2 [370-393]	0	2879.35	118	123.1	118.8	116.3	101.6	102	78.8	91.2	79.4	70.8	91.6	90.1	98.4	89.8	78.9	78.6	61.3	60.8	56.8	39.2	Unique	125	High	0	1.458e-11
[R].VVGVGDSSSLLVADDVR.[A]	1xTMT6plex [N-Term]		1	1	2	F2EAH8	F2EAH8 [44-60]	0	1917.05	94.6	101.2	112.2	104.1	105.6	103.1	99.2	99.4	89.8	90.7	189.8	191.3	240.1	207.7	212	205.2	199.4	171.3	166	129.7	Unique	125	High	0	3.37e-10
[K].GAGGSQGEEEDAGGK.[A]	1xTMT6plex [N-Term; K15]		1	6	1	A0A287PWR3	A0A287PWR3 [225-239]	0	1806.89	97.7	96	100.3	97.6	107.1	105.2	102	92.4	99.7	102	396.2	366.9	434.2	393.6	434.6	423.3	414.5	321.9	372.6	295.1	Unique	124	High	0	1.051e-12
[K].VDDQAEGVVVGESGEVEGEDKQE.[-]	1xTMT6plex [N-Term; K21]		1	5	1	A0A287JBI1	A0A287JBI1 [276-298]	1	2862.39	110.8	70.2	93.6	88.8	122.8	92.8	106.5	102.2	104.6	107.7	38.5	23	34.7	30.7	42.7	32	37.1	30.5	33.5	26.7	Unique	124	High	0	1.975e-09
[R].VYHVTDYGADPTGATDATAAIK.[K]	1xTMT6plex [N-Term; K22]		1	1	2	F2DFI9	F2DFI9 [146-167]	0	2695.4	99.5	55.2	71.6	60.3	113.3	101.9	101.8	138.8	123.1	134.5	132.6	69.4	101.8	80	151.1	134.8	136.1	158.9	151.2	127.9	Unique	123	High	0	6.039e-11
[K].GTVELAGTNGETTTQGFDDLGK.[R]	1xTMT6plex [N-Term; K22]		1	2	2	A0A287M5E0	A0A287M5E0 [128-149]	0	2669.37	55.6	45.1	47.7	48.2	53	45.8	42.5	198.1	339.7	124.3	171.1	131	156.9	147.6	163.3	140	131.1	523.9	963.9	273	Unique	122	High	0	1.027e-12
[K].GLAFGGEAGFDTSSGK.[F]	1xTMT6plex [N-Term; K16]		1	2	2	F2D8E6	F2D8E6 [140-155]	0	1959.02	99.1	89.9	91.9	96	106.7	101	102	105.5	104.2	103.8	580.7	496.2	574.4	559.5	625.5	587.6	599	530.8	562.7	433.6	Unique	122	High	0	3.481e-12
[K].AQVALVPGDAFGDDTGVR.[I]	1xTMT6plex [N-Term]		1	7	3	A0A287G906	A0A287G906 [424-441]	0	2017.06	99.5	95.8	98.5	99.5	100.7	97	98.2	105.3	106.4	99	319.7	290.3	338	318.2	323.8	309.5	316.4	290.8	315.1	226.9	Unique	122	High	0	1.96e-09
[K].YTIGGDLGGGEGHTGWVSCVR.[F]	1xTMT6plex [N-Term]; 1xCarbamidomethyl [C19]		1	2	2	F2DSU6	F2DSU6 [150-170]	0	2407.17	103.1	83.2	68	77.9	100.7	96.6	106.7	121.8	121.8	120.2	244.1	185.7	172	183.6	238.7	227.1	253.4	247.7	265.9	203	Unique	122	High	0	1.055e-12
[R].SVASYTLDEGNGLLEAR.[L]	1xTMT6plex [N-Term]		1	1	1	F2EDK4	F2EDK4 [58-74]	0	2024.05	102.8	90.2	91.9	84.3	95.7	98.9	95.7	107.6	125.2	107.8	327	270.4	312.1	266.8	304.8	312.2	305.1	294.1	367	244.5	Unique	121	High	0	5.268e-14
[K].EGNAAAAGGGGAGGR.[K]	1xTMT6plex [N-Term]		1	7	2	A0A287UL86	A0A287UL86 [187-201]	0	1401.7	97.1	97.3	105	102.4	104.8	100.7	98.7	98.3	100.7	95	368.1	347.4	424.7	385.9	397.6	378.8	375	320	351.7	256.9	Unique	119	High	0	4.023e-10
[R].EEGEIADDGDGSAAAAAGR.[V]	1xTMT6plex [N-Term]		1	10	1	A0A0M5NBZ4	A0A0M5NBZ4 [18-36]	0	1990.92	101.4	109.1	104.6	105.1	104.9	101.5	97.6	88.8	96.3	90.6	48.8	49.5	53.7	50.3	50.5	48.5	47.1	36.7	42.7	31.1	Unique	119	High	0	1.308e-07
[M].AVGETGASVSAAEAEAEATQAFMPDAR.[A]	1xTMT6plex [N-Term]; 1xOxidation [M23]		1	1	1	O48541	O48541 [2-28]	0	2882.37	98.9	94.3	93.7	98.8	106	82.8	69.8	91.8	117.5	146.4	17.8	16	18	17.7	19.1	14.8	12.6	14.2	19.5	18.8	Unique	119	High	0	2.336e-12
[K].IYGPDAGTDYEDNQQR.[F]	1xTMT6plex [N-Term]		1	16	4	A0A0U2S9G2	A0A0U2S9G2 [180-195]	0	2070.96	99.8	75	79.4	75.7	95.4	97.4	95	127.3	131.8	123.2	376.3	266.6	319.4	283.8	359.9	364.6	359	412.1	458	331.2	Unique	118	High	0	1.907e-11
[R].DQLVAILGDGGAGDAK.[E]	1xTMT6plex [N-Term; K16]		1	1	12	A0A287NA39	A0A287NA39 [109-124]	0	1958.1	94.3	123.8	93.6	94	101.6	88.9	102.1	95.4	107.2	99.2	2703.7	3346.4	2863.6	2680.2	2917.6	2530.7	2936.6	2348.8	2833.4	2028.1	Unique	118	High	0	7.452e-11
[K].GTIELAGTNGETTTQGFDDLGK.[R]	1xTMT6plex [N-Term; K22]		1	3	5	A0A287M5E2	A0A287M5E2 [136-157]	0	2683.38	96.9	106.6	113.9	105.2	100.8	96.4	91.8	93.5	102.1	92.9	838.4	868.8	1051	904.6	872.6	827.7	795.7	694.3	814	573.2	Unique	118	High	0	2.669e-12
[K].FAAVPSGGGGVAVSAAAPSAGGAAAPAAESK.[K]	1xTMT6plex [N-Term; K31]		1	1	1	F2DAK8	F2DAK8 [62-92]	0	3012.62	101.4	107.3	112.2	98.2	100.1	101	97.7	94.5	96.8	90.8	119.5	119.1	141.1	115	118	118.1	115.4	95.6	105.1	76.3	Unique	117	High	0	3.523e-13
[K].AVANQPVSVALDASGK.[A]	1xTMT6plex [N-Term; K16]		1	1	7	A0A287M9N3	A0A287M9N3 [268-283]	0	1985.14	94.7	27.5	31.9	30.5	91.9	94.6	92.6	177	181	178.2	1562.2	427.9	561.3	500.4	1516.8	1548	1530.8	2506.8	2749.9	2094.9	Unique	117	High	0	1.567e-11
[K].SSNLASSSQGAAGESSK.[A]	1xTMT6plex [N-Term; K17]		1	9	1	A0A287TUA9	A0A287TUA9 [389-405]	0	2026.05	99.5	126.5	127.9	128.5	110.4	109.7	84	74.9	72.2	66.3	150	179.8	205.8	192.6	166.6	164.2	127	97	100.3	71.3	Unique	116	High	0	1.248e-11
[R].DCPQGGGGGYGGGGGGGR.[EG]	1xTMT6plex [N-Term]; 1xCarbamidomethyl [C2]		1	5	1	A0A287FYT4	A0A287FYT4 [211-228]	0	1751.77	112.3	143.5	98	126.8	115.8	122.2	144.7	46.3	30.3	60	154.7	186.2	144	173.7	159.6	167	199.7	54.8	38.5	58.9	Unique	115	High	0	8.626e-11
[K].IGCSVGTGPVDAAYK.[A]	1xTMT6plex [N-Term; K15]; 1xCarbamidomethyl [C3]		1	2	1	F2DEL2	F2DEL2 [513-527]	0	1953.05	117.1	110.1	85.2	95.7	109.7	118.3	144	70.5	50.7	98.7	631.5	559.4	490.6	513.4	591.9	633.5	778.7	326.4	252	379.6	Unique	115	High	0	1.15e-12
[K].QSGGSGQFADIIVR.[F]	1xTMT6plex [N-Term]		1	4	1	F2CQJ5	F2CQJ5 [571-584]	0	1663.9	104.9	92.8	95.4	104.4	103.8	102	89.1	105.2	108.1	94.4	113.8	94.9	110.4	112.6	112.7	109.8	96.9	98	108	73	Unique	115	High	0	3.085e-08
[K].SGGLGDVCGSLPIALAAR.[G]	1xTMT6plex [N-Term]; 1xCarbamidomethyl [C8]		1	7	1	A0A287VRD7	A0A287VRD7 [82-99]	0	1943.06	129.5	104.7	72	95.1	113	135.9	126.5	69.1	47.3	106.9	161.9	123.4	96.1	118.3	141.4	168.7	158.6	74.2	54.5	95.3	Unique	114	High	0	3.798e-09
[K].EVNGAGINASFAVHQDVDGR.[A]	1xTMT6plex [N-Term]		1	16	1	A0A287GP79	A0A287GP79 [307-326]	0	2285.15	86.1	82.9	113.5	85	92.7	80.3	77.4	125.5	143.4	113.2	57.3	52	80.6	56.2	61.7	53	51.6	71.7	87.9	53.7	Unique	114	High	0	4.048e-12
[R].LEGGGGLLASQ.[-]	1xTMT6plex [N-Term]		1	5	7	A0A287G115	A0A287G115 [737-747]	0	1230.69	101.6	118.3	123.5	122.7	108	106.4	102.8	73.3	72.6	70.9	1383.6	1518.3	1795.8	1662.1	1472.7	1438.2	1403.4	858.1	910.7	689	Unique	114	High	0	8.193e-06
[K].VENQEGIVNFDDILR.[E]	1xTMT6plex [N-Term]		1	6	2	F2CS51	F2CS51 [245-259]	0	1990.04	101.4	101.7	105.6	96	109.2	97	98.2	98.3	99.9	92.7	279.3	263.9	310.5	262.9	300.9	265.2	271.1	232.5	253.5	182.1	Unique	114	High	0	4.948e-12
[R].ELCAETGAAEDDVLAR.[M]	1xTMT6plex [N-Term]; 1xCarbamidomethyl [C3]		1	15	4	A0A287FVF6	A0A287FVF6 [706-721]	0	1948.95	102.6	134.2	103.5	111.5	101.7	106.9	119	70.7	76.9	73.1	887.2	1094.2	955.1	958.8	880.3	917.6	1031.7	525.4	613	451.2	Unique	113	High	0	3.628e-12
[K].ILLGGSSIESEGNFVQPTIVEISPDAPVVR.[E]	1xTMT6plex [N-Term]		1	12	1	A0A287RGY4	A0A287RGY4 [429-458]	0	3352.82	88.6	115.5	109.4	110.7	95.2	118.2	99.2	90.8	85.6	86.9	29.3	36	38.6	36.4	31.5	38.8	32.9	25.8	26.1	20.5	Unique	113	High	0	4.035e-15
[K].APFVGVVTGVGGQ.[-]	1xTMT6plex [N-Term]		1	1	16	I6SJ17	I6SJ17 [293-305]	0	1416.8	99	128.1	117.8	124.4	95.7	91.6	90.8	82.2	84.2	86.1	987	1203.4	1253.1	1233.3	954.9	906.5	907.4	703.6	773	611.9	Unique	113	High	0	2.086e-08
[R].VVVESEAGTVTATDVADAAGTVYR.[L]	1xTMT6plex [N-Term]		1	6	2	A0A287PK81	A0A287PK81 [68-91]	0	2610.35	106	128.2	121.3	151.6	78.4	99.8	77.2	83.4	75	79.1	29.3	33.4	35.8	41.7	21.7	27.4	21.4	19.8	19.1	15.6	Unique	113	High	0	1.552e-12
[R].SGSAADTQIISDYVR.[Y]	1xTMT6plex [N-Term]		1	3	2	F2DNE5	F2DNE5 [71-85]	0	1811.93	96.1	95.1	101.7	107.6	105.3	97.7	95.3	100.6	105	95.6	305.8	285.4	345.5	340.5	335.5	308.7	304.1	275.1	307.9	217	Unique	112	High	0	3.14e-10
[R].GEGEISEASEEQIR.[E]	1xTMT6plex [N-Term]		1	1	5	M0XUU4	M0XUU4 [245-258]	0	1762.87	101.8	154.1	139	194	76.3	97.4	84.3	53.9	49.1	50.1	2149.9	3067.8	3133.8	4074.9	1611.8	2040.8	1784.1	977.6	955.1	755.3	Unique	112	High	0	2.799e-08
[R].DAGASQPVPIGALASALANSPPETQR.[M]	1xTMT6plex [N-Term]		1	5	3	A0A287R691	A0A287R691 [595-620]	0	2747.45	94.2	103.4	104	107.2	106.8	103.7	103	96.1	91	90.6	86.9	89.9	102.4	98.3	98.6	94.9	95.2	76.1	77.3	59.6	Unique	112	High	0	6.145e-11
[K].DQVTSPAGTTIAGVHELEK.[G]	1xTMT6plex [N-Term; K19]		1	6	1	A0A287MKT2	A0A287MKT2 [245-263]	0	2411.32	104.7	90.9	108.6	99.7	103.1	102.6	89.9	108.3	91.3	101	54.4	44.5	60.2	51.5	53.6	52.9	46.8	48.3	43.7	37.4	Unique	112	High	0	5.972e-07
[R].ENPESFEDDVADDK.[D]	1xTMT6plex [N-Term; K14]		1	3	1	M0YIK4	M0YIK4 [176-189]	0	2067.98	103.5	97.5	103.1	101.6	100.3	90.7	94.3	102	108.9	98.1	391.1	347.4	415.7	381.7	379.2	340.2	357.3	331.2	379.3	264.5	Unique	111	High	0	1.192e-10
[R].DNYVLDNDDDGSGAGR.[E]	1xTMT6plex [N-Term]		1	1	2	A0A287E9U7	A0A287E9U7 [402-417]	0	1911.85	99	69.8	68.3	71.3	81.1	85.6	79.6	152.4	153.3	139.5	181	120.3	133.2	129.6	148.3	155.3	145.8	239.2	258.1	181.8	Unique	111	High	0	1.043e-09
[R].GGGGGYGGGGGGYGGGGGGYGGQR.[G]	1xTMT6plex [N-Term]		1	1	1	F2CR90	F2CR90 [141-164]	0	2104.94	90.7	124.6	135.8	133.7	108.2	102.8	97.2	72.7	68	66.3	421.3	545.2	672.9	617.7	502.9	473.9	452.6	290.1	291.1	219.5	Unique	111	High	0	4.666e-16
[K].IDVVGIDDVDNLAR.[Q]	1xTMT6plex [N-Term]		1	4	1	A0A287KZV7	A0A287KZV7 [248-261]	0	1742.95	104.5	89.2	93.2	91.5	107.7	94.4	98.8	108.3	111.5	100.9	248.3	199.8	236.4	216.4	256.3	222.7	235.4	221	244.3	171	Unique	111	High	0	4.834e-10
[K].VGELDSYEIEGGETK.[S]	1xTMT6plex [N-Term; K15]		1	8	2	F2CWQ6	F2CWQ6 [235-249]	0	2084.08	100.9	95.4	107.3	99	95.6	87.9	93.6	107.4	111.9	101	361.5	321.9	410.1	352.8	342.6	312.6	336	330.5	369.4	257.9	Unique	111	High	0	1.389e-11
[R].DLSGGYYDGGGAVK.[F]	1xTMT6plex [N-Term; K14]		1	1	1	F2EAX8	F2EAX8 [157-170]	0	1816.95	97.2	79.3	78.1	76.2	105.8	106.2	95.6	122.9	114	124.7	183.3	140.9	157.2	142.9	199.6	198.8	180.7	199.1	198.1	167.7	Unique	111	High	0	6.361e-10
[K].AEEEEDEEEEPVAEDR.[Y]	1xTMT6plex [N-Term]		1	7	1	A0A287WH44	A0A287WH44 [61-76]	0	2133.91	101.5	106.2	95.6	93.2	106.1	101.9	104.4	96.8	91.9	102.5	51.9	51.2	52.2	47.4	54.3	51.7	53.5	42.5	43.3	37.4	Unique	111	High	0	3.061e-09
[K].ETTSSDVANLSSENEHLK.[L]	1xTMT6plex [N-Term; K18]		1	3	1	A0A287L8A3	A0A287L8A3 [167-184]	0	2419.24	94.7	90.2	94	92.1	108.1	113.9	103.1	98.1	102.7	103.2	124.4	111.6	131.7	120.3	142	148.4	135.7	110.6	124.2	96.6	Unique	110	High	0	4.647e-11
[R].LGVDIIEAGFPASSPDDLDAVR.[S]	1xTMT6plex [N-Term]		1	4	2	F2DEL2	F2DEL2 [117-138]	0	2486.3	95.2	74.7	81.6	104	98.3	84.6	89.7	137.2	116.7	118.1	30.3	22.4	27.7	32.9	31.3	26.7	28.6	37.5	34.2	26.8	Unique	110	High	0	1.983e-11
[R].GGDGSGGYGGGYGGGGGGGWGGQR.[R]	1xTMT6plex [N-Term]		1	3	2	F2DJM5	F2DJM5 [110-133]	0	2215.97	98.7	114	120.4	121.8	102.1	100.9	95.3	83	83.7	80.1	323.4	352.1	421	396.8	334.9	328	313	233.5	252.7	187.1	Unique	110	High	0	2.545e-14
[K].DEALLTDDNYGSVK.[K]	1xTMT6plex [N-Term; K14]		1	5	1	F2E0A7	F2E0A7 [193-206]	0	1998.04	97.4	84	96.2	83.5	98.1	105.6	87.5	119.3	116.5	111.8	127.2	103.4	134.2	108.5	128.3	137	114.6	133.9	140.3	104.2	Unique	110	High	0	2.211e-10
[K].YPEPTEGSIGASGAK.[R]	1xTMT6plex [N-Term; K15]		1	1	7	M0XBS5	M0XBS5 [11-25]	0	1922.03	96.8	107.4	113.3	112	105.2	109.4	104.3	85.1	85.2	81.2	765.7	800.7	956.3	881.6	833.3	859.3	827.6	578.6	621.3	458.2	Unique	110	High	0	7.498e-09
[K].VGGSGPATTFDFTTK.[G]	1xTMT6plex [N-Term; K15]		1	3	1	C3W8M9	C3W8M9 [259-273]	0	1944.05	97	4.5	7.5	6.3	90.2	93.4	92.8	231.6	174.9	201.6	807.5	35.5	66.6	52.4	751	771.4	774.1	1655.4	1341	1196.5	Unique	110	High	0	1.274e-11
[K].GSVATDSSVTQTK.[F]	1xTMT6plex [N-Term; K13]		1	5	2	F2CT63	F2CT63 [151-163]	0	1738.96	105.3	87	98.6	90	112.4	95.4	102.3	103	104	102	392.7	305.8	392.3	333.6	419.4	353	382.3	330	357.5	271.3	Unique	109	High	0	1.834e-09
[K].DAADVSGDLSGLSDK.[E]	1xTMT6plex [N-Term; K15]		1	1	1	A0A287V000	A0A287V000 [64-78]	0	1908	93.2	120.8	126	126.3	103.1	87.9	96.2	81.3	83.4	81.7	196.3	239.9	283.4	264.7	217.4	183.9	203.2	147.2	162	122.8	Unique	109	High	0	3.745e-12
[K].QMGLSDQDIVALSGGHTLGR.[C]	1xTMT6plex [N-Term]; 1xOxidation [M2]		1	5	3	A0A287P6W2	A0A287P6W2 [179-198]	0	2300.19	98.4	125.6	126.2	134.1	105.6	106.2	100.2	70.1	67.5	66.1	326.8	393.4	447.3	443.2	351	350.2	333.8	200	206.5	156.7	Unique	109	High	0	4.73e-12
[K].ASGGGDAGGDEEEE.[-]	1xTMT6plex [N-Term]		1	4	2	M0XW49	M0XW49 [182-195]	0	1508.62	104.2	89.5	87.3	86.8	96.1	97.5	94.2	114.9	117.6	111.9	263.6	213.5	235.8	218.5	243.3	244.9	238.9	249.7	274.2	202	Unique	109	High	0	9.147e-07
[R].AQDQDEGFVAGPEQQSR.[E]	1xTMT6plex [N-Term]		1	3	3	M0XH58	M0XH58 [364-380]	0	2090.99	105.9	192.6	179.7	186.5	76.9	77	73.8	35.8	36.4	35.4	479.6	822.2	868.8	840.1	348.6	346.3	334.9	139.1	151.8	114.5	Unique	109	High	0	4.501e-10
[K].VSGPVVVADGMGGAAMYELVR.[V]	1xTMT6plex [N-Term]; 2xOxidation [M11; M16]		1	4	2	M0XFC6	M0XFC6 [84-104]	0	2339.19	107	94.9	102.8	120.7	97.1	99	91.1	104	80.9	102.6	94.8	79.2	97.2	106.3	86.1	87	80.9	79.1	66	64.8	Unique	109	High	0	5.177e-10
[K].DEGLVVAPGQGPEGQTVGNIIAGDR.[F]	1xTMT6plex [N-Term]		1	3	1	A0A287IEH6	A0A287IEH6 [290-314]	0	2678.39	103.2	84.8	79.4	76.5	85.2	119.5	94.2	98.7	128.2	130.4	21.3	16.5	17.5	15.7	17.6	24.5	19.5	17.5	24.4	19.2	Unique	108	High	0	9.234e-09
[K].VLNLEEGGAFTNSSAEDMLK.[A]	1xTMT6plex [N-Term; K20]; 1xOxidation [M18]		1	2	2	F2DDK1	F2DDK1 [214-233]	0	2599.33	90	133.8	130.3	136.1	89.6	81.9	72.9	67.8	83.8	113.9	150.5	210.7	232.5	226.2	149.8	135.8	122.1	97.3	129.1	135.7	Unique	108	High	0	1.355e-10
[R].QGGNAPYLDVEAIK.[A]	1xTMT6plex [N-Term; K14]		1	15	2	A0A287QQ42	A0A287QQ42 [900-913]	0	1933.08	106	100	102.8	99.3	100.4	100.1	97.1	100.6	100.5	93.1	272.7	242.4	282.3	254	258.6	255.7	250.5	222.2	238.3	170.7	Unique	108	High	0	5.927e-10
[K].GVQNDTDLTANDLR.[E]	1xTMT6plex [N-Term]		1	16	2	A0A287FVF6	A0A287FVF6 [230-243]	0	1760.9	101.3	128.6	125.9	123	95.1	94.8	97.8	77.1	79.4	77	951.5	1138	1261.6	1148.3	893.6	883.2	920.9	621.6	687.4	515.4	Unique	108	High	0	1.607e-09
[K].IADNSSESAVDIESDK.[G]	1xTMT6plex [N-Term; K16]		1	3	1	A0A287RSX4	A0A287RSX4 [453-468]	0	2138.09	99.6	94.4	103.3	94.7	107.3	94.2	98.5	101.9	100.7	105.3	90.6	80.9	100.3	85.6	97.7	85	89.8	79.6	84.4	68.3	Unique	108	High	0	1.449e-09
[K].AVEHLSQYSGEGGGGGMLYVPAGR.[W]	1xTMT6plex [N-Term]; 1xOxidation [M17]		1	1	2	F2D4S0	F2D4S0 [70-93]	0	2637.29	109.9	92.4	95	91	104.9	91.7	97.4	106.1	102.4	109.2	129.1	102.3	119.2	106.4	123.4	106.9	114.7	107.1	110.9	91.5	Unique	108	High	0	1.216e-09
[K].LHGGTPANFLDVGGSASEGQVVEAFK.[I]	1xTMT6plex [N-Term; K26]		1	4	2	A0A287UAS4	A0A287UAS4 [313-338]	0	3045.6	100.1	101.3	105.8	102.9	103.5	100.5	96.8	98.1	100.1	91	461.2	439.9	520.3	471.6	477.6	459.8	447.2	388.1	425	299	Unique	108	High	0	1.378e-14
[R].YGGGANTLAAGYSK.[G]	1xTMT6plex [N-Term; K14]		1	11	1	F2E2K8	F2E2K8 [159-172]	0	1787.97	99.6	120.2	129.1	123.4	91	89.9	86.4	91.3	93.3	75.8	306.5	348.6	424	377.7	280.1	274.5	266.4	241.3	264.4	166.3	Unique	108	High	0	6.648e-11
[K].LSRPNADELGYTDSVSVEEIGGAR.[V]	1xTMT6plex [N-Term]		1	5	1	M0W5Z0	M0W5Z0 [334-357]	0	2764.4	86.7	91.5	107.7	110.2	117.8	89.5	102.6	100.7	92.3	101.1	40.9	40.7	54.2	51.7	55.6	41.9	48.5	40.8	40.1	34	Unique	107	High	0	3.21e-10
[R].ALDNALYDESLGEPR.[G]	1xTMT6plex [N-Term]		1	3	1	F2DST4	F2DST4 [366-380]	0	1891.96	99.8	98.3	90.6	90.6	104.3	104.3	84.8	105.8	109.1	112.4	70.1	65.1	67.9	63.3	73.3	72.7	59.7	63.8	70.6	56.3	Unique	107	High	0	2.898e-08
[K].IGPTEPSQLSINQNAQGLAR.[Y]	1xTMT6plex [N-Term]		1	2	4	A0A287M5E0	A0A287M5E0 [170-189]	0	2323.26	97.9	101.9	113.1	104.6	105	102.4	96.3	94.3	97.3	87.2	418.7	410.7	516.3	445	449.5	434.9	412.9	346.3	383.3	266.1	Unique	107	High	0	1.065e-11
[R].ALEAVAAAGAGAK.[G]	1xTMT6plex [N-Term; K13]		1	1	1	A0A287SBU9	A0A287SBU9 [145-157]	0	1557.94	105.7	182.9	194.6	197.4	77.2	73.8	67.6	34.8	33.9	32.3	357.8	583.3	702.7	664.3	261.4	247.8	229.2	101.2	105.7	77.9	Unique	107	High	0	1.366e-09
[R].SGGGGGGGGGYGGQR.[G]	1xTMT6plex [N-Term]		1	7	2	F2CR90	F2CR90 [87-101]	0	1409.67	119.1	119	94.8	167.9	47.4	111.1	96.9	84.1	89.1	70.4	2787	2623.7	2367.7	3905.2	1110.4	2580.2	2273.2	1690.6	1921.1	1173.7	Unique	107	High	0	8.512e-10
[K].GLEDQGSGQDSLPAASNSEK.[V]	1xTMT6plex [N-Term; K20]		1	2	2	A0A287NUN2	A0A287NUN2 [186-205]	0	2448.23	91.8	86.7	97.6	88.9	105.5	96	90	104.2	138.4	100.9	185.1	164.9	210.1	178.4	213	192.3	182	180.5	257.2	145.2	Unique	107	High	0	3.549e-11
[R].GGGGILESVQEGAK.[S]	1xTMT6plex [N-Term; K14]		1	3	3	A0A287P198	A0A287P198 [80-93]	0	1760	98	173.5	182.8	187.4	84.4	83.8	75.4	39.5	37.5	37.7	926	1545.6	1843.7	1761.9	798.7	785.9	714.9	320.3	327	254.4	Unique	107	High	0	6.786e-11
[R].GVNYASGGSGILDTTGNALTLTK.[Q]	1xTMT6plex [N-Term; K23]		1	2	1	F2DMQ8	F2DMQ8 [120-142]	0	2668.46	86.5	8.2	12	8.8	89.9	96.5	95.2	199.3	198.2	205.3	525.4	47.1	77.6	53.3	546.7	582	580	1040	1109.4	889.4	Unique	106	High	0	1.31e-12
[K].AGGAYTMNTASAVTVR.[S]	1xTMT6plex [N-Term]; 1xOxidation [M7]		1	12	3	A0A287X398	A0A287X398 [100-115]	0	1814.93	109.2	117.1	97.1	106	109.4	124.7	150.7	58.5	47.4	79.9	461.3	466.3	437.9	445.3	462.6	523	638.3	212.3	184.6	240.8	Unique	106	High	0	6.723e-07
[R].SGGAAAGGGSSSAGGGGYGYGAGGHR.[S]	1xTMT6plex [N-Term]		1	9	1	A0A287U0I6	A0A287U0I6 [307-332]	0	2312.06	86.6	95.1	116.7	94.2	108.7	104.6	93.1	109.1	112.6	79.1	25.8	26.7	37.1	27.9	32.4	30.9	27.8	27.9	30.9	16.8	Unique	106	High	0	2.649e-11
[R].GGDSWDEPFPSSAAAAAAAAGGGGR.[L]	1xTMT6plex [N-Term]		1	5	2	A0A287K236	A0A287K236 [162-186]	0	2462.15	104.4	90.7	82.9	84.4	108.1	87.6	88.8	127.1	101.1	125	62.1	50.8	52.6	49.9	64.3	51.7	52.9	64.9	55.4	53	Unique	106	High	0	1.088e-08
[R].EENTSAPVPAEEQK.[L]	1xTMT6plex [N-Term; K14]		1	3	1	F2E5S3	F2E5S3 [380-393]	0	1987.04	107	98.6	105.6	98.3	105.8	98.5	101.3	90.7	96	98.1	212.3	184.4	223.6	193.9	210.1	193.9	201.4	154.6	175.5	138.8	Unique	106	High	0	2.614e-09
[K].GASAGGDGFEVTK.[F]	1xTMT6plex [N-Term; K13]		1	2	1	A0A287KZV7	A0A287KZV7 [47-59]	0	1653.88	102.9	97.8	102.5	92.4	94.6	98.2	102.6	104.1	109.3	95.5	261.9	234.8	278.6	234.1	241.1	248.2	262	227.6	256.5	173.4	Unique	106	High	0	1.191e-08
[R].AVSGEGSSSGLPIDLR.[G]	1xTMT6plex [N-Term]		1	7	2	M0YUL2	M0YUL2 [63-78]	0	1773.95	101.2	115.7	122	117.3	99	95.9	91.2	85.8	86.9	85	337.5	363.6	433.9	388.9	330.3	317.2	304.7	245.7	267	202.2	Unique	106	High	0	5.794e-09
[R].VVVLNTVNLPLVK.[E]	1xTMT6plex [N-Term; K13]		1	1	2	F2D9Z5	F2D9Z5 [210-222]	0	1866.22	97.8	108.4	113.9	112.7	99.1	97.5	96.7	89	91.1	93.7	203.4	212.5	252.8	233.1	206.2	201.3	201.6	158.9	174.5	138.9	Unique	105	High	0	2.441e-09
[K].EAEETGDEDFLAK.[L]	1xTMT6plex [N-Term; K13]		1	10	1	F2D4H7	F2D4H7 [110-122]	0	1911.96	95.9	95.1	104	106.9	110.8	98.6	89.9	98.6	106.8	93.4	186.5	174.3	215.9	206.9	215.7	190.4	175.4	164.7	191.5	129.6	Unique	105	High	0	7.683e-09
[R].GVAIGVGQSEILGR.[I]	1xTMT6plex [N-Term]		1	10	1	A0A287TUA9	A0A287TUA9 [301-314]	0	1584.93	101.9	121.6	121.8	123.5	95.3	93.7	97.3	80.6	84.5	79.8	293.6	330.2	374.7	354.1	275	268.1	281.1	199.4	224.4	164	Unique	105	High	0	9.228e-11
[K].IGATEPSQLSIDQNAQGLAR.[Y]	1xTMT6plex [N-Term]		1	3	4	A0A287M5E2	A0A287M5E2 [178-197]	0	2298.23	102.4	107.4	102.1	104	103.2	100.4	95	99.6	95.6	90.4	283.2	280.2	301.5	286.1	285.8	275.6	263.5	236.7	243.7	178.3	Unique	105	High	0	6.486e-10
[R].ENTEGEYSGLEHQVVR.[G]	1xTMT6plex [N-Term]		1	5	1	A0A287U3J5	A0A287U3J5 [147-162]	0	2076.02	98.9	102	110.2	111.1	110.7	96.1	96.2	86.6	83.8	104.4	127.1	123.5	151.1	142	142.4	122.6	123.9	95.6	99.2	95.7	Unique	105	High	0	7.701e-11
[R].VVGQTEAVNAVAEAVLR.[S]	1xTMT6plex [N-Term]		1	4	1	F2E1V5	F2E1V5 [572-588]	0	1955.11	100	111.5	117.7	110.4	97.1	93.1	94.8	89.7	95.3	90.3	296.6	311.6	372.5	325.7	288.2	274.1	281.9	228.4	260.5	191	Unique	105	High	0	1.393e-12
[R].SIVFVTGEAAPYAK.[S]	1xTMT6plex [N-Term; K14]		1	7	1	A0A287VRD7	A0A287VRD7 [68-81]	0	1911.1	97.5	99.6	108.6	100.8	99.1	95.2	99.2	99.7	104.3	96	695.5	669.8	827.1	715.7	707.6	674.2	709.6	610.9	686.1	488.6	Unique	105	High	0	6.902e-09
[R].SHFTLADGPASTAAGSPDEIAK.[L]	1xTMT6plex [N-Term; K22]		1	8	2	A0A287W6A4	A0A287W6A4 [90-111]	0	2601.36	97.6	95.5	95.9	99.7	110.9	114.7	117.2	94.6	89.5	84.5	581.9	536.8	610.3	591.4	662	678.8	700.8	484.5	491.6	359.2	Unique	104	High	0	2.836e-11
[K].DCLGTIAQSGTSK.[F]	1xTMT6plex [N-Term; K13]; 1xCarbamidomethyl [C2]		1	8	2	F2DY59	F2DY59 [161-173]	0	1795.96	114.4	119.8	91	107.5	110.4	122.8	140.1	63.3	44.9	85.6	532	525.2	451.7	497.3	514	566.8	653.2	252.8	192.5	283.7	Unique	104	High	0	1.39e-09
[K].GIALAAAGGGSGSVK.[L]	1xTMT6plex [N-Term; K15]		1	2	1	A0A287NRL9	A0A287NRL9 [136-150]	0	1674	98.5	103.8	103.4	106.2	90	100.2	93.3	98	108.8	97.7	101.8	101.1	114.1	109.2	93.1	102.8	96.7	87	103.6	72	Unique	104	High	0	3.737e-08
[K].ATGGAGPGEELSVEER.[N]	1xTMT6plex [N-Term]		1	4	1	A0A287NVR9	A0A287NVR9 [71-86]	0	1787.9	102.7	86.4	95.2	94.5	99.9	95.1	100.3	103.4	113.2	109.4	234.5	185.9	231.9	214.5	228.4	215.6	229.5	202.7	238.1	178.1	Unique	104	High	0	6.359e-09
[R].AATAPTAGATAK.[A]	1xTMT6plex [N-Term; K12]		1	1	1	A0A287W6F7	A0A287W6F7 [252-263]	0	1488.88	96.8	107.6	101.9	105.5	97.3	104.2	96	97.1	101.5	92.1	98.9	103.6	111.1	107.2	99.5	105.7	98.3	85.2	95.6	67.1	Unique	104	High	0	6.077e-06
[R].VLVPVAAGTEPVEAAATADVLNR.[A]	1xTMT6plex [N-Term]		1	3	2	F2CUF4	F2CUF4 [31-53]	0	2492.39	93	102.3	105.7	107.9	100	96.3	93.3	108.4	96.3	96.9	65.8	68.2	79.8	75.9	70.8	67.6	66.2	65.9	62.8	48.9	Unique	104	High	0	2.166e-11
[R].EVVPGMIVAGIEVAEIDGPHR.[M]	1xTMT6plex [N-Term]; 1xOxidation [M6]		1	1	8	A0A287M898	A0A287M898 [290-310]	0	2433.3	98.6	74.1	69.8	76.2	96.8	108.7	125.1	116.3	119.7	114.6	145	102.7	109.6	111.5	142.5	158.7	184.4	146.9	162.2	120.2	Unique	104	High	0	6.56e-12
[K].IIYSGGQDLDILAQGAGK.[G]	1xTMT6plex [N-Term; K18]		1	6	1	A0A287Q697	A0A287Q697 [217-234]	0	2277.29	101.7	103.1	102.7	104.3	100.2	103.6	101.9	90.3	102.8	89.4	105.7	101	114	107.8	104.3	106.9	106.2	80.6	98.5	66.3	Unique	104	High	0	2.605e-09
[K].GLDVIQQAQSGTGK.[T]	1xTMT6plex [N-Term; K14]		1	6	1	A0A287TJ51	A0A287TJ51 [169-182]	0	1860.06	101.3	99.8	98.1	103.7	99.3	102.1	99.2	102.9	97.2	96.5	1690.5	1569.5	1747.7	1721.4	1659.7	1690.8	1659.1	1474.6	1495.7	1148.6	Unique	103	High	0	2.67e-10
[R].VVDQQLVGQLPWSTGLQMQCCQQLR.[D]	1xTMT6plex [N-Term]; 1xOxidation [M18]; 2xCarbamidomethyl [C20; C21]		1	6	1	A0A287G115	A0A287G115 [56-80]	0	3217.61	111	161.5	84.3	124.1	125.1	151.8	183	15.9	12.9	30.4	152.8	209.6	123.9	169.9	172.4	207.4	252.6	18.8	16.4	29.8	Unique	103	High	0	1.329e-10
[R].ILASGVHVVVGTPGR.[V]	1xTMT6plex [N-Term]		1	6	2	A0A287TJ51	A0A287TJ51 [246-260]	0	1691.02	87.1	109	109.3	107.4	97.5	101.9	103.4	102.4	100.1	81.9	183.2	216	245.4	224.7	205.3	212.8	217.9	184.9	194	122.8	Unique	103	High	0	1.593e-08
[R].GLLGSDQVLYTDPR.[S]	1xTMT6plex [N-Term]		1	3	1	A0A287XIF9	A0A287XIF9 [257-270]	0	1762.95	90.1	13.4	14.9	14.9	73.4	68.6	71	221.3	217.4	215.1	190.2	26.7	33.6	31.3	155.1	143.8	150.3	401.4	423	324	Unique	103	High	0	2.851e-07
[R].ELAEDGYSGVEVR.[V]	1xTMT6plex [N-Term]		1	3	3	A0A287QUI2	A0A287QUI2 [62-74]	0	1652.83	101.6	81.3	83.2	79.9	105.5	98.7	98.6	114.8	120.2	116.3	606.4	457.5	530.2	474.1	630.6	584.6	590	588.4	661.2	494.9	Unique	103	High	0	2.049e-09
[K].WEGGEYEGDDEPR.[F]	1xTMT6plex [N-Term]		1	12	1	A0A287QQT3	A0A287QQT3 [158-170]	0	1767.77	105.9	111.5	110.2	106.9	101.2	91.5	94.5	88.3	98	92.2	136.8	135.7	151.9	137.3	130.8	117.3	122.3	97.9	116.6	84.9	Unique	103	High	0	1.933e-07
[R].ILVAVDEGDESVQALR.[W]	1xTMT6plex [N-Term]		1	9	1	A0A287P3D7	A0A287P3D7 [60-75]	0	1943.06	98.5	81.1	92	91.6	100.9	95.1	102	117.6	115.1	106.2	54.9	42.6	54.7	50.8	56.3	52.6	57	56.3	59.1	42.2	Unique	102	High	0	5.281e-08
[R].VVAALGYDNGFHAPGR.[C]	1xTMT6plex [N-Term]		1	12	5	A0A287HDM1	A0A287HDM1 [234-249]	0	1872.99	99.5	80.8	85.7	84.6	96.8	94.6	92	123.6	121.7	120.7	436	334	401	368.9	424.7	411.6	404.1	465.2	491.4	377.4	Unique	102	High	0	2.718e-10
[K].YEVIDIDNDDEVR.[C]	1xTMT6plex [N-Term]		1	6	1	F2EB17	F2EB17 [271-283]	0	1823.89	106	84.2	82.3	86.8	103	97.9	106.3	113.4	117.4	102.6	116.5	87.2	96.5	94.8	113.3	106.8	117.1	107	118.9	80.4	Unique	102	High	0	1.399e-07
[K].AEIDGSNEYNDFER.[G]	1xTMT6plex [N-Term]		1	15	3	A0A287PHB7	A0A287PHB7 [348-361]	0	1887.86	99	67.4	67.6	72.4	104.9	98.5	97.4	132.5	129.9	130.3	160.3	102.9	116.7	116.5	170	158.3	158.1	184.2	193.8	150.4	Unique	102	High	0	8.3e-09
[K].CNVNVPYTISPDIDCSR.[I]	1xTMT6plex [N-Term]; 2xCarbamidomethyl [C1; C15]		1	2	4	F2ED95	F2ED95 [99-115]	0	2239.07	125.6	147.7	70.1	105.9	120.3	146.1	194.7	31	19.7	38.9	982.4	1088.5	585.1	823.8	941.6	1134.4	1526.3	208	142.3	216.8	Unique	102	High	0	1.539e-08
[K].VSVVPSAAALVIK.[AS]	1xTMT6plex [N-Term; K13]		1	3	2	A0A287UIJ6	A0A287UIJ6 [102-114]	0	1712.11	100.5	102	110.7	104.6	96.3	92.5	93	103.4	103	94.1	648.7	620.4	762.7	671.6	622.6	592.8	601.8	573.2	612.6	433.4	Unique	102	High	0	3.979e-09
[R].VLVSGSIHYPR.[S]	1xTMT6plex [N-Term]		1	5	2	A0A287DY20	A0A287DY20 [61-71]	0	1456.85	95.9	81	86.7	86.3	96.4	98.2	94.4	125.6	127.5	107.9	232.2	184.7	223.8	207.7	233.6	235.9	229.1	261.1	284.4	186.2	Unique	102	High	0	2.241e-07
[K].IWGTSPDSIDAAEDR.[K]	1xTMT6plex [N-Term]		1	2	1	M0X5Q3	M0X5Q3 [743-757]	0	1861.91	99.5	113.7	121.2	112.1	103.5	97.1	95.9	84.4	85.1	87.4	168.1	181	218.6	188.4	175.1	162.9	162.5	122.5	132.5	105.3	Unique	102	High	0	3.48e-08
[K].QNDSSASDPSAEAFFASTLR.[Y]	1xTMT6plex [N-Term]		1	3	2	F2D3C1	F2D3C1 [752-771]	0	2330.11	117.3	80.4	85.5	89.1	109.8	111.5	88.6	105.6	126.5	85.8	62.9	40.6	48.9	47.5	58.9	59.3	47.6	48.6	62.5	32.8	Unique	102	High	0	2.774e-08
[R].ATQVALAGQASDER.[C]	1xTMT6plex [N-Term]		1	2	1	A0A287USV7	A0A287USV7 [214-227]	0	1645.87	92	52.4	47.8	40.6	90.2	96	85.6	155.5	173.1	166.9	123.8	66.4	68.6	54.3	121.5	128.2	115.5	179.7	214.6	160.2	Unique	102	High	0	3.77e-06
[K].SSTPVNEEVPPLLEGGGR.[L]	1xTMT6plex [N-Term]		1	24	1	A0A287MLU2	A0A287MLU2 [378-395]	0	2067.09	118.8	101.9	115.9	100.8	96.7	89.8	103	102.3	100.2	70.6	48.1	38.9	50.1	40.6	39.2	36.1	41.8	35.6	37.4	20.4	Unique	102	High	0	1.417e-06
[R].GVLVSPVLEPGATTVDAYFPAGR.[W]	1xTMT6plex [N-Term]		1	21	1	F2DV72	F2DV72 [722-744]	0	2545.39	97.8	43.4	52.7	41.8	84	96.4	104.5	152.6	164.7	162	56.2	23.5	32.3	23.9	48.3	55	60.2	75.3	87.2	66.4	Unique	102	High	0	3.211e-10
[K].FAAVPSGGGAIAVGAPAAAAGGAAAPAAESK.[K]	1xTMT6plex [N-Term; K31]		1	2	1	M0V315	M0V315 [62-92]	0	2994.64	100.7	112.6	115.5	115.2	105.1	103.6	96	91.9	87.2	72.2	196	206.5	239.8	222.8	204.6	200	187.3	153.5	156.3	100.2	Unique	102	High	0	6.98e-14
[R].AEVADVSEAVHQR.[A]	1xTMT6plex [N-Term]		1	6	1	A0A287HZF0	A0A287HZF0 [425-437]	0	1639.86	102.6	101.5	90.2	92.9	99.7	94.5	94.1	105	108.3	111.3	189	176.2	177.4	170.3	183.8	172.8	173.8	166.1	183.8	146.3	Unique	102	High	0	3.29e-09
[K].YVGLSEASADTIR.[R]	1xTMT6plex [N-Term]		1	6	4	F2DTH9	F2DTH9 [156-168]	0	1610.86	98.7	98.6	107	106.9	100.7	100.5	98.7	97.9	98.8	92.2	2961.7	2790.5	3428.9	3191.6	3024.1	2994.2	2970.8	2524.3	2731.9	1972.8	Unique	102	High	0	7.382e-09
[R].MVGESTEAVGAGVGGGSSGQK.[M]	1xTMT6plex [N-Term; K21]; 1xOxidation [M1]		1	11	1	M0YW98	M0YW98 [226-246]	0	2339.19	106.9	103.2	103.2	105.4	109	99.8	95.1	96.2	87.8	93.6	219	199.2	225.6	214.7	223.4	203	195.2	169.2	165.7	136.7	Unique	102	High	0	1.65e-11
[R].ALGQLDLDLPEAPEK.[A]	1xTMT6plex [N-Term; K15]		1	8	2	A0A287MAM1	A0A287MAM1 [608-622]	0	2067.17	99.7	93.3	100.5	99.6	106.6	97.3	88.7	105.5	102.6	106.3	307.5	271.3	330.8	305.5	329	297.8	274.3	279.6	291.6	233.9	Unique	102	High	0	8.48e-08
[K].DSVTGAAGGAVDK.[T]	1xTMT6plex [N-Term; K13]		1	4	1	A0A287GI21	A0A287GI21 [614-626]	0	1605.88	103.8	179.9	196.6	195.1	69.1	69	64.6	41.9	43.1	36.9	249.4	407.5	504.2	466.4	166.3	164.6	155.6	86.4	95.4	63.3	Unique	102	High	0	1.347e-09
[R].DSTTANAGLANSDLPGPGSSR.[A]	1xTMT6plex [N-Term]		1	1	1	F2E8K5	F2E8K5 [142-162]	0	2217.09	94.5	60.6	67.5	63.1	94.3	93.5	88.5	148.9	144.7	144.5	74.1	44.8	56.5	49.2	74	72.8	69.6	100.3	104.6	80.8	Unique	101	High	0	1.847e-11
[K].VVGVGGGGSNAVNR.[M]	1xTMT6plex [N-Term]		1	5	1	M0ZEP4	M0ZEP4 [113-126]	0	1471.82	106.7	96.8	103.6	89.3	109.1	94.9	100.4	103.1	101.3	94.7	279.4	238.9	289.5	232.5	285.7	246.6	263.5	231.7	244.2	176.8	Unique	101	High	0	2.821e-10
[K].EGDVIVAPAGSIMHLANTDGR.[R]	1xTMT6plex [N-Term]; 1xOxidation [M13]		1	1	3	M0XH58	M0XH58 [44-64]	0	2368.21	100.6	142.4	156.5	152.7	91.5	94.7	81.9	57.2	61.7	60.7	180.7	241.2	300.2	272.9	164.6	168.9	147.6	88.3	102.1	77.8	Unique	101	High	0	1.752e-08
[K].GTGVVTSSDPSYGGCK.[Y]	1xTMT6plex [N-Term; K16]; 1xCarbamidomethyl [C15]		1	1	2	A0A287NNM3	A0A287NNM3 [481-496]	0	2030.03	126	57.9	38	48.5	121.5	137.8	157.6	99.2	61.8	151.8	570.9	247.2	183.9	218.7	551.2	619.8	715.9	386.2	257.9	490.6	Unique	101	High	0	1.751e-09
[K].VVALNESVAGSVK.[S]	1xTMT6plex [N-Term; K13]		1	2	1	F2CTC0	F2CTC0 [29-41]	0	1731.04	109.2	81.1	86.1	92.4	106.7	104.3	90.9	111.2	104.1	113.9	166.5	116.6	140.2	140.2	162.9	157.8	138.9	145.7	146.3	123.9	Unique	101	High	0	9.026e-10
[K].IAAVFVEPVQGEGGIHSATK.[E]	1xTMT6plex [N-Term; K20]		1	6	1	F2CWM2	F2CWM2 [239-258]	0	2468.39	100.5	104.8	110	108.4	97.5	98.6	96.5	92.8	104.1	86.8	254	249.7	296.7	272.4	246.6	247.2	244.4	201.5	242.3	156.4	Unique	100	High	0	4.221e-11
[R].DAELLGAAEAER.[K]	1xTMT6plex [N-Term]		1	3	1	F2DDR9	F2DDR9 [31-42]	0	1473.77	98.6	97.7	102.6	99.8	101.4	102.2	97.4	95.2	107.4	97.7	566.3	528.5	628.5	569.6	582.9	582.1	560.5	469.6	568	400.1	Unique	100	High	0	4.582e-08
[K].QIGVIGWGSQGPAQAQNLR.[D]	1xTMT6plex [N-Term]		1	12	1	A0A287GP79	A0A287GP79 [167-185]	0	2209.2	90	113.5	119.8	113	98.7	86.2	86.8	102.8	100.5	88.6	139	165.2	197.4	173.6	152.6	132.2	134.4	136.4	143	97.6	Unique	100	High	0	7.798e-11
[R].ASYDDAGLGPVPAGWK.[G]	1xTMT6plex [N-Term; K16]		1	5	2	A0A287SFB4	A0A287SFB4 [151-166]	0	2062.1	90.8	19	22.9	22.3	102.1	105.2	104.6	174.1	178.9	180.2	875.2	172.4	235.1	213.8	984.7	1006	1010.5	1441.1	1589.1	1238.3	Unique	100	High	0	2.429e-10
[R].YNPDTLDESVLWTESR.[D]	1xTMT6plex [N-Term]		1	9	1	A0A287K666	A0A287K666 [291-306]	0	2154.06	109.4	155.1	160.3	152.9	81.4	84.6	81.5	58.1	60.1	56.6	180.4	241	282	250.7	134.4	138.4	134.7	82.3	91.3	66.5	Unique	100	High	0	3.786e-10
[K].ELDGILDSSEAEPAK.[S]	1xTMT6plex [N-Term; K15]		1	9	1	A0A287VEF3	A0A287VEF3 [390-404]	0	2032.09	87.7	88	93.2	83.7	100.4	83.9	93.9	124.3	138.4	106.4	69.6	65.8	78.9	66	79.7	66.1	74.7	84.7	101.2	60.2	Unique	100	High	0	5.289e-09
[R].YLSGEAEQIEWSK.[I]	1xTMT6plex [N-Term; K13]		1	4	3	A0A287S5U2	A0A287S5U2 [40-52]	0	1998.06	99.5	95.9	101.6	98.5	103.9	98.4	99.4	104	103.3	95.5	1985.9	1803.2	2162.5	1953.9	2074.4	1949.1	1988.8	1781.6	1899.4	1359.4	Unique	100	High	0	1.976e-09
[R].MIGETTEAVGAGVGGGSSGNK.[M]	1xTMT6plex [N-Term; K21]; 1xOxidation [M1]		1	6	1	F2DXI0	F2DXI0 [229-249]	0	2353.21	86.7	94.8	86.3	96.7	122.4	98	100.3	96.4	95.2	123.1	62.5	64.4	66.4	69.3	88.3	70.1	72.5	59.7	63.2	63.3	Unique	100	High	0	8.772e-11
[R].SGFDALASDGGPGPVR.[S]	1xTMT6plex [N-Term]		1	4	1	A0A287ESC5	A0A287ESC5 [94-109]	0	1731.89	99.2	106.7	100.4	91	105.2	98.5	99.3	96.6	102.2	101	129.9	131.7	140.3	118.5	137.9	128	130.4	108.7	123.4	94.3	Unique	100	High	0	5.981e-09
[R].VPGFGVITNIINGGIECGHGQDSR.[V]	1xTMT6plex [N-Term]; 1xCarbamidomethyl [C17]		1	2	1	F2ELX8	F2ELX8 [211-234]	0	2726.39	111.1	94.5	90.8	88.4	90.8	106	118.9	96	86.6	117	94.3	75.6	82.3	74.6	77.1	89.3	101.2	70	67.7	70.8	Unique	100	High	0	3.805e-13
[R].TLANMEDPINEILK.[R]	1xTMT6plex [N-Term; K14]; 1xOxidation [M5]		1	7	3	A0A224MLP5	A0A224MLP5 [375-388]	0	2075.15	111.6	101.5	110.6	107.5	103	100.9	92.1	89	88.7	95.1	619.7	531.1	655.7	593.8	572.2	556	512.6	424.6	453.9	376.5	Unique	100	High	0	2.445e-07
[R].VALVGLGQSAPSTAAACR.[G]	1xTMT6plex [N-Term]; 1xCarbamidomethyl [C17]		1	2	1	F2E0T2	F2E0T2 [109-126]	0	1958.07	99.9	107.6	100	115.5	111.8	97.1	106.1	90.6	89.6	81.8	48.3	49	51.6	55.5	54.1	46.6	51.4	37.6	39.9	28.2	Unique	100	High	0	1.75e-09
[R].FDDEDDNDGDAAPAAR.[Y]	1xTMT6plex [N-Term]		1	1	1	F2DFV4	F2DFV4 [152-167]	0	1922.82	103.9	106.9	99.1	104.1	109.8	99.9	94.1	94.7	102.7	84.9	198.9	192.7	202.3	198.1	210.3	189.7	180.5	155.6	181	115.8	Unique	100	High	0	2.943e-10
[K].EVPTSFGFDTACK.[I]	1xTMT6plex [N-Term; K13]; 1xCarbamidomethyl [C12]		1	14	4	A0A287W6A4	A0A287W6A4 [276-288]	0	1916.98	111.8	113.4	85.9	100.7	116.4	129.6	147	64.6	44.7	85.8	1993.2	1906.8	1635	1786.7	2078.4	2294.9	2628.1	988.8	735	1090.9	Unique	100	High	0	9.505e-10
[K].SQCAGGQVVESIQK.[D]	1xTMT6plex [N-Term; K14]; 1xCarbamidomethyl [C3]		1	1	12	M0UYA9	M0UYA9 [58-71]	0	1949.05	128.9	119.2	87.1	105.9	132	64.4	68	97.8	76.2	120.4	3298.8	2876.2	2379.7	2695.3	3381.9	1636.7	1743.3	2150.4	1795.8	2197.6	Unique	99	High	0	4.993e-11
[K].KDAAEGQEAEVAAAATEEAK.[K]	TMT6plex [K]		1	2	2	A0A287IA97	A0A287IA97 [134-153]	1	2676.43	94.8	92.7	92.7	97.2	99.9	109.4	97.6	109.7	106.1	100	313.8	289.2	327.3	319.8	330.9	359.3	323.8	311.8	323.7	236	Unique	99	High	0	2.511e-11
[K].IFQGDYSSGETVDK.[A]	1xTMT6plex [N-Term; K14]		1	4	2	A0A287VF07	A0A287VF07 [322-335]	0	2004.03	97.9	119.7	129.1	123.7	103.5	89.4	100.2	80.8	82.7	72.9	1087.4	1252.5	1529.8	1365.4	1150	985.2	1115.4	770.9	846.2	577.6	Unique	99	High	0	3.611e-10
[K].NEEGGNSVATVVLR.[G]	1xTMT6plex [N-Term]		1	5	1	M0W5Z0	M0W5Z0 [363-376]	0	1673.9	108	107.8	105.6	106.1	99.9	93.9	88.2	94.4	113.8	82.4	256.7	241.5	268	250.8	237.7	221.6	210.2	192.8	249.3	139.7	Unique	99	High	0	1.099e-10
[K].GWDEGVMDMQLGEVAR.[L]	1xTMT6plex [N-Term]; 2xOxidation [M7; M9]		1	3	2	A0A287UT13	A0A287UT13 [191-206]	0	2053.95	103.3	120.5	117.5	122.7	112.3	102.4	79.5	78.9	73.8	89.2	312.7	343.6	379.5	369.3	340.1	307.4	241	205	205.7	192.5	Unique	99	High	0	1.844e-07
[R].IVTEDFLPLPSK.[G]	1xTMT6plex [N-Term; K12]		1	6	1	A0A287S5U2	A0A287S5U2 [172-183]	0	1817.08	104.4	99.5	102.2	100.9	105.6	105.3	102.3	91.1	96.5	92.4	449.6	403.7	469.5	431.9	454.9	449.8	441.4	336.7	382.9	283.7	Unique	99	High	0	6.158e-08
[R].IGDNVMIINVDNVQEAAR.[E]	1xTMT6plex [N-Term]; 1xOxidation [M6]		1	2	4	C3W8K9	C3W8K9 [429-446]	0	2216.15	98.2	93.5	94.5	97.6	107.6	101.8	98	99.7	107.9	101.3	232.1	208.3	238.3	229.4	254.5	238.7	232.1	202.4	235.1	170.7	Unique	99	High	0	3.237e-08
[K].SPNTDGINPDSCSQVR.[I]	1xTMT6plex [N-Term]; 1xCarbamidomethyl [C12]		1	5	1	F2D4S0	F2D4S0 [233-248]	0	1975.93	122.3	83.7	63.4	70.2	117.3	135.7	132.8	82.5	66.4	125.9	92.9	59.9	51.4	53	89.2	102.3	101.1	53.8	46.5	68.2	Unique	99	High	0	2.464e-08
[R].DNFIGSLLSGGGSVPR.[K]	1xTMT6plex [N-Term]		1	19	1	A0A287SCR1	A0A287SCR1 [129-144]	0	1804.98	97.3	26.6	28.9	28.7	89.1	91.3	90.9	189	191.1	167.2	198.3	51.1	62.8	58.1	181.7	184.7	185.6	330.8	358.9	243	Unique	99	High	0	2.443e-09
[K].NVQGALASAGLGHIK.[V]	1xTMT6plex [N-Term; K15]		1	6	1	M0XT04	M0XT04 [199-213]	0	1894.13	109	18.3	20.6	21.8	100.7	107.6	106	174.1	200.4	141.5	273.3	43.2	55.2	54.4	252.6	267.7	266.4	374.9	463.1	253.1	Unique	99	High	0	5.106e-10
[K].VIAISDVTGAVK.[N]	1xTMT6plex [N-Term; K12]		1	1	1	F2E0P9	F2E0P9 [232-243]	0	1631.01	99.9	82.2	91.1	94.7	97.7	104.9	98.2	102.1	117.9	111.2	184.5	143.1	179.5	173.9	180.5	192.3	181.8	162	200.7	146.5	Unique	99	High	0	1.306e-08
[R].LQASVGSGGGAAR.[E]	1xTMT6plex [N-Term]		1	4	1	A0A2R9J7P9	A0A2R9J7P9 [111-123]	0	1359.75	101.9	115.2	119.5	118.7	98.2	96.3	92.6	88.7	89.2	79.7	930.7	992.2	1165	1078.6	898.1	873.5	848.4	695.8	750.6	519.2	Unique	98	High	0	7.319e-09
[K].LASVADLYVNDAFGTAHR.[A]	1xTMT6plex [N-Term]		1	14	2	A0A287TTB0	A0A287TTB0 [283-300]	0	2149.12	94.7	95.8	104.3	98.9	93.1	99.4	98.6	116.4	95.5	103.3	85.5	81.5	100.5	88.8	84.1	89	89.2	90.2	79.4	66.5	Unique	98	High	0	3.083e-09
[R].GLLGSDQVLYTDER.[S]	1xTMT6plex [N-Term]		1	5	2	A0A287T7V4	A0A287T7V4 [252-265]	0	1794.94	91	54.5	61	57.7	102.8	102.6	107.5	137.6	139.2	146.1	832.9	470.4	595.8	525.7	941.7	932.6	986.3	1082.2	1174.9	954.3	Unique	98	High	0	4.721e-10
[K].LAGGAGAVLGSEEAQGEQAR.[T]	1xTMT6plex [N-Term]		1	1	2	F2DFK1	F2DFK1 [431-450]	0	2100.09	86.8	60.3	55.2	60	96.6	88.1	82.8	155.4	152.7	162.2	72.2	47.3	49	49.6	80.4	72.7	69	111	117	96.2	Unique	98	High	0	7.187e-10
[R].YCDILGVGYGNNLDCYNQR.[V]	1xTMT6plex [N-Term]; 2xCarbamidomethyl [C2; C15]		1	1	4	A0A287Y1P6	A0A287Y1P6 [311-329]	0	2523.16	132.6	51.2	45.4	44.8	107.4	136.3	173	91.7	62.4	155.1	531.6	193.3	194.4	178.7	431.1	542.3	695.3	315.9	230.5	443.5	Unique	98	High	0	1.436e-10
[K].VEQSDLGNNFLLDEGCLGQSR.[A]	1xTMT6plex [N-Term]; 1xCarbamidomethyl [C16]		1	12	1	A0A287S037	A0A287S037 [126-146]	0	2580.26	98.3	90.8	109	86.1	89.3	99.1	105.6	104	105.1	112.6	13.1	11.4	15.5	11.4	11.9	13.1	14.1	11.9	12.9	10.7	Unique	98	High	0	3.919e-09
[K].APGGAPANVAIAVAR.[L]	1xTMT6plex [N-Term]		1	1	2	F2E397	F2E397 [36-50]	0	1563.92	99.3	113.1	111.3	115	97.2	97.7	95.6	86.4	96.2	88.2	402.4	431.7	481.1	463.1	394.2	392.9	388	300.4	359.2	254.7	Unique	98	High	0	8.044e-07
[R].DIIAGCETEVAEAANEQQK.[T]	1xTMT6plex [N-Term; K19]; 1xCarbamidomethyl [C6]		1	7	1	A0A287PN76	A0A287PN76 [74-92]	0	2534.28	106	120.6	95.2	97.9	113.9	113.8	122.1	79.7	61.1	89.7	122.6	131.5	117.5	112.6	131.9	130.7	141.6	79.2	65.1	74	Unique	98	High	0	2.981e-09
[R].GILAIDESSATCGK.[R]	1xTMT6plex [N-Term; K14]; 1xCarbamidomethyl [C12]		1	4	1	F2DTL1	F2DTL1 [57-70]	0	1880.02	107.1	154.2	107.8	127.3	103.3	109.4	114.1	62.5	41.9	72.3	157.2	213.3	168.9	185.8	151.7	159.3	167.9	78.8	56.7	75.7	Unique	98	High	0	3.669e-09
[R].LVLGELQASAVK.[Y]	1xTMT6plex [N-Term; K12]		1	4	1	Q6RYF4	Q6RYF4 [483-494]	0	1686.06	102.4	89.8	94.1	90.7	106.4	94.6	98.1	106.1	117.5	100.3	392.9	325	385.4	346.2	408.9	360.5	377.6	349.6	415.4	274.4	Unique	98	High	0	9.119e-09
[K].TAGEEEAAGEEFEYQAEVSR.[L]	1xTMT6plex [N-Term]		1	6	2	F2DY59	F2DY59 [65-84]	0	2431.11	96.2	80.1	89.1	94	103.2	103.6	94.5	115.9	115.4	108	193.8	152.1	191.6	188.4	208	207.2	190.8	200.5	214.2	155.2	Unique	98	High	0	3.304e-11
[R].LTGSAGEWESIVK.[A]	1xTMT6plex [N-Term; K13]		1	9	2	A0A287WCC5	A0A287WCC5 [139-151]	0	1835.03	99.1	98.3	100.2	91.5	100.9	101.6	93.9	104.2	105.4	104.9	448.9	419.7	484.5	412.5	457.6	456.9	426.6	405.7	440	338.9	Unique	98	High	0	4.326e-09
[R].QQCCQPLAQISEQNR.[C]	1xTMT6plex [N-Term]; 2xCarbamidomethyl [C3; C4]		1	1	5	M0VEH1	M0VEH1 [70-84]	0	2089.01	118	138.8	81.7	104.3	111.5	125.4	179.3	42.5	33.5	65	858.3	951.2	634.5	754.4	811.7	905.2	1307.4	265.8	224.2	337.3	Unique	98	High	0	1.431e-10
[R].GVEVTDGAIEAPNSIVFPQAENR.[M]	1xTMT6plex [N-Term]		1	3	2	F2EEY9	F2EEY9 [335-357]	0	2642.36	113.6	98.9	92.7	88.6	105.5	113.5	95.2	88.5	100.4	103.1	111.9	91.8	97.4	86.8	104	111	94	74.9	91.1	72.4	Unique	98	High	0	7.753e-12
[R].SENEADVAAAHEAGYESALVAR.[L]	1xTMT6plex [N-Term]		1	7	2	A0A224MLP5	A0A224MLP5 [337-358]	0	2489.21	91.1	79.3	86.2	85.9	99.3	85	81	98.6	127.6	165.9	188.1	154.2	189.8	176.4	205.1	174.2	167.5	174.8	242.7	244.2	Unique	98	High	0	1.146e-11
[K].GEAAAGGEGENMAAWLVAK.[N]	1xTMT6plex [N-Term; K19]; 1xOxidation [M12]		1	3	3	A0A287WLN9	A0A287WLN9 [57-75]	0	2306.19	108.2	86.5	97.6	97	109.8	99	94.3	104	104.2	99.5	243	183	233.8	216.6	246.7	220.7	212.2	200.5	215.7	159.4	Unique	98	High	0	9.768e-08
[K].LSDEAIEDTLEK.[V]	1xTMT6plex [N-Term; K12]		1	14	1	A0A287EUB9	A0A287EUB9 [411-422]	0	1820.99	101.1	93.4	98.6	87	104.9	98	99	110.8	107.8	99.2	123.4	107.5	128.5	105.6	128.2	118.8	121.2	116.2	121.3	86.4	Unique	98	High	0	2.959e-08
[R].VYAEGGDTLLDDAAR.[E]	1xTMT6plex [N-Term]		1	3	1	F2E3J2	F2E3J2 [231-245]	0	1794.91	99.1	126.9	120	128	90.2	103.4	85.2	81.3	78.3	87.6	115.8	139.8	149.7	148.8	105.5	119.9	99.8	81.6	84.3	73	Unique	98	High	0	6.693e-09
[R].DSSVSYASAAAK.[V]	1xTMT6plex [N-Term; K12]		1	4	2	F2DAJ1	F2DAJ1 [277-288]	0	1614.87	100.6	122.1	131.7	124.1	102.8	94.6	101.8	75.1	79.1	68.1	1240.9	1418.8	1733.1	1522	1268.4	1157.6	1257.8	795.3	899.2	598.9	Unique	98	High	0	4.912e-09
[R].DSVVALGGPSWTVPLGR.[R]	1xTMT6plex [N-Term]		1	16	1	F2E8K5	F2E8K5 [124-140]	0	1940.08	101.3	47.7	48.1	46.9	99.6	102.4	100.1	152.2	155	146.7	294	130.5	149	135.4	289.4	295.2	291.3	379.5	414.7	303.8	Unique	98	High	0	4.14e-09
[K].AAYISNIEIADDK.[A]	1xTMT6plex [N-Term; K13]		1	2	2	A0A287V0E4	A0A287V0E4 [329-341]	0	1881.04	90.8	59.4	62.5	62.7	105	102.8	101.4	134.2	143.8	137.5	555.6	342.5	408.2	381.3	642.8	624.5	621.7	705.3	810.8	599.9	Unique	97	High	0	8.93e-10
[R].NFVGQAATSPGISGQTIQESMR.[L]	1xTMT6plex [N-Term]; 1xOxidation [M21]		1	4	1	A0A287ICC8	A0A287ICC8 [63-84]	0	2524.27	120.7	128.1	112.5	116.6	86.3	83.6	77.4	98.2	87.8	88.9	17.9	17.9	17.8	17.2	12.8	12.3	11.5	12.5	12	9.4	Unique	97	High	0	1.405e-06
[K].ETAGQAAAATEK.[A]	1xTMT6plex [N-Term; K12]		1	4	2	A0A287NWJ5	A0A287NWJ5 [535-546]	0	1605.88	101.3	101.5	107.1	97.8	105.6	96.9	99.9	94.6	103.2	92.1	364.4	344	411.1	349.9	380.2	346.1	360.4	292.4	342.1	236.2	Unique	97	High	0	2.108e-08
[K].YETQAQQIVANH.[-]	1xTMT6plex [N-Term]		1	1	1	M0YW47	M0YW47 [276-287]	0	1630.84	95.5	40.1	44.9	42.5	86.2	86.5	83.1	170.9	184.9	165.5	224.6	88.9	112.6	99.4	202.9	201.9	195.9	345.3	400.7	277.6	Unique	97	High	0	9.856e-07
[R].EFANVDCSYGLSPEELR.[A]	1xTMT6plex [N-Term]; 1xCarbamidomethyl [C7]		1	1	1	F2D807	F2D807 [94-110]	0	2215.05	94.4	113.7	89.5	98.8	80.8	108.3	88.4	98.2	120.1	107.9	24.4	27.7	24.7	25.4	20.9	27.8	22.9	21.8	28.6	19.9	Unique	97	High	0	2.48e-09
[K].VLDWGQEGQESSSK.[H]	1xTMT6plex [N-Term; K14]		1	3	2	F2DEP2	F2DEP2 [113-126]	0	2008.04	94.1	85.7	86.9	89.4	101.8	102.9	94.8	120	115.8	108.5	233.2	200.1	229.8	220.3	252.5	252.9	235.3	255.3	264.3	191.7	Unique	97	High	0	2.468e-09
[K].GSNAEAVQGGLDTESYELLAK.[I]	1xTMT6plex [N-Term; K21]		1	13	1	A0A287XW61	A0A287XW61 [327-347]	0	2610.37	102.7	103.2	111	114.9	99.4	97.9	101.8	89	90.2	89.9	131.7	124.7	151.9	146.5	127.5	124.6	130.8	98	106.5	82.2	Unique	97	High	0	7.31e-12
[R].VMIHQPSGGAQGQATDIAIQAK.[E]	1xTMT6plex [N-Term; K22]; 1xOxidation [M2]		1	11	2	A0A287UBM0	A0A287UBM0 [322-343]	0	2695.46	102.3	79.7	82.1	83.7	109.2	106.2	104.9	109.2	108.2	114.6	486.2	356.8	416.2	395.7	519.1	500.9	499.4	445.6	473.5	388.2	Unique	97	High	0	3.128e-08
[R].DCPTSSGFGGGGGGGR.[F]	1xTMT6plex [N-Term]; 1xCarbamidomethyl [C2]		1	5	2	F2DJM5	F2DJM5 [220-235]	0	1654.74	114.4	137.1	97.6	119	110.7	115.6	135.9	57.9	46.7	65.1	416.1	470.1	379	430.4	402.9	417.4	495.7	180.9	156.4	168.9	Unique	97	High	0	6.502e-11
[R].VASIQQQLASLK.[L]	1xTMT6plex [N-Term; K12]		1	4	2	A0A287N0I1	A0A287N0I1 [811-822]	0	1744.07	94.7	100.2	113.2	105.7	99.3	95.7	89	102.3	108	92.1	951.1	948.1	1213	1055.9	997.8	953.8	895.9	882.6	999.5	659.4	Unique	97	High	0	2.228e-08
[R].ILDNVDLPASVAK.[L]	1xTMT6plex [N-Term; K13]		1	8	1	F2E0G2	F2E0G2 [479-491]	0	1813.08	103.6	92.7	98.2	89.8	102.1	96.9	103.2	100.9	109.6	103.1	411.8	347.2	416.7	355.1	406.4	382.4	411.3	344.6	401.4	292.2	Unique	97	High	0	3.222e-09
[K].TVADAIEEDAEK.[A]	1xTMT6plex [N-Term; K12]		1	7	1	A0A287IKT4	A0A287IKT4 [151-162]	0	1748.93	106.8	99.2	114.1	103.6	101.6	93.3	96.6	98	95.6	91.2	186	162.8	212	179.4	177.1	161.2	168.6	146.6	153.3	113.2	Unique	97	High	0	3.383e-09
[R].AVMTLNNFDEGGEGGDPSECDGK.[F]	1xTMT6plex [N-Term; K23]; 1xOxidation [M3]; 1xCarbamidomethyl [C20]		1	2	2	A0A287RM00	A0A287RM00 [111-133]	0	2873.3	114.7	43.9	42	43.2	125.4	143	136.3	113	73.7	164.8	365.9	132.1	143.2	137.2	400.5	453.1	436	309.7	216.6	375	Unique	97	High	0	4.552e-10
[K].GTCGIVLPEATK.[E]	1xTMT6plex [N-Term; K12]; 1xCarbamidomethyl [C3]		1	4	3	F2D9Z5	F2D9Z5 [68-79]	0	1703.98	114.3	126.9	86	102.2	117	131.7	159.5	50.2	32.8	79.4	2245.8	2349.1	1803.6	1997.2	2300.2	2568.8	3140	846.5	593.2	1112.4	Unique	97	High	0	3.819e-08
[K].SGATPILVATDVAAR.[G]	1xTMT6plex [N-Term]		1	4	3	A0A287SNR6	A0A287SNR6 [484-498]	0	1670.96	95.5	102.2	103.7	100.4	102.4	98.6	94.8	103.9	106.2	92.2	430.2	434	498.5	449.8	462	441.1	428.4	402.2	441	296.2	Unique	97	High	0	2.524e-06
[K].YTIGGDMGGGEGHTGWVSCVR.[F]	1xTMT6plex [N-Term]; 1xOxidation [M7]; 1xCarbamidomethyl [C19]		1	2	2	F2D6E2	F2D6E2 [152-172]	0	2441.12	110	122.7	93.8	112.5	113.1	121.8	133.1	64.5	42.7	85.7	377.3	396.8	343.3	383.9	388.4	414.9	457.9	189.9	135.1	209.7	Unique	97	High	0	9.438e-12
[R].TLAVDPDLALDPR.[G]	1xTMT6plex [N-Term]		1	10	1	A0A287EKF4	A0A287EKF4 [71-83]	0	1624.91	93.6	84.1	73.1	65.9	99.3	94.2	94.1	139.4	115.6	140.7	69.8	59.1	58.2	48.9	74.1	69.7	70.3	89.3	79.4	74.8	Unique	97	High	0	0.0003955
[K].EAAEQAATGAANK.[A]	1xTMT6plex [N-Term; K13]		1	3	1	A0A287PP23	A0A287PP23 [118-130]	0	1689.92	104	141	158.9	150.6	95.9	96.3	80	56.4	55.9	61	133.8	170.9	218.2	192.6	123.5	122.9	103.2	62.3	66.2	56	Unique	97	High	0	2.071e-09
[KR].EAQVIGDFNNWNGSGHR.[M]	1xTMT6plex [N-Term]		1	18	5	A0A287E826	A0A287E826 [278-294]	0	2130.03	95.1	90.2	93.2	90.2	102.4	100.2	97.9	115.2	106.4	109.3	380.6	340.1	398	359	410.2	397.9	392.8	395.8	392.2	311.8	Unique	96	High	0	2.112e-09
[R].TEPVVSAEWLHANLR.[D]	1xTMT6plex [N-Term]		1	10	2	A0A287QD65	A0A287QD65 [153-167]	0	1951.06	97.8	98.4	110	103.7	100.6	95.8	88.5	101.3	114.5	89.3	241.2	228.8	289.5	254.3	248.4	234.6	218.8	214.6	260.2	157.1	Unique	96	High	0	2.192e-10
[K].YIAAGNEVQGGATQSILPAMR.[N]	1xTMT6plex [N-Term]; 1xOxidation [M20]		1	1	3	Q8S3U1	Q8S3U1 [116-136]	0	2392.25	100.4	24.7	27.3	31.9	71.8	79.2	80.6	192.1	187.4	204.5	130.5	30.2	37.9	41.2	93.4	102.2	105	214.5	224.5	189.6	Unique	96	High	0	8.687e-09
[R].GSSSGDAGGAADR.[V]	1xTMT6plex [N-Term]		1	5	1	A0A287PLI5	A0A287PLI5 [597-609]	0	1336.63	100.5	110.8	110.1	109.6	107.1	96.6	86.7	81.3	102.4	94.8	139.8	145.2	163.3	151.5	149.1	133.3	120.9	97.1	131.2	94	Unique	96	High	0	1.457e-06
[K].EAGGEGAMSESVLR.[K]	1xTMT6plex [N-Term]; 1xOxidation [M8]		1	1	1	A0A287LTP0	A0A287LTP0 [94-107]	0	1637.8	98.8	107.9	96.5	104.5	107.4	98.6	99.1	87.5	84.9	114.8	91	93.6	94.8	95.7	99	90.1	91.5	69.2	72	75.4	Unique	96	High	0	2.521e-06
[K].GNATLLDYTATK.[G]	1xTMT6plex [N-Term; K12]		1	5	1	A0A287ESJ7	A0A287ESJ7 [296-307]	0	1725.98	104.5	179.3	175.4	187.7	74.2	82.3	80.6	41.2	39.1	35.9	1343.5	2173.4	2407	2400.7	955.7	1050.4	1039	454.6	463.4	329.1	Unique	96	High	0	4.204e-08
[R].ELDDGELSTVAWAER.[N]	1xTMT6plex [N-Term]		1	1	2	F2D903	F2D903 [250-264]	0	1919.95	98.9	91.4	95	94.1	105.7	103.7	90.8	101.7	114.1	104.6	147.5	128.4	151.1	139.6	157.8	153.4	135.7	130.3	156.8	111.2	Unique	96	High	0	1.373e-10
[K].VTFDEPNPFASENEEAAPVCYR.[Y]	1xTMT6plex [N-Term]; 1xCarbamidomethyl [C20]		1	3	1	F2DF10	F2DF10 [365-386]	0	2771.28	109.7	90.9	52.7	83.2	103.4	98.8	97.4	92	120.8	150.9	26.5	20.7	13.6	20	25	23.7	23.6	19.1	26.9	26	Unique	96	High	0	1.357e-07
[R].ADSEYDSVFLQSVNR.[A]	1xTMT6plex [N-Term]		1	8	1	A0A287JFE2	A0A287JFE2 [398-412]	0	1958.97	110.2	112.1	106.9	106.4	99.6	99.2	95.8	90.4	91.9	87.6	176.7	169.4	182.9	169.6	159.8	157.8	153.9	124.5	135.8	100.2	Unique	96	High	0	3.649e-10
[K].YEEIPSDTGIAFNEQPR.[M]	1xTMT6plex [N-Term]		1	11	3	A0A287P0D5	A0A287P0D5 [464-480]	0	2195.08	85.8	86.9	93.1	92.9	89.7	72	70.1	136	151	122.6	114.2	109.1	132.3	123	119.5	95.1	93.5	155.5	185.3	116.4	Unique	96	High	0	3.382e-09
[R].GVYETPGGTVMAAAVR.[E]	1xTMT6plex [N-Term]; 1xOxidation [M11]		1	5	3	M0UL82	M0UL82 [346-361]	0	1823.95	101.9	105.2	99	95.1	103.7	109.1	97	93.8	94	101.1	302.5	294.5	313.7	280.9	308.2	321.6	288.8	239.2	257.2	214.1	Unique	96	High	0	1.44e-05
[K].AIGSGSEGADSSLQEQYNK.[E]	1xTMT6plex [N-Term; K19]		1	5	1	A0A287NV02	A0A287NV02 [167-185]	0	2399.21	94	103.1	100.6	105.6	106.5	101.3	100.3	91.3	99.6	97.7	402.2	415.9	459.5	449.4	456.1	430.1	430.3	335.7	392.7	298.1	Unique	96	High	0	7.957e-11
[R].VPGFGVITNIVNGGIECGHGQDSR.[V]	1xTMT6plex [N-Term]; 1xCarbamidomethyl [C17]		1	6	1	A0A287Y1P6	A0A287Y1P6 [277-300]	0	2712.37	126	56.4	51	55.2	90.8	113.2	100.3	115.5	114.8	176.7	28.7	12.1	12.4	12.5	20.7	25.6	22.9	22.6	24.1	28.7	Unique	96	High	0	1.264e-09
[K].LPSTANPAAADMVDR.[M]	1xTMT6plex [N-Term]; 1xOxidation [M12]		1	1	2	F2D692	F2D692 [62-76]	0	1773.9	98.9	100.9	95.4	101	103.1	101.2	92.5	108.1	101.2	97.5	221.1	212.5	227.6	224.6	230.7	224.6	207.3	207.6	208.4	155.4	Unique	96	High	0	3.329e-05
[K].LGFEGTQEVQHR.[I]	1xTMT6plex [N-Term]		1	6	3	A0A287VJR8	A0A287VJR8 [36-47]	0	1629.85	100.1	95	102.9	97.2	103.3	99.2	102.6	99.5	101.6	98.6	589.6	527.1	646.5	569	608.8	580	605.5	503.5	551.5	414.3	Unique	96	High	0	2.588e-07
[R].SSGGLSESEIEK.[M]	1xTMT6plex [N-Term; K12]		1	8	1	A0A287LMQ9	A0A287LMQ9 [558-569]	0	1680.91	109.7	121.3	140.5	129.3	95.9	95.1	88.9	71.5	81.5	66.3	496.1	516.9	677.9	581.3	434	426.9	403	277.5	339.4	213.6	Unique	96	High	0	1.16e-08
[R].SDIDEYDGGMDVFSR.[G]	1xTMT6plex [N-Term]; 1xOxidation [M10]		1	3	8	A0A287IIY0	A0A287IIY0 [177-191]	0	1950.86	108.4	79.3	82.1	77.4	111.8	109.2	98.6	109.3	110.3	113.7	755.8	521.1	611	537.1	780.1	755.8	689.6	654.8	709	565.3	Unique	95	High	0	7.737e-07
[K].ENAGTVTAGNASSISDGAAALVLVSGK.[K]	1xTMT6plex [N-Term; K27]		1	8	2	A0A287R7I2	A0A287R7I2 [250-276]	0	2918.58	101.1	113.7	120.4	119.4	102.1	96.2	98.5	76	86.4	86.2	259.2	274.9	329.5	304.5	262.2	244.8	253.3	167.4	204.2	157.7	Unique	95	High	0	1.069e-13
[K].GMLQPHQITAEYNAAIPEAER.[E]	1xTMT6plex [N-Term]; 1xOxidation [M2]		1	7	2	A0A287HK37	A0A287HK37 [44-64]	0	2584.3	109.9	124.9	101.6	103.9	101.3	97	70.9	64.3	118	108.1	74.7	80	73.7	70.2	68.9	65.4	48.3	37.5	73.9	52.4	Unique	95	High	0	1.93e-06
[K].LSPVFVAGPNMDEAPPVWVDR.[V]	1xTMT6plex [N-Term]; 1xOxidation [M11]		1	5	2	F2D827	F2D827 [535-555]	0	2541.3	100.4	90.6	96.4	91.6	94	102.1	95.1	112.6	112.3	104.9	87.6	74.5	89.8	79.5	82.1	88.4	83.2	84.4	90.3	65.3	Unique	95	High	0	5.501e-09
[R].ADGCATGANDYGSK.[S]	1xTMT6plex [N-Term; K14]; 1xCarbamidomethyl [C4]		1	1	2	F2DZN2	F2DZN2 [5-18]	0	1844.88	101.2	115.4	91.6	103.7	108	112.3	123	81.3	68.5	95	394	423.2	380.6	401.3	420.8	433.9	479.8	271.8	245.6	263.7	Unique	95	High	0	3.007e-09
[K].ASLGNAATAAQVK.[A]	1xTMT6plex [N-Term; K13]		1	3	1	M0VIJ4	M0VIJ4 [315-327]	0	1659.98	107.5	100.6	112.8	109	100	103.1	92.9	85.6	96.4	92.1	204	179.9	228.3	205.7	189.8	194.1	176.7	139.5	168.6	124.6	Unique	95	High	0	1.914e-09
[K].AAPAHPTYAEMVSEAITALK.[E]	1xTMT6plex [N-Term; K20]; 1xOxidation [M11]		1	2	1	A0A287SMJ2	A0A287SMJ2 [84-103]	0	2545.37	94.3	92.7	92.3	99.6	104.2	109.7	98.6	105.8	94	108.9	424.4	393	443.5	445.7	469.3	489.8	445	408.8	389.9	349.4	Unique	95	High	0	3.015e-09
[R].HGESQGNLDMSAYSTTPDYR.[I]	1xTMT6plex [N-Term]; 1xOxidation [M10]		1	1	1	F2CR79	F2CR79 [47-66]	0	2474.11	115.4	74.7	92.9	84.6	111.5	86.5	85.6	117.9	113.1	117.9	26.9	16.4	23.1	19.6	26	20	20	23.6	24.3	19.6	Unique	95	High	0	5.514e-08
[K].EKPSVGTVVAVGPGPLGDDGSR.[T]	1xTMT6plex [N-Term; K2]		1	2	2	F2DDU3	F2DDU3 [188-209]	0	2552.41	103.7	76	80.1	77	105.1	104.5	114.2	113.9	109.9	115.8	454.1	313.9	374.3	335.4	460.7	454.2	501.5	428.5	443.5	361.7	Unique	95	High	0	3.323e-09
[K].LEGITCNEAEGAMYVFPQICLPQK.[A]	1xTMT6plex [N-Term; K24]; 1xOxidation [M13]; 2xCarbamidomethyl [C6; C20]		1	11	1	A0A287ESQ7	A0A287ESQ7 [448-471]	0	3242.63	119	146.5	73.1	119.9	95.8	154.3	153.6	43.4	28.1	66.3	41.8	48.5	27.4	41.9	33.7	53.8	54.1	13.1	9.1	16.6	Unique	95	High	0	2.658e-09
[K].VSGDTEDLAGEIER.[I]	1xTMT6plex [N-Term]		1	4	4	A0A287WLN9	A0A287WLN9 [282-295]	0	1719.86	99.7	100.6	106.2	100.8	106	100.8	103.3	94.5	96.9	91.2	747.1	711	849.9	751.2	795.5	749.9	776.2	608.2	669.2	487.6	Unique	95	High	0	3.808e-08
[K].DLTLSPETAAEFK.[R]	1xTMT6plex [N-Term; K13]		1	6	4	A0A2R9J7P9	A0A2R9J7P9 [235-247]	0	1880.04	105.6	104.2	114.8	107.7	109.2	96	96.9	90.4	89.3	85.9	374.1	348.1	434.3	379.6	387.5	337.8	344.2	275.1	291.8	217	Unique	95	High	0	9.831e-07
[R].EEQDAYAVQSNEHGIAAR.[D]	1xTMT6plex [N-Term]		1	8	1	M0XTK2	M0XTK2 [189-206]	0	2217.07	106.4	113.6	129.9	122	113.3	99.9	87	72.4	81.9	73.5	33.7	33.9	43.9	38.4	35.9	31.4	27.6	19.7	23.9	16.6	Unique	95	High	0	2.636e-10
[K].AVDVTGPDGSFVQGGAGGGGGGGGGFGSR.[G]	1xTMT6plex [N-Term]		1	7	1	F2DJM5	F2DJM5 [67-95]	0	2666.28	86.5	96.3	115.2	78.9	116.6	105.8	102.3	89.2	107.2	102.2	14	14.7	19.9	12.7	18.9	17	16.6	12.4	16	11.8	Unique	95	High	0	3.542e-07
[R].GGVYGGGSAVGPDYMR.[A]	1xTMT6plex [N-Term]; 1xOxidation [M15]		1	1	3	F2E8X4	F2E8X4 [10-25]	0	1787.86	109.1	175.7	189.1	172.3	82.5	77	83.4	35.1	38.5	37.4	677.6	1028.4	1253.2	1064.1	513.1	474.6	519.2	187.1	220.1	165.7	Unique	95	High	0	1.801e-06
[K].VDATVADFDGHFER.[L]	1xTMT6plex [N-Term]		1	2	2	A0A287WCD5	A0A287WCD5 [38-51]	0	1807.88	102.4	105.8	109.3	101.7	103.4	93.7	90.1	98.6	101.9	93	146.8	142.9	167.1	145	148.3	133.3	129.5	121.4	134.6	95	Unique	95	High	0	2.435e-08
[R].GLFYDTGNDPEGGYYAR.[G-]	1xTMT6plex [N-Term]		1	13	2	A0A287MEG1	A0A287MEG1 [235-251]	0	2123.99	95.7	91	92.4	91.4	101.7	102.4	97.3	106.9	112.5	108.7	547.5	490.4	564.2	520.1	582.5	581.2	558.2	525.1	593.1	443.6	Unique	95	High	0	1.008e-09
[K].IWENYVEGEEVTNGSASESK.[Q]	1xTMT6plex [N-Term; K20]		1	6	1	A0A287N0I1	A0A287N0I1 [764-783]	0	2686.32	96.7	97.9	99.3	103.9	104.6	91.4	87.5	97.7	108.4	112.6	48.3	46.1	52.9	51.6	52.3	45.3	43.8	41.9	49.9	40.1	Unique	95	High	0	6.839e-09
[K].LSDEAIEDALEK.[V]	1xTMT6plex [N-Term; K12]		1	11	1	A0A287EU86	A0A287EU86 [412-423]	0	1790.98	110.7	73.8	110.3	73.7	123.6	93.3	101.5	100.4	112.2	100.6	93.7	58.9	99.6	62	104.7	78.4	86.1	73	87.5	60.7	Unique	95	High	0	3.473e-08
[R].YDVGAVIPAGFVTSAHGNDYAVWEK.[N]	1xTMT6plex [N-Term; K25]		1	4	1	A0A287XB07	A0A287XB07 [405-429]	0	3124.61	87	2.8	7.3	2.7	57.1	63.4	65.1	231.9	246.7	236.1	220.6	6.8	19.7	6.7	144.9	159.5	165.6	505.1	576.4	426.9	Unique	95	High	0	8.853e-12
[R].LVQHQPTQYPTSEELSIGQIK.[F]	1xTMT6plex [N-Term; K21]		1	3	2	F2DYD4	F2DYD4 [45-65]	0	2854.57	97	83.1	90.9	89.3	102.1	97	95.9	113.7	126.8	104.2	517.5	418.1	517.4	473.9	545	513.5	513.1	521.2	623.6	396.6	Unique	94	High	0	4.505e-09
[R].AGNLVDQSMTADMAGEVTSAAGPVR.[L]	1xTMT6plex [N-Term]; 2xOxidation [M9; M13]		1	8	1	A0A287FZA7	A0A287FZA7 [152-176]	0	2709.3	85.7	93.8	84.1	89.6	118.9	101.4	94.3	120.4	124	87.7	12.6	13	13.2	13.1	17.5	14.8	13.9	15.2	16.8	9.2	Unique	94	High	0	3.848e-07
[K].SDEAAEAQAEDEFTPTTLNK.[E]	1xTMT6plex [N-Term; K20]		1	6	1	A0A287QYS2	A0A287QYS2 [535-554]	0	2625.29	94.7	105.1	114.8	106.1	103.3	107.5	97.8	89.5	89.2	92	124	129.7	160.5	138.2	135.4	139.8	128.4	100.7	107.6	85.9	Unique	94	High	0	7.495e-11
[R].CAAIADSGTSLLVGPTAIIAQINEK.[I]	1xTMT6plex [N-Term; K25]; 1xCarbamidomethyl [C1]		1	1	1	A0A287V373	A0A287V373 [286-310]	0	2971.65	122.4	99.3	73.2	85.1	115.7	126.3	141.9	77.1	54.5	104.5	585.7	447.9	373.6	404.8	553.9	599.9	680.7	316.7	240.5	356.5	Unique	94	High	0	4.879e-12
[K].LLEEYNTGGDLK.[E]	1xTMT6plex [N-Term; K12]		1	4	2	A0A287IPB2	A0A287IPB2 [520-531]	0	1810	95.5	98.1	106.3	102.4	101.9	101.2	94.7	99	102.8	98.2	819.6	793.4	973.3	873.9	875	861.7	814.7	729.3	812.7	601	Unique	94	High	0	3.261e-09
[R].DLDEEYEGNVEATGEDFSVEPADER.[R]	1xTMT6plex [N-Term]		1	7	2	A0A287S943	A0A287S943 [137-161]	0	3044.33	90	80.1	126.1	101.8	92	85.3	78.9	115	140.3	90.4	137	114.9	205	154.2	140.2	129	120.5	150.4	196.9	98.2	Unique	94	High	0	3.819e-12
[K].FEDPAEGEDVLVAK.[F]	1xTMT6plex [N-Term; K14]		1	6	1	M0XFC6	M0XFC6 [647-660]	0	1977.06	108	110.5	108.3	102.8	102.8	95.3	96.2	90.3	95.3	90.7	140.1	135.1	150	132.7	133.5	122.7	125.1	100.6	113.9	83.9	Unique	94	High	0	4.277e-08
[K].KYEQEDQDVSNQVGEQER.[K]	1xTMT6plex [N-Term; K1]		1	3	1	F2CS01	F2CS01 [636-653]	1	2639.29	103.6	104.5	105.5	101.1	112.2	98.5	106.7	85.1	97.4	85.3	192.5	183.1	209.3	186.9	208.7	181.7	198.8	135.8	166.8	113	Unique	94	High	0	4.372e-11
[K].AGEDADSLGLTGHER.[Y]	1xTMT6plex [N-Term]		1	10	1	F2CS40	F2CS40 [909-923]	0	1756.87	103.1	110.6	111.9	107.3	102.4	97.2	95.4	87.3	87.4	97.4	104.9	106.1	121.6	108.6	104.3	98.2	97.3	76.3	82	70.7	Unique	94	High	0	1.431e-08
[K].SAENLGELLMGDQIDNSPYR.[F]	1xTMT6plex [N-Term]; 1xOxidation [M10]		1	8	1	M0ZAG7	M0ZAG7 [78-97]	0	2467.2	87.5	99.7	98.1	91.6	68.1	107.6	81.5	113.5	89.5	162.9	12.2	13.1	14.6	12.7	9.5	14.9	11.4	13.6	11.5	16.2	Unique	94	High	0	3.432e-08
[R].DAAEGGGPSPPAPR.[Q]	1xTMT6plex [N-Term]		1	7	3	A0A287W4F7	A0A287W4F7 [137-150]	0	1507.77	101.8	71.1	73.3	69.8	103.5	98.1	95.9	123.7	140.8	121.9	793.5	522.2	610.1	540.8	807.8	759.3	749.7	828.1	1011	677.7	Unique	94	High	0	4.072e-08
[R].MLPTFGATIISGQK.[A]	1xTMT6plex [N-Term; K14]; 1xOxidation [M1]		1	1	11	A0A287M898	A0A287M898 [311-324]	0	1938.11	96.5	98.3	83.1	86.3	92.6	92.5	92.4	117.5	117.6	123.3	2107.8	2022.1	1936.5	1873	2022.9	2003.5	2022.3	2204.1	2365.7	1919.4	Unique	94	High	0	8.128e-06
[R].LTGINSFQDISK.[V]	1xTMT6plex [N-Term; K12]		1	7	1	A0A287EXW6	A0A287EXW6 [306-317]	0	1781.02	95.2	106.2	107.9	110.2	99.4	101.1	99	88	101.9	91	368.5	387.6	445.7	424.4	385.1	388.7	384.3	292.7	363.7	251.3	Unique	94	High	0	3.794e-09
[K].GGSTINDFQSQSGAR.[I]	1xTMT6plex [N-Term]		1	1	2	F2CXF2	F2CXF2 [67-81]	0	1753.87	103	92.3	103.8	95	106.1	100.3	93.7	102.5	104	99.4	245.6	207.4	264.3	225.4	253.2	237.5	224.1	209.9	228.6	169	Unique	94	High	0	1.433e-08
[R].TEVGYSQGDLDGPTYR.[D]	1xTMT6plex [N-Term]		1	1	1	F2D9U3	F2D9U3 [46-61]	0	1986.96	117.6	126.2	126.3	112.3	95.8	100.1	88.4	75.4	89.4	68.5	158.5	160.4	181.7	150.6	129.2	133.9	119.5	87.3	111	65.9	Unique	94	High	0	1.075e-09
[K].ENIETQTHQLIDAR.[G]	1xTMT6plex [N-Term]		1	14	2	A0A287QD65	A0A287QD65 [332-345]	0	1897	94.9	101.9	101.3	102.5	102.8	106	101.9	96.3	97.4	95	555.3	561.6	632.1	596.1	602.1	615.4	597.6	483.7	525.2	396.2	Unique	94	High	0	3.839e-09
[R].NEVVNDISTYSSGK.[V]	1xTMT6plex [N-Term; K14]		1	4	2	A0A287X8V0	A0A287X8V0 [561-574]	0	1971.04	103.6	102.3	64	70.8	91.7	94.6	86.4	125.8	148	112.8	496.2	461.7	326.8	336.9	439.4	449.7	414.4	517.1	653	385.1	Unique	94	High	0	6.499e-09
[R].MGVVGHDQATDATAEQGVSVSETR.[V]	1xTMT6plex [N-Term]; 1xOxidation [M1]		1	1	1	F2EC88	F2EC88 [118-141]	0	2690.29	110.6	166.7	184.4	186.8	72.4	81.3	59.2	46	50.9	41.6	56.3	80	100.2	94.6	36.9	41.1	30.2	20.1	23.9	15.1	Unique	94	High	0	2.378e-10
[K].SLLGDSDESEEK.[L]	1xTMT6plex [N-Term; K12]		1	3	1	F2DTI3	F2DTI3 [173-184]	0	1766.91	105.2	109.6	108	113.1	106.8	95.7	94.7	86.6	90.3	89.8	142.7	140.1	156.4	152.6	145	128.9	128.8	100.9	112.9	86.9	Unique	94	High	0	5.631e-06
[K].DLVDEIAEQQGK.[N]	1xTMT6plex [N-Term; K12]		1	4	2	M0XSD4	M0XSD4 [219-230]	0	1802.99	97.4	87.6	88.1	91.9	99	106.3	102.6	115.3	105.6	106.1	328	278.1	316.8	307.8	333.6	355.3	346.5	333.4	327.7	254.9	Unique	94	High	0	6.752e-09
[R].QQQQQAQEAYDEDEDMPGGGGQR.[V]	1xTMT6plex [N-Term]; 1xOxidation [M16]		1	2	1	F2DA22	F2DA22 [393-415]	0	2810.21	101.8	90.3	161.8	109.9	105.9	86.6	86.6	75.8	104.1	77.2	12.2	10.2	20.7	13.1	12.7	10.3	10.4	7.8	11.5	6.6	Unique	94	High	0	9.693e-08
[R].NTEAVVVTGLIK.[V]	1xTMT6plex [N-Term; K12]		1	10	1	A0A287MAM1	A0A287MAM1 [477-488]	0	1702.05	110.1	99	92.4	96.6	99.9	104.9	97.1	99.3	117.2	83.5	309.5	262.2	277.1	270.2	281.1	292.8	273.6	239.8	303.5	167.5	Unique	94	High	0	1.163e-08
[R].LVADGNEEAAGPDFR.[V]	1xTMT6plex [N-Term]		1	2	1	F2CZW7	F2CZW7 [52-66]	0	1789.89	97.3	100.1	101.1	107.1	104.9	104.4	85	107	94.4	98.7	49.2	47.7	54.6	53.9	53.1	52.4	43.1	46.5	44	35.6	Unique	94	High	0	1.635e-06
[K].TEPADTDEPTDSDTK.[S]	1xTMT6plex [N-Term; K15]		1	11	1	A0A287QYS2	A0A287QYS2 [520-534]	0	2080	107.8	85.2	115.8	94.6	116.2	98.7	97	93.1	107.2	84.5	125.4	93.5	143.8	109.5	135.3	114	113.1	93	115	70.1	Unique	94	High	0	1.706e-05
[K].GVSSVEGVEAK.[I]	1xTMT6plex [N-Term; K11]		1	3	2	F2DWX8	F2DWX8 [26-36]	0	1519.87	75.7	51	55.8	56.4	79.6	74.5	68.6	188	212.3	138.1	951.7	604.1	749.1	705.5	1001.3	929.9	864.5	2030	2459.7	1238.4	Unique	94	High	0	6.449e-08
[R].LAAPALSTGVFER.[I]	1xTMT6plex [N-Term]		1	2	1	F2D8G6	F2D8G6 [198-210]	0	1560.89	93.3	56.7	61.5	55.7	97.3	91	85.9	146.9	157.7	154.1	582.1	333.7	409.2	345.5	607.7	563.4	537.3	787.1	906.5	685.5	Unique	94	High	0	6.631e-09
[R].CFGFVNFESPDDAAR.[A]	1xTMT6plex [N-Term]; 1xCarbamidomethyl [C1]		1	4	2	F2CTY9	F2CTY9 [342-356]	0	1960.91	126.3	133.7	91.7	108.9	109.7	118.3	131.4	59.6	49	71.4	780.7	779.3	605	669.8	679.1	725.7	814.3	316.7	279.2	314.7	Unique	94	High	0	1.422e-08
[K].ELSSDSSQHVR.[S]	1xTMT6plex [N-Term]		1	4	1	A0A287R7K7	A0A287R7K7 [326-336]	0	1473.75	97.2	102.2	95.4	94.3	102.7	103.5	91.2	104.1	107.2	102.2	180.3	178.7	189	174	190.8	190.6	169.6	166	183.4	135.3	Unique	93	High	0	5.315e-07
[R].DGEQSPGATMTSAEK.[L]	1xTMT6plex [N-Term; K15]; 1xOxidation [M10]		1	4	2	F2DEL2	F2DEL2 [93-107]	0	1982.97	99.9	95.4	108.2	100.6	105.1	101.1	99.7	97.1	97	96	647	582.2	748.1	648.4	681.4	649.8	647.2	540.3	579.3	443.4	Unique	93	High	0	2.983e-07
[R].GLGLDDVDAANMHMEIGR.[R]	1xTMT6plex [N-Term]; 2xOxidation [M12; M14]		1	4	2	A0A287FCC2	A0A287FCC2 [277-294]	0	2175.04	104.4	89.9	110.7	91.8	106.3	95.9	79.2	103.6	106.3	111.9	173.6	141	196.6	151.8	177	158.4	132.1	148	162.9	132.7	Unique	93	High	0	4.528e-09
[K].DAAEGQEAEVAAAATEEAK.[K]	1xTMT6plex [N-Term; K19]		1	2	4	A0A287IA97	A0A287IA97 [135-153]	0	2319.17	96.2	86.3	100.1	86.8	97.7	103.1	94.7	111.1	113.9	110	180.9	152.9	200.8	162.3	183.7	192.3	178.4	179.4	197.2	147.5	Unique	93	High	0	8.424e-10
[K].GDNLLWGGSLIEYAR.[V]	1xTMT6plex [N-Term]		1	4	1	A0A287X6Z0	A0A287X6Z0 [79-93]	0	1893.01	99.4	117.2	106.9	108	95.8	90.2	88.1	92.2	102.1	100.3	422.7	469.8	485.1	456.9	407.8	380.7	375.5	336.7	400.3	304.3	Unique	93	High	0	2.021e-10
[R].ESSFLSPDVNLQELAAR.[T]	1xTMT6plex [N-Term]		1	26	3	A0A287GAU2	A0A287GAU2 [468-484]	0	2105.11	96	105.1	106.5	103.5	95.9	104.5	92.7	103.3	98.4	94.1	198	204.1	234.2	212.2	197.8	213.9	191.5	182.9	186.9	138.4	Unique	93	High	0	3.527e-09
[R].DQGGSSPQLEQDITR.[L]	1xTMT6plex [N-Term]		1	8	1	A0A287XRD5	A0A287XRD5 [517-531]	0	1859.93	100.2	90.9	98	94.7	105.9	99.2	95.9	102	109.3	103.8	221.1	189	230.6	207.7	233.8	217.1	212	193.3	222.2	163.3	Unique	93	High	0	2.459e-07
[R].LLLSTAPAPPTVAAGTGR.[R]	1xTMT6plex [N-Term]		1	3	2	A0A287SXV9	A0A287SXV9 [316-333]	0	1922.13	108.8	193.2	200.9	209.1	68.8	62.7	63.7	32.3	28.8	31.7	290.8	486.8	573.2	556	184.1	166.4	170.8	74.2	71	60.4	Unique	93	High	0	6.772e-10
[K].YSVVGPDPSYPDAQLPDSHR.[VH]	1xTMT6plex [N-Term]		1	4	3	A0A287HI02	A0A287HI02 [54-73]	0	2429.19	93.7	95.1	99.4	91	103.8	105.5	109.3	98.7	105.3	98.3	161.4	154.3	182.7	155.8	178.8	180.3	188.6	145.9	167.1	120.7	Unique	93	High	0	9.259e-08
[R].GVLGGGGAFADR.[S]	1xTMT6plex [N-Term]		1	4	3	F2CRF2	F2CRF2 [10-21]	0	1305.71	96.6	175.3	176.2	191.4	83	80.5	75.4	40.1	40.9	40.6	1577.8	2698.4	3070	3108.4	1357.1	1304.7	1233.5	561.8	615	472.4	Unique	93	High	0	7.866e-08
[R].FGVEWAGYEGEDNR.[F]	1xTMT6plex [N-Term]		1	6	1	M0UDP2	M0UDP2 [301-314]	0	1857.86	101.7	100.9	98.6	95.4	112	103.6	94.9	101.7	104.6	86.7	143.9	134.6	148.9	134.3	158.7	145.5	134.7	123.6	136.4	87.5	Unique	93	High	0	8.791e-09
[K].GEEFPVENYIVK.[E]	1xTMT6plex [N-Term; K12]		1	3	12	F2CWR0	F2CWR0 [357-368]	0	1882.04	97.5	103.3	105.8	101.8	108.1	97.9	103.5	90.2	96.5	95.4	1586.1	1584.3	1836.5	1646.8	1760.9	1581.6	1688.5	1260.4	1447.1	1107.6	Unique	93	High	0	2.742e-08
[K].ADNEGFEVSVVK.[T]	1xTMT6plex [N-Term; K12]		1	5	1	A0A287EWY0	A0A287EWY0 [459-470]	0	1751.96	100.6	94.1	91.6	85.9	109.4	105.3	103.2	105.3	102.3	102.2	293.8	258.8	285.5	249.4	319.6	305.1	302.1	264.1	275.3	212.8	Unique	93	High	0	3.406e-09
[K].VVDVGGGTGFTTLGIVR.[H]	1xTMT6plex [N-Term]		1	4	1	F2D0A7	F2D0A7 [123-139]	0	1877.07	97.2	96.1	115.4	105.4	98.9	90.8	82.6	101.4	106.6	105.5	60.1	56	76.1	64.8	61.2	55.7	51.2	53.8	60.7	46.5	Unique	93	High	0	2.211e-09
[K].IVASNTGAGVYK.[D]	1xTMT6plex [N-Term; K12]		1	37	1	A0A287SJY8	A0A287SJY8 [276-287]	0	1637.96	107	154.2	168.3	158.2	89.9	81.4	90.8	51.3	52.1	46.8	447.4	607.8	750.8	657.7	376.1	338	380.5	184.4	200.6	139.6	Unique	93	High	0	1.483e-08
[R].AIFGSGSPFDPVK.[Y]	1xTMT6plex [N-Term; K13]		1	3	1	F2ELT5	F2ELT5 [499-511]	0	1780	101.9	184.1	195.9	196.8	76.6	67.7	67.6	35.3	37.6	36.5	471.9	804.1	968.8	906.9	355	311.4	313.9	140.6	160.5	120.5	Unique	93	High	0	5.663e-07
[K].GYWQFDMGDVLVGGK.[S]	1xTMT6plex [N-Term; K15]; 1xOxidation [M7]		1	2	1	A0A287GMW7	A0A287GMW7 [282-296]	0	2146.1	97.5	81	85.9	81.8	104.9	96.1	86.1	121.4	114.5	130.9	368.6	288.5	346.6	307.6	397	360.6	326.5	394.1	398.8	353	Unique	93	High	0	1.487e-06
[R].GVAGYDINYVVDGGR.[G]	1xTMT6plex [N-Term]		1	4	8	M0WGK7	M0WGK7 [261-275]	0	1783.92	94.8	60.5	65.6	64.2	100.4	99.3	94.9	168.6	100.2	151.7	3559.3	2139.9	2627.7	2398	3772.9	3700.1	3574.8	5439.1	3466.6	4062.3	Unique	93	High	0	4.186e-09
[K].QGFQDLGASSLQSAHDLLR.[A]	1xTMT6plex [N-Term]		1	3	1	F2DQP9	F2DQP9 [448-466]	0	2272.19	103.3	98.8	108.8	105.1	101	106.8	94.3	89.9	95.6	96.2	119.8	108	134.7	121.3	117.3	123	109.7	89.6	102.2	79.6	Unique	93	High	0	3.355e-11
[K].DEYDESGPAIVHR.[K]	1xTMT6plex [N-Term]		1	7	2	A0A287EGU1	A0A287EGU1 [392-404]	0	1716.84	100.6	100.4	104.3	106.2	103.5	93.1	93	102.9	109	87.1	157.5	148.2	174.2	165.3	162.2	144.6	145.9	138.3	157.2	97.2	Unique	93	High	0	1.127e-07
[-].SAALVGDFNNWNPNADTMTR.[D]	1xTMT6plex [N-Term]; 1xOxidation [M18]		1	1	2	A0A287IEY6	A0A287IEY6 [1-20]	0	2439.16	101.7	84.1	95.1	96	99.4	109.2	96.8	105.5	100.8	111.3	339.2	264.4	338.4	318.4	331.8	361.4	323.7	302.1	309.8	264.7	Unique	93	High	0	1.038e-09
[R].GSESESEEEEEQQR.[Y]	1xTMT6plex [N-Term]		1	3	12	M0XH58	M0XH58 [268-281]	0	1881.81	97.7	156.8	159.8	162.6	93.7	87.8	79.7	55.1	58	48.7	654.2	990	1142.3	1082.9	628.4	583.7	534.9	317	358.2	232.8	Unique	93	High	0	4.187e-09
[K].EGLCESEGSEDGK.[Y]	1xTMT6plex [N-Term; K13]; 1xCarbamidomethyl [C4]		1	7	1	A0A287VGE3	A0A287VGE3 [557-569]	0	1854.88	124.1	114	86.6	97.7	117.4	125.8	148.5	59.1	38.5	88.3	314.6	272.4	234.3	246.4	297.9	316.7	377.5	128.7	90	159.6	Unique	93	High	0	1.045e-09
[K].GVEGGGVDGLITDFPGTAHR.[Y]	1xTMT6plex [N-Term]		1	8	1	A0A287U5X6	A0A287U5X6 [656-675]	0	2184.12	78.9	77	71.4	89.2	107.5	108.7	111.1	116.2	103.3	136.7	47.6	43.8	46	53.5	64.9	65.1	67.2	60.2	57.4	58.8	Unique	92	High	0	1.059e-10
[K].GLQAVSDSLVR.[Y]	1xTMT6plex [N-Term]		1	10	1	A0A287QQA0	A0A287QQA0 [477-487]	0	1373.79	94.5	93.1	99.3	93	100.1	102.8	93.2	106.1	108.6	109.3	121.9	113.2	136.8	119.4	129.3	131.7	120.6	117.6	129.1	100.6	Unique	92	High	0	7.864e-06
[K].QLEEAVNNAEAYK.[E]	1xTMT6plex [N-Term; K13]		1	3	1	M0WE81	M0WE81 [505-517]	0	1937.04	99.4	114.2	127.5	113.6	95.2	99.3	102.9	84.9	85.4	77.8	214	231.7	292.9	243.2	205.1	212.1	222	156.9	169.4	119.5	Unique	92	High	0	7.116e-10
[R].SVYAALGVGGGPEEVFPGCQK.[D]	1xTMT6plex [N-Term; K21]; 1xCarbamidomethyl [C19]		1	1	1	F2EI31	F2EI31 [97-117]	0	2580.35	106.4	121.6	101.7	113.2	123.2	126.4	148.3	53.1	39.2	66.9	522.9	563	533.3	553.4	606.2	616.6	730.7	224	177.5	234.4	Unique	92	High	0	2.943e-09
[R].GFYGADDDHVR.[L]	1xTMT6plex [N-Term]		1	4	1	F2E3V0	F2E3V0 [146-156]	0	1480.7	90.8	142.5	145.8	140.6	94.9	94.4	87.4	66.2	69.1	68.3	66.9	98.9	114.6	103	70	69	64.5	41.9	46.9	35.9	Unique	92	High	0	2.674e-07
[R].GSSVGDAGGAADR.[V]	1xTMT6plex [N-Term]		1	11	1	A0A287PL95	A0A287PL95 [599-611]	0	1348.67	96.9	102	97.6	101.3	98.5	105.4	98.3	102.5	98.2	99.2	1465.2	1454.5	1575.3	1524.3	1491.7	1582.4	1490.3	1331.8	1368.1	1069.4	Unique	92	High	0	2.779e-08
[R].AFAATLVTAAECNLSSVQEPGVR.[L]	1xTMT6plex [N-Term]; 1xCarbamidomethyl [C12]		1	1	1	A0A287E9F4	A0A287E9F4 [118-140]	0	2620.36	93.5	135.9	111.5	113.1	121.9	97.7	101	65.5	65.3	94.7	21.6	29.6	27.5	26	28.2	22.4	23.4	13	13.9	15.6	Unique	92	High	0	1.875e-11
[R].AFPPSQSQGAPPQLPPLATECPAEVK.[R]	1xTMT6plex [N-Term; K26]; 1xCarbamidomethyl [C21]		1	2	15	A0A287VLJ7	A0A287VLJ7 [91-116]	0	3175.69	108.6	102.3	83.5	95.2	106.5	113.9	122.6	89.1	75	103.3	1512.1	1342.4	1241	1318.2	1483.6	1574	1710.9	1065.1	961.4	1025	Unique	92	High	0	1.679e-08
[K].GACFSDTNCASVCR.[T]	1xTMT6plex [N-Term]; 3xCarbamidomethyl [C3; C9; C13]		1	3	2	F2CTD8	F2CTD8 [47-60]	0	1833.79	123.2	112.8	33.8	61	120.9	173	294.1	19	8.3	53.8	405.8	350	118.8	199.9	398.6	565.4	970.9	53.8	25.1	126.3	Unique	92	High	0	6.286e-09
[K].DLTGSCDPYVEVK.[L]	1xTMT6plex [N-Term; K13]; 1xCarbamidomethyl [C6]		1	2	1	M0XYC3	M0XYC3 [56-68]	0	1941	120.5	93.7	65.3	73.6	121.8	128.5	152.8	69.9	53.9	119.9	254.4	186.5	147.2	154.5	257.3	269.2	323.4	126.7	104.9	180.5	Unique	92	High	0	4.459e-09
[K].IDTNGIGYQQGHLNVNYQFVDCR.[D]	1xTMT6plex [N-Term]; 1xCarbamidomethyl [C22]		1	1	2	F2EAF6	F2EAF6 [123-145]	0	2940.43	93	144	51.8	71	93.7	98.2	95.5	107.6	89.7	155.4	358.9	523.4	213.3	272.4	361.9	376	369.2	356.5	318.7	427.5	Unique	92	High	0	1.019e-11
[R].EAYFVTVEGMGGDSTGLDTSAK.[R]	1xTMT6plex [N-Term; K22]; 1xOxidation [M10]		1	1	1	A0A287QBI1	A0A287QBI1 [139-160]	0	2709.33	96.3	152.7	162.7	165.8	95.4	91.7	65.2	53.6	61.4	55.1	60.1	89.8	108.3	102.9	59.6	56.8	40.8	28.7	35.3	24.5	Unique	92	High	0	3.49e-09
[K].YIDSNFDGPALLPDDSAK.[K]	1xTMT6plex [N-Term; K18]		1	14	1	A0A287P715	A0A287P715 [200-217]	0	2396.24	95.2	119.7	124.6	129.6	101.1	91.8	93.4	88.2	81.4	74.9	37.8	44.8	52.8	51.2	40.2	36.2	37.2	30.1	29.8	21.2	Unique	92	High	0	2.253e-08
[R].LVAGLLGVESAQDAVIR.[A]	1xTMT6plex [N-Term]		1	3	1	A0A287IEH6	A0A287IEH6 [235-251]	0	1940.14	97.2	89	74.3	84.1	96.3	89.8	97.1	122.2	125.2	124.8	51.1	44.1	41.7	44	50.7	46.9	51.2	55.2	60.7	46.8	Unique	92	High	0	2.197e-09
[K].ELDLSSNEVVTK.[Y]	1xTMT6plex [N-Term; K12]		1	4	1	M0URS7	M0URS7 [12-23]	0	1792.01	100.7	88.9	101.1	95.1	103.6	98.7	98.9	103.8	108	101.3	399.6	332.7	428.1	375.3	411.4	388.9	393.5	353.9	395	286.7	Unique	92	High	0	2.349e-08
[R].VVAEGDEATELK.[A]	1xTMT6plex [N-Term; K12]		1	6	1	A0A287EE97	A0A287EE97 [156-167]	0	1718.96	104.3	127.9	125.2	129.2	104.8	102.4	89.5	72.8	76	67.8	127.4	147.2	163.2	156.9	128.1	124.1	109.6	76.3	85.5	59	Unique	92	High	0	1.683e-07
[R].GTLTDGTVFDSSYER.[G]	1xTMT6plex [N-Term]		1	2	3	F2DA67	F2DA67 [59-73]	0	1876.91	89.3	86.2	91.1	89.4	108.8	103.7	104.7	103.1	115.3	108.4	1052.5	957.6	1146.6	1048.3	1284	1213.1	1236.7	1044.1	1252.1	910.9	Unique	92	High	0	1.792e-09
[K].EALQAEVGLPVDR.[K]	1xTMT6plex [N-Term]		1	19	2	A0A0U2S9G2	A0A0U2S9G2 [384-396]	0	1625.91	101.1	68.1	79.5	67.7	107.3	86.9	102.5	116.5	141.3	129	632.4	401.1	530.5	421	671.4	539.1	642.6	625.7	814.2	575.4	Unique	92	High	0	2.399e-07
[K].DAGAIAGLNVLR.[I]	1xTMT6plex [N-Term]		1	4	1	F2DYT5	F2DYT5 [163-174]	0	1398.83	100.6	115	110.2	114.3	95.8	98	91.8	92	95.3	87	1481.8	1597	1731.8	1674	1411.9	1432.5	1355.2	1164.3	1293.1	914.3	Unique	92	High	0	1.166e-07
[K].VTAAAAAGSTAIK.[V]	1xTMT6plex [N-Term; K13]		1	5	2	A0A287SFB4	A0A287SFB4 [696-708]	0	1589.96	95.6	30.4	26.5	26.8	107.9	103.9	103.5	153	182	170.5	707.3	212.2	208.9	196.9	799.3	763.2	767.6	972.5	1241.1	899.6	Unique	92	High	0	1.908e-09
[K].QNGVNAEGCLFDQHAR.[T]	1xTMT6plex [N-Term]; 1xCarbamidomethyl [C9]		1	4	1	A0A287WYA4	A0A287WYA4 [87-102]	0	2044.98	104.6	99.5	97.6	97.2	95.6	95.7	90.6	107.7	110.3	101.2	50.3	45.1	50.1	46.5	46	45.7	43.7	44.5	48.9	34.7	Unique	92	High	0	3.825e-09
[R].STAFLFGNEGTGLSQK.[E]	1xTMT6plex [N-Term; K16]		1	3	1	A0A287ESL2	A0A287ESL2 [123-138]	0	2115.15	92.1	90.3	97	88.6	105.1	103	100.3	109.8	116.3	97.5	195.2	180.4	219.4	186.8	223	216.7	213.1	199.8	227.2	147.4	Unique	92	High	0	1.198e-08
[R].AVYDQYGEEGLK.[G]	1xTMT6plex [N-Term; K12]		1	9	1	M0VDD7	M0VDD7 [64-75]	0	1829.97	102.6	135.6	140.7	130.3	101.5	87.5	92.9	69.3	70.4	69.1	387.6	483.1	567.6	489.7	383.9	328.1	352.1	224.9	245.3	186.3	Unique	92	High	0	9.559e-09
[R].GSGEEIGTYVGK.[L]	1xTMT6plex [N-Term; K12]		1	4	3	A0A287N3K3	A0A287N3K3 [242-253]	0	1654.91	101.2	104.7	114.7	106.2	102.9	96.5	91.8	90	99.9	92.1	747.5	729	904.1	779.7	760.6	707.1	679.9	570.7	679.6	485.1	Unique	92	High	0	8.497e-08
[K].EAEVSEEAASAEPEEDTSAVDVK.[E]	1xTMT6plex [N-Term; K23]		1	3	1	F2EFS3	F2EFS3 [246-268]	0	2850.38	103	143	131.2	126.8	104.5	103.9	93.1	61.4	67.2	66	51.2	67	69.6	62.7	52	51.3	46.4	26.2	30.8	23.4	Unique	92	High	0	1.148e-10
[R].GWDAQILGEAPYK.[F]	1xTMT6plex [N-Term; K13]		1	1	2	F2E7L0	F2E7L0 [10-22]	0	1906.05	94.1	94.5	96.5	94.7	105	101.1	105	104.5	103.5	101.1	1292.7	1222.9	1414.6	1293.7	1443.7	1379	1445.5	1233.2	1309.5	990.4	Unique	92	High	0	2.387e-08
[K].APQAAGAIHTDFER.[G]	1xTMT6plex [N-Term]		1	11	3	M0V752	M0V752 [326-339]	0	1712.89	95.1	87.5	89.4	100.7	102.8	103.8	97.6	109.9	97.6	115.6	214.8	186.4	215.5	226.3	232.6	232.8	221.2	213.3	203.2	186.3	Unique	92	High	0	9.006e-09
[K].LDAGQTWSINVPAGTTSGR.[V]	1xTMT6plex [N-Term]		1	3	2	M0W099	M0W099 [73-91]	0	2160.12	87.4	39.9	49	42.8	91	91.8	93	155.6	169.9	179.7	588.2	252.8	351.9	286.5	612.7	613.2	627.4	899.3	1053.7	862.2	Unique	92	High	0	1.864e-11
[K].LLAAQEYAVSQGLTAPR.[N]	1xTMT6plex [N-Term]		1	3	1	F2CPX3	F2CPX3 [181-197]	0	2017.13	90.4	110.4	114.6	107.4	91.7	94.6	94.2	104.6	99.9	92.2	63.9	73.6	86.5	75.5	64.9	66.4	66.8	63.5	65.1	46.5	Unique	91	High	0	1.65e-08
[R].GLGCGAVLVSGNELR.[L]	1xTMT6plex [N-Term]; 1xCarbamidomethyl [C4]		1	3	1	A0A287TKM2	A0A287TKM2 [137-151]	0	1730.94	104.5	111.8	90.7	104.8	108.1	115.1	132.5	72	62.9	97.5	110.6	111.5	102.4	110.3	114.5	120.9	140.5	65.4	61.3	73.6	Unique	91	High	0	1.31e-07
[K].LEIPDGAVLENK.[DV]	1xTMT6plex [N-Term; K12]		1	5	8	A0A287S5U2	A0A287S5U2 [454-465]	0	1756.03	103.7	96.7	103.1	98.2	103.8	96	103.9	99.9	99.1	95.6	1561.2	1371.5	1656.1	1470.8	1564.6	1433.7	1567.8	1292.2	1374.4	1026.2	Unique	91	High	0	1.288e-07
[R].AVVVHGDADDLGK.[G]	1xTMT6plex [N-Term; K13]		1	4	3	A0A287HAT7	A0A287HAT7 [119-131]	0	1753.98	96.9	110.5	115.9	114.7	107.7	102	100.6	83.8	87	80.9	660.8	710.4	843.6	778	734.8	690.3	687.9	490.6	547	393.2	Unique	91	High	0	5.425e-09
[R].SCFYAYGYMDHSITTGK.[M]	1xTMT6plex [N-Term; K17]; 1xOxidation [M9]; 1xCarbamidomethyl [C2]		1	3	1	A0A287VFW5	A0A287VFW5 [173-189]	0	2475.17	117.9	90.3	74.2	90.5	106.4	129.4	123.3	85.8	64.3	117.8	140	101.1	94	106.9	126.5	152.5	146.8	87.5	70.4	99.8	Unique	91	High	0	8.954e-08
[R].SPANNDAQESHTIGVADEHIGAVVGR.[A]	1xTMT6plex [N-Term]		1	1	1	F2CXF2	F2CXF2 [276-301]	0	2873.43	91.4	100.5	90.3	97.8	106.5	113.7	88.2	98.9	106.3	106.4	39.3	40.7	41.4	41.8	45.8	48.5	38	36.5	42.1	32.6	Unique	91	High	0	2.673e-10
[K].AGNLGDSVTVAR.[D]	1xTMT6plex [N-Term]		1	2	3	F2EC14	F2EC14 [57-68]	0	1388.77	93.8	82.4	89.8	86.2	105.2	102.5	99.1	111.8	116.6	112.6	1608.5	1331	1642.5	1470	1806	1743.9	1702.6	1646.6	1841.5	1377.3	Unique	91	High	0	2.47e-07
[K].ITATTTGSVTLK.[L]	1xTMT6plex [N-Term; K12]		1	6	1	M0UL82	M0UL82 [407-418]	0	1651	101.4	81.7	94	83.9	103.7	99	102.9	114.3	119	99.9	691.2	525	683.9	568.9	707.5	669.8	703.1	669.2	747.2	485.7	Unique	91	High	0	1.57e-08
[K].TTTTNAGQPVWNDNEALTVGPR.[G]	1xTMT6plex [N-Term]		1	16	1	F2DBE3	F2DBE3 [16-37]	0	2571.3	96.9	111.6	111.8	116	109.5	94.9	93.8	83.9	100	81.6	46.8	50.8	57.6	55.7	52.9	45.5	45.4	34.8	44.5	28.1	Unique	91	High	0	8.033e-10
[K].SAQATSVAIVLASPAGIQEGFK.[L]	1xTMT6plex [N-Term; K22]		1	2	1	F2E0T2	F2E0T2 [138-159]	0	2603.48	95.8	93.7	102.7	97.2	106	100	96	99.6	110.2	98.7	229.6	211.6	262.7	231.6	254.2	237.8	230.5	204.9	243.2	168.7	Unique	91	High	0	2.015e-11
[K].LLFVEMGVGYDQHGQDITSAAVR.[A]	1xTMT6plex [N-Term]; 1xOxidation [M6]		1	3	2	A0A287L351	A0A287L351 [88-110]	0	2751.4	105.3	84.1	83.7	101.5	109.2	103.7	77.9	111	109.4	114.2	90.8	68.3	77	87	94.2	88.7	67.3	82.2	86.9	70.2	Unique	91	High	0	1.771e-10
[R].DTVSCLYPAMEASER.[T]	1xTMT6plex [N-Term]; 1xOxidation [M10]; 1xCarbamidomethyl [C5]		1	3	1	F2DSK9	F2DSK9 [136-150]	0	1973.91	127.3	117.2	82.7	84.8	111.1	133.4	140.3	60.5	42.2	100.6	106.8	92.7	74.1	70.8	93.3	111.1	118	43.6	32.6	60.2	Unique	91	High	0	3.129e-06
[R].LLGGTNMVDYAMDIHK.[S]	1xTMT6plex [N-Term; K16]; 2xOxidation [M7; M12]		1	2	2	A0A287RRS8	A0A287RRS8 [73-88]	0	2268.18	103	105.5	105.9	113.9	105.5	106.6	90	95.6	80.5	93.5	332.2	320.5	364.3	365.1	340.6	341.2	291	264.8	239.2	214.9	Unique	91	High	0	4.647e-09
[R].ITTPAGSDYSYSVK.[A]	1xTMT6plex [N-Term; K14]		1	14	1	A0A287SCR1	A0A287SCR1 [374-387]	0	1947.05	99.4	24.5	26.1	27.3	110.3	109.8	107.8	159.1	176.9	158.7	409.4	95.1	114.5	112	454.6	448.8	445.1	562.6	671.3	466.1	Unique	91	High	0	1.571e-08
[K].IQSEAQTCWEESK.[V]	1xTMT6plex [N-Term; K13]; 1xCarbamidomethyl [C8]		1	4	1	F2DHA7	F2DHA7 [20-32]	0	2054.03	113.2	121.2	91	103.7	118	130.4	138.3	59.8	37.3	87.1	251.4	253.8	215.7	229	262.4	287.6	307.9	114.1	76.3	138	Unique	91	High	0	1.13e-09
[K].ASSAAPETLSAQTTE.[-]	1xTMT6plex [N-Term]		1	3	1	F2DEL2	F2DEL2 [613-627]	0	1692.85	103.7	100.9	103.4	103	99.5	105.9	91.9	105.1	88.5	98.1	51	46.8	54.3	50.4	49	51.7	45.3	44.4	40.1	34.4	Unique	91	High	0	7.335e-07
[K].SYGSTEALAGLVATSAR.[T]	1xTMT6plex [N-Term]		1	3	1	A0A287M8F3	A0A287M8F3 [500-516]	0	1883.01	99.6	97.3	91	91.4	96.8	100.9	110.8	110.4	112.8	89	126.4	116.4	123.2	115.3	122.9	127	140.9	120.3	131.9	80.5	Unique	91	High	0	2.515e-09
[R].DVGDGGGYGDAGGDDGR.[A]	1xTMT6plex [N-Term]		1	3	1	A0A287U0I6	A0A287U0I6 [89-105]	0	1768.76	108.9	95.2	110.1	96.4	108.5	95.3	102.4	88.1	113.5	81.5	95.9	79	103.5	84.4	95.6	83.3	90.4	66.6	92.1	51.2	Unique	91	High	0	1.267e-06
[K].IGYGTVSEALAYK.[L]	1xTMT6plex [N-Term; K13]		1	13	1	F2DGB8	F2DGB8 [314-326]	0	1830.04	99	110.8	115.2	105.6	95.4	90.2	89.2	99.5	100.7	94.5	195.7	206.3	243	207.6	188.6	176.8	176.6	168.8	183.3	133.1	Unique	91	High	0	5.175e-09
[K].EGLTSLVDYNVK.[K]	1xTMT6plex [N-Term; K12]		1	6	2	A0A287NSN7	A0A287NSN7 [236-247]	0	1796.02	97.7	113.9	116.7	118.1	98.7	96.4	96.4	87.1	94	81.1	846.8	930.3	1079.8	1018.4	856	829.3	838	648.9	750.6	501.3	Unique	91	High	0	5.163e-08
[K].TLSGNAPAVIAK.[G]	1xTMT6plex [N-Term; K12]		1	4	1	A0A287U5X6	A0A287U5X6 [54-65]	0	1599.98	103.9	91.4	95.2	97.1	110.5	101	91.7	105.1	114	90.1	255.9	212.2	250.3	237.8	272.4	246.8	226.3	222.4	258.8	158.2	Unique	91	High	0	3.691e-08
[R].VVVSESGWPSAGGFAATPENAR.[A]	1xTMT6plex [N-Term]		1	2	2	A0A287MJP2	A0A287MJP2 [287-308]	0	2418.23	90.4	71.4	81.6	73.8	110.8	103	91.7	124.5	131.4	121.4	88.3	65.7	85.1	71.7	108.3	99.9	89.8	104.5	118.3	84.6	Unique	91	High	0	3.489e-09
[R].LPGQFDSEIGEDVPR.[L]	1xTMT6plex [N-Term]		1	7	1	A0A287S037	A0A287S037 [496-510]	0	1887.96	89	97.3	98.5	95.3	108.3	95.1	85.3	113.3	102.7	115.3	45.9	47.3	54.2	48.9	55.9	48.7	44.1	50.2	48.8	42.4	Unique	91	High	0.0001424	0.001896
[R].LASIGLDNTEVNR.[Q]	1xTMT6plex [N-Term]		1	4	2	F2DTL1	F2DTL1 [72-84]	0	1630.9	101.5	128.8	127.3	122.7	97.1	94.7	90.5	81.1	79.4	76.9	504.4	603.3	675.2	606.3	482.7	467.2	450.5	345.9	363.4	272.3	Unique	91	High	0	5.864e-09
[R].AALVGLYQDGSMLTFEGEK.[F]	1xTMT6plex [N-Term; K19]; 1xOxidation [M12]		1	1	1	A0A287WJQ6	A0A287WJQ6 [63-81]	0	2503.32	109.6	122.5	114.7	117.7	106.6	104	86.3	79.5	74.8	84.3	121.4	127.9	135.6	129.7	118.2	114.3	95.8	75.6	76.3	66.6	Unique	91	High	0	2.347e-08
[M].GEAGEQTAEAAALR.[A]	1xTMT6plex [N-Term]		1	1	3	F2DWR2	F2DWR2 [2-15]	0	1602.83	73.2	68.4	87.4	78.6	83.6	74.7	66	170.7	192.6	104.8	344.6	303.5	439.2	367.7	393.8	348.8	311.3	690	835.5	351.8	Unique	90	High	0	1.773e-09
[K].DGVNVVSGDSLIECANIANACAK.[V]	1xTMT6plex [N-Term; K23]; 2xCarbamidomethyl [C14; C21]		1	7	2	F2E6K4	F2E6K4 [224-246]	0	2835.44	104	116.8	85.5	105.4	111.7	132.7	149.5	65.2	51.4	77.9	233.3	247.1	204.8	235.2	250.8	295.6	336.3	125.6	106.3	124.7	Unique	90	High	0	6.014e-11
[K].YNPSMHNVVQVGEADYNSCTVSGPSR.[A]	1xTMT6plex [N-Term]; 1xOxidation [M5]; 1xCarbamidomethyl [C19]		1	1	1	M0WBH4	M0WBH4 [60-85]	0	3113.43	143.7	85.7	46.4	72.9	108.5	137.5	149.1	75.6	45.1	135.4	41.8	23.5	14.4	21.1	31.6	39.7	43.5	18.9	12.1	28.1	Unique	90	High	0	2.693e-11
[K].IVCDLEETDVSEHLK.[T]	1xTMT6plex [N-Term; K15]; 1xCarbamidomethyl [C3]		1	25	1	A0A287LPS7	A0A287LPS7 [185-199]	0	2245.18	111.1	111.6	91.5	103.2	109.6	118.6	123.6	73.2	59.1	98.4	102.3	96.8	89.9	94.5	101	108.4	114.1	57.9	50.1	64.6	Unique	90	High	0	6.85e-10
[R].HLLPNYDNLCDNAGQTTDR.[I]	1xTMT6plex [N-Term]; 1xCarbamidomethyl [C10]		1	1	2	F2E9D5	F2E9D5 [277-295]	0	2446.16	109	148.9	127.7	128.7	92	100.5	104.3	61.2	57	70.7	126.1	162.3	157.6	148	106.5	115.4	120.9	60.8	60.7	58.3	Unique	90	High	0	8.096e-09
[K].SNWEDEDADEDDVK.[E]	1xTMT6plex [N-Term; K14]		1	3	1	A0A287TBL7	A0A287TBL7 [23-36]	0	2124.96	110.8	115	117.2	111.2	98.2	103.9	89.6	86.9	97.9	69.2	172.4	168.7	194.6	172.1	153	160.5	139.8	116.1	140.3	76.8	Unique	90	High	0	3.951e-08
[R].DAGSTASTAILVGGR.[L]	1xTMT6plex [N-Term]		1	7	2	A0A287TKK2	A0A287TKK2 [174-188]	0	1604.88	96.8	97.4	106	100.1	103.6	100.1	95.4	97.9	110.6	92.2	583.6	553.6	682	600.4	625.5	599.1	576.7	507.2	614.5	396.6	Unique	90	High	0	7.109e-10
[R].DNVTGSPSNIIPLYR.[QF]	1xTMT6plex [N-Term]		1	9	2	A0A287S4K4	A0A287S4K4 [424-438]	0	1875.02	97.8	108.6	111.6	108.9	104.7	100.1	100	91.5	91.1	85.8	377.2	394.9	459.5	417.7	404	383.1	386.6	303.2	323.7	235.9	Unique	90	High	0	2.604e-06
[K].VDQAPLILIQDGDSK.[K]	1xTMT6plex [N-Term; K15]		1	5	2	A0A287NWJ5	A0A287NWJ5 [375-389]	0	2070.18	102.9	104	103.5	102.8	103	103.2	93.9	96.6	99.2	90.8	296.6	282.6	318.4	294.5	297	295.2	271.4	239.2	263.4	186.6	Unique	90	High	0	4.143e-07
[K].EAVAASSDVPAPQQR.[L]	1xTMT6plex [N-Term]		1	8	2	F2DL78	F2DL78 [98-112]	0	1754.92	99	111.5	104.1	108	104.8	99.2	102.4	84	90.7	96.3	115.4	122.6	129.5	125.3	122.3	114.8	119.7	84.1	97.5	80.1	Unique	90	High	0	3.553e-08
[K].DVTQWPIVEPLPSYGQGIDLPGAR.[H]	1xTMT6plex [N-Term]		1	5	2	A0A287QNB8	A0A287QNB8 [169-192]	0	2837.5	83.3	80.8	80.9	80.1	104.2	111.1	98.2	110	132.6	118.9	50.1	45.8	51.9	47.9	62.7	66.3	59.2	56.8	73.5	51	Unique	90	High	0	6.323e-11
[K].VVLITGASSGIGEHLAYEYAK.[R]	1xTMT6plex [N-Term; K21]		1	2	2	F2E8R9	F2E8R9 [66-86]	0	2636.47	100	172.5	175.3	177.9	78	76.2	70.2	51.3	56.2	42.2	406.1	660	759.6	718.4	317.1	307.1	285.8	178.7	210.4	122.3	Unique	90	High	0	1.387e-10
[R].LNALNNSAGAADDDEDDE.[-]	1xTMT6plex [N-Term]		1	4	2	A0A287S943	A0A287S943 [307-324]	0	2077.9	114.3	105.8	105.6	105.2	108.3	89.5	83.8	89.4	101.4	96.8	63.7	55.6	62.8	58.3	60.4	49.5	46.8	42.8	52.1	38.5	Unique	90	High	0	4.433e-07
[R].DAGVSPAPPIGTLTSALANATPEQQR.[T]	1xTMT6plex [N-Term]		1	5	2	F2CTY9	F2CTY9 [639-664]	0	2791.48	90.5	87.2	103.9	101.1	110	104.5	90.8	114.4	109.2	88.5	97.1	88.2	119	107.9	118.1	111.3	97.7	105.4	108	67.7	Unique	90	High	0	1.511e-08
[K].HMIYASSDQDDWGTK.[A]	1xTMT6plex [N-Term; K15]; 1xOxidation [M2]		1	5	1	A0A287LJH9	A0A287LJH9 [688-702]	0	2228.07	99.2	87.7	90	87.1	121.5	106.8	99.2	112.9	101.1	94.5	224.7	187.1	217.4	196.1	275.4	240	225.1	219.6	210.9	152.5	Unique	90	High	0	1.487e-07
[K].EVASGAPDSLTTK.[D]	1xTMT6plex [N-Term; K13]		1	1	3	A0A287WPQ1	A0A287WPQ1 [120-132]	0	1733.97	99.2	85.3	90.6	87.5	102.4	98.8	100.3	116.6	114	105.3	929.8	753.7	906	815.7	960.7	919.3	941.9	938.7	984.1	703.8	Unique	90	High	0	8.737e-09
[R].ALVVINPGNPTGQVLAEENQYDIVK.[F]	1xTMT6plex [N-Term; K25]		1	12	1	A0A287ESQ7	A0A287ESQ7 [285-309]	0	3139.74	95.4	95.2	107.9	104	106.4	103.4	94.1	97.1	103.5	93	322.6	303.6	389.6	349.9	360	347.1	319.1	282	322.4	224.2	Unique	90	High	0	6.587e-10
[K].AAAVGANSQAAQSMLK.[Q]	1xTMT6plex [N-Term; K16]; 1xOxidation [M14]		1	2	1	M0WZB5	M0WZB5 [161-176]	0	1992.09	105.4	117.5	119.7	110.2	99.2	116	89.5	83.1	84.8	74.4	91.2	95.8	110.5	94.8	85.9	99.6	77.6	61.7	67.6	45.9	Unique	90	High	0	1.576e-08
[K].TQPLFVSGGDDYK.[I]	1xTMT6plex [N-Term; K13]		1	4	2	Q6RYF4	Q6RYF4 [62-74]	0	1885.01	104	90	93.6	89.6	107.5	99.4	102.6	108.9	114.4	90.1	784.3	639.6	753.6	672.1	811.2	743.9	776.1	705.3	795.3	484.6	Unique	90	High	0	1.68e-07
[K].STVVDSATGGSK.[D]	1xTMT6plex [N-Term; K12]		1	5	2	A0A287FCW4	A0A287FCW4 [194-205]	0	1566.87	99.3	98.2	109.1	106.1	107.5	101.7	106.6	89.4	95.8	86.4	579.8	540.8	679.9	616.4	628.6	589.4	623.9	448.4	515.5	360.1	Unique	90	High	0	2.919e-08
[R].SSICYIDGDEGILR.[Y]	1xTMT6plex [N-Term]; 1xCarbamidomethyl [C4]		1	5	2	A0A287SHJ5	A0A287SHJ5 [108-121]	0	1826.92	116.4	134.2	101.1	119.4	102.8	114.8	117.2	63.1	50.4	80.8	216.7	235.3	200.7	220.9	191.4	212	218.6	100.8	86.4	107.2	Unique	90	High	0	2.285e-09
[R].ITFDNQEDTVTDQLNNGVR.[A]	1xTMT6plex [N-Term]		1	5	2	A0A287DYT2	A0A287DYT2 [100-118]	0	2408.19	104.9	84.3	83.1	71.2	108.9	104.9	90.9	120.2	117.4	114.2	92.7	70.2	78.4	62.6	96.3	92	80.5	91.2	95.6	72	Unique	90	High	0	8.577e-11
[R].SFVAVGVDPAVMGIGPAVAIPAAVK.[S]	1xTMT6plex [N-Term; K25]; 1xOxidation [M12]		1	11	1	A0A287V5X7	A0A287V5X7 [320-344]	0	2810.63	104.1	96.7	108.7	116.3	101	98.4	92.4	90.1	86.8	105.5	124.6	109	138.8	138.4	121	116.8	110.8	92.6	95.7	90	Unique	90	High	0	2.448e-09
[K].AGNEQFVTETSK.[W]	1xTMT6plex [N-Term; K12]		1	2	1	F2CXI5	F2CXI5 [273-284]	0	1768.95	100.2	89.9	96.6	88.6	103.9	97.3	102.1	111	108.8	101.7	722.6	610.9	744	635.3	750.1	696.9	738.2	687.5	722.9	523.1	Unique	90	High	0	6.486e-09
[R].GAVVGSVQEVK.[E]	1xTMT6plex [N-Term; K11]		1	3	2	A0A287UAS4	A0A287UAS4 [49-59]	0	1530.93	107	90.2	108.6	89.3	110.8	90.3	102.2	90.1	112.7	98.8	1070.8	850.3	1159.8	888.5	1109.8	896.9	1025.2	774.8	1039	705.4	Unique	90	High	0	5.294e-08
[R].LAVPPGSAAVVVK.[N]	1xTMT6plex [N-Term; K13]		1	2	1	F2CYG6	F2CYG6 [37-49]	0	1666.07	105.3	109.2	109.8	108.4	99.5	96.6	95.7	88.2	101.7	85.8	176.1	172.1	196	180.3	166.5	160.4	160.4	126.7	156.7	102.3	Unique	90	High	0	1.336e-05
[K].FLTPNEDGVSMAALALMNQDK.[V]	1xTMT6plex [N-Term; K21]; 2xOxidation [M11; M17]		1	1	2	F2D692	F2D692 [111-131]	0	2755.4	107.3	95.1	105.2	98.1	101.7	106.1	84.5	100.4	93.5	108	252.9	211.2	264.6	230	239.9	248.2	199.5	203.2	203.1	181.5	Unique	90	High	0	1.65e-08
[K].APVSQSQPATPVAAATPPVPVASAAR.[S]	1xTMT6plex [N-Term]		1	4	2	F2DUJ6	F2DUJ6 [90-115]	0	2670.48	94.4	116.1	117	129.4	95.4	105	96	80.6	80	86.2	63.3	73.4	83.7	86.3	64	69.9	64.5	46.4	49.4	41.2	Unique	90	High	0	6.142e-11
[R].LSNQLVEGQNYA.[-]	1xTMT6plex [N-Term]		1	1	2	A0A287Q3Q0	A0A287Q3Q0 [419-430]	0	1564.82	107.1	96.1	99	98.8	95.9	88.7	87.8	112.2	109.3	105.1	177.9	150.5	175.5	163.2	159.5	146.3	146.3	160.1	167.4	124.5	Unique	89	High	0	1.353e-05
[R].MLLDNGPNEAQAK.[K]	1xTMT6plex [N-Term; K13]; 1xOxidation [M1]		1	6	1	Q6RYF4	Q6RYF4 [1122-1134]	0	1875	108.8	102.2	100.5	100.7	106.6	102.9	91.4	93.7	96.5	96.8	236.9	209.7	233.5	218.1	232.3	222.3	199.5	175.2	193.6	150.4	Unique	89	High	0	0.0002776
[K].ALAENEGDGIAK.[M]	1xTMT6plex [N-Term; K12]		1	5	1	A0A287EWY0	A0A287EWY0 [479-490]	0	1645.92	94.9	87.9	96.7	96.4	98.4	105.3	92.2	110	115.2	103.1	137.2	119.8	149.3	138.7	142.5	151.1	133.6	136.6	153.5	106.3	Unique	89	High	0	5.721e-07
[R].CAVGDQQVPDVLK.[Q]	1xTMT6plex [N-Term; K13]; 1xCarbamidomethyl [C1]		1	1	2	A0A287JQN1	A0A287JQN1 [61-73]	0	1887.04	118	141.7	100	117	114.1	127.5	136	48.4	35.1	62.2	1131	1279.5	1022.3	1115.4	1094.6	1212.4	1306.9	398.6	309.8	425	Unique	89	High	0	2.816e-07
[K].TNDSAGDGTTTASVLAR.[E]	1xTMT6plex [N-Term]		1	3	2	F2DEW5	F2DEW5 [126-142]	0	1865.94	94	82.6	102.4	99	112.1	99	92	106	112.5	100.4	89.9	74.5	104.6	94.2	107.3	94	88.2	87.1	99.2	68.5	Unique	89	High	0	7.785e-09
[R].ISGSAGDVLDDDPVGR.[L]	1xTMT6plex [N-Term]		1	4	2	A0A287MEG1	A0A287MEG1 [39-54]	0	1801.91	104.5	95.6	97.6	98.2	110.2	99.8	102.7	92.9	103.3	95.3	112.6	97.1	112.2	105.2	118.8	106.7	110.9	86	102.6	73.2	Unique	89	High	0	6.538e-08
[K].VVVVHAGTGDGGEDGDDMELDR.[W]	1xTMT6plex [N-Term]; 1xOxidation [M18]		1	2	1	M0Z4C7	M0Z4C7 [192-213]	0	2488.15	98.9	73.6	82.3	76	99.9	101.3	89.3	114.3	134.5	129.9	54	37.9	48	41.3	54.6	54.9	48.9	53.6	67.7	50.6	Unique	89	High	0	1.65e-06
[K].GQVGDIAGTGVTR.[V]	1xTMT6plex [N-Term]		1	2	2	A0A287RML1	A0A287RML1 [50-62]	0	1459.81	93.8	22.2	21.9	21.9	123.9	128.9	125.2	146.5	160	155.6	347.5	77.5	86.7	80.6	459.3	473.9	464.8	465.9	546.1	411	Unique	89	High	0	8.331e-09
[K].VVIADSGEVPL.[-]	1xTMT6plex [N-Term]		1	8	1	F2D4W1	F2D4W1 [208-218]	0	1327.77	100.8	70.5	78.1	90.4	104.4	114.1	82.4	102.9	115	141.4	13.8	9.1	11.4	12.3	14.3	15.5	11.3	12.1	14.5	13.8	Unique	89	High	0	0.0001193
[K].ENVSSEALEAAR.[I]	1xTMT6plex [N-Term]		1	14	2	F2D9E0	F2D9E0 [83-94]	0	1504.78	100.2	89.8	89.4	92.3	99	103.2	96.9	112.6	107.2	109.4	2563.4	2164.1	2439.3	2348.1	2535.5	2620.9	2484.5	2473.7	2526.3	1994.7	Unique	89	High	0	4.63e-07
[R].SVLFAAVGTAGQR.[C]	1xTMT6plex [N-Term]		1	12	2	A0A287RGY4	A0A287RGY4 [351-363]	0	1505.86	92.6	126.2	122.4	125.3	95	87.5	86.7	86.7	90.2	87.5	885.1	1137.4	1249.3	1191.5	909.2	830.6	830.6	711.8	794.7	596.5	Unique	89	High	0	3.873e-08
[K].VDSELQALQTSK.[F]	1xTMT6plex [N-Term; K12]		1	14	2	A0A287LJU1	A0A287LJU1 [652-663]	0	1777.01	99.1	79.8	89.3	85.4	104	93.2	99.7	115.3	124.5	109.7	912.7	692.5	877.4	782.1	958.6	852.4	920.9	912.2	1057	720.4	Unique	89	High	0	1.574e-08
[R].LWQYGDVESDEEEQAPGGR.[R]	1xTMT6plex [N-Term]		1	3	2	A0A287N0I1	A0A287N0I1 [1018-1036]	0	2394.1	89.4	90	95.7	89.6	98.5	102	91	119.1	121.4	103.3	102.7	97.4	117.3	102.3	113.2	116.2	104.7	117.5	128.4	84.6	Unique	89	High	0	4.976e-11
[K].AESLDDAIQIVNR.[N]	1xTMT6plex [N-Term]		1	7	1	A0A287JCX0	A0A287JCX0 [473-485]	0	1672.91	103.5	98	103.6	100.1	102.9	97.7	95.3	98.6	100.1	100.2	337.6	301.4	360.6	324.9	336.1	316.3	311.6	276.4	301	233.1	Unique	89	High	0	3.768e-09
[K].YVNDLSSGVIFGK.[E]	1xTMT6plex [N-Term; K13]		1	2	1	F2E0T2	F2E0T2 [209-221]	0	1857.05	106.4	101.2	109.7	100.9	105	98.8	103.5	94.5	95.7	84.4	523.3	469	575.5	493.4	516.8	482.1	510.1	399	433.8	295.8	Unique	89	High	0	8.365e-09
[K].VAGVGTVVASK.[A]	1xTMT6plex [N-Term; K11]		1	1	1	F2D3S4	F2D3S4 [313-323]	0	1445.91	104	154.3	184.2	177.2	75.2	76.5	73.1	54.6	52	48.9	276.3	386.2	522.1	468.2	200	201.7	194.7	124.5	127.4	92.6	Unique	89	High	0	1.011e-07
[K].GETYEEIVGLAK.[A]	1xTMT6plex [N-Term; K12]		1	6	2	A0A287PWI2	A0A287PWI2 [109-120]	0	1766.99	105.3	83.5	87.9	81.6	108.4	96.5	93.3	112.2	125.7	105.6	262.2	195.9	233.6	202.1	270.1	238.6	233	240	288.5	187.6	Unique	89	High	0	9.825e-08
[K].LSTNENTLTVGGLYTVDPQTAVK.[A]	1xTMT6plex [N-Term; K23]		1	2	1	F2D8E6	F2D8E6 [207-229]	0	2879.58	100.8	88.9	95.1	94.9	105.2	100.9	102.4	106.8	107.5	97.6	96.6	80.3	97.3	90.5	100.9	96	98.4	87.9	95	66.7	Unique	89	High	0	3.785e-11
[R].LASGGNEGDICIWDLK.[N]	1xTMT6plex [N-Term; K16]; 1xCarbamidomethyl [C11]		1	10	2	A0A287HD37	A0A287HD37 [36-51]	0	2206.16	107	114.9	104.5	112.9	109.7	116.6	121.2	69	60.5	83.7	401.6	406.2	418.3	421.3	412	434.4	456	222.3	209.2	224.1	Unique	89	High	0	8.322e-09
[K].SLDQIVLDESK.[D]	1xTMT6plex [N-Term; K11]		1	4	2	A0A287T526	A0A287T526 [495-505]	0	1704.98	97	95.3	102.2	95.7	103.5	99.6	100.7	98.5	107.2	100.3	814.7	754.9	915.9	799.4	870.1	830.5	848.4	710.6	830	600.7	Unique	89	High	0	1.716e-07
[R].AAGGCNNACTVFK.[E]	1xTMT6plex [N-Term; K13]; 2xCarbamidomethyl [C5; C9]		1	3	1	M0W099	M0W099 [187-199]	0	1827.92	144.7	51.4	29	37.8	129	149.6	216.8	65.4	29.1	147.3	892.3	299	190.6	231.7	796.1	915.5	1340.2	346.6	165.5	647.7	Unique	89	High	0	2.48e-09
[R].YFMALPVPSQPVDPSTGNVGQSGLMDLPGCPR.[E]	1xTMT6plex [N-Term]; 2xOxidation [M3; M25]; 1xCarbamidomethyl [C30]		1	1	3	M0Y227	M0Y227 [104-135]	0	3648.77	131.3	124.5	97.2	111.5	108.1	116.8	122.7	58.3	47.2	82.4	88.7	79.3	70.1	74.9	73.1	78.3	83.1	33.8	29.4	39.7	Unique	89	High	0	1.392e-10
[K].SYDDGTFYFDEK.[Y]	1xTMT6plex [N-Term; K12]		1	11	1	A0A287MAM1	A0A287MAM1 [289-300]	0	1944.93	93.6	88.6	97.1	93.3	104.4	100.6	98.3	108.4	108.5	107.3	1040	927.3	1150.7	1030.8	1160.4	1108.8	1094.3	1034.4	1110.7	849.7	Unique	89	High	0	4.638e-08
[R].LADAYGGATGPHFAVK.[Y]	1xTMT6plex [N-Term; K16]		1	9	1	A0A287XVQ7	A0A287XVQ7 [61-76]	0	2033.12	97.5	103.9	105.4	104.6	107.7	104.3	105.3	90	93.2	88	326.2	327.6	376.2	347.8	360.4	346.4	353	258.6	287.3	210	Unique	89	High	0	3.826e-10
[K].GVVDSDDLPLNISR.[E]	1xTMT6plex [N-Term]		1	1	3	F2CRR4	F2CRR4 [373-386]	0	1728.93	103.3	123.3	122.6	117.9	96.6	95.9	88.9	79.4	82	90.1	423.7	476.5	536.4	480.7	396.5	390.5	365.3	279.7	310	263.5	Unique	89	High	0	1.206e-09
[R].VALHYGTGTISGYISQDNVQVGGLVVK.[N]	1xTMT6plex [N-Term; K27]		1	2	2	A0A287V373	A0A287V373 [144-170]	0	3233.79	92.1	78.3	78.7	80.6	102.3	102.2	99.2	124.2	124.7	117.7	205.5	164.6	187.3	178.9	228.4	226.3	221.8	237.9	256.3	187.2	Unique	89	High	0	1.847e-12
[K].TSVEYEPVYSDAQAR.[IFD]	1xTMT6plex [N-Term]		1	6	1	A0A287TDK1	A0A287TDK1 [341-355]	0	1943.95	99.5	101.3	109.6	103	105.3	98.8	102.1	92.7	102.7	85.1	370.6	355.6	435.7	381.8	392.5	365.2	381.4	296.7	352.6	226.1	Unique	89	High	0	3.1e-10
[K].GQLLDSGITTADILK.[D]	1xTMT6plex [N-Term; K15]		1	8	1	F2DY97	F2DY97 [231-245]	0	2003.18	93.7	135.2	132.2	134.5	69.3	76.1	60	105	98.3	95.8	165.3	224.8	248.9	236	122.3	133.2	106.1	159.1	159.8	120.6	Unique	89	High	0	3.139e-09
[K].AIMQAAEEVAEGK.[L]	1xTMT6plex [N-Term; K13]; 1xOxidation [M3]		1	5	2	A0A287NYX4	A0A287NYX4 [143-155]	0	1820.98	104.8	102.2	98.8	104.2	101.9	105.4	94.6	96.1	89.6	102.3	286	262.9	287.6	282.6	278.2	285.4	258.8	225.3	225.3	199.1	Unique	89	High	0	4.613e-06
[K].VGEGAAAQCISGFTAMDIPPPR.[G]	1xTMT6plex [N-Term]; 1xOxidation [M16]; 1xCarbamidomethyl [C9]		1	4	3	A0A287GMW7	A0A287GMW7 [477-498]	0	2490.23	102.4	84.8	81.1	90.5	108.3	121	119.3	103.2	84.1	105.2	126.8	99	107.2	111.4	134.2	148.7	148.1	109.8	96	92.9	Unique	89	High	0	6.16e-08
[K].SIAMDNFYAGEGTDHSGVPTK.[M]	1xTMT6plex [N-Term; K21]; 1xOxidation [M4]		1	2	2	A0A287VSB1	A0A287VSB1 [66-86]	0	2671.31	99.3	87.6	98.8	95.7	107.9	100.1	95.4	108.8	95.4	110.8	468.4	389.5	497.7	449.2	509.7	468.9	451.4	440.9	414.9	372.8	Unique	89	High	0	3.025e-09
[R].SGCLALGSDELCCR.[N]	1xTMT6plex [N-Term]; 3xCarbamidomethyl [C3; C12; C13]		1	1	1	F2DZW3	F2DZW3 [186-199]	0	1826.84	128.8	127.5	52.2	80.3	120.8	159.7	236.7	23.6	14.3	56.1	224.3	209.3	97.1	139.1	210.6	276.2	413.3	35.3	23	69.7	Unique	89	High	0	7.4e-10
[K].LSLAAGGMSLPSYSDSAK.[V]	1xTMT6plex [N-Term; K18]; 1xOxidation [M8]		1	12	1	F2D9Z5	F2D9Z5 [42-59]	0	2229.18	112.5	111.6	114.5	112.7	106	100.9	96	87.2	79.5	79.1	248	231.8	269.2	247	233.7	220.7	212	165	161.4	124.3	Unique	89	High	0	1.134e-09
[R].TSMVTMQDILSLGSSAR.[M]	1xTMT6plex [N-Term]; 2xOxidation [M3; M6]		1	13	3	F2EJY5	F2EJY5 [524-540]	0	2058.04	112.3	115	105.4	107	97.4	101.8	83.1	101.1	85.4	91.5	163.4	157.7	163.7	154.9	141.9	147.1	121.3	126.4	114.5	95	Unique	89	High	0	2.663e-05
[R].AFQELCDMSEVER.[A]	1xTMT6plex [N-Term]; 1xOxidation [M8]; 1xCarbamidomethyl [C6]		1	4	2	F2CVL1	F2CVL1 [412-424]	0	1858.85	126.3	112.2	82.8	102.1	111.8	118.7	117	72.5	54.8	101.8	147.3	123.4	103.1	118.5	130.6	137.5	136.8	72.6	58.9	84.7	Unique	89	High	0	1.285e-06
[K].LSSQGLIEESEGAR.[V]	1xTMT6plex [N-Term]		1	15	1	A0A287EXS1	A0A287EXS1 [391-404]	0	1704.9	99.7	86.7	95.9	92.2	98	108.3	94.2	105.6	118.8	100.6	232.8	190.7	238.9	213.9	229	250.8	220.3	211.7	255.5	167.5	Unique	89	High	0	8.437e-10
[R].NDLASAGNAENIR.[D]	1xTMT6plex [N-Term]		1	3	1	F2DT12	F2DT12 [329-341]	0	1573.81	97.5	78.6	81.9	75.9	96.1	82.1	71.4	117.6	167.2	131.8	144.5	109.7	129.5	111.8	142.5	120.7	106	149.7	228.3	139.3	Unique	88	High	0	5.172e-07
[K].CVGDPEADEENPILK.[A]	1xTMT6plex [N-Term; K15]; 1xCarbamidomethyl [C1]		1	9	1	A0A287NZS5	A0A287NZS5 [339-353]	0	2144.09	117	99.1	75.9	89.1	116.1	118.8	130	75.4	74.5	104	66.3	52.9	45.9	50.2	65.8	66.8	73.8	36.7	38.9	42	Unique	88	High	0	2.108e-07
[K].TMDDAIAGDNVGLLLR.[G]	1xTMT6plex [N-Term]; 1xOxidation [M2]		1	5	1	A0A287U6Y1	A0A287U6Y1 [380-395]	0	1919.01	112.5	95.3	93.3	92.2	114.2	104.7	84.3	103.1	97.5	102.9	97.5	77.8	86.3	79.4	99	90	73.2	76.7	77.8	63.6	Unique	88	High	0	1.071e-05
[R].LALGGVGTDEHTLTR.[V]	1xTMT6plex [N-Term]		1	1	2	A0A287UPG1	A0A287UPG1 [325-339]	0	1768.98	86.6	85.3	97.7	97.4	100.5	92.7	91.8	117.8	119	111.2	389.1	361.3	468.4	435.2	452.1	413.3	413.6	454.8	492.7	356.2	Unique	88	High	0	8.272e-10
[K].NLIEVAEQDYEK.[E]	1xTMT6plex [N-Term; K12]		1	10	1	A0A287VF44	A0A287VF44 [338-349]	0	1909.03	102.8	87.8	93.9	95.5	112.3	98.3	106.9	100.1	117.5	84.9	404.8	325.7	394.5	374.1	442.7	384.1	422	338.4	426.1	238.3	Unique	88	High	0	2.269e-08
[K].TTAEYTQQAAVK.[GT]	1xTMT6plex [N-Term; K12]		1	4	2	A0A287GI21	A0A287GI21 [366-377]; [410-421]	0	1768.98	109.4	204.4	194.5	223.9	65.4	68.5	65	24.3	24.8	19.8	2137.5	3765.2	4057	4350.4	1278.7	1328.6	1273.6	407.4	446.2	276.3	Unique	88	High	0	1.359e-08
[R].IEGSAGDVLEDDPVGR.[L]	1xTMT6plex [N-Term]		1	6	1	A0A287MED9	A0A287MED9 [61-76]	0	1857.94	95.2	110.7	109.9	114.8	109.3	99.1	90.1	84	97	90	62.3	68.3	76.8	74.7	71.6	64.4	59.1	47.2	58.5	42	Unique	88	High	0	0.0004054
[K].HSGAVTGLEFSELTPNR.[L]	1xTMT6plex [N-Term]		1	9	2	A0A287HD37	A0A287HD37 [19-35]	0	2044.07	97.4	105.4	110.7	114.9	89.8	88.8	83.8	109.8	106	93.4	172.9	176.3	209.8	202.8	159.5	156.4	149.2	167.4	173.4	118.2	Unique	88	High	0	4.999e-09
[R].AAADFASYPGVHGEDAVR.[Q]	1xTMT6plex [N-Term]		1	3	1	A0A287GKC1	A0A287GKC1 [78-95]	0	2062.02	88	113.8	82.1	98	96.1	99.4	97.7	114.9	94.4	115.7	45.2	55.1	45	50.1	49.4	50.7	50.3	50.7	44.7	42.4	Unique	88	High	0	1.985e-09
[K].QGEAAGEDGNVEEGEEEEPWPAASYGR.[Y]	1xTMT6plex [N-Term]		1	2	1	F2D6M8	F2D6M8 [177-203]	0	3092.36	110.2	86.5	97.2	84.2	109.8	94.2	76.9	104	117.7	119.4	39.6	29.3	37.3	30.1	39.5	33.6	27.7	32.1	39	30.6	Unique	88	High	0	3.79e-12
[K].DSGASGGLCGIAMEASYPVK.[T]	1xTMT6plex [N-Term; K20]; 1xOxidation [M13]; 1xCarbamidomethyl [C9]		1	3	14	A0A287M9S8	A0A287M9S8 [335-354]	0	2444.22	113.3	16.7	22.9	20	116.6	122.3	126.5	152.6	124.2	184.9	3261.4	452.1	703.9	571.5	3357.9	3493.1	3649.6	3772.5	3295	3794.9	Unique	88	High	0	4.509e-10
[K].ASSDGSTLEGLGVPPSQDDYNAAK.[I]	1xTMT6plex [N-Term; K24]		1	4	2	M0ZEP4	M0ZEP4 [87-110]	0	2837.42	93.6	83.3	90.7	79.9	115.1	102	95.3	113.8	122	104.3	102.8	86.3	106.3	87.3	126.6	111.2	105	107.4	123.5	81.7	Unique	88	High	0	2.121e-11
[K].ATAAATVALAPAGDLR.[L]	1xTMT6plex [N-Term]		1	10	2	F2DXG7	F2DXG7 [14-29]	0	1697.97	95.7	95.5	101.6	102.4	100.9	104.4	101.4	95.2	105	98	405.3	381.3	459.4	431.3	427.8	439.2	430.5	346.6	409.8	296.2	Unique	88	High	0	2.711e-09
[K].LGDTDNPEVSELLK.[K]	1xTMT6plex [N-Term; K14]		1	3	1	F2CTH0	F2CTH0 [207-220]	0	1988.1	99.2	98	98.6	94.5	103.7	103.7	101.7	98.5	109.3	92.8	129.7	120.7	137.6	122.9	135.7	134.5	133.3	110.6	131.6	86.5	Unique	88	High	0	1.117e-05
[K].SGDVSALQIGVK.[Y]	1xTMT6plex [N-Term; K12]		1	2	1	F2DA67	F2DA67 [26-37]	0	1631.97	99.3	97.6	104.4	102.5	105.9	97.2	102.9	97.5	105.8	86.9	692.9	641.6	777	710.9	739.1	673.1	719.1	584.3	679.7	432.3	Unique	88	High	0	3.91e-08
[R].AGGPGGPGGAPAGAGAVPGAPAPR.[A]	1xTMT6plex [N-Term]		1	2	2	A0A287SR19	A0A287SR19 [120-143]	0	2096.12	94	81.1	95.8	90.2	96.7	92.9	85.4	118.9	135	110	190.8	155.1	207.4	182	196.3	187.1	173.8	207.2	252.5	159.2	Unique	88	High	0	1.464e-09
[K].TSLAPGSGVVTK.[Y]	1xTMT6plex [N-Term; K12]		1	25	2	F2CS40	F2CS40 [557-568]	0	1574.95	109.6	122.8	132.1	121.3	103	90	93.1	75.2	88	64.9	991.5	1046.5	1275.3	1090.7	932.3	808.3	844.2	583.9	733.3	418.3	Unique	88	High	0	1.151e-07
[R].IDTTIPIEDTIGELK.[K]	1xTMT6plex [N-Term; K15]		1	5	2	M0Z0Z6	M0Z0Z6 [133-147]	0	2116.22	100.2	94.9	104.7	102.6	103.5	101.8	96.7	102.3	100	93.2	385.4	343.9	429.8	392.4	398.5	388.6	372.6	338	354.5	255.5	Unique	88	High	0	2.797e-10
[R].DGLDDLALDIPDAR.[D]	1xTMT6plex [N-Term]		1	3	1	F2DH88	F2DH88 [681-694]	0	1727.9	98	95	98.1	93.7	108	110.2	98.9	96.5	104	97.7	62.2	56.8	66.4	59.1	68.6	69.4	62.9	52.6	60.8	44.2	Unique	88	High	0	1.53e-06
[KR].GQALADEYGIK.[F]	1xTMT6plex [N-Term; K11]		1	6	2	F2CQ25	F2CQ25 [144-154]	0	1622.92	96	92.4	98.3	95.3	107.3	100.3	99.8	102.3	108.9	99.4	866.2	785.6	947.1	855.2	969.1	898.6	902.5	792.7	905.8	639.5	Unique	88	High	0	2.498e-07
[R].GAASGQEPDTVLLGGR.[G]	1xTMT6plex [N-Term]		1	11	1	A0A287G8A1	A0A287G8A1 [234-249]	0	1756.94	99.9	102.2	94.4	91.7	105.4	104.9	104.7	92.1	100.1	104.6	110.7	106.8	111.6	101.1	116.9	115.4	116.3	87.7	102.2	82.7	Unique	88	High	0	3.99e-09
[K].NPGDEVFSGSTCK.[Q]	1xTMT6plex [N-Term; K13]; 1xCarbamidomethyl [C12]		1	21	1	A0A287JG07	A0A287JG07 [250-262]	0	1855.93	121.4	155.5	112	127.3	96.9	112.7	123.9	41.1	41.4	67.7	177.1	213.8	174.3	184.6	141.4	163.2	181.1	51.5	55.7	70.4	Unique	88	High	0	1.185e-07
[R].GHNDVVTAIATPIDNSPFIVSSSR.[D]	1xTMT6plex [N-Term]		1	3	3	F2DSU6	F2DSU6 [16-39]	0	2726.43	101.7	111.5	107.5	115.8	94.4	103.4	86.1	90.5	96.3	92.8	124.2	128.4	140.1	140.7	115.4	125.4	105.4	94.9	108.4	80.8	Unique	88	High	0	9.014e-13
[R].ALALSLASSYK.[S]	1xTMT6plex [N-Term; K11]		1	4	2	A0A287XIT8	A0A287XIT8 [357-367]	0	1581.96	93.9	93.7	101.9	88.2	92.3	105.4	102.3	104.8	104.4	113.1	171.3	161	198.4	160	168.4	190.7	187	164.2	175.5	147.1	Unique	88	High	0	3.033e-07
[R].GSTDSILDDLER.[A]	1xTMT6plex [N-Term]		1	5	2	M0W5Z0	M0W5Z0 [377-388]	0	1549.79	100	100.4	98.8	98.3	104.5	96.8	99.4	96.1	102.3	103.1	742.1	702.2	782.5	725.4	776	713	739.3	612.5	699.2	545.3	Unique	88	High	0	1.553e-07
[K].TDEDAVIEGLDR.[A]	1xTMT6plex [N-Term]		1	11	3	M0YMZ9	M0YMZ9 [325-336]	0	1561.79	98.1	103	102.1	102.1	99	103.4	96.4	100.8	103.9	91.1	1378.3	1364.9	1531.6	1427.2	1392.8	1442.4	1358.3	1216.6	1345.8	913.5	Unique	88	High	0	3.138e-07
[M].PGLTIGDTVPNLELDSTHGK.[I]	1xTMT6plex [N-Term; K20]		1	1	2	A0A287HGF8	A0A287HGF8 [2-21]	0	2522.39	104.6	163.2	166.5	175.7	80.8	83.2	75.2	56.8	53.1	41	204.4	300.7	347.4	341.5	158	161.5	147.3	95.3	95.7	57.1	Unique	88	High	0	2.696e-08
[R].GENVVLIGELDR.[E]	1xTMT6plex [N-Term]		1	2	1	A0A287IJS9	A0A287IJS9 [74-85]	0	1542.87	103.8	91.3	93.6	92.2	103.4	99	92.4	104.6	110.6	109.2	242	200.6	233	213.8	241.3	229	215.9	209.4	237.5	181.5	Unique	88	High	0	1.573e-07
[R].SVGSAALAMVEEVR.[R]	1xTMT6plex [N-Term]; 1xOxidation [M9]		1	2	2	F2EFW5	F2EFW5 [593-606]	0	1663.89	103	101.8	101.1	112.5	103.8	100.2	86.7	99.4	87.6	104	163.6	152.5	171.4	177.8	165.1	158	138.1	135.6	128.2	117.8	Unique	88	High	0	6.194e-08
[K].QQQQQGQSFVQPQQQVPVEITR.[M]	1xTMT6plex [N-Term]		1	1	3	M0VEH1	M0VEH1 [99-120]	0	2810.47	96.6	105.5	117.2	106.8	101.7	98	94.3	100.8	89.3	89.8	123.5	127.1	159.8	135.8	130.1	124.3	120.8	110.6	105.2	81.8	Unique	88	High	0	9.007e-11
[R].GDDSPATGGGISEK.[G]	1xTMT6plex [N-Term; K14]		1	2	1	A0A287TKK2	A0A287TKK2 [67-80]	0	1748.91	97.1	100.3	105.1	104	102.3	105.5	102.8	99.3	91.9	91.7	195.3	190	225.6	208	205.9	210.5	207.1	171.4	170.2	131.5	Unique	88	High	0	4.244e-10
[R].ADDATHFLDVIR.[A]	1xTMT6plex [N-Term]		1	12	2	A0A287NKN4	A0A287NKN4 [1211-1222]	0	1601.85	93.2	89.2	94.1	96.9	102.9	106.6	101.2	103.8	106	106.1	225.6	203.3	243.1	233.2	249.1	256	245.5	215.7	236.3	183	Unique	88	High	0	2.272e-07
[K].AGEEFVETEYYK.[D]	1xTMT6plex [N-Term; K12]		1	4	1	A0A287PA65	A0A287PA65 [198-209]	0	1922.98	99	106.8	106.4	110.1	102.3	103.3	95.3	89	90.3	97.5	110.4	112.2	126.6	122.1	114.2	114.3	106.5	85.2	92.8	77.5	Unique	88	High	0	1.141e-07
[K].GLCPDAYSYAYDDK.[S]	1xTMT6plex [N-Term; K14]; 1xCarbamidomethyl [C3]		1	2	1	F2EDB2	F2EDB2 [195-208]	0	2096	115.3	71.4	52.9	72.3	125.5	156.6	142.1	88.6	49.3	126	136.5	79.7	66.8	85.2	148.8	184.1	168.7	90.1	53.8	106.4	Unique	88	High	0	2.734e-06
[K].GLDGTGSDITLDDVR.[I]	1xTMT6plex [N-Term]		1	1	1	F2E1M6	F2E1M6 [243-257]	0	1762.9	102.5	100.8	96.9	99.6	94.5	106.5	92.3	100.8	90.8	115.4	45.1	41.8	45.5	43.6	41.6	46.5	40.7	38.1	36.8	36.2	Unique	87	High	7.927e-05	0.001226
[K].ELINPEVTVTMTENTPDDPR.[Q]	1xTMT6plex [N-Term]; 1xOxidation [M11]		1	7	1	F2D5Z0	F2D5Z0 [285-304]	0	2516.24	103.1	85.3	88.4	82.8	105.4	103.4	111.1	118.1	94.1	108.2	25.9	20.2	23.7	20.7	26.5	25.8	28	25.5	21.8	19.4	Unique	87	High	0	5.428e-08
[R].GLPTNQTVVDESLEK.[L]	1xTMT6plex [N-Term; K15]		1	4	1	Q8VWW3	Q8VWW3 [128-142]	0	2088.16	95.8	119.5	128.3	128	93.3	89.1	80.3	91.5	96.3	78.1	105.2	123.7	150.4	139.8	102.6	97.1	88.4	86.3	97.5	61.2	Unique	87	High	0	3.012e-07
[R].YHMNDAAGTVNEIGSTIR.[K]	1xTMT6plex [N-Term]; 1xOxidation [M3]		1	16	1	A0A287N434	A0A287N434 [480-497]	0	2194.08	104	92.4	94.1	93.5	114.1	100.5	93.6	107.1	81.2	119.4	49.1	41.1	47.4	43.9	53.9	47.1	44.3	43.4	35.3	40.2	Unique	87	High	0	5.871e-10
[K].IDIPIAASEEELR.[Y]	1xTMT6plex [N-Term]		1	3	2	F2DYD4	F2DYD4 [131-143]	0	1684.93	98.7	87.6	93.4	88.3	104.4	97.6	94.2	114.9	111.3	109.6	160.2	134	161.8	142.5	169.5	157.2	153.2	160.1	166.5	126.9	Unique	87	High	0	1.038e-05
[R].QEGAVFDSAESPR.[Y]	1xTMT6plex [N-Term]		1	1	1	F2ECM4	F2ECM4 [107-119]	0	1621.8	92.5	62.7	62.5	64.2	93.4	101.1	96.6	147.4	143.1	136.5	140.9	90	101.6	97.2	142.4	152.8	147.4	192.8	200.8	148.2	Unique	87	High	0	2.092e-07
[R].GADSTSGQQLGLR.[I]	1xTMT6plex [N-Term]		1	5	3	A0A287VA42	A0A287VA42 [34-46]	0	1518.81	117.7	96	74.3	84.1	116.1	119.4	154.4	73.4	61	103.6	846.5	651.2	570.4	601.7	835.9	852.8	1113.7	453.5	404.2	531.3	Unique	87	High	0	6.013e-07
[K].QSQSISALQNANDESQQSK.[C]	1xTMT6plex [N-Term; K19]		1	3	1	A0A287L8A3	A0A287L8A3 [865-883]	0	2521.29	111.5	92.8	102.6	97.1	104.3	93.4	92.2	106.2	105.6	94.3	106.2	83.3	104.3	92	99.5	88.3	88.1	86.9	92.7	64.1	Unique	87	High	0	1.812e-10
[R].RAEQMLIHNESR.[V]	1xTMT6plex [N-Term]; 1xOxidation [M5]		1	7	1	A0A287LMP0	A0A287LMP0 [137-148]	1	1728.9	103.5	129.4	132.7	130	92	92.4	88.8	79	74	78.1	98.5	116.1	134.8	123	87.6	87.3	84.7	64.6	64.9	53	Unique	87	High	0	1.093e-06
[K].IGGADDVFVADIR.[E]	1xTMT6plex [N-Term]		1	5	2	M0VI12	M0VI12 [47-59]	0	1576.85	102.8	104.3	114.1	110.1	102.5	97.2	96.7	88.1	98.6	85.5	248	237	293.7	264.1	247.3	232.7	233.9	182.5	219.2	147.1	Unique	87	High	0	2.371e-08
[R].LVLGELQAPGVK.[Y]	1xTMT6plex [N-Term; K12]		1	3	2	A0A287N3F9	A0A287N3F9 [483-494]	0	1682.06	97.6	86.9	92.4	93.8	105.8	102.2	99.2	109.7	105.8	106.7	148.1	124.3	149.7	141.6	160.8	154	150.9	143	148	115.5	Unique	87	High	0	2.348e-07
[K].QASQQLLPLAVK.[A]	1xTMT6plex [N-Term; K12]		1	3	1	F2DST6	F2DST6 [435-446]	0	1754.09	95.4	101.2	107.5	101.3	102.2	101.3	98.5	99.2	105.3	88.1	633.1	633.3	761.6	668.6	678.7	667.4	655.6	565.5	644	417.1	Unique	87	High	0	8.767e-08
[K].VYAVEATNVAEHAR.[E]	1xTMT6plex [N-Term]		1	6	2	A0A287VMJ2	A0A287VMJ2 [96-109]	0	1758.93	87.1	97.9	78.3	94.6	99.9	104	100.2	110.7	96	131.4	130.3	138	125.1	140.7	149.6	154.4	150.3	142.2	132.4	140.2	Unique	87	High	0	6.264e-08
[K].EVEEEDEEESDK.[S]	1xTMT6plex [N-Term; K12]		1	6	2	A0A287Y1E0	A0A287Y1E0 [190-201]	0	1924.89	95.6	127.4	132.9	125.3	96.6	93.4	87.8	79.6	83	78.4	738.4	927.4	1095.7	962.8	746.8	715.9	679.9	527.8	590.9	431.6	Unique	87	High	0	1.206e-08
[R].AAIESAAADGAK.[L]	1xTMT6plex [N-Term; K12]		1	15	1	A0A287PQG2	A0A287PQG2 [87-98]	0	1532.87	100.2	101	108.7	98.2	101.2	104	102.4	95.7	98.5	90.4	1334.2	1267.1	1544.4	1300.1	1348.4	1373.9	1366.3	1094	1208.1	858.1	Unique	87	High	0	1.623e-07
[R].FLSDDGPSSPDLPHEADEIR.[G]	1xTMT6plex [N-Term]		1	5	1	A0A287X2K6	A0A287X2K6 [55-74]	0	2426.17	113.5	80.1	98.8	102.4	98.4	99.6	83	110	114.4	99.8	31.1	20.7	28.9	27.9	27	27.1	22.8	25.9	28.9	19.5	Unique	87	High	0	1.434e-06
[K].SLEEEYLETEK.[K]	1xTMT6plex [N-Term; K11]		1	7	1	A0A287KGN4	A0A287KGN4 [519-529]	0	1827.96	95.6	87.9	91.9	87.5	100.4	99.8	97.4	105	114.6	120	201.5	174.6	206.6	183.4	211.8	208.7	205.8	190	222.5	180.3	Unique	87	High	0	4.533e-08
[K].TADVGELTVEER.[N]	1xTMT6plex [N-Term]		1	3	3	F2CRF1	F2CRF1 [37-48]	0	1547.81	105	83.6	96.9	86.8	109.3	96.8	103.1	99.2	122.6	96.7	1117	838	1100.4	918.6	1164.2	1021.9	1100	906.6	1201.9	733.8	Unique	87	High	0	1.306e-07
[K].GVTQVGSIAAGGR.[Y]	1xTMT6plex [N-Term]		1	4	3	A0A287EVF1	A0A287EVF1 [738-750]	0	1401.8	95.6	91.1	93.5	90.5	100.9	99.4	92.7	114.1	114.7	107.5	808.6	726.6	844.1	761.3	854.2	834.4	786.4	828.8	894.3	648.2	Unique	87	High	0	3.637e-08
[R].EQQVGGIIQVGAHGTGAR.[L]	1xTMT6plex [N-Term]		1	3	4	F2CUE6	F2CUE6 [250-267]	0	2007.09	90.5	91	102.8	103.8	97.8	97.2	90.7	112.5	114.9	98.7	263.6	249.6	319.5	300.4	285	280.8	264.8	281.4	308.2	204.9	Unique	87	High	0	1.103e-08
[R].TADAPAAAAVAPPAR.[E]	1xTMT6plex [N-Term]		1	11	1	A0A287K0K5	A0A287K0K5 [961-975]	0	1578.88	107.3	107.5	119.3	112.9	107.8	94.8	95	85.3	86.5	83.6	218.7	206.4	259.4	228.8	219.8	191.7	194.1	149.2	162.4	121.5	Unique	87	High	0	1.095e-08
[K].VFLQQQCSPVPMPQR.[I]	1xTMT6plex [N-Term]; 1xCarbamidomethyl [C7]		1	2	3	A0A287EFG2	A0A287EFG2 [150-164]	0	2044.07	80.2	159.5	50.3	74.1	67.6	103.1	326.4	49.6	47.6	41.6	431.8	809.4	288.9	397	364	550.8	1761.6	229.3	236.2	159.9	Unique	87	High	0	7.398e-09
[K].LTETSGDSGANVK.[R]	1xTMT6plex [N-Term; K13]		1	2	2	A0A287J7G9	A0A287J7G9 [93-105]	0	1736.94	94.3	93.9	101.1	96.9	103.4	105.2	97.1	102.3	99	106.7	222.6	208.9	254.7	227.3	244.2	246.5	229.8	207.4	215.3	179.5	Unique	87	High	0	0.0002019
[R].SVSPGGSGWLGSQLFSAMVVR.[K]	1xTMT6plex [N-Term]; 1xOxidation [M18]		1	1	4	A0A287M898	A0A287M898 [131-151]	0	2367.23	94.3	65.6	63.3	65.6	105.8	97.2	103.7	136.3	145.5	122.8	271.8	178.2	194.8	188.1	305.2	278	299.6	337.6	386.5	252.4	Unique	87	High	0	3.671e-09
[R].EAGSTMEVVAEQTK.[A]	1xTMT6plex [N-Term; K14]		1	5	1	A0A287K550	A0A287K550 [188-201]	0	1938.03	72.6	109.9	31	54.2	71.1	117.1	406.1	41.5	45.7	50.9	75.2	107.3	34.3	55.9	73.7	120.4	421.8	36.9	43.6	37.6	Unique	87	High	0	6.341e-08
[K].ADLEGSDVAAK.[V]	1xTMT6plex [N-Term; K11]		1	10	2	A0A287KUM9	A0A287KUM9 [77-87]	0	1533.85	94.2	92.6	87.4	91.7	98.9	103.8	94.9	111.1	108.5	116.9	1704.8	1579.7	1687.6	1650.9	1791.4	1865	1721	1727.3	1810.1	1509.2	Unique	87	High	0	5.705e-07
[K].TVPASAVHYGGVTEYDAHNLFGLLEAR.[A]	1xTMT6plex [N-Term]		1	20	1	F2DV72	F2DV72 [529-555]	0	3116.6	92.1	54.5	55.3	55.9	84.4	105.9	88.9	158.6	156.4	148.1	40.9	22.8	26.2	24.7	37.5	46.7	39.6	60.5	64	46.9	Unique	87	High	0	7.414e-11
[K].QYAEEYDAQDK.[E]	1xTMT6plex [N-Term; K11]		1	2	2	M0V292	M0V292 [55-65]	0	1817.9	100.6	85.7	96.2	86.9	105	97.7	104.8	106.5	113	103.7	993.9	798	1015.1	854.1	1038.9	958	1038.1	904.5	1029	731.1	Unique	87	High	0	6.15e-08
[R].QLCDNAGFDATDVLNK.[L]	1xTMT6plex [N-Term; K16]; 1xCarbamidomethyl [C3]		1	6	2	A0A287TMC1	A0A287TMC1 [450-465]	0	2239.14	111.4	119.3	99.3	106.8	108.2	126	126.8	68.7	49.5	84.1	414.6	418.6	394.6	395.5	403.1	465.4	473	219.6	169.8	223.2	Unique	87	High	0	1.049e-08
[K].VIITSALIEDK.[L]	1xTMT6plex [N-Term; K11]		1	6	1	A0A287QEW3	A0A287QEW3 [244-254]	0	1660.03	98.9	100.4	98.9	93.8	103.9	107.1	100.7	99.3	98.9	98	152.2	145.7	162.4	143.5	160.1	163.6	155.4	131.3	140.2	107.6	Unique	87	High	0	1.044e-07
[R].STNTILATGGYGR.[A]	1xTMT6plex [N-Term]		1	5	1	F2E611	F2E611 [225-237]	0	1539.83	109.6	118.9	121.9	119.8	94.5	88.8	87	84.5	99.7	75.1	220	225	261.3	239.3	189.8	177	175.2	145.8	184.5	107.6	Unique	87	High	0	1.658e-08
[R].YISVGNELASDTAQGILAAMR.[N]	1xTMT6plex [N-Term]; 1xOxidation [M20]		1	2	2	A0A287MJR8	A0A287MJR8 [158-178]	0	2425.26	94.7	67.6	82.1	78.6	112.6	94.4	85.6	118.9	135.1	130.5	61.7	41.5	57.1	50.9	73.4	61	55.9	66.5	81.1	60.6	Unique	87	High	0	1.413e-10
[K].AIENEGFAVAAR.[D]	1xTMT6plex [N-Term]		1	13	1	A0A287L005	A0A287L005 [391-402]	0	1476.8	95.6	96.8	94.2	93	105.7	96.5	100.7	99.6	111	106.8	560.6	535	589.4	542.4	620.4	561.4	592	501.3	599.9	446.6	Unique	87	High	0	1.6e-07
[K].AQVNGWQDLSAALLK.[T]	1xTMT6plex [N-Term; K15]		1	3	1	A0A287SRS7	A0A287SRS7 [208-222]	0	2072.19	97.7	101.8	103.7	100.6	98.5	100.5	89.8	99.7	110	97.6	1095.8	1076.1	1240.8	1122.1	1104.8	1118.6	1009.6	960.2	1136.2	780.6	Unique	87	High	0	1.473e-08
[K].NYSGAELEGVVK.[S]	1xTMT6plex [N-Term; K12]		1	26	2	A0A287GAU2	A0A287GAU2 [487-498]	0	1723.96	98.2	107	104.3	101.1	103.8	107.8	98.6	98.7	92.8	87.6	205.7	211.2	233.1	210.5	217.6	224.2	207.1	177.6	179.2	130.9	Unique	87	High	0	2.178e-06
[K].NAVFGDSSALAPGGVR.[I]	1xTMT6plex [N-Term]		1	3	2	F2CRV8	F2CRV8 [433-448]	0	1746.93	105.7	112.7	114.9	111.9	97.5	94	84.4	90.9	114.4	73.5	701.1	704.3	813	737.6	647.2	618.8	560.9	517.7	699.1	347.5	Unique	87	High	0	1.123e-09
[R].QADTGAIVSVLAR.[I]	1xTMT6plex [N-Term]		1	2	3	A0A287GWJ3	A0A287GWJ3 [671-683]	0	1529.88	94.9	99.5	107.4	107.5	101	95.4	93.7	97.6	103.6	99.3	812.9	803.6	982.2	915.5	865.5	811.3	804.7	717.9	818.1	606.7	Unique	87	High	0	5.121e-08
[R].SPPAAGGAVGGGGAAALMK.[G]	1xTMT6plex [N-Term; K19]; 1xOxidation [M18]		1	1	1	F2D074	F2D074 [18-36]	0	2014.12	93.2	121.1	94	114.1	98.9	96.4	98.3	97.1	82.4	104.4	83	101.7	89.4	101.1	88.2	85.2	87.8	74.3	67.6	66.3	Unique	87	High	0	5.246e-10
[K].MKPCLTYVQGGPGPSGECCNGVR.[D]	1xTMT6plex [N-Term; K2]; 1xOxidation [M1]; 3xCarbamidomethyl [C4; C18; C19]		1	2	2	F2ED95	F2ED95 [36-58]	0	2998.44	111.3	148.6	66.3	105	109.8	151.5	212.4	30.1	28.2	36.7	214.6	270	136.4	201.3	211.9	289.9	410.5	49.9	50.1	50.5	Unique	87	High	0	4.355e-09
[R].QLGESGSPEEGLK.[K]	1xTMT6plex [N-Term; K13]		1	3	1	A0A287GSJ3	A0A287GSJ3 [307-319]	0	1788.97	102.4	97.3	95.3	93.6	96.3	97.6	102.8	106.4	107.2	101.2	291.7	261.4	289.8	265.2	274.7	276	293.8	260.4	281.5	205.6	Unique	87	High	0	1.255e-07
[R].AEYEESGPAIVHR.[K]	1xTMT6plex [N-Term]		1	1	1	F2CSU3	F2CSU3 [362-374]	0	1686.86	95.8	86.4	89.1	104.8	102.4	91.9	101.5	106.2	105.5	116.3	71.6	60.9	71.1	77.9	76.6	68.2	76.1	68.2	72.7	62	Unique	87	High	0	2.309e-07
[R].GEVVVGGYSITK.[G]	1xTMT6plex [N-Term; K12]		1	11	1	A0A287R7J8	A0A287R7J8 [542-553]	0	1666.98	93.7	120	119.1	115.9	98.2	105.8	90.7	89.3	81.5	85.9	116.6	140.8	158.2	143.4	122.3	130.7	113.1	95.4	93.5	76.2	Unique	87	High	0	6.65e-08
[K].EEAIPIPDQSAITK.[D]	1xTMT6plex [N-Term; K14]		1	6	2	F2DFM2	F2DFM2 [94-107]	0	1970.12	95.4	45.5	51.7	50.1	95	99	89.4	160	151.2	162.8	242.8	109.1	140.3	126.7	241.9	249.9	227.9	349.5	354.5	295.4	Unique	87	High	0	1.572e-07
[K].AHEGAISGIAWAPR.[T]	1xTMT6plex [N-Term]		1	2	2	F2D2X7	F2D2X7 [400-413]	0	1664.91	91.2	88.7	98.1	97.2	103.1	97.6	86.6	114.6	122.6	100.4	124.8	114.4	143.3	132.3	141.2	132.6	118.9	134.7	154.7	98	Unique	87	High	0	8.6e-09
[K].AFEDGVASSGVLR.[S]	1xTMT6plex [N-Term]		1	8	1	M0XB59	M0XB59 [14-26]	0	1536.82	97.3	96.1	95	91.9	109.6	103.6	88.6	111.7	100.6	105.5	145.4	135.4	151.5	136.6	163.9	153.7	132.8	143.4	138.6	112.4	Unique	86	High	0	9.539e-08
[K].ELTAEISELEK.[Q]	1xTMT6plex [N-Term; K11]		1	6	1	A0A287KGN4	A0A287KGN4 [353-363]	0	1719.98	105	102.2	106.3	94.9	101.3	104.5	97.2	96.9	94.9	96.8	100.6	92.3	108.7	90.4	97.1	99.4	93.3	79.7	83.8	66.1	Unique	86	High	0	4.286e-08
[K].ESGDSPLQLGPK.[A]	1xTMT6plex [N-Term; K12]		1	2	2	F2D0A7	F2D0A7 [288-299]	0	1685.95	103.3	107.5	109.7	104.5	103.1	100.8	96.3	89	97.6	88.3	572.9	561.8	649.1	576	571.9	554.9	535	423.7	498.8	349	Unique	86	High	0	4.628e-07
[K].VVIQDPADEVDK.[L]	1xTMT6plex [N-Term; K12]		1	4	1	A0A287P093	A0A287P093 [30-41]	0	1786	103.3	104.3	114.3	105.9	99.8	99.4	103.4	87.7	99.4	82.5	212.7	202.5	251.3	216.9	205.8	203.2	213.6	155.2	188.7	121.2	Unique	86	High	0	9.492e-06
[K].GIVAGEEELIPVER.[E]	1xTMT6plex [N-Term]		1	3	2	A0A287GI21	A0A287GI21 [701-714]	0	1739.97	103.2	200.5	199.9	202.3	67.9	69.2	66.9	27.8	31.6	30.8	249.9	457.5	516.5	487.1	164.6	166.2	162.3	57.9	70.4	53.2	Unique	86	High	0	3.479e-06
[K].SGWDEYGIAVGMPSEHISVR.[R]	1xTMT6plex [N-Term]; 1xOxidation [M12]		1	5	2	F2D4S0	F2D4S0 [265-284]	0	2435.19	98	90.2	106.6	89.6	105.6	96	101.4	105	99.6	108.1	118	102.4	137	107.3	127.3	114.7	122.4	108.6	110.5	92.8	Unique	86	High	0	1.149e-10
[R].SGGGGAGGACFK.[C]	1xTMT6plex [N-Term; K12]; 1xCarbamidomethyl [C10]		1	4	2	F2DJM5	F2DJM5 [135-146]	0	1483.77	117.9	138.9	103.8	125	104.9	126	125.2	54.7	38.6	64.9	3132.3	3478.5	2941.8	3302	2788	3322.2	3335.2	1248.8	945	1230	Unique	86	High	0	2.067e-08
[K].VASPPTSIVDVASPGSAANISISNK.[V]	1xTMT6plex [N-Term; K25]		1	9	3	A0A287W4F7	A0A287W4F7 [207-231]	0	2840.58	93.5	72.8	86.8	83.6	109.6	104.4	97.8	116.6	119.9	115	347	254.6	343.6	308.3	407	384.2	363.7	371.6	409.7	304.1	Unique	86	High	0	2.959e-12
[R].DDRPYADGTGNPDTGADFGAAPDIDHLNPR.[V]	1xTMT6plex [N-Term]		1	3	5	C3W8M9	C3W8M9 [150-179]	0	3369.56	91.1	22	25.4	22.7	88.7	85.1	83.9	194.3	194.4	192.4	372.5	84.6	110.7	92.5	363	345.2	343.8	682.3	732.6	561.1	Unique	86	High	0	4.926e-14
[R].GNFDDFESGYEQK.[R]	1xTMT6plex [N-Term; K13]		1	5	1	A0A287GMN2	A0A287GMN2 [406-418]	0	1993.95	104.1	100.9	108.2	101.9	99.3	94.6	102.2	96.7	96.8	95.2	391.8	358.1	434.7	381.5	374.2	353.6	385.7	312.6	335.7	255.6	Unique	86	High	0	4.113e-09
[K].ELPEQIDTSTYMPS.[-]	1xTMT6plex [N-Term]; 1xOxidation [M12]		1	2	1	A0A287GTZ8	A0A287GTZ8 [417-430]	0	1855.88	108.2	85.1	103.5	101.4	115.2	116.4	82.7	97.7	99.9	89.8	44.1	32.7	45	41.1	47	47.1	33.8	34.2	37.5	26.1	Unique	86	High	0	3.829e-06
[K].SAAAGTTEYSK.[K]	1xTMT6plex [N-Term; K11]		1	1	2	F2D3S4	F2D3S4 [412-422]	0	1543.84	104.2	178.4	193.9	188.2	75.2	71.7	67.8	41.7	41.5	37.5	564.9	911.3	1121.6	1014.3	407.8	385.9	368.2	194	207.2	145.1	Unique	86	High	0	1.868e-07
[K].NLDDGITDDQLR.[E]	1xTMT6plex [N-Term]		1	4	3	F2CTY9	F2CTY9 [410-421]	0	1603.81	104.2	94.8	91.5	91.5	107.3	101.3	92	100.2	118	99.3	482.6	413.7	451.9	421.1	497.2	465.3	426.9	398.5	503.6	327.8	Unique	86	High	0	3.114e-06
[R].FVAEGFSDALQR.[A]	1xTMT6plex [N-Term]		1	2	3	A0A287FG84	A0A287FG84 [167-178]	0	1568.83	99.4	106.5	115.2	107.3	99.2	92.9	94.2	93.5	101	90.6	735.6	742.8	909.1	789.1	734.8	682.4	698.8	594.2	688.4	478.2	Unique	86	High	0	2.925e-08
[K].VLTVSPYYAEELISGEAR.[G]	1xTMT6plex [N-Term]		1	14	2	A0A0U2S9G2	A0A0U2S9G2 [316-333]	0	2226.19	83.2	89.5	102.7	104.4	106.6	107.1	87.7	109.8	117.2	91.9	90.7	92	119.5	113.2	116.4	115.9	95.9	102.9	117.8	71.5	Unique	86	High	0	2.332e-07
[K].GLMHSDQVLFNGDTTDNTVR.[N]	1xTMT6plex [N-Term]; 1xOxidation [M3]		1	1	3	F2E8K5	F2E8K5 [252-271]	0	2465.19	93.4	32.9	39.5	40.5	99.3	95.6	94.9	156.3	165.3	182.4	203.4	67.5	91.9	87.7	216.5	206.6	207.2	292.5	331.7	283.3	Unique	86	High	0	5.818e-09
[K].WIGSDDWILNTDK.[L]	1xTMT6plex [N-Term; K13]		1	10	1	F2E0G2	F2E0G2 [635-647]	0	2021.07	100.1	96.1	96.9	94.5	98.3	102.5	91.4	104.9	110.4	104.9	270.4	244.9	279.6	254.1	265.8	274.9	247.5	243.5	274.9	202.2	Unique	86	High	0	1.645e-08
[R].RPAAASSSAASTSR.[DA]	1xTMT6plex [N-Term]		1	13	1	A0A287I815	A0A287I815 [152-165]	0	1548.83	97.2	111.4	106.8	118.7	102.7	91.1	93.4	91.1	98.3	89.2	135.8	146.6	159.2	164.8	143.5	126.3	130.8	109.3	126.5	88.8	Unique	86	High	0	2.619e-08
[R].AVMGSSSSSSGGGDDPAAGGVEFWHGAER.[A]	1xTMT6plex [N-Term]; 1xOxidation [M3]		1	1	1	F2CY16	F2CY16 [8-36]	0	3010.34	78	105.4	93.1	77.5	95.2	114.4	106.2	106.8	120.4	103	15.4	19.6	19.6	15.2	18.8	22.4	21	18.1	21.9	14.5	Unique	86	High	0	6.698e-05
[K].EDLEEISAAVPAGDVAGSR.[V]	1xTMT6plex [N-Term]		1	3	3	F2DTH9	F2DTH9 [304-322]	0	2115.08	98.3	95.3	99	94.2	109.7	105.6	86.4	102.4	107.6	101.4	112.7	103	121.1	107.4	125.9	120.2	99.3	100.8	113.7	82.9	Unique	86	High	0	1.445e-08
[R].SDAAAIQAAEVR.[A]	1xTMT6plex [N-Term]		1	1	1	F2EC88	F2EC88 [200-211]	0	1430.78	99.8	168.2	182.8	178	77.3	68.5	62.3	53.7	45.5	63.8	517.1	821.5	1011	917.1	401.1	352.1	323.6	239.1	217.1	235.9	Unique	86	High	0	6.632e-08
[K].HVVFGEVVEGMDVVK.[N]	1xTMT6plex [N-Term; K15]; 1xOxidation [M11]		1	3	6	A0A287TCE0	A0A287TCE0 [168-182]	0	2118.17	106.1	89.6	94.6	94	105.1	96.8	90.2	107.5	104.9	111.2	1017.1	809	966.9	895.9	1008	921	866.1	885	925.8	759.7	Unique	86	High	0	1.061e-06
[K].DAGVIAGLNVAR.[I]	1xTMT6plex [N-Term]		1	1	2	F2CS54	F2CS54 [190-201]	0	1384.81	99	94.4	99.8	94.3	104.9	94.5	101.6	100.8	111.7	99	1152.3	1035.1	1239.3	1092.2	1222.2	1092.3	1185.8	1008.1	1197.8	821.5	Unique	86	High	0	2.956e-07
[K].AETHLSGLPADTPYSEFHHR.[F]	1xTMT6plex [N-Term]		1	9	6	A0A287HK37	A0A287HK37 [216-235]	0	2494.23	85.9	77.2	71.4	77.5	113.7	99.9	103.6	95.3	106.5	169	246.4	208.5	218.4	221	326.3	284.2	297.6	234.6	281.3	345.6	Unique	86	High	0	5.336e-10
[K].GTVNNETLGYFIGR.[V]	1xTMT6plex [N-Term]		1	7	2	A0A2R9J7P9	A0A2R9J7P9 [406-419]	0	1769.94	108.5	116.4	118.6	122.8	79.1	85.4	90.5	102.5	93.5	82.6	298.8	302.2	348.5	336.4	218	233.3	249.9	242.5	237.2	162.1	Unique	86	High	0	5.803e-09
[R].VAPEDHPVLLTEAPLNPK.[A]	1xTMT6plex [N-Term; K18]		1	2	3	M0X0A5	M0X0A5 [97-114]	0	2398.37	97.8	108.4	114.8	116.7	102.6	97.6	92	95	91.2	83.9	364.6	380.8	456.8	432.5	382.8	361.1	343.8	304.2	313.4	223	Unique	86	High	0	1.881e-08
[R].DDEEAADALLYR.[S]	1xTMT6plex [N-Term]		1	2	1	A0A287XZX1	A0A287XZX1 [453-464]	0	1609.79	107.2	83.2	92.3	83.2	107.9	93.9	86.1	104.2	117.2	124.7	97.7	71.5	89.8	75.4	98.5	85	78.7	81.6	98.5	81.1	Unique	86	High	0	1.122e-06
[R].EAGVTVVESPAK.[I]	1xTMT6plex [N-Term; K12]		1	3	2	A0A287HQG7	A0A287HQG7 [391-402]	0	1644.96	99.3	104.7	109.3	110.8	102.9	95.4	97.3	90.5	95.8	94	258.4	256.7	303.4	286.8	268	246.3	253.7	202.2	229.7	174.4	Unique	86	High	0	2.784e-06
[R].EAALDDVVETVK.[I]	1xTMT6plex [N-Term; K12]		1	6	1	A0A0D5CPA7	A0A0D5CPA7 [556-567]	0	1746.99	105.2	92.2	88.7	90.1	101.4	104.2	101.6	113.6	105.7	97.2	177.9	147	160.1	151.6	171.7	174.9	172.2	165.1	164.8	117.3	Unique	86	High	0	3.029e-08
[R].TYEPSEEPFDISLVSR.[E]	1xTMT6plex [N-Term]		1	8	1	A0A287PE35	A0A287PE35 [645-660]	0	2098.05	106.5	95.1	102.1	102	109.1	95.8	100.7	94.4	102.3	92.1	280.9	236.5	287.6	267.5	288.1	250.8	266.3	213.8	248.7	173.2	Unique	86	High	0	2.542e-10
[R].LDPGQSWALNMPAGTAGAR.[V]	1xTMT6plex [N-Term]; 1xOxidation [M11]		1	7	1	A0A287R7D5	A0A287R7D5 [67-85]	0	2158.09	93.3	77.8	96.8	89.9	97.6	87.9	79.4	126.3	128.1	123	194.7	152.9	215.4	186.4	203.7	181.9	166	226.2	246.2	183	Unique	86	High	0	4.136e-09
[K].SVGNLLYAVATK.[Y]	1xTMT6plex [N-Term; K12]		1	5	2	A0A287KCT0	A0A287KCT0 [140-151]	0	1694.03	95.5	120.7	125.4	125.6	85.9	85.7	80.7	96.3	98.5	85.7	522.9	622.6	732.3	683.4	470.5	465.5	442.8	452.6	497	334.7	Unique	86	High	0	2.942e-08
[K].EHGGVEVDQEFR.[D]	1xTMT6plex [N-Term]		1	1	1	F2CRU2	F2CRU2 [241-252]	0	1630.8	115.1	147.3	163.5	154.4	79.9	70.2	80.2	69.1	54.8	65.3	52.4	63.2	79.4	69.9	36.4	31.7	36.6	27	23	21.2	Unique	86	High	0	1.664e-06
[K].VLSETGGIPIGIGK.[N]	1xTMT6plex [N-Term; K14]		1	4	3	F2D9F4	F2D9F4 [444-457]	0	1799.1	95.9	99.6	108.8	104.2	101.7	95.5	101.4	99.3	99	94.7	826.6	809	1000.4	892.7	877	816.8	875.9	734.9	786.3	582.3	Unique	86	High	0	1.105e-06
[R].GPDADISEVSGK.[E]	1xTMT6plex [N-Term; K12]		1	2	1	A0A287W7F2	A0A287W7F2 [76-87]	0	1632.88	97.8	87.5	85.4	85.3	101.3	99.9	97.1	110.8	121.8	113.1	320.3	270.1	298.4	277.8	332.2	324.8	318.7	311.8	367.6	264.3	Unique	86	High	0	2.526e-07
[K].TEDELADEETLQR.[N]	1xTMT6plex [N-Term]		1	4	1	F2CPK9	F2CPK9 [88-100]	0	1777.87	103.8	111	100.8	106	101.2	107.5	102.6	83.6	92.7	90.8	82.9	83.5	85.9	84.2	80.9	85.2	82.1	57.3	68.2	51.7	Unique	86	High	0	1.123e-08
[R].AYTTCLQSTEWHIDSELAAGR.[R]	1xTMT6plex [N-Term]; 1xCarbamidomethyl [C5]		1	3	7	F2E8J4	F2E8J4 [109-129]	0	2638.28	102.6	104.5	80.7	96.3	122.9	129.2	148.6	69.8	54.8	90.6	535.6	514.1	449.9	500	642.2	669.7	777.6	312.8	263.8	337.4	Unique	86	High	0	4.141e-11
[R].EVLALCDHPDLLQR.[E]	1xTMT6plex [N-Term]; 1xCarbamidomethyl [C6]		1	6	8	A0A287ESQ7	A0A287ESQ7 [132-145]	0	1908.02	105.6	113.8	88.3	106	108.7	119	134.1	72.1	61.4	91	1001	1016.1	893.5	998.9	1030.8	1119.2	1274	586.9	536.1	615.1	Unique	86	High	0	1.799e-08
[R].YDVGAVIPAGFATSAHGK.[D]	1xTMT6plex [N-Term; K18]		1	2	2	A0A287XAX2	A0A287XAX2 [403-420]	0	2219.22	88.8	30.5	39.1	38.5	85.7	84.5	90.8	163.7	195.5	182.8	463	150.1	217.4	199.5	447.4	437.3	474.6	733.1	939.4	679.5	Unique	86	High	0	8.051e-09
[R].EEVTQDDIAEIVSR.[W]	1xTMT6plex [N-Term]		1	5	3	A0A287Q4H7	A0A287Q4H7 [696-709]	0	1832.94	89.4	72.7	105.6	83.4	97.6	81.1	77.4	118.9	168.5	105.4	437.5	335.2	551.4	405.9	477.7	393.6	379.3	499.4	759.2	367.6	Unique	86	High	0	1.221e-07
[K].IENLQSHDNNEIYEK.[AH]	1xTMT6plex [N-Term; K15]		1	5	1	A0A287KQS6	A0A287KQS6 [477-491]	0	2304.19	90.7	89.4	97	99.9	104.1	100.4	100.5	105.7	107.4	104.8	327.6	304.5	374	359.1	376.5	360	363.9	328.1	357.7	270.1	Unique	86	High	0	1.678e-08
[R].LLVSEGLQPLGEK.[L]	1xTMT6plex [N-Term; K13]		1	11	1	F2CR56	F2CR56 [848-860]	0	1841.11	98.9	147.4	152.4	155.3	91.9	88.4	82.1	60.5	61.1	62	264.5	371.6	435.1	413.3	246.2	234.7	220.3	138.9	150.7	118.2	Unique	86	High	0	1.295e-07
[K].DVTLGGDELPK.[G]	1xTMT6plex [N-Term; K11]		1	5	1	A0A287T6H5	A0A287T6H5 [200-210]	0	1601.92	100.3	99.7	106.1	96	97.2	105.9	100.1	93.4	105.4	95.9	176.3	165.2	199.2	167.8	171	184.8	176.5	141.1	170.8	120.3	Unique	85	High	0	3.353e-07
[R].HGAVLDAGGVAVR.[A]	1xTMT6plex [N-Term]		1	1	2	F2CZV8	F2CZV8 [480-492]	0	1450.83	94.9	119	128.5	126.5	104.7	90.7	80.9	86.3	94	74.5	259.6	306.7	375.1	343.9	286.4	246.2	221.8	202.6	236.9	145.2	Unique	85	High	0	3.637e-06
[R].VNLGATSSGSGR.[G]	1xTMT6plex [N-Term]		1	4	1	A0A287R6Z5	A0A287R6Z5 [4641-4652]	0	1334.72	105.7	102.8	99.7	90.7	106.3	95.4	83.1	102.2	111	103	95.7	87.7	96.3	81.6	96.3	85.7	75.4	79.4	92.6	66.5	Unique	85	High	0	3.386e-07
[K].GQEITVSTDYDIK.[G]	1xTMT6plex [N-Term; K13]		1	6	1	F2CS51	F2CS51 [110-122]	0	1927.04	98.4	109	113	111	102.5	95.2	101.3	92	94.4	83.2	418.5	436.9	512.8	469.6	436.5	401.9	432	336	369.8	252.3	Unique	85	High	0	6.067e-09
[K].VAGAAADAGLSLADVAAEAK.[H]	1xTMT6plex [N-Term; K20]		1	21	2	A0A287N434	A0A287N434 [216-235]	0	2229.25	91.2	94	104.4	99.2	109	101	100.5	100.5	103.3	96.7	345.5	335.8	422.3	373.8	413.5	379.9	381.8	326.9	360.8	261.3	Unique	85	High	0	7.015e-11
[K].GLNTVDMVALSGAHTIGR.[A]	1xTMT6plex [N-Term]; 1xOxidation [M7]		1	1	2	F2E8K5	F2E8K5 [173-190]	0	2057.1	97.6	75.8	69.9	70.9	110.7	114.2	106.6	119.2	108.3	126.7	109.4	80.1	83.6	79.1	124.2	127.1	119.8	114.8	111.9	101.3	Unique	85	High	0	1.304e-08
[K].NYGVTCDAEVLDMLDTAAR.[Q]	1xTMT6plex [N-Term]; 1xOxidation [M13]; 1xCarbamidomethyl [C6]		1	1	1	F2CUW7	F2CUW7 [80-98]	0	2359.11	123.5	128.8	74.8	128.2	152.2	113.6	103.1	44.5	49.5	81.9	18.4	18.1	11.9	19	22.7	16.8	15.4	5.7	6.8	8.7	Unique	85	High	0	2.526e-09
[K].AIDLVDEAAAK.[L]	1xTMT6plex [N-Term; K11]		1	8	1	F2D195	F2D195 [485-495]	0	1573.92	100.5	110.9	108.4	104.8	97.6	96.7	100	92.8	94.1	94	267.3	278	307.6	277.1	259.8	255.1	266.5	212	230.5	178.3	Unique	85	High	0	2.471e-07
[R].DLSSLDDDGAAK.[S]	1xTMT6plex [N-Term; K12]		1	1	1	A0A287IBZ2	A0A287IBZ2 [100-111]	0	1664.87	101.6	168.2	193.5	180.8	80.7	79	72.4	41	40.5	42.3	247.4	386.1	502.8	437.9	196.6	190.8	176.7	85.7	90.8	73.5	Unique	85	High	0	4.305e-08
[R].DYVLQQTCAVFTPGSK.[L]	1xTMT6plex [N-Term; K16]; 1xCarbamidomethyl [C8]		1	1	5	M0Y227	M0Y227 [48-63]	0	2272.2	113.8	143.7	100.2	122.4	112.5	119.6	146.7	46.6	33.2	61.3	1447.6	1722.4	1359.6	1548.3	1432.1	1510.4	1871.1	509.2	389.6	555.9	Unique	85	High	0	7.817e-09
[R].EVGISDDEAVSSR.[A]	1xTMT6plex [N-Term]		1	4	1	A0A287H6D6	A0A287H6D6 [11-23]	0	1592.8	98.6	105.1	96.6	100.9	109.3	104.1	93.4	95.2	97.5	99.2	177.5	178.3	185.6	180.5	196.9	185.9	168.5	147.1	161.7	127.3	Unique	85	High	0	5.55e-08
[K].VLIAVADNVGSK.[Q]	1xTMT6plex [N-Term; K12]		1	9	2	F2DBD4	F2DBD4 [28-39]	0	1644.01	93.8	89	96.8	99.9	102	102.8	99.5	108.5	102.8	104.8	220.2	196.8	242.4	233.1	239.7	239.6	234.1	218.8	222.4	175.5	Unique	85	High	0	2.718e-07
[R].VTSNQDEELGQIATSNATR.[R]	1xTMT6plex [N-Term]		1	5	1	A0A287SHJ5	A0A287SHJ5 [486-504]	0	2263.14	100.5	122.1	140.3	138.2	89.7	97.9	92.5	71.8	74.4	72.7	57.2	65.5	85.2	78.2	51.1	55.3	52.8	35.1	39	29.5	Unique	85	High	0	4.81e-08
[K].SAQGTGEQGVPSLDPQAYLETMTK.[V]	1xTMT6plex [N-Term; K24]; 1xOxidation [M22]		1	1	2	F2DVU1	F2DVU1 [61-84]	0	2982.51	104.6	105	107.6	108.4	104.7	91.3	88	107.2	85.6	97.7	112.8	106.7	123.8	116.2	113	97.7	95.1	99.3	85.1	75.1	Unique	85	High	0	3.175e-09
[R].HTPGTFTNQMQTSFSEPR.[L]	1xTMT6plex [N-Term]; 1xOxidation [M10]		1	2	4	A0A287PQY8	A0A287PQY8 [197-214]	0	2311.1	108.2	106.7	110.4	115.6	102.6	105.2	89.5	96.6	86.5	78.6	346.6	322.3	377.7	368.5	329.1	334.5	287.6	266	255.4	179.7	Unique	85	High	0	1.39e-06
[K].GSLTNAGSAAK.[T]	1xTMT6plex [N-Term; K11]		1	4	2	F2EF95	F2EF95 [64-74]	0	1434.83	87.7	37.3	40.1	37.5	85.4	85.5	89.1	175.5	182.4	179.5	365.2	146.6	178.4	155.3	356	353.4	372.1	627.6	699.8	533.1	Unique	85	High	0	1.287e-07
[R].FSPNNFAPTIVSGSWDR.[S]	1xTMT6plex [N-Term]		1	3	1	F2DSU6	F2DSU6 [171-187]	0	2124.07	103.6	107	114.4	109	109.2	98.8	96.8	90.6	90.5	80.1	486	473.3	572.9	508.7	512.6	460.3	455.2	365.1	391.3	267.9	Unique	85	High	0	2.006e-08
[K].TWIEVSGSSAK.[D]	1xTMT6plex [N-Term; K11]		1	3	1	A0A287QY68	A0A287QY68 [389-399]	0	1622.92	101	88.8	89.6	85	113.8	108.6	106.7	101.4	106.1	99.2	356.1	295	337	297.9	401.5	380.1	377.1	306.9	344.6	249.3	Unique	85	High	0	1.885e-07
[K].VDQLNQLVIVSR.[H]	1xTMT6plex [N-Term]		1	3	1	F2CU19	F2CU19 [352-363]	0	1612.96	97.6	90.7	97.8	89.4	100.9	96.1	94.5	109	118.2	105.9	588.3	515.1	629	535.8	608.6	574.7	570.9	564.4	656.4	455.2	Unique	85	High	0	6.785e-08
[R].ESSISGTSILTK.[V]	1xTMT6plex [N-Term; K12]		1	5	2	F2D8P3	F2D8P3 [478-489]	0	1680.98	103.4	92.8	93.7	90.8	106.6	110.6	115.9	90.5	94.2	101.5	496.7	419.9	480.3	433.6	512.4	526.9	557.7	373.4	416.7	347.4	Unique	85	High	0	1.13e-08
[K].AEIGISENDAGSAESVEK.[L]	1xTMT6plex [N-Term; K18]		1	10	1	A0A287MAM1	A0A287MAM1 [492-509]	0	2264.17	103.7	82.2	95.5	89.9	104.4	101.1	100.9	103.9	110.1	108.3	201.3	150.4	197.9	173.6	202.8	194.9	196.5	173.3	197	150	Unique	85	High	0	4.149e-09
[K].IATTATEIVDVSR.[M]	1xTMT6plex [N-Term]		1	13	2	A0A287QQT3	A0A287QQT3 [242-254]	0	1604.91	103.4	104	104.5	101	101	100.4	95.4	97.2	102.3	90.8	398.6	377.8	429.7	386.9	389.6	383.8	368.5	321.6	363.4	249.5	Unique	85	High	0	3.145e-08
[K].SAEEQLASYEAK.[A]	1xTMT6plex [N-Term; K12]		1	3	1	M0WE81	M0WE81 [995-1006]	0	1783.95	96.5	97.2	100.5	100.3	101.9	103.9	103.6	96.5	101.8	97.8	328.6	312	365.3	339.9	347.2	351.4	353.8	282.3	319.4	237.5	Unique	85	High	0	1.778e-08
[K].DVVFEYPVAETA.[-]	1xTMT6plex [N-Term]		1	4	2	A0A287P5J6	A0A287P5J6 [217-228]	0	1568.8	115.2	87.2	89.9	87	107.7	98.6	95	109.8	101.3	108.1	97	69.2	80.8	72.8	90.7	82.4	80.2	79.4	78.6	64.9	Unique	85	High	0	0.0001205
[R].IAYSTEENDAIR.[S]	1xTMT6plex [N-Term]		1	21	1	A0A287HD37	A0A287HD37 [692-703]	0	1610.82	100.7	120.5	129.3	120	101.7	94.9	102.4	76.4	80.2	73.9	456.5	514.6	625.1	540.9	461.3	426.7	465.3	297.3	335	238.8	Unique	85	High	0	4.211e-08
[K].TVDSEELTVEER.[N]	1xTMT6plex [N-Term]		1	8	4	A0A287ILT4	A0A287ILT4 [39-50]	0	1635.83	99.2	88.9	90.7	85.3	105.2	101.6	104.3	105.6	114.2	105.1	810.6	684.3	790.5	693.3	859.8	823.9	853.8	740.9	859.3	612.2	Unique	85	High	0	2.749e-08
[R].AEAEAGGADAGQFDGEFVR.[G]	1xTMT6plex [N-Term]		1	1	1	A0A287E0J7	A0A287E0J7 [116-134]	0	2126	110.6	74.7	60.8	79.4	104.6	103.1	93.2	112.3	118.2	143.1	33.6	21.4	19.7	24	31.8	31.1	28.4	29.3	33.1	31	Unique	85	High	0	4.437e-08
[R].GPFVSYTTESGGK.[E]	1xTMT6plex [N-Term; K13]		1	5	2	A0A287NZR5	A0A287NZR5 [244-256]	0	1787.96	103	186.9	181.7	183.1	68.1	70.6	62.9	42.9	47	53.6	197.4	337.5	371.5	348.9	130.6	134.3	120.7	70.6	83	73.2	Unique	85	High	0	9.929e-07
[K].GGCEELLHDCCSQLSQMPPQCR.[C]	1xTMT6plex [N-Term]; 1xOxidation [M17]; 4xCarbamidomethyl [C3; C10; C11; C21]		1	5	4	A0A287Q635	A0A287Q635 [86-107]	0	2907.25	108.5	124.8	43.6	75.1	108.2	154.8	262.6	31.5	39.4	51.5	301.9	327.3	129.5	208	301.3	427.7	732.8	75.3	101	102.3	Unique	85	High	0	4.508e-06
[K].TYSDMAGPENAVK.[Y]	1xTMT6plex [N-Term; K13]; 1xOxidation [M5]		1	10	1	A0A287UVV6	A0A287UVV6 [221-233]	0	1856.95	105	101.7	103.8	102.5	113.3	100.5	101.7	95.6	86.5	89.3	375.6	343.1	396.5	364.8	405.7	357	364.8	293.8	285.3	227.8	Unique	85	High	0	2.312e-06
[R].LTIQALQVGVK.[V]	1xTMT6plex [N-Term; K11]		1	1	2	M0VQX2	M0VQX2 [79-89]	0	1628.05	86	70.7	69.1	69.7	100.7	92.1	85.9	139.4	149.8	136.4	200.1	155	171.5	161.3	234.3	212.6	200.3	278.5	321	226.2	Unique	85	High	0	1.144e-07
[K].GNLTVTDDDVIEK.[S]	1xTMT6plex [N-Term; K13]		1	7	2	A0A287R331	A0A287R331 [492-504]	0	1877.03	103	109.4	111.8	106.9	109.3	99.5	94.2	91.7	87.8	86.5	278.1	278.4	322.2	287	295.5	266.7	255	212.6	218.4	166.6	Unique	85	High	0	2.156e-08
[R].VVAEDAFDCLHR.[G]	1xTMT6plex [N-Term]; 1xCarbamidomethyl [C9]		1	3	1	M0XHZ5	M0XHZ5 [42-53]	0	1660.83	112.4	137	99.3	124.4	106.7	106.8	119.2	61.4	54	78.9	72.5	83.3	68.4	79.8	68.9	68.4	77.1	34	32.1	36.3	Unique	85	High	0	1.591e-07
[K].ENSTAGIDVISGGLGDMQK.[R]	1xTMT6plex [N-Term; K19]; 1xOxidation [M17]		1	7	1	A0A287PIX1	A0A287PIX1 [500-518]	0	2366.23	110.2	99.4	83.9	91.6	105.9	83.5	95.1	95.1	109.3	126.1	54.9	46.7	44.6	45.4	52.8	41.3	47.5	40.7	50.2	44.8	Unique	85	High	0	4.409e-08
[R].VVVSETGWPSAGGFAATPENAR.[A]	1xTMT6plex [N-Term]		1	3	2	A0A287MJR8	A0A287MJR8 [302-323]	0	2432.24	93.9	81.9	91	94.3	102.2	99.5	95.6	113.7	115.3	112.6	249.9	205.4	258.6	249.7	272.2	263	255.1	259.9	282.8	213.7	Unique	85	High	0	8.917e-10
[K].EAILSAIDTGK.[S]	1xTMT6plex [N-Term; K11]		1	10	2	A0A287VNP5	A0A287VNP5 [150-160]	0	1575.94	111.2	101.5	91.1	99.9	93.8	105.3	86.1	101.9	110.5	98.8	163.1	140.3	142.6	145.7	137.8	153.3	126.6	128.4	149.4	103.4	Unique	85	High	0	7.963e-07
[K].SDILIQVPSGAVGGGDAAHAVK.[K]	1xTMT6plex [N-Term; K22]		1	5	2	F2DAD6	F2DAD6 [876-897]	0	2520.42	84	78.5	98.2	88.5	81	77.5	68.5	137.8	186	100.1	259.5	228.7	323.9	271.9	250.7	237.6	212.1	365.7	529.7	220.7	Unique	85	High	0	1.814e-08
[K].AAADAEDEAAAEE.[-]	1xTMT6plex [N-Term]		1	4	1	A0A287MTX3	A0A287MTX3 [202-214]	0	1491.66	103	76.1	91.3	77.4	113.5	104.4	100.5	116.5	116.8	100.6	104.9	73.1	99.2	78.4	115.7	105.5	102.6	101.9	109.6	73.1	Unique	85	High	0	3.034e-06
[K].QGVAITQENSLLDNTAR.[I]	1xTMT6plex [N-Term]		1	8	1	A0A287RPB1	A0A287RPB1 [279-295]	0	2059.1	99.4	107.8	112.3	107.5	105.1	94.9	100.5	94.2	99.4	78.9	194.6	199	234.6	209.3	206	184.5	197.2	158.4	179.4	110.2	Unique	85	High	0	2.962e-09
[R].EDTTFDAYVVGK.[E]	1xTMT6plex [N-Term; K12]		1	2	1	F2EFP3	F2EFP3 [48-59]	0	1802.96	104.4	112.5	117.2	125.2	97.6	102.3	93.7	87	79.7	80.5	126.5	128.5	151.6	150.9	118.4	123.1	113.8	90.6	89	69.6	Unique	85	High	0	2.521e-08
[K].FQADEQGWVDTIK.[S]	1xTMT6plex [N-Term; K13]		1	6	2	F2D5W2	F2D5W2 [316-328]	0	1995.06	93.5	58.5	60.3	58.4	106.6	105.8	111.5	130.1	137.1	138.2	897.4	529	617.7	557.5	1023.4	1007.4	1072.4	1072.6	1212.6	945.5	Unique	85	High	0	5.245e-09
[K].ELQDAVAGGSTETIK.[D]	1xTMT6plex [N-Term; K15]		1	7	2	A0A287F1V1	A0A287F1V1 [707-721]	0	1977.09	92	98.7	90.9	105.8	97.8	100.5	103.9	102.1	104.9	103.4	163.8	165.6	172.8	187.4	174.3	177.7	185.4	156.1	172.1	131.3	Unique	85	High	0	5.381e-08
[K].DVVYEYPVAETA.[-]	1xTMT6plex [N-Term]		1	2	2	F2EG94	F2EG94 [181-192]	0	1584.8	94.8	77.7	86.6	84	95.6	96.6	103.9	120	129.2	111.8	80	61.8	78	70.5	80.8	80.9	87.9	87	100.5	67.3	Unique	85	High	0	6.711e-05
[R].AADVLAAANTAAEVAMR.[L]	1xTMT6plex [N-Term]; 1xOxidation [M16]		1	5	4	M0URS7	M0URS7 [139-155]	0	1890	100.9	103.6	92	100.3	98.9	97.2	95.5	101.8	99	110.8	214.9	208	209	212.5	210.7	205.4	203.9	186.2	194.3	168.3	Unique	85	High	0	1.434e-08
[R].ISDSALVAAAVLSDR.[Y]	1xTMT6plex [N-Term]		1	5	1	A0A287Q4H7	A0A287Q4H7 [528-542]	0	1716.97	99.9	92	90.7	91.1	104.7	99	99.6	104.1	112.1	106.9	244.5	212.3	237	221.9	256.5	240.5	244.4	218.8	252.8	186.7	Unique	85	High	0	1.023e-08
[K].YSDGTANLDTGADYADAPDIDHLNHR.[V]	1xTMT6plex [N-Term]		1	1	1	M0X164	M0X164 [154-179]	0	3046.4	105.8	17.2	34.1	24.1	95	103.1	99.1	179.7	125.4	216.4	67.2	10.3	23.1	15.2	60.4	65	63.1	98	73.4	98	Unique	85	High	0	4.089e-10
[R].FSNGFNVADSISR.[L]	1xTMT6plex [N-Term]		1	3	1	F2DMQ8	F2DMQ8 [80-92]	0	1642.84	105.6	21.5	23.8	25	89.7	87.1	82.5	177.2	226.7	160.9	222.3	42.7	53.4	52.3	189	182	174.2	320.4	439.8	241.5	Unique	85	High	0	1.53e-08
[R].GVTFFDTSDVYGPHTNEILLGK.[A]	1xTMT6plex [N-Term; K22]		1	4	1	M0Z0Z6	M0Z0Z6 [53-74]	0	2868.52	96.8	121.2	116.8	113.7	104.1	102.3	101.8	85.9	78.1	79.4	142.1	167.6	182.9	165.9	152.9	149	149.8	108.3	105.6	83.1	Unique	85	High	0	1.199e-10
[R].VVDALGVPIDGK.[G]	1xTMT6plex [N-Term; K12]		1	4	4	A0A287E5S2	A0A287E5S2 [125-136]	0	1641	94.6	97.4	104.5	101.7	105	97.3	95.6	100.8	106.4	96.6	909.2	882.1	1071.4	972.1	1009.5	927.9	920.9	831.9	942	662.1	Unique	85	High	0	1.024e-07
[K].LASVAEESGAAPGSR.[R]	1xTMT6plex [N-Term]		1	1	1	M0YS80	M0YS80 [179-193]	0	1630.86	105.6	114.3	123.1	112.7	105	96.2	98.5	82.6	84	78	229	233.7	284.9	243.2	228	207	214.2	153.9	167.9	120.6	Unique	85	High	0	4.51e-08
[R].VAAAAASAAEAAAAAGESSFR.[S]	1xTMT6plex [N-Term]		1	29	2	A0A287QU69	A0A287QU69 [616-636]	0	2079.07	93.6	83.4	84.4	82	87.9	94.3	91.2	128	133.7	121.5	63	52.9	60.6	54.9	59.2	63	61.5	74	82.9	58.3	Unique	85	High	0	7.29e-11
[R].GASAGEGLGNAFLSHIR.[A]	1xTMT6plex [N-Term]		1	11	1	M0V752	M0V752 [101-117]	0	1886.01	96.4	103.7	108.8	105.7	103.2	99.9	94.5	99.8	97.7	90.4	147.5	149.5	177.7	160.9	158.1	151.7	144.9	131.1	137.7	98.6	Unique	84	High	0	2.781e-10
[K].DQFIEALGDAS.[-]	1xTMT6plex [N-Term]		1	3	1	B3DFH0	B3DFH0 [257-267]	0	1394.7	105.8	88.6	82	97.9	98.2	95.8	72.6	123.8	120.7	114.6	23.7	18.7	19.6	21.8	22	21.3	16.3	23.8	24.9	18.3	Unique	84	High	0	9.027e-05
[K].AADYLEQAEYNTGNPEEDLK.[T]	1xTMT6plex [N-Term; K20]		1	3	1	A0A287N6W8	A0A287N6W8 [404-423]	0	2728.34	98.9	84.6	88.1	91.2	105.5	101	95.4	112.2	111	112	146.4	118	139.2	134.2	156.3	148.3	141.5	142.6	151.4	118.2	Unique	84	High	0	4.272e-10
[K].YAFSGGQDSVELHR.[K]	1xTMT6plex [N-Term]		1	6	2	A0A287QPZ3	A0A287QPZ3 [313-326]	0	1794.9	90.4	104	106	107.9	96.5	92.4	85.8	111.8	109	96.2	102.4	111	128.1	121.6	109.4	103.9	97.4	108.8	113.8	77.7	Unique	84	High	0	1.93e-06
[K].GHFDAALETGSIESR.[I]	1xTMT6plex [N-Term]		1	11	1	A0A287HKL4	A0A287HKL4 [433-447]	0	1818.92	74.6	80	88.3	83.2	100.4	100.4	86.5	117	147.9	121.6	27.7	28	35	30.7	37.3	37	32.2	37.3	50.6	32.2	Unique	84	High	0	1.04e-07
[R].VDEYGNPVAGHGVGTGMGTHGGVGTGAAAGGHYQPMR.[D]	1xTMT6plex [N-Term]; 2xOxidation [M17; M36]		1	9	1	A3RHE5	A3RHE5 [13-49]	0	3783.76	97	179.4	172.8	176.7	80.4	78.8	66.6	50.6	46.5	51.3	93.6	163.1	177.9	169.5	77.6	75.5	64.4	41.9	41.3	35.3	Unique	84	High	0	8.312e-09
[R].SINEAATDWGLK.[C]	1xTMT6plex [N-Term; K12]		1	4	2	F2DFM2	F2DFM2 [173-184]	0	1762.97	97.2	104	105.9	107.6	99.4	100.4	92.5	94.4	100.1	98.6	385.5	388.8	448.6	424.4	394.7	395.5	367.9	321.6	365.9	279.1	Unique	84	High	0	1.574e-08
[R].WPGSASAPSGAGHGPASK.[C]	1xTMT6plex [N-Term; K18]		1	1	1	F2DV27	F2DV27 [41-58]	0	2080.1	103.9	108.5	122.5	106.1	95.8	92.9	95.1	94.7	102.8	77.6	161.2	158.7	202.9	163.7	148.8	143	147.9	126.2	147	85.9	Unique	84	High	0	3.445e-07
[R].NSVDTLIVIPNDK.[L]	1xTMT6plex [N-Term; K13]		1	5	3	M0ZEP4	M0ZEP4 [255-267]	0	1886.1	108.2	95.3	94.7	93.7	104.8	99.1	94.6	101.1	121.4	86.9	804.8	667.9	752.1	693.3	780.2	731.7	705.7	646	832.2	461.1	Unique	84	High	0	2.923e-07
[K].APEAASQVNSWVK.[N]	1xTMT6plex [N-Term; K13]		1	1	10	A0A287SR97	A0A287SR97 [174-186]	0	1845.03	90.9	110.2	89	98.2	94.6	101.9	90.9	110.1	104.9	109.2	1118	1277.4	1167.7	1201.2	1164.3	1243.1	1120.8	1162.9	1189	957.9	Unique	84	High	0	1.795e-08
[K].ATPYDELVEEIK.[A]	1xTMT6plex [N-Term; K12]		1	2	2	M0VIJ4	M0VIJ4 [303-314]	0	1865.03	95.2	92.3	108.8	96.4	107	103.5	106.5	92.6	104	93.8	410.7	375.2	500.7	413.2	461.6	442.8	460.3	342.8	413.4	288.3	Unique	84	High	0	1.224e-06
[K].EESNLVADLADPEQK.[A]	1xTMT6plex [N-Term; K15]		1	5	1	F2ECB2	F2ECB2 [145-159]	0	2116.12	104	93.7	97.3	96.6	106.3	104.3	101.5	95.7	98.4	102.1	163.4	138.7	163.2	151	167.2	162.6	159.9	129.1	142.5	114.4	Unique	84	High	0	7.811e-09
[R].AEPLITMDTPESSGK.[E]	1xTMT6plex [N-Term; K15]; 1xOxidation [M7]		1	10	1	A0A287H7Y1	A0A287H7Y1 [332-346]	0	2050.08	99.4	74.5	75.4	73.5	112.2	111.3	101.3	118.3	108.3	125.8	748.2	528.8	606.1	550.4	845.7	831.8	764.4	764.7	751.5	675.3	Unique	84	High	0	2.777e-06
[K].AVCVEAGMLALR.[R]	1xTMT6plex [N-Term]; 1xOxidation [M8]; 1xCarbamidomethyl [C3]		1	1	1	A0A287V2I9	A0A287V2I9 [343-354]	0	1534.83	104.9	110.9	94.8	115.9	102.7	122.9	104.6	72.4	76.3	94.6	151.8	151.3	146.4	166.8	148.8	176.6	151.8	90	101.7	97.6	Unique	84	High	0	1.987e-05
[R].EEGIALVAEAIR.[A]	1xTMT6plex [N-Term]		1	4	2	A0A287F0C4	A0A287F0C4 [232-243]	0	1499.86	98.2	100.6	101.1	98.8	102.9	99.1	97.8	97.9	106.9	96.7	803.6	775.6	882.3	803.3	842.2	804.8	801.9	687.7	805.8	564	Unique	84	High	0	3.581e-07
[K].SWADVEEEEEAK.[A]	1xTMT6plex [N-Term; K12]		1	1	1	F2E4I7	F2E4I7 [15-26]	0	1879.93	103.5	110.7	124	116.6	99.9	95.1	96.2	84.2	82.1	87.9	215.2	216.9	275.1	241.2	207.9	196.2	200.6	150.3	157.3	130.3	Unique	84	High	0	1.759e-08
[R].YTPVDATLIPTGQLAPVAGTPYDLR.[A]	1xTMT6plex [N-Term]		1	3	1	F2E008	F2E008 [223-247]	0	2858.55	84.4	79.6	81.5	71.1	95.4	97.9	93.1	138.9	153.1	105.2	19.8	17.6	20.4	16.6	22.4	22.8	21.9	28	33.1	17.6	Unique	84	High	0	3.059e-07
[R].EGDVFVIPAGSIVYSANTHR.[S]	1xTMT6plex [N-Term]		1	1	2	M0XUU4	M0XUU4 [159-178]	0	2361.24	95.3	174.3	173.8	171.8	75.7	74	69.9	55.9	56.8	52.4	103	177.6	200.5	184.7	81.9	79.4	75.7	51.9	56.6	40.4	Unique	84	High	0	9.703e-09
[R].DATGQTGDMTGSMAGQVK.[D]	1xTMT6plex [N-Term; K18]; 2xOxidation [M9; M13]		1	3	1	A0A287GI21	A0A287GI21 [516-533]	0	2245.08	106.6	177.9	191.5	207	85.9	76.4	66.9	31.2	27.7	28.8	228.9	360	438.9	442.2	184.7	162.9	144.1	57.6	54.8	44.1	Unique	84	High	0	1.92e-08
[K].VLQLETAAGAAIR.[F]	1xTMT6plex [N-Term]		1	8	3	A0A287S5U2	A0A287S5U2 [333-345]	0	1541.92	97.2	85.5	90.3	89.9	105.5	98.7	101.4	111.9	109.3	110.3	1381.1	1144.2	1368.6	1270.8	1500.8	1391.7	1444.1	1365.1	1431.2	1117.2	Unique	84	High	0	2.95e-08
[R].FDGVEDVIADSK.[A]	1xTMT6plex [N-Term; K12]		1	7	3	A0A287ICG1	A0A287ICG1 [95-106]	0	1752.94	102.1	78	89	83.2	107.6	99.1	106.4	111.8	121.6	101.3	1119	805.1	1040.3	906	1179.4	1077.6	1168.6	1052.3	1227.4	791.5	Unique	84	High	0	6.058e-08
[R-].LTMEEVEGSEAMPGIPALPVSGR.[D]	1xTMT6plex [N-Term]; 2xOxidation [M3; M12]		1	7	1	A0A287LJH9	A0A287LJH9 [279-301]	0	2631.32	95.2	74.9	74.4	77.5	104.8	101	98.8	111.2	113.5	148.7	32.5	24.1	27.1	26.3	35.8	34.2	33.8	32.6	35.7	36.2	Unique	84	High	0	4.415e-11
[K].GLCGGINSTSVK.[V]	1xTMT6plex [N-Term; K12]; 1xCarbamidomethyl [C3]		1	7	2	F2CWQ6	F2CWQ6 [118-129]	0	1650.92	103.5	111.2	92	100	106.5	109.5	120	85.7	70.9	100.8	606.9	614.3	575.7	582.7	624.7	637.1	704.9	431.2	383.1	421.2	Unique	84	High	0	1.222e-08
[R].TYVVSQICHQGPR.[L]	1xTMT6plex [N-Term]; 1xCarbamidomethyl [C8]		1	1	7	M0UY52	M0UY52 [45-57]	0	1773.93	106.2	158.8	102.2	122.5	101.8	107.6	113.6	64.2	55.9	67.3	1237.2	1744	1270.3	1420.1	1187.1	1244	1326.4	642.6	600.6	559	Unique	84	High	0	1.442e-07
[K].VDIPSTDLVEQVR.[V]	1xTMT6plex [N-Term]		1	10	2	F2CTR2	F2CTR2 [405-417]	0	1699.94	103.6	93.4	93.2	90	105.2	100.4	101	103.1	105.8	104.3	281.5	239.2	270.2	243.2	286.2	270.7	275.1	240.7	264.9	202.2	Unique	84	High	0	1.768e-08
[K].DAGGDGAGGDDSEQSK.[L]	1xTMT6plex [N-Term; K16]		1	8	1	F2D5K0	F2D5K0 [101-116]	0	1923.89	96.6	95.4	105.1	108.4	96.5	109.5	102.1	105.1	114.2	67.1	33.5	31.2	38.9	37.4	33.5	37.7	35.5	31.3	36.5	16.6	Unique	84	High	0	6.515e-07
[K].EDDTEFSTSDGVTELTVKPSSK.[E]	TMT6plex [E]		1	6	1	F2ECB2	F2ECB2 [565-586]	0	3059.59	97.3	108.7	126.8	123.8	111.6	103.7	102.6	75.2	80.2	70.1	366.1	385.3	509	463.1	420.2	387.1	386.7	242.8	278	188.1	Unique	84	High	0	2.672e-11
[R].YEVAGADVHPGTTLLEFIR.[T]	1xTMT6plex [N-Term]		1	6	1	A0A287XV90	A0A287XV90 [72-90]	0	2317.24	101.6	83.5	86.6	91	91.8	101.9	87.5	115.4	117.1	123.4	68.9	53.4	62.7	61.4	62.3	68.6	59.5	67.2	73.2	59.7	Unique	84	High	0	2.345e-09
[K].DGTTTAGNSSQVSDGAGAVLLMK.[R]	1xTMT6plex [N-Term; K23]; 1xOxidation [M22]		1	12	1	A0A287V5X7	A0A287V5X7 [281-303]	0	2654.37	110.1	97.5	122.1	119.8	99.6	89.7	84.9	90.9	90.2	95.1	45.3	37.8	53.6	49	41	36.6	35	32.1	34.2	27.9	Unique	84	High	0	1.044e-07
[K].AHVVTTPGSGFGPGGEGFVR.[V]	1xTMT6plex [N-Term]		1	12	1	A0A287P4F8	A0A287P4F8 [426-445]	0	2158.12	101.4	101.3	99.4	99.1	94.2	101.1	88.9	110.4	104	100.2	94.6	89	98.9	91.9	87.9	93.6	83.1	88.4	89.4	66.6	Unique	84	High	0	1.768e-07
[R].TLALPGQCNLPTIHGGAYCVFP.[-]	1xTMT6plex [N-Term]; 2xCarbamidomethyl [C8; C19]		1	2	1	A0A287VLJ7	A0A287VLJ7 [122-143]	0	2615.33	115.8	111.5	89.2	108.2	107.5	114.6	126.7	68.4	56.6	101.5	28	25.4	23	26	26	27.5	30.7	14.2	12.6	17.5	Unique	84	High	0	0.0004016
[R].VGSGTNIQDNSVVHVAK.[S]	1xTMT6plex [N-Term; K17]		1	6	2	A0A287VNY5	A0A287VNY5 [91-107]	0	2183.22	98.7	98.4	114.1	105.7	105	96.1	97.5	101.7	102.5	80.3	570.4	535.9	703.6	607.1	607.5	551.1	564.6	504.5	545.8	331	Unique	84	High	0	1.762e-10
[R].GDDDQGGLEDEQGR.[V]	1xTMT6plex [N-Term]		1	1	1	F2CQ05	F2CQ05 [351-364]	0	1719.76	111.3	112.7	107.6	112.8	103.4	95	99.4	92.1	76.8	88.7	81.3	77.6	83.9	81.9	75.6	68.9	72.8	57.8	51.7	46.2	Unique	84	High	0	1.93e-07
[K].DAVLGGVALEDEQR.[E]	1xTMT6plex [N-Term]		1	5	1	A0A287V9D1	A0A287V9D1 [231-244]	0	1700.9	106.8	100.3	82.4	83.2	101.5	96.7	99	94.2	111.8	124	22.7	20.1	18.7	17.6	21.6	20.4	21.1	17.2	21.9	18.8	Unique	84	High	0	7.015e-07
[K].EAATGQWSQLYVFDNHK.[A]	1xTMT6plex [N-Term; K17]		1	1	2	F2DJ14	F2DJ14 [88-104]	0	2452.27	96.4	98.1	106.3	107.4	100.2	106.3	94.5	97.4	95.5	97.9	227.7	218.3	267.8	252.3	236.7	249.1	223.6	197.6	207.7	164.9	Unique	84	High	0	4.508e-09
[R].NYSPLPSINNSIK.[M]	1xTMT6plex [N-Term; K13]		1	4	1	A0A287NPV3	A0A287NPV3 [153-165]	0	1905.08	111.5	100.1	102.5	102.2	94	99.8	86.7	105.8	109.1	88.3	176.3	149.3	173.1	160.8	148.8	156.7	137.4	143.7	159	99.6	Unique	84	High	0	6.834e-06
[K].GMVETDPEGALAGFDAVVR.[M]	1xTMT6plex [N-Term]; 1xOxidation [M2]		1	4	3	F2D6A6	F2D6A6 [35-53]	0	2179.09	75	67.2	84.2	76.3	88.9	80.7	84.5	140.9	193.9	108.3	170.9	144.3	204.7	172.9	202.8	182.5	193.1	275.8	407.1	176	Unique	84	High	0	1.93e-07
[K].ANSASNVITTITADDLAAPGLK.[T]	1xTMT6plex [N-Term; K22]		1	1	2	A0A287RBR8	A0A287RBR8 [102-123]	0	2601.45	99.8	94.9	101.2	96.5	106.6	101.3	96	95.7	103.4	104.7	338.7	303.7	366.8	325.7	362.4	341.3	326.6	279.1	323.6	253.4	Unique	83	High	0	3.033e-10
[R].FGGGGGGGGGDR.[S]	1xTMT6plex [N-Term]		1	5	1	F2DJM5	F2DJM5 [236-247]	0	1179.57	102.5	120.8	116	125.4	99.5	101.9	96.6	79.8	86.1	71.3	1394.3	1548.2	1682.8	1696	1353.7	1375.6	1317.3	932.1	1078.8	690.9	Unique	83	High	0	5.039e-07
[K].EGEVEEVDDDSEK.[K]	1xTMT6plex [N-Term; K13]		1	1	2	F2CRR4	F2CRR4 [244-256]	0	1937.92	107.4	118.3	130.7	123	95.8	100	92.4	77.3	78.7	76.4	351.8	365.2	456.9	400.6	314.1	325.1	303.4	217.3	237.4	178.4	Unique	83	High	0	8.691e-07
[K].DAFTEDELEVLR.[D]	1xTMT6plex [N-Term]		1	9	1	A0A287WB48	A0A287WB48 [1809-1820]	0	1665.85	110.9	103.3	108.4	91.4	106.5	95.2	96.7	100.9	98.1	88.6	123.2	108.2	128.6	101	118.5	105	107.7	96.3	100.5	70.2	Unique	83	High	0	2.389e-08
[R].LACGVVGLTPL.[-]	1xTMT6plex [N-Term]; 1xCarbamidomethyl [C3]		1	2	1	A0A287WNG9	A0A287WNG9 [246-256]	0	1328.78	114.1	123.5	91.3	101.7	112.2	130.2	154.3	53.5	41.5	77.7	282.5	288.2	241.3	250.3	278	319.9	382.8	113.8	94.6	137.1	Unique	83	High	0	0.0005264
[K].GGGALSAVAATK.[S]	1xTMT6plex [N-Term; K12]		1	11	1	A0A287GCS4	A0A287GCS4 [263-274]	0	1460.88	96.1	100.5	97.5	94	100.3	101.3	95.9	102.5	105.7	106.1	380.5	375	412.3	370.3	397.7	398.2	380.9	348.6	385.9	299.6	Unique	83	High	0	6.015e-08
[R].SLTTEEIDQHLTAISER.[D]	1xTMT6plex [N-Term]		1	2	1	A0A287PQS8	A0A287PQS8 [265-281]	0	2172.13	91	90.2	82.5	95	106.3	109	97.8	106.5	97.4	124.4	55.8	52.1	54	57.9	65.2	66.3	60.1	56.1	55	54.4	Unique	83	High	0	8.955e-09
[K].FGDAASGDDASAR.[L]	1xTMT6plex [N-Term]		1	3	2	A0A287UZC3	A0A287UZC3 [131-143]	0	1468.69	100.8	94.1	95.8	90.6	101.8	95.4	97.1	105.4	116.6	102.5	550.7	484.7	558.6	492.3	556.7	517.3	531.8	494.6	587.3	399.5	Unique	83	High	0	2.968e-08
[K].YIGFEEPVEAK.[D]	1xTMT6plex [N-Term; K11]		1	11	4	A0A287W4F7	A0A287W4F7 [325-335]	0	1739.96	94	63.2	74.5	69.7	102.8	99.6	100.6	138.2	128.6	128.8	3364.4	2129.8	2843.5	2478.4	3681	3537.2	3606.3	4247.4	4237.7	3286.3	Unique	83	High	0	1.913e-07
[R].EGVTYGAGIGPGVYDIHSPR.[I]	1xTMT6plex [N-Term]		1	7	3	F2CZ56	F2CZ56 [686-705]	0	2274.17	97.9	83.9	79.5	85.7	103.9	101.6	94.6	118.1	122	112.8	200.8	162.3	174.1	174.8	213.3	206.9	194.6	208.1	230.7	165.1	Unique	83	High	0	2.081e-10
[K].VIEGTDEIEIGK.[V]	1xTMT6plex [N-Term; K12]		1	4	1	A0A287P666	A0A287P666 [91-102]	0	1761	99.2	83.3	93.3	94.9	115.1	104.7	96.4	112.1	95	106.1	125.1	99	125.5	119	145.3	131	121.8	121.4	110.4	95.4	Unique	83	High	0	9.012e-08
[K].LESSEPTQGIAETITDGVTK.[G]	1xTMT6plex [N-Term; K20]		1	2	9	C3W8M2	C3W8M2 [101-120]	0	2534.36	94.5	87.6	92.9	96.4	104.9	105.7	97.6	106.3	103.7	110.3	378.5	330.8	397.3	384	420.4	420	391.9	365.7	382.9	315.1	Unique	83	High	0	2.69e-09
[R].MESGSGNGDSEVQR.[T]	1xTMT6plex [N-Term]; 1xOxidation [M1]		1	3	1	F2DC74	F2DC74 [275-288]	0	1697.76	110.2	115.2	116.4	120.1	95.5	100.8	78.1	87.9	80.8	95.1	54.6	53.8	61.6	59.2	47.4	49.6	38.8	37.4	36.9	33.6	Unique	83	High	0.0006672	0.01341
[R].QIDELASFSDSPAPSVTR.[V]	1xTMT6plex [N-Term]		1	9	1	A0A287QFL4	A0A287QFL4 [103-120]	0	2149.1	98.3	87.9	91.3	86.8	108.1	112.5	105	98.5	104.8	106.8	33.8	28.5	33.5	29.7	37.2	38.4	36.2	29.1	33.2	26.2	Unique	83	High	0	1.782e-08
[R].DTAEESGFLFK.[K]	1xTMT6plex [N-Term; K11]		1	12	1	A0A287EJY0	A0A287EJY0 [221-231]	0	1701.91	102	97.8	99.7	99.4	95.6	94.5	96.5	107.4	105.6	101.5	229.5	207.4	239.3	222.4	215.3	210.9	217.6	207.5	218.8	162.9	Unique	83	High	0	6.355e-08
[K].LAAALPDGGVLLLENVR.[F]	1xTMT6plex [N-Term]		1	8	1	A0A287TTB0	A0A287TTB0 [251-267]	0	1950.16	104.4	105.9	103.2	93.8	99.9	98.7	91.3	101.6	103.6	97.6	73.8	70.6	77.9	66	70.7	69.3	64.7	61.7	67.5	49.2	Unique	83	High	0	1.12e-06
[K].SVHIEEIPEDNTAGCDAIR.[K]	1xTMT6plex [N-Term]; 1xCarbamidomethyl [C15]		1	1	2	F2CYV4	F2CYV4 [231-249]	0	2355.14	105.8	105.8	100.7	117.7	109.3	113.1	115.6	79.6	58.1	94.2	176	165.9	178.9	194.8	182	186.8	192.8	113.8	89.1	111.8	Unique	83	High	0	2.461e-09
[R].GGGGGGGFGGLQGK.[R]	1xTMT6plex [N-Term; K14]		1	3	1	F2CSZ7	F2CSZ7 [231-244]	0	1563.86	104.7	182.1	189.6	186.1	66.1	73.1	65.8	46.7	42.3	43.5	174.9	286.8	338	309.3	110.5	121.2	110.2	67	65.2	51.8	Unique	83	High	0	3.219e-06
[K-].EELDSLAEEYPDR.[F]	1xTMT6plex [N-Term]		1	2	1	F2E5P4	F2E5P4 [199-211]	0	1794.86	104.1	89.3	100.7	88.5	102.7	96.3	99.4	106.4	110.5	102.2	119.9	96.9	123.8	101.3	118.3	110.1	114.7	105.2	117.2	83.9	Unique	83	High	0	1.259e-07
[R].CITGDCGGALACR.[V]	1xTMT6plex [N-Term]; 3xCarbamidomethyl [C1; C6; C12]		1	3	2	A0A287R7D5	A0A287R7D5 [102-114]	0	1639.76	150.5	86.2	28.1	52.7	122.3	176.1	276.2	23.1	7.9	76.9	2185.3	1179.4	435.8	761.1	1777.5	2538	4020.5	288.6	106.2	796.6	Unique	83	High	0	1.54e-08
[K].AGNLGDSVTVTR.[D]	1xTMT6plex [N-Term]		1	2	5	F2EAX5	F2EAX5 [55-66]	0	1418.78	95.4	87.1	92.5	87.2	104.8	96.7	105.1	108.3	116.7	106.2	1657.8	1425.9	1714.4	1506.6	1822.6	1666.8	1829.6	1615.2	1867.9	1315.3	Unique	83	High	0	3.913e-08
[R].TAGFGDNNLAPLDLQTPTVFENNYYK.[N]	1xTMT6plex [N-Term; K26]		1	2	1	A0A287NI74	A0A287NI74 [227-252]	0	3360.72	97.2	39.8	50.9	44.7	99.9	93.4	92.8	159.9	170.2	151.1	88.4	34.1	49.4	40.4	90.9	84.3	84.6	124.9	142.6	98	Unique	83	High	0	8.785e-10
[R].EINGNNIFLDSR.[S]	1xTMT6plex [N-Term]		1	6	3	A0A287G115	A0A287G115 [24-35]	0	1620.85	108.2	117.7	125.7	116	104.3	96.9	99	76.8	85.1	70.3	1113.3	1140.8	1379.6	1186.7	1073.8	989	1020.9	678.1	806	515.4	Unique	83	High	0	4.18e-08
[K].DATSDFEDIGHSDSAR.[E]	1xTMT6plex [N-Term]		1	4	2	A0A287FFY4	A0A287FFY4 [121-136]	0	1951.88	88.8	92.4	93.3	94	103.1	97.3	97.9	112	111.1	110	210.9	206.7	236.5	222	245	229.4	233	228.5	243.2	186.3	Unique	83	High	0	1.126e-09
[R].MAELVQGFDGADSSVFSTK.[D]	1xTMT6plex [N-Term; K19]; 1xOxidation [M1]		1	8	3	A0A287N2Q6	A0A287N2Q6 [74-92]	0	2463.25	102.2	92.8	99.3	103.1	111	109.8	89.5	91.6	97.5	103.2	165.9	142	172.1	166.5	180.3	176.9	145.6	127.7	145.9	119.5	Unique	83	High	0	4.785e-08
[K].LTSSNCTIAIVGR.[R]	1xTMT6plex [N-Term]; 1xCarbamidomethyl [C6]		1	3	2	F2D894	F2D894 [204-216]	0	1620.89	121.1	134.9	97.4	110.9	112	120.8	126.8	57.5	45.7	72.9	258.9	271.9	222.2	235.8	239.7	256.3	271.8	105.6	90.1	111.2	Unique	83	High	0	1.513e-07
[K].AAADAGLYVHLR.[I]	1xTMT6plex [N-Term]		1	6	2	A0A287DY20	A0A287DY20 [122-133]	0	1485.84	88.3	75.9	95.1	89.6	94	95.7	85.6	124.2	135.7	115.8	203	164.3	233.3	204.7	216.2	218.3	197.2	245.1	287.4	189.7	Unique	83	High	0	3.907e-07
[R].DGWVVDPAESYNHWAER.[N]	1xTMT6plex [N-Term]		1	3	2	M0WAL0	M0WAL0 [32-48]	0	2260.06	98.2	142.5	140.3	145.3	92.4	83.2	80.4	70.4	74.9	72.5	151	206.5	230.2	222.3	142.2	127	123.9	93	106.2	79.5	Unique	83	High	0	2.043e-07
[K].LAGGVAVIQVGAQTETELK.[E]	1xTMT6plex [N-Term; K19]		1	10	1	A0A287VF44	A0A287VF44 [359-377]	0	2342.37	93.3	92.2	106.1	94.6	103	103.9	98.2	104.9	108.8	95	138.9	129.4	168.6	140.1	153.4	153.5	146.5	134.1	149.3	100.9	Unique	83	High	0	6.044e-10
[R].AEYGEATTTIDPAGAHAVAQAFPR.[T]	1xTMT6plex [N-Term]		1	10	1	F2DIF8	F2DIF8 [37-60]	0	2673.35	97.5	79.2	94.8	90.7	98.8	93.8	101.3	112.2	121.3	110.4	77.3	59.2	80.2	71.5	78.4	73.8	80.5	76.4	88.6	62.4	Unique	83	High	0	9.376e-11
[K].VALVTGGDSGIGR.[A]	1xTMT6plex [N-Term]		1	3	1	A0A287ESJ7	A0A287ESJ7 [148-160]	0	1430.82	106.7	175.5	181.1	187.2	81	76.9	79.9	40.1	37.6	34	874	1354.3	1582.7	1524.7	664	624.8	656.2	281.8	283.6	198.7	Unique	83	High	0	1.298e-07
[K].VCGVTSEGETAK.[C]	1xTMT6plex [N-Term; K12]; 1xCarbamidomethyl [C2]		1	10	2	A0A287FZ57	A0A287FZ57 [266-277]	0	1695.9	110.6	126.3	81.9	109.6	108.1	116.6	155.9	56.5	46.4	88.1	368.6	397	291.5	363.5	360.7	385.7	521.2	161.9	142.4	209.4	Unique	83	High	0	8.923e-09
[K].MGNIAPLTGTQGQVR.[L]	1xTMT6plex [N-Term]; 1xOxidation [M1]		1	1	2	F2E8K5	F2E8K5 [291-305]	0	1787.96	111.6	45.5	47.2	47.4	115.1	111	107	135.3	142.9	137.1	565.5	217.3	255.1	238.9	583.8	558.4	543.8	588.7	667.1	495.4	Unique	83	High	0	1.83e-06
[R].SGAFFFISSDEDR.[C]	1xTMT6plex [N-Term]		1	3	2	M0WAL0	M0WAL0 [106-118]	0	1706.82	98	155.1	149.2	154.1	85.9	88.3	73.7	69.5	66.8	59.2	232.7	347	378.2	363.9	204.2	208.2	175.5	141.8	146.2	100.3	Unique	83	High	0	1.423e-07
[K].QLESSFTLDDK.[K]	1xTMT6plex [N-Term; K11]		1	14	2	A0A287GJ06	A0A287GJ06 [203-213]	0	1740.94	102	99.9	111.5	102.2	109	100	106.1	90.7	98.7	79.9	324.1	299.4	378.3	323.1	346.8	315.5	338	247.7	289	181.1	Unique	83	High	0	1.105e-06
[K].IQSQYTSGASSISQK.[A]	1xTMT6plex [N-Term; K15]		1	7	1	A0A287G906	A0A287G906 [327-341]	0	2043.11	97.2	117.3	134.3	124.6	98.8	82.5	87.7	89	89	79.6	97.1	110.4	143.1	123.7	98.8	81.8	87.8	76.3	81.9	56.7	Unique	83	High	0	1.034e-09
[R].ALGAGQVLVVAADVVR.[E]	1xTMT6plex [N-Term]		1	4	1	A0A287SXV9	A0A287SXV9 [94-109]	0	1767.07	101.4	149.6	147	141.8	76.4	69.8	70.1	79.8	84.3	79.8	79.5	110.5	123	110.5	59.9	54.3	55.1	53.7	60.9	44.6	Unique	83	High	0	8.503e-07
[K].NYMNAQYFGEIGVGTPPQK.[F]	1xTMT6plex [N-Term; K19]; 1xOxidation [M3]		1	2	3	A0A287GMW7	A0A287GMW7 [99-117]	0	2588.32	112.9	91.1	90	92.9	101.2	96.4	87.6	117	111.1	99.7	397.1	302	338	325.1	356.5	336.7	308.9	353.6	360.2	250.2	Unique	83	High	0	1.05e-09
[K].VVCDPSYLTNK.[V]	1xTMT6plex [N-Term; K11]; 1xCarbamidomethyl [C3]		1	3	1	F2E0S1	F2E0S1 [281-291]	0	1753.96	122	126.2	87.1	97.6	107.9	130.2	135.8	63.2	41.6	88.5	241.3	235.2	183.8	192	213.6	255.7	269.2	107.4	75.8	124.9	Unique	83	High	0	1.287e-05
[K].NSDVVEMASCAPLFVNDNDR.[K]	1xTMT6plex [N-Term]; 1xOxidation [M7]; 1xCarbamidomethyl [C10]		1	14	1	F2E340	F2E340 [496-515]	0	2498.15	87.2	79.4	49.2	58.2	83.3	128.3	103.9	150.1	105.5	154.8	11.3	9.7	6.8	7.5	10.8	16.5	13.5	16.7	12.6	14.3	Unique	83	High	0	4.182e-06
[R].TVQSAVNAVPDGNR.[Q]	1xTMT6plex [N-Term]		1	1	1	F2EAW9	F2EAW9 [61-74]	0	1656.89	107.9	51.5	56	56.6	95.9	96.6	92	150	158.9	134.7	182.6	82.2	101.1	95.2	162.5	162.2	156	218	247.8	162.6	Unique	83	High	0	3.119e-08
[K].ISALESDIADR.[S]	1xTMT6plex [N-Term]		1	3	1	F2D712	F2D712 [63-73]	0	1418.77	100.9	122.1	132.1	123.7	100.2	93.9	95.1	76.3	79.4	76.3	458.2	522.8	640.4	558.7	455.5	423.3	432.9	297.5	332.1	247	Unique	83	High	0	8.302e-07
[K].DFDEPGHLAPTGLFLGGTK.[Y]	1xTMT6plex [N-Term; K19]		1	5	4	A0A287VP69	A0A287VP69 [102-120]	0	2430.31	98.3	107.2	116.7	117.7	103.2	102.9	100.8	87.1	84.6	81.3	1076.6	1107.2	1364.8	1282.7	1131.9	1118.9	1106.4	819.4	854.4	635.3	Unique	83	High	0	3.298e-09
[K].TTQDGAEVAPGKEEESWAGWAK.[D]	TMT6plex [T]		1	3	2	A0A287PP23	A0A287PP23 [35-56]	1	3034.57	100.9	174.8	189.3	186.7	87.3	88.1	72	36.8	35.2	28.8	301.1	491.8	602.9	554.2	260.9	261	215.3	94.2	96.9	61.4	Unique	83	High	0	3.3e-10
[K].VTTTIGYGSPNK.[A]	1xTMT6plex [N-Term; K12]		1	26	1	A0A287H3Z2	A0A287H3Z2 [342-353]	0	1695.97	104.2	176.9	181.2	182.2	78.6	68.9	71.3	45.8	45.9	45	276.8	442.9	513.8	481.4	209.1	181.7	190	104.6	112.4	85.3	Unique	83	High	0	1.422e-07
[K].STCSSCGYPAAR.[I]	1xTMT6plex [N-Term]; 2xCarbamidomethyl [C3; C6]		1	11	2	A0A287T7G7	A0A287T7G7 [71-82]	0	1545.7	126.8	144.9	62.7	93	111.3	138.7	216	30.9	17.2	58.4	898.6	967.5	474.5	655.7	789.7	975.5	1534.4	187.8	112.6	295.1	Unique	82	High	0	9.329e-08
[K].QDGEPQDQEETETGHTQGQAAPK.[S]	1xTMT6plex [N-Term; K23]		1	2	1	A0A3G9EF67	A0A3G9EF67 [394-416]	0	2939.4	98.2	77.7	108.4	85.3	116	92.4	116.7	99.2	110.1	96.1	239.5	178.7	282.3	207	283.2	223.7	285.3	207.8	247.5	167.2	Unique	82	High	0	2.504e-09
[K].GEYDESGPSIVHR.[K]	1xTMT6plex [N-Term]		1	3	1	M0XGG9	M0XGG9 [362-374]	0	1674.83	96.3	98	98.1	95.8	101.5	104.5	85.1	106.3	110.1	104.3	72.8	69.8	79.1	72	76.8	78.4	64.5	69	76.7	56.2	Unique	82	High	0	1.054e-06
[R].FSLLCQAALEAPR.[I]	1xTMT6plex [N-Term]; 1xCarbamidomethyl [C5]		1	16	1	A0A0U2S9G2	A0A0U2S9G2 [196-208]	0	1704.93	105.6	97.6	88.5	95.9	86.1	98.6	101	111.7	109.9	105.1	21.7	18.9	19.4	19.6	17.7	20.1	20.8	19.7	20.8	15.4	Unique	82	High	0	1.017e-06
[K].ALELFHASGGK.[-]	1xTMT6plex [N-Term; K11]		1	2	3	A0A287SRS7	A0A287SRS7 [271-281]	0	1587.93	82.9	198.3	89.9	119.3	86.7	88.6	85.9	79.8	80.3	88.3	611.8	1379.6	707.8	875.7	640.6	649.1	635.7	505.6	546.3	465	Unique	82	High	0	1.837e-06
[K].APEDATYLEDGK.[I]	1xTMT6plex [N-Term; K12]		1	4	11	A0A287NWJ5	A0A287NWJ5 [204-215]	0	1766.92	94.1	98.5	93.5	94.3	102.1	101.5	101.7	106.1	103.4	104.7	3474.4	3427.3	3683.3	3462.5	3772.8	3721.3	3763.8	3365.9	3519.5	2757.8	Unique	82	High	0	1.33e-07
[RK].VAFTGSYATGQK.[I]	1xTMT6plex [N-Term; K12]		1	9	1	A0A287V2G5	A0A287V2G5 [258-269]	0	1687.94	106.7	123	139.9	123.6	99.7	91.7	97.7	74.6	77.4	65.7	387.7	420.9	542.3	446.3	362.4	330.6	355.6	232.7	259.1	170.2	Unique	82	High	0	1.144e-07
[K].LVESEGGSVHVVR.[G]	1xTMT6plex [N-Term]		1	4	2	A0A287NZR5	A0A287NZR5 [69-81]	0	1596.89	104.9	109.2	113.2	120.4	99.4	89.3	94.5	90.5	94.4	84.2	231	226.6	266.1	263.7	219.1	195.1	208.7	171.1	191.5	132.2	Unique	82	High	0	1.72e-08
[R].EATQGFGDEALIGEGSFGR.[V]	1xTMT6plex [N-Term]		1	2	1	C4PFJ4	C4PFJ4 [63-81]	0	2170.06	84.4	81.1	83.4	83.7	111.7	103.4	110.4	108.9	89.1	143.9	7.4	6.7	7.8	7.3	9.8	9	9.7	8.2	7.2	9	Unique	82	High	0	1.555e-07
[K].LIDNLEDEFAK.[V]	1xTMT6plex [N-Term; K11]		1	8	1	A0A287XKH1	A0A287XKH1 [574-584]	0	1764.98	107.4	105.4	95.5	102.5	99.8	104	91.6	101.2	94.7	98	135.2	125.1	128.3	128.3	125.8	130	115.6	109.4	109.9	88	Unique	82	High	0	1.467e-07
[K].LVYTLPLGIGDASPSSLADVK.[K]	1xTMT6plex [N-Term; K21]		1	1	1	F2DEZ2	F2DEZ2 [565-585]	0	2574.48	90.1	92.6	90.2	92.7	102.7	105.8	102.7	106.4	110.5	106.4	152.6	147.8	163	156.2	174.1	177.8	174.3	154.7	172.4	128.5	Unique	82	High	0	7.776e-09
[R].ELGQSLADFGK.[A]	1xTMT6plex [N-Term; K11]		1	5	2	A0A287M055	A0A287M055 [229-239]	0	1622.92	97.4	98.9	106.8	100.8	104.8	101.2	99.2	96.3	99.9	94.7	880.7	843	1030.5	906.7	948.4	907.8	899.4	747.9	832.4	610.4	Unique	82	High	0	2.791e-07
[K].RLEFIDADAAEAR.[A]	1xTMT6plex [N-Term]		1	5	2	F2D056	F2D056 [346-358]	1	1705.91	104.9	129.2	91.5	105.8	117.2	131	141.2	58.6	42.2	78.6	731.9	849.1	680.9	733.6	818.2	906.8	986.9	350.8	270.9	390.9	Unique	82	High	0	1.617e-06
[K].AEQDAQIGHGAR.[G]	1xTMT6plex [N-Term]		1	14	3	A0A287H7Y1	A0A287H7Y1 [560-571]	0	1481.77	95.8	74.1	78.1	78.7	100.4	104.9	101.4	123.5	121.9	121	213.5	155.7	185.8	174.5	224	231.9	226.5	236.4	250.3	192.3	Unique	82	High	0	7.683e-07
[R].DTVPPFDPFNHSGLGWTFDR.[A]	1xTMT6plex [N-Term]		1	10	3	A0A287W4F7	A0A287W4F7 [781-800]	0	2534.23	92.6	78.3	82.8	77.5	98.1	100	92.2	129.3	128.7	120.6	159.1	126.8	151.8	132.4	168.7	170.5	158.7	190.7	203.7	147.7	Unique	82	High	0	7.152e-08
[R].YWLCAATQDSIK.[I]	1xTMT6plex [N-Term; K12]; 1xCarbamidomethyl [C4]		1	3	1	F2DSU6	F2DSU6 [261-272]	0	1914.02	115.4	132.7	96.6	111.1	109.3	116.1	130.1	64.4	44.4	79.9	908.5	984.6	811.3	869.3	860.6	907.3	1026.1	435.6	322.3	448.2	Unique	82	High	0	3.222e-08
[R].TPYDISLDDETQNR.[N]	1xTMT6plex [N-Term]		1	11	1	F2CSW1	F2CSW1 [290-303]	0	1895.92	96.3	85.3	84	87.3	104.2	97.5	98.7	120	117.9	108.7	89.4	74.7	83.3	80.6	96.9	89.9	91.9	95.7	100.9	72	Unique	82	High	0	3.013e-07
[K].VSAQVPDSGPCVTYIGK.[G]	1xTMT6plex [N-Term; K17]; 1xCarbamidomethyl [C11]		1	5	1	A0A287VF07	A0A287VF07 [178-194]	0	2236.2	110.5	136.7	93.9	114.1	106.4	114.9	124	67.2	56.6	75.7	181.2	211.3	164.3	186.1	174.6	187	203.9	94.7	85.6	88.6	Unique	82	High	0	1.17e-07
[R].DTWANEAVAQTIR.[S]	1xTMT6plex [N-Term]		1	9	1	A0A287JPI4	A0A287JPI4 [225-237]	0	1703.89	96.6	95.9	95	95.9	104	100.5	90.8	107	114.8	99.6	170.7	159.7	179.3	168.6	183.9	176.3	160.8	162.5	187	125.5	Unique	82	High	0	1.096e-07
[K].LISSEFIEAADGR.[K]	1xTMT6plex [N-Term]		1	7	4	A0A287R7J8	A0A287R7J8 [121-133]	0	1636.87	94.7	102.7	105.8	99.4	101	97.7	99.1	93.6	102.1	103.9	425.9	435.6	508	444.8	454.7	436	447.1	361.6	423.2	333.2	Unique	82	High	0	2.924e-05
[K].EIEAIVGDGSEQAK.[E]	1xTMT6plex [N-Term; K14]		1	7	2	F2DRT8	F2DRT8 [422-435]	0	1904.04	99.8	98.2	105.6	100.6	110.7	106.6	101.9	90.4	94.2	92	171.4	158.9	193.6	171.8	190.2	181.6	175.4	133.3	149.1	112.7	Unique	82	High	0	4.777e-08
[K].GAGAGAEVTSSK.[S]	1xTMT6plex [N-Term; K12]		1	2	2	A0A287NC14	A0A287NC14 [226-237]	0	1492.84	95.6	97.6	106.2	104	89.3	88.3	84	105.8	114.7	114.4	395.8	381	469.4	428.5	370	363.1	348.8	376.4	437.6	337.9	Unique	82	High	0	3.661e-08
[R].LAGEEAAGITAR.[H]	1xTMT6plex [N-Term]		1	7	1	F2D0X3	F2D0X3 [79-90]	0	1387.77	103.6	108.7	101.1	97.6	99.9	94.6	96.1	87.3	105.3	105.7	228.6	226.1	238.1	214.2	220.6	207.2	212.6	165.4	214.1	166.4	Unique	82	High	0	2.264e-07
[R].ASVFEAIEEEDR.[V]	1xTMT6plex [N-Term]		1	4	1	A0A287R4L4	A0A287R4L4 [80-91]	0	1623.81	99	81.3	89.4	90	96.6	101.1	87.3	112.8	112.9	129.5	51.8	40.1	49.9	46.8	50.6	52.5	45.8	50.7	54.4	48.3	Unique	82	High	0	8.825e-06
[R].EYFAANPAITSDLPSTVVK.[S]	1xTMT6plex [N-Term; K19]		1	8	3	A0A287R863	A0A287R863 [422-440]	0	2481.36	97.5	89.5	107	97.4	98.3	97.7	87.6	113.7	109.8	101.5	219.9	190.2	257.4	218.4	221.9	218.7	197.9	220.1	228.2	163.2	Unique	82	High	0	1.292e-08
[K].SASILQGSGTK.[L]	1xTMT6plex [N-Term; K11]		1	1	1	A0A287MDR1	A0A287MDR1 [167-177]	0	1506.89	99.9	103.1	98.4	98.5	105.8	100.1	94.4	95.9	114.6	89.3	214.5	208.7	225.6	210.3	227.4	213.3	203.3	176.9	226.8	136.8	Unique	82	High	0	9.107e-08
[R].GIHNLNLNNAASIPSK.[C]	1xTMT6plex [N-Term; K16]		1	2	16	F2ED95	F2ED95 [83-98]	0	2121.22	97.9	96.9	82.2	85.8	97.7	98.3	97.3	112.8	112.8	118.3	2332.2	2176.3	2089.1	2033.5	2329.5	2324	2323.3	2309.2	2477	2010.1	Unique	82	High	0	5.794e-10
[K].LVSSQPASGIVK.[L]	1xTMT6plex [N-Term; K12]		1	4	1	F2D9Z5	F2D9Z5 [162-173]	0	1644.01	104.7	106.6	119.7	110.3	106.1	95.8	101.7	89.3	86.6	79.3	389.3	373.4	475	407.6	394.7	353.4	378.9	285	296.7	210.1	Unique	82	High	0	1.049e-07
[K].SGGFSYAIVAVGEHPYTETK.[G]	1xTMT6plex [N-Term; K20]		1	13	3	A0A287SCR1	A0A287SCR1 [556-575]	0	2571.35	98.2	37.5	34.6	34.7	107.3	108.9	106.3	158	169.3	145.2	583.8	210.3	219.6	205.2	638.2	642.3	633.5	806.8	927.5	615.5	Unique	82	High	0	3.254e-12
[K].CATITPDEDR.[V]	1xTMT6plex [N-Term]; 1xCarbamidomethyl [C1]		1	10	1	M0YIA7	M0YIA7 [139-148]	0	1406.68	118.2	138.3	94.2	109.7	111.1	121.8	134.1	56.9	46.9	68.8	234	258.2	199	216.1	220.3	239.4	266.3	96.8	85.5	97.2	Unique	82	High	0	0.000229
[K].TYVDLLQDLMEK.[T]	1xTMT6plex [N-Term; K12]; 1xOxidation [M10]		1	21	1	A0A287HD37	A0A287HD37 [621-632]	0	1942.06	99.9	111.9	111.7	101	101.9	101.1	92	95.5	90.8	94.1	178.9	188.9	213.5	179.9	182.6	179.6	165.1	146.9	149.9	120.2	Unique	82	High	0	1.661e-05
[R].VYLDQYGGDNDVWIGK.[T]	1xTMT6plex [N-Term; K16]		1	17	1	A0A287Y1D9	A0A287Y1D9 [393-408]	0	2300.2	91	97.4	95.1	86.2	106.5	97.5	96.7	114.9	106.4	108.5	81.5	82.2	90.9	76.8	95.5	86.7	86.8	88.4	87.8	69.3	Unique	82	High	0	5.603e-07
[R].SIVPAFSSNSETAAFANAR.[V]	1xTMT6plex [N-Term]		1	2	2	A0A287K1P5	A0A287K1P5 [92-110]	0	2169.11	109.8	112.8	116.3	113.9	89.6	93.2	81.3	88.7	102	92.4	157.8	152.9	178.5	162.9	128.9	133	117.2	109.5	135.1	94.7	Unique	82	High	0	4.621e-08
[R].EPVYGHLVEEGR.[R]	1xTMT6plex [N-Term]		1	2	1	F2DDK8	F2DDK8 [192-203]	0	1613.85	95.7	129.6	138.9	130.4	92.4	82.1	76.2	85.8	87.9	80.9	72.3	92.3	112	98	69.9	61.6	57.7	55.7	61.2	43.6	Unique	82	High	0	2.082e-07
[R].YVQDDQAIASVSK.[E]	1xTMT6plex [N-Term; K13]		1	1	2	A0A287Q3Y5	A0A287Q3Y5 [87-99]	0	1882.03	99.9	110.2	111.3	112.7	99.4	99.4	88.3	93.8	96.6	88.4	331.2	344.2	393.7	371.5	329.7	327	293.4	266.9	295	208.9	Unique	82	High	0	5.037e-08
[K].DSAENLGELLMGDR.[I]	1xTMT6plex [N-Term]; 1xOxidation [M11]		1	3	2	F2CYK2	F2CYK2 [81-94]	0	1764.86	104.5	94.1	99.9	97.9	112.2	107	102.3	95.5	88.1	98.5	144	122.2	146.9	134.1	154.8	146.4	141.3	113	111.8	96.8	Unique	82	High	0	1.646e-06
[K].ALSGDLGYEENCR.[R]	1xTMT6plex [N-Term]; 1xCarbamidomethyl [C12]		1	3	2	A0A287ESJ7	A0A287ESJ7 [207-219]	0	1712.81	110.7	204.1	148	172.8	86.7	91.1	105.2	26	21.3	34	813.2	1412.4	1159.6	1262	637.3	664.1	774.7	164	144.2	177.8	Unique	82	High	0	4.826e-09
[K].VGAATETELEDR.[K]	1xTMT6plex [N-Term]		1	3	1	F2DEW5	F2DEW5 [426-437]	0	1519.78	95.3	93.3	91.7	90.2	103	103.1	100.9	103.8	111.4	107.3	639.1	589.2	655.6	601.2	690.7	685.7	678.2	597.7	688.3	512.8	Unique	82	High	0	5.805e-08
[K].ENEESLGQVTVR.[L]	1xTMT6plex [N-Term]		1	6	1	A0A287NYY3	A0A287NYY3 [171-182]	0	1589.83	100.3	98.9	95.8	102	104	101	100.6	98.2	97.4	101.8	219.3	203.8	223.5	221.6	227.5	219.1	220.3	184.3	196.1	158.7	Unique	82	High	0	2.882e-08
[K].KPWEITGPCSSPEYR.[S]	1xTMT6plex [N-Term; K1]; 1xCarbamidomethyl [C9]		1	1	1	M0X3C4	M0X3C4 [22-36]	0	2265.17	107.9	136.1	102.8	122.6	109.2	107.6	120.6	62.5	59.8	70.8	203.2	241.5	206.6	229.5	205.7	201.1	227.6	101	103.8	95.1	Unique	82	High	0	9.862e-07
[K].MGDIGPLTGSSGQIR.[K]	1xTMT6plex [N-Term]; 1xOxidation [M1]		1	2	2	A0A287NI74	A0A287NI74 [298-312]	0	1733.91	104.4	47.7	49.7	52.5	105.3	101.3	92.1	148.8	149	149.1	339.5	146.3	172.3	169.8	342.6	327	300.3	415.7	446.5	345.8	Unique	82	High	0	7.054e-05
[K].NAIVQVDAAPFK.[Q]	1xTMT6plex [N-Term; K12]		1	5	1	A0A287IA97	A0A287IA97 [100-111]	0	1731.02	110.3	92.8	94	90.9	102.8	93.6	89.1	117.5	127.1	81.9	804.1	637.8	731.5	658.9	750.2	677.1	650.8	735.3	853.4	425.7	Unique	82	High	0	5.532e-07
[R].LEAVAASGASASR.[D]	1xTMT6plex [N-Term]		1	4	1	M0XNN4	M0XNN4 [96-108]	0	1418.78	98.5	104.9	100	104.5	107.8	97.6	106.4	90.6	96.9	92.8	405.1	406.3	438.6	427.2	443.5	398.3	438.5	319.8	367	272	Unique	82	High	0	6.17e-08
[R].QAVAGASGGNAAAGDSFER.[V]	1xTMT6plex [N-Term]		1	1	1	F2E1V5	F2E1V5 [48-66]	0	1964.96	98.1	100.9	114.2	107.1	89.9	91.6	86.3	108.6	107.7	95.6	75.1	72.8	93.3	81.5	68.9	69.6	66.2	71.4	76	52.2	Unique	82	High	0	9.234e-10
[R].TSDAVSVAFGDAYR.[N]	1xTMT6plex [N-Term]		1	5	4	F2D0D4	F2D0D4 [97-110]	0	1687.85	94	68.6	74.8	69.5	96.9	90.7	86.2	138.1	160.5	120.8	594.6	409	505.1	437.1	613.4	569.4	546.5	750.2	935.8	544.9	Unique	82	High	0	8.203e-08
[R].IWVFSGDTDAVVPITATR.[Y]	1xTMT6plex [N-Term]		1	15	2	F2CT80	F2CT80 [382-399]	0	2177.18	104.9	71.6	84.5	86.8	111	112.8	106	109.8	109.4	103.2	62.3	40.1	53.6	51.3	66	66.5	63.1	56	59.9	43.7	Unique	82	High	0	5.274e-10
[K].LLGACEGDSLEK.[V]	1xTMT6plex [N-Term; K12]; 1xCarbamidomethyl [C5]		1	5	2	A0A287M055	A0A287M055 [243-254]	0	1749.95	115.7	121.5	95.9	110.4	109.6	119.2	131.1	60.2	46.5	90.1	359.6	355.9	318.1	341.2	341	367.7	408.5	160.6	133.1	199.7	Unique	82	High	0	0.0001439
[K].VGAAMPSLDFDTAVFNK.[E]	1xTMT6plex [N-Term; K17]; 1xOxidation [M5]		1	8	1	A0A287GP79	A0A287GP79 [119-135]	0	2257.19	107.8	117.1	114.6	114.6	107.2	106.9	95.4	85.6	65.7	85.2	141.7	145	160.7	149.8	141	139.4	125.6	96.6	79.5	79.8	Unique	82	High	0	1.514e-06
[K].SNLSEFDDVEGHPGFDK.[Q]	1xTMT6plex [N-Term; K17]		1	4	3	F2DGF3	F2DGF3 [852-868]	0	2351.16	96.6	106.6	119.9	113.2	99.7	97	97.2	94.5	94.9	80.1	384.7	400.1	509.5	448.2	397.3	383.2	388	323.1	348.2	227.5	Unique	82	High	0	6.203e-08
[R].AQQGCLCQYVK.[D]	1xTMT6plex [N-Term; K11]; 2xCarbamidomethyl [C5; C7]		1	2	2	M0WPC3	M0WPC3 [63-73]	0	1812.95	120.4	119	73.3	92.5	131.2	138	210.1	38	22.6	54.9	653.4	608.6	424.3	499.2	712.8	743.4	1142.9	176.9	113	212.3	Unique	82	High	0	1.636e-07
[R].QQLADAVTALHGR.[T]	1xTMT6plex [N-Term]		1	2	6	A0A287SRS7	A0A287SRS7 [136-148]	0	1608.9	93.9	86.4	85.4	85.1	107.7	105.8	103.3	109.7	111.3	111.5	764.3	663	741.7	688.7	877.3	854.4	843	766.8	834.7	647.4	Unique	82	High	0	7.911e-08
[R].FGIVDVPPIGCVPAVR.[V]	1xTMT6plex [N-Term]; 1xCarbamidomethyl [C11]		1	6	2	F2DMQ8	F2DMQ8 [220-235]	0	1925.09	123.8	27.5	29.7	29.8	112.2	115.6	137.3	133.4	112.5	178.2	460.8	96.3	117.8	110.2	417.8	427	512.1	426.4	385.8	472.9	Unique	81	High	0	1.434e-06
[K].CPTGASFGFGGK.[L]	1xTMT6plex [N-Term; K12]; 1xCarbamidomethyl [C1]		1	21	1	A0A287HD37	A0A287HD37 [263-274]	0	1643.86	110.2	133.7	117.4	127.5	96.2	108.2	116.1	66	57.5	67.2	277.6	317.4	315.6	319.3	242.6	270.6	293.3	142.7	133.4	120.8	Unique	81	High	0	5.846e-06
[K].TIAGNLEGFVK.[R]	1xTMT6plex [N-Term; K11]		1	6	1	A0A287TLJ0	A0A287TLJ0 [351-361]	0	1606.96	99.5	119.5	127	116.1	105.2	98.2	85.2	86.4	85	77.9	250.3	283.5	341.1	290.7	264.9	245.4	215	186.7	197.1	139.8	Unique	81	High	0	3.874e-07
[K].VYVGNLPYDVDSER.[L]	1xTMT6plex [N-Term]		1	11	2	A0A287WMW2	A0A287WMW2 [121-134]	0	1854.94	99.2	87.3	91.8	92.6	103.6	102.6	99.8	102.2	109.1	111.7	256.2	212.5	253	237.8	267.8	263	258.4	226.7	259.5	205.7	Unique	81	High	0	5.44e-07
[R].IPLTEEDMQGDLDR.[R]	1xTMT6plex [N-Term]; 1xOxidation [M8]		1	3	2	F2DWA1	F2DWA1 [160-173]	0	1876.92	101.7	103.5	119.8	109.9	100.9	93.8	93.6	82.6	101.9	92.2	65.8	63.1	82.7	70.7	65.3	60.2	60.7	45.9	60.7	42.5	Unique	81	High	0.0002362	0.003107
[K].DAGVHGLVVPDVPLEETDILR.[S]	1xTMT6plex [N-Term]		1	3	1	A0A287GSJ3	A0A287GSJ3 [187-207]	0	2473.35	92.3	78	79.6	70.6	86.7	106.7	103.1	125	128.5	129.4	25.1	20	23.1	19.1	23.6	28.8	28.1	29.2	32.2	25.1	Unique	81	High	0	9.844e-10
[R].ITTVVPGTDESIGK.[L]	1xTMT6plex [N-Term; K14]		1	10	2	A0A287U8Y6	A0A287U8Y6 [352-365]	0	1875.08	95.7	81.1	87.1	79.1	102.3	96.8	100.8	119.9	125.2	111.8	705.3	563.4	685.3	580	754.6	708.4	744.8	759.2	850.3	587.4	Unique	81	High	0	5.919e-06
[K].ANETEAVETAK.[E]	1xTMT6plex [N-Term; K11]		1	6	1	A0A287RAC0	A0A287RAC0 [135-145]	0	1620.88	94	99.5	108.1	105.9	102.3	97.4	100.5	95.1	101.8	95.5	506.7	505.4	621.8	567.5	551.6	521	543.1	440.3	505.5	366.9	Unique	81	High	0	1.821e-07
[K].ISIYDPQVTEDQIQR.[D]	1xTMT6plex [N-Term]		1	3	4	M0YMY2	M0YMY2 [360-374]	0	2034.07	97.8	99.8	110.8	106.5	101.4	94.6	95.6	96.9	101.6	95	258.4	248.7	312.6	279.9	268.3	248.3	253.2	220	247.5	179.1	Unique	81	High	0	1.972e-06
[R].LDAGGYDAATIER.[A]	1xTMT6plex [N-Term]		1	1	1	F2DJ14	F2DJ14 [137-149]	0	1580.81	100.7	101.5	108	100.9	101.7	94.1	102.9	95.1	101.8	93.2	615.9	584.6	704.6	613.8	622.6	571	630.5	499.6	573.5	406.5	Unique	81	High	0	9.449e-09
[K].DIVGVADTSLEVR.[Y]	1xTMT6plex [N-Term]		1	5	1	F2DDR9	F2DDR9 [389-401]	0	1602.89	103.6	104.4	94.5	99.8	102	98.7	90.9	98.7	103.4	104	145.2	138	141.4	139.2	143.1	137.3	127.8	118.9	133.6	104	Unique	81	High	0	1.431e-08
[R].LANDTQGTVEAAK.[W]	1xTMT6plex [N-Term; K13]		1	4	1	F2DDP7	F2DDP7 [175-187]	0	1775.99	102.6	100.9	105.2	103.9	104.1	97.6	91.9	96.4	100.7	96.6	109.7	101.6	120	110.4	111.4	103.5	98.5	88.5	99.2	73.6	Unique	81	High	0	0.0001079
[R].DIQLNYATFQPGATAVR.[D]	1xTMT6plex [N-Term]		1	3	2	A0A287MJR8	A0A287MJR8 [253-269]	0	2094.12	95.6	86.4	100.5	93.5	108.3	99.2	99.1	107.1	102.5	107.7	122.1	104	137	118.7	138.4	125.7	126.9	117.5	120.6	98.1	Unique	81	High	0	1.273e-07
[K].AGEPVTADDLGLGGALTVLMK.[D]	1xTMT6plex [N-Term; K21]; 1xOxidation [M20]		1	1	1	A0A287RL17	A0A287RL17 [382-402]	0	2502.39	92.7	110.1	102.8	108.7	106.2	105.7	90.3	94.6	87.5	101.3	85.3	95.5	101	99.5	97.8	96.5	83.3	74.8	74.2	66.5	Unique	81	High	0	5.892e-11
[R].SLPTTSPLDNSNLR.[L]	1xTMT6plex [N-Term]		1	8	2	A0A287UM58	A0A287UM58 [1361-1374]	0	1743.94	100.3	104.7	117.2	114.6	99.3	97.7	91.9	98.9	95.4	80.1	222	218.5	276.8	252.4	220	214.7	203.9	188	194.6	126.4	Unique	81	High	0	0.0001061
[K].LAESGAFNLENAISR.[K]	1xTMT6plex [N-Term]		1	1	2	A0A287WZ92	A0A287WZ92 [402-416]	0	1820.97	87.8	105.8	118.3	117.1	98.5	97.2	87.6	97.3	95.2	95.1	111.8	126.9	160.6	148.2	125.5	122.8	111.8	106.4	111.6	86.3	Unique	81	High	0	3.874e-07
[R].STNALQSNMELEFTR.[N]	1xTMT6plex [N-Term]; 1xOxidation [M9]		1	10	1	F2CS40	F2CS40 [223-237]	0	1985.98	116.1	124.2	124.9	123.6	103.2	102.1	90.2	76.5	68.4	70.8	177.3	178.7	203.6	187.7	157.8	154.7	138.1	100.3	96.3	77.1	Unique	81	High	0	1.117e-06
[R].SSFGGGGGGR.[N]	1xTMT6plex [N-Term]		1	3	3	A0A287SNR6	A0A287SNR6 [573-582]	0	1067.54	97.6	103.2	103.4	104.8	102.2	98.2	92.4	99.3	107.4	91.4	863.4	860.8	976.8	921.9	904.8	862.6	819.9	754.6	875.6	576.8	Unique	81	High	0	2.024e-05
[K].SNQYENTSLVQIEGVNTK.[E]	1xTMT6plex [N-Term; K18]		1	4	2	A0A287VY87	A0A287VY87 [26-43]	0	2482.32	100.1	81.5	93.2	84.6	105	102.1	98.9	108	127	99.6	708.8	543.8	704.5	595.5	744.1	717.2	702.1	656.7	828.4	503.1	Unique	81	High	0	3.137e-10
[R].QPGEAGHGADGLAAR.[F]	1xTMT6plex [N-Term]		1	1	2	M0WXC5	M0WXC5 [18-32]	0	1635.84	89.6	106.2	99.4	104.2	99.9	94.8	96	97	109.8	103.1	209.1	233.5	247.5	241.8	233.3	219.6	224.5	194.5	236.1	171.6	Unique	81	High	0	8.41e-07
[K].QILSQETQYLPITR.[G]	1xTMT6plex [N-Term]		1	19	1	A0A287N434	A0A287N434 [297-310]	0	1919.08	100.8	87.1	89.5	89.3	102.9	94.6	99	107.6	121.7	107.5	465.2	379.2	441.2	410	475.3	433.7	458.4	426.5	517.6	354.1	Unique	81	High	0	1.671e-08
[R].GSYVQVQHGGQYGAGQQQHGR.[G]	1xTMT6plex [N-Term]		1	1	3	F2CWL7	F2CWL7 [5-25]	0	2471.21	92.3	205.1	185.4	210	78.7	80.2	61.4	26.5	31.9	28.6	133	278.4	285	300.8	113.4	114.6	88.7	32.8	42.3	29.4	Unique	81	High	0	7.699e-11
[K].VSLAGHEEYIVR.[G]	1xTMT6plex [N-Term]		1	9	4	A0A287GP79	A0A287GP79 [138-149]	0	1601.88	90.4	89.3	78.9	91	95.3	104.7	90.9	128.3	113.3	117.9	906	844	844.7	907.8	956.3	1041.6	913.3	1104.8	1046.7	843	Unique	81	High	0	4.794e-07
[R].ELSQTDSTYDSEK.[L]	1xTMT6plex [N-Term; K13]		1	3	1	F2DEW5	F2DEW5 [397-409]	0	1960.98	100.6	90.2	101.4	93.4	106.6	100.6	101.5	105.4	102.8	97.5	623.7	526.9	670.4	575.6	661.4	618.7	630.9	560.8	587.2	430.9	Unique	81	High	0	5.123e-09
[K].DLANLVIVAGDHGK.[E]	1xTMT6plex [N-Term; K14]		1	10	5	F2DXJ9	F2DXJ9 [597-610]	0	1880.1	92.3	113.6	83.8	95.6	95	112	160.7	84.3	84.7	78.1	519.2	602.6	503	534.9	535.1	625.3	906.6	407.4	439.3	313.4	Unique	81	High	0	1.871e-08
[K].SYELPDGQVITIGSER.[F]	1xTMT6plex [N-Term]		1	5	3	A0A287N409	A0A287N409 [241-256]	0	1993.04	104.4	80.3	88.7	93.3	102.5	107.4	99.1	106.3	106.5	111.4	144.5	104.8	131.1	128.5	142	147.5	137.5	126.4	135.8	110	Unique	81	High	0	0.0001991
[R].IGFGCMGLTGVYNDPVPEDAGVAIIR.[R]	1xTMT6plex [N-Term]; 1xOxidation [M6]; 1xCarbamidomethyl [C5]		1	8	2	F2DTH9	F2DTH9 [21-46]	0	2966.5	123.7	130.3	102.1	108.5	112.2	117.2	113.9	66.2	43.1	82.8	113.6	112.8	100.1	99.1	103.1	106.8	104.8	52.2	36.5	54.2	Unique	81	High	0	6.795e-11
[R].YGDYEEAYDVGVR.[K]	1xTMT6plex [N-Term]		1	9	2	A0A287W4F7	A0A287W4F7 [408-420]	0	1764.83	104.2	71.4	72.4	71.8	104.6	106.9	98.1	135.5	98.6	136.5	2081.4	1342.9	1543.4	1425.6	2090.3	2118	1964.3	2323.1	1814.5	1944.2	Unique	81	High	0	5.152e-08
[K].TEGGQEYAEFLHAPR.[K]	1xTMT6plex [N-Term]		1	10	1	A0A287N3G0	A0A287N3G0 [106-120]	0	1933.96	85.7	92.3	104.6	103.8	100	89	80.3	119.1	110	115.2	35.8	36.3	46.6	43.1	41.8	36.9	33.6	42.7	42.3	34.3	Unique	81	High	0	1.115e-09
[K].VVVSESGWPSAGGFAASAGNAR.[T]	1xTMT6plex [N-Term]		1	1	1	Q8S3U1	Q8S3U1 [255-276]	0	2306.17	90.3	51.3	63.8	59.1	82.4	87	89.2	164.4	149.6	163	83.5	44.7	62.9	54.3	76.2	79.8	82.6	130.5	127.4	107.4	Unique	81	High	0	2.049e-09
[R].VLGSGPADGEVVR.[L]	1xTMT6plex [N-Term]		1	7	1	A0A287VGE3	A0A287VGE3 [1071-1083]	0	1484.83	106.9	97.5	108.9	94.7	105.7	103.5	91.8	98	100.5	92.6	165.7	142.4	180.1	145.9	164	159.2	142.6	130.5	143.5	102.3	Unique	81	High	0.0001424	0.00229
[K].SLEAQQNLAEGR.[S]	1xTMT6plex [N-Term]		1	2	1	A0A287FU96	A0A287FU96 [87-98]	0	1544.82	108.7	235.7	246	254.5	35	38	38.2	14.7	16.8	12.5	206	421.1	497.8	479.8	66.4	71.6	72.6	23.9	29.3	16.9	Unique	81	High	0	7.237e-08
[R].SPTGSTTSALLQQYELHQQQVR.[A]	1xTMT6plex [N-Term]		1	1	2	F2DH88	F2DH88 [36-57]	0	2701.41	84.4	73.4	85.7	84.8	89.6	90.4	78.3	137.2	166.8	109.3	111.5	91.4	120.8	111.4	118.5	118.5	103.7	155.6	203	103	Unique	81	High	0	5.52e-10
[K].TFDLGGHQIAR.[R]	1xTMT6plex [N-Term]		1	4	1	F2DYD4	F2DYD4 [68-78]	0	1443.79	87.5	87.2	91	94.6	107.8	103.3	107.7	107.5	110.5	103.1	222.9	209.4	247.4	239.7	275	261.2	275	235.3	259.4	187.3	Unique	81	High	0	7.3e-07
[R].IFTGSEATPVFK.[I]	1xTMT6plex [N-Term; K12]		1	8	1	A0A287QRM1	A0A287QRM1 [88-99]	0	1755.01	98	102.7	110.8	104.5	104.7	104.8	100.2	87	101.9	85.5	511	505	616.4	541.8	546.3	542.6	523.8	389.8	489.6	317.8	Unique	81	High	0	6.252e-08
[K].LTVTDLVALSGSHSVGEAR.[C]	1xTMT6plex [N-Term]		1	6	1	F2DNM1	F2DNM1 [183-201]	0	2141.18	83.6	80.9	84.4	84.9	102.4	99.7	93	130.3	125	115.7	79.3	72.3	85.4	80	97.2	93.8	88.4	106.1	109.2	78.2	Unique	81	High	0	1.652e-08
[K].FADDEDLQSEWR.[T]	1xTMT6plex [N-Term]		1	10	2	F2E0G2	F2E0G2 [654-665]	0	1739.81	100.9	95.9	97.2	93.1	101.1	95.9	100.6	103.6	109.2	102.6	625.5	560.3	643.2	574.1	627.1	589.8	624.9	551.7	623.6	453.7	Unique	81	High	0	3.708e-08
[R].QQCCQQLANINEQSR.[C]	1xTMT6plex [N-Term]; 2xCarbamidomethyl [C3; C4]		1	1	6	A0A287EEZ5	A0A287EEZ5 [208-222]	0	2106	112.2	140.3	76.8	110	109.3	136	163.1	51	42.8	58.5	1208.1	1423.1	882.7	1178.2	1177.3	1453.3	1760.6	471.6	424.2	449.1	Unique	81	High	0	1.482e-06
[R].IYGGDTNINAAYAASLR.[A]	1xTMT6plex [N-Term]		1	1	1	F2E8K5	F2E8K5 [200-216]	0	1999.04	87.3	41.8	47.5	47.3	102.8	105.2	101.5	144.3	166.4	155.9	528.9	238.6	306.9	284.8	623.3	632.6	616.4	750.4	928.5	673.6	Unique	81	High	0	1.485e-09
[K].STPNPTASITFK.[G]	1xTMT6plex [N-Term; K12]		1	3	2	F2DTJ0	F2DTJ0 [465-476]	0	1721.98	92.7	63.9	69.9	63.8	102.9	106.8	112.9	131	140.4	115.8	515.7	335	415.3	352.9	572.8	589.6	629.9	625.8	720	459.3	Unique	80	High	0	3.534e-06
[K].SSSMQATPVYNSPNESPSHPSYGR.[H]	1xTMT6plex [N-Term]; 1xOxidation [M4]		1	2	1	A0A287VSF6	A0A287VSF6 [194-217]	0	2825.3	94	98.7	86.7	121.7	92	109.5	109.8	95.1	63.4	129.1	19.8	19.6	19.5	25.5	19.4	22.9	23.2	17.2	12.3	19.4	Unique	80	High	0	8.968e-10
[R].LGENHGYAGSFVGR.[F]	1xTMT6plex [N-Term]		1	3	2	A0A287M7M4	A0A287M7M4 [105-118]	0	1692.87	95.6	120.7	124.1	122.1	92.7	93.9	91.1	84.8	93.9	81.3	590.9	703.3	818.8	750.9	573.4	576.1	564.7	450.3	535	358.3	Unique	80	High	0	3.801e-09
[R].GIPSLVAIGPDGK.[T]	1xTMT6plex [N-Term; K13]		1	5	1	F2CYJ8	F2CYJ8 [444-456]	0	1682.03	97.3	105.7	113.9	106.1	103.9	96.1	101.4	91.2	95.8	88.5	531.7	544.3	664.3	576.3	568.3	521.3	555.3	427.9	482.5	344.9	Unique	80	High	0	8.202e-07
[K].EPMVIGHECAGIIEEVGGGVK.[H]	1xTMT6plex [N-Term; K21]; 1xOxidation [M3]; 1xCarbamidomethyl [C9]		1	4	2	A0A287WLN9	A0A287WLN9 [122-142]	0	2655.39	106.8	123.9	87	108.9	117.9	127.7	121.9	66.3	53.4	86.2	190.3	208.1	165.5	193	210.2	225.8	217.7	101.5	87.7	109.5	Unique	80	High	0	4.868e-09
[K].NPVTLDHISVR.[G]	1xTMT6plex [N-Term]		1	4	6	F2DUD7	F2DUD7 [51-61]	0	1479.85	94.3	91.4	96	95.6	101.9	100.7	97.1	104.1	118.8	100.1	491.5	449.1	534.4	496	532	521.1	507.4	466.1	570.9	372.2	Unique	80	High	0	6.775e-07
[K].EDGAGEGEGAGVVDVDTK.[E]	1xTMT6plex [N-Term; K18]		1	4	2	F2CPS9	F2CPS9 [261-278]	0	2163.08	92.5	95.4	106.9	103.4	103.3	106.3	88.1	99.3	97.4	107.5	74.8	72.7	92.3	83.2	83.6	85.3	71.4	69	72.6	62	Unique	80	High	0	1.183e-07
[R].ETASQTIDLIK.[Y]	1xTMT6plex [N-Term; K11]		1	20	2	A0A287QU69	A0A287QU69 [215-225]	0	1676.98	100.2	92.3	88.3	97.3	104.3	106.4	102.4	102.3	106	100.5	307.8	267.2	289.6	297.2	320.9	324.4	315.5	270.1	300	220.3	Unique	80	High	0	2.615e-07
[R].LVSGAIAGAVSR.[T]	1xTMT6plex [N-Term]		1	6	1	A0A3G9EF67	A0A3G9EF67 [117-128]	0	1329.81	97.6	103.5	108.6	107.3	106.7	92.9	96.9	97.7	100.7	88.1	478	477.8	567.4	522.5	522.8	451.5	475.8	410.9	454.6	307.8	Unique	80	High	0	1.377e-07
[K].AIVGANAFAHESGIHQDGMLK.[F]	1xTMT6plex [N-Term; K21]; 1xOxidation [M19]		1	2	2	F2DEL2	F2DEL2 [376-396]	0	2640.4	98.2	115.7	116.5	121.1	110.9	105.7	91.2	77.4	73.3	90	213.6	237.4	270.6	262.1	241.6	228.3	198.9	144.7	147	139.6	Unique	80	High	0	1.474e-07
[R].DLFLDAENDQK.[A]	1xTMT6plex [N-Term; K11]		1	24	1	A0A287GAU2	A0A287GAU2 [356-366]	0	1765.94	104.7	102.8	109	104.8	104.6	98.1	97.2	90.4	97.8	90.5	297.3	275	330.3	295.8	297.1	276.3	276.6	220.4	255.7	183.2	Unique	80	High	0	1.585e-07
[K].FAVAAPAAAASGGAAAAAPK.[E]	1xTMT6plex [N-Term; K20]		1	2	2	F2DBD4	F2DBD4 [278-297]	0	2099.2	97.7	105.6	129.9	118.8	96.3	85.9	84.6	94.9	102.3	83.8	210.9	214.8	299.2	255	208	183.9	183	175.9	203.4	128.9	Unique	80	High	0	5.934e-06
[K].SDPVPESNDEDVK.[V]	1xTMT6plex [N-Term; K13]		1	4	1	A0A287T526	A0A287T526 [477-489]	0	1888.95	105	96.1	101.4	100.6	103.3	95.3	100	97.9	108.1	92.3	308.2	265.9	317.9	293.8	303.5	277.8	294.5	247	292.4	193.3	Unique	80	High	0	1.638e-05
[K].ILDVIDCTGSGDVDTSK.[V]	1xTMT6plex [N-Term; K17]; 1xCarbamidomethyl [C7]		1	1	1	A0A287UF91	A0A287UF91 [86-102]	0	2253.17	108.6	109.2	114.6	115.8	101.2	112.6	123.1	73.1	64	77.7	82.3	78	92.7	87.3	76.8	84.7	93.5	47.6	44.7	42	Unique	80	High	0	6.413e-07
[K].TVEGGWGLHDIIR.[Q]	1xTMT6plex [N-Term]		1	10	3	A0A287W4F7	A0A287W4F7 [596-608]	0	1681.92	95.6	71	75.1	72.1	100.9	96.4	98.1	129.2	136.5	125.3	1009.5	706.5	846.5	757.3	1067.4	1010.4	1039	1172.1	1328.4	943.9	Unique	80	High	0	1.5e-08
[K].SYEMPDGQVITIGSER.[F]	1xTMT6plex [N-Term]; 1xOxidation [M4]		1	1	2	M0X0A5	M0X0A5 [240-255]	0	2027	102.5	104.8	107.2	104.3	102.7	94.8	85.6	101.3	100.7	96.2	679.6	655.1	758.6	687.8	682.1	624.4	569	576.9	615.6	455	Unique	80	High	0	2.609e-05
[K].TYPDNTFDVIYSR.[D]	1xTMT6plex [N-Term]		1	9	2	A0A287LDK3	A0A287LDK3 [361-373]	0	1819.91	102.8	107.9	103.9	106.8	101.7	93.7	93.4	99.4	99.3	91.1	179.8	177.9	194	185.8	178	162.7	163.8	149.3	160.1	113.6	Unique	80	High	0	6.017e-05
[R].QYVGSQSSFFK.[D]	1xTMT6plex [N-Term; K11]		1	2	1	A0A287NI74	A0A287NI74 [279-289]	0	1735.94	101.4	42.8	48.4	44.3	97.7	96.4	96.4	146.6	173.1	152.9	682.8	271.7	347.7	296.9	658.6	644.4	650.6	847.9	1074.2	734.4	Unique	80	High	0	8.377e-08
[R].QVFTPYGEVGYVK.[I]	1xTMT6plex [N-Term; K13]		1	10	1	A0A287HWF6	A0A287HWF6 [309-321]	0	1945.08	107.7	119.7	116.1	122.4	105.1	95.1	93	84.3	85	71.6	126.7	132.7	145.8	143.2	123.7	111	109.7	85.2	92.2	60.1	Unique	80	High	0	0.0003565
[R].GVDVAVEALGK.[A]	1xTMT6plex [N-Term; K11]		1	1	3	A0A287WZ92	A0A287WZ92 [331-341]	0	1515.91	96.9	110.2	117.5	115	95.9	91.6	93	91	96.7	92.1	1575.2	1687.2	2038.4	1859	1560.3	1477.4	1515.3	1269.9	1448	1067.3	Unique	80	High	0	3.897e-07
[K].SNQYETASLVQIEGVNTR.[E]	1xTMT6plex [N-Term]		1	3	1	A0A287UY47	A0A287UY47 [26-43]	0	2238.16	92.2	77.4	93.5	84.8	107	106.9	94.7	109.1	122.1	112.1	191.4	151.5	207.2	175.1	222.2	220.2	197.1	194.5	233.6	166	Unique	80	High	0	3.354e-10
[K].TIVDVGCGIGGSSR.[Y]	1xTMT6plex [N-Term]; 1xCarbamidomethyl [C7]		1	1	1	F2CTX3	F2CTX3 [135-148]	0	1606.84	116.5	116.9	83.4	97.4	116.3	127.6	145.7	63.6	48.4	84.1	344.6	326	263.3	286.6	344.5	374.8	432.3	161.7	132	177.5	Unique	80	High	0	2.687e-08
[R].SDTCEAAGDVR.[VL]	1xTMT6plex [N-Term]; 1xCarbamidomethyl [C4]		1	14	1	F2EB17	F2EB17 [143-153]	0	1409.65	115	126	87.6	104.4	113	136.9	147.9	53.1	35.1	80.9	985.1	1017.3	801.3	889.7	969.4	1164.5	1270.4	390.8	277.3	494.5	Unique	80	High	0	1.471e-06
[R].AQGDADGSLDR.[L]	1xTMT6plex [N-Term]		1	2	3	F2CS23	F2CS23 [60-70]	0	1333.65	97.4	91.8	91.9	91.4	104.4	98.5	92	106.1	116.8	109.6	586.2	521.1	590.7	547.5	628.8	588.7	555.4	548.4	647.9	470.7	Unique	80	High	0	1.598e-06
[R].YDVGAVIPAGFVTSAHGK.[D]	1xTMT6plex [N-Term; K18]		1	1	1	M0X164	M0X164 [403-420]	0	2247.25	84.3	9.6	16.4	12.8	71.9	73.8	81.8	219.3	209.9	220.1	477.5	51.1	99.4	72.1	407.9	414.9	464.9	1067.2	1096.2	889.6	Unique	80	High	0	3.907e-10
[K].DSGIDIGAATPISK.[T]	1xTMT6plex [N-Term; K14]		1	5	2	A0A287XVG5	A0A287XVG5 [315-328]	0	1803.03	91.3	79.3	94.6	94.2	104.7	101.8	96.8	109.9	114.4	113.1	476.6	390.1	526.9	488.9	546.8	527.5	506.4	492.7	550	420.8	Unique	80	High	0	1.316e-07
[R].VTEIPGETSVLDAVR.[I]	1xTMT6plex [N-Term]		1	1	1	A0A287HLX8	A0A287HLX8 [155-169]	0	1815.01	99.5	114.3	115.6	109.8	89.5	94.7	93.6	88.1	103.6	91.3	76.3	82.6	94.6	83.7	68.7	72.1	71.9	58	73.2	49.9	Unique	80	High	0	4.522e-05
[K].NIIFEVDGVPVR.[T]	1xTMT6plex [N-Term]		1	1	2	F2D903	F2D903 [161-172]	0	1586.91	103.9	93.5	92.3	93	100.7	101.6	98	105.2	117.2	94.6	574.7	487.4	544.8	511.7	557.4	557.6	543.2	499.8	597.3	373.2	Unique	80	High	0	4.463e-07
[R].TGGLVNAETGQR.[S]	1xTMT6plex [N-Term]		1	3	1	F2E1V5	F2E1V5 [864-875]	0	1431.78	112.8	120.1	111.5	113.6	99.6	89.7	84.2	91.5	107.2	69.7	376.7	378.1	397.5	377.2	332.9	297.4	281.9	262.6	330	166.1	Unique	80	High	0	2.446e-07
[M].VLQNDIDLLNPPAELEK.[L]	1xTMT6plex [N-Term; K17]		1	2	2	F2EFD1	F2EFD1 [2-18]	0	2379.35	98.4	98.4	103.3	102.4	96.5	109.7	97.9	103.4	93.3	96.6	151.2	142.5	169.5	156.5	148.5	167.4	150.8	136.5	132.2	105.9	Unique	80	High	0	6.154e-09
[K].EVVSEDAILR.[W]	1xTMT6plex [N-Term]		1	1	1	A0A287V4D9	A0A287V4D9 [73-82]	0	1359.77	94.6	90.8	90.9	88.4	103.5	103.1	93.1	109.4	115.3	110.9	201.5	182.4	206.6	187.2	220.7	218	198.8	200.1	226.4	168.5	Unique	80	High	0	5.182e-06
[R].GDISQEDLQEK.[Q]	1xTMT6plex [N-Term; K11]		1	5	1	A0A287UDA4	A0A287UDA4 [513-523]	0	1719.92	101.6	107.6	101.5	103.2	108	105.9	103.7	83.2	91	94.4	159.4	159.2	170	161.1	169.6	165	163.1	112.1	131.6	105.6	Unique	80	High	0	2.599e-07
[K].TIQEQLLLER.[D]	1xTMT6plex [N-Term]		1	14	2	A0A287W6A4	A0A287W6A4 [424-433]	0	1471.87	100.6	95.5	97.9	95.4	104.2	101.4	103	102.5	109	90.5	2038.8	1823.7	2119	1923.9	2114.1	2039.4	2092.9	1785.1	2035.5	1308.6	Unique	80	High	0	8.98e-06
[R].GAATAAAAAK.[G]	1xTMT6plex [N-Term; K10]		1	1	2	F2EAX5	F2EAX5 [4-13]	0	1260.77	104.2	90.7	93.7	92	102.4	106.3	96	105.9	106.4	102.4	506.5	415.6	486.3	444.8	498.1	512.9	467.9	442.3	476.4	354.9	Unique	80	High	0	4.689e-06
[K].DEAYFAANAAALASR.[R]	1xTMT6plex [N-Term]		1	4	2	A0A287Q8Z2	A0A287Q8Z2 [43-57]	0	1769.9	94.4	108.5	105.9	101.9	97.9	88.3	89.3	107.7	106	100.2	112	121.3	134.1	120.2	116.2	104	106.2	109.7	115.9	84.8	Unique	80	High	0	6.285e-07
[K].LQYSDNSVATK.[E]	1xTMT6plex [N-Term; K11]		1	65	1	A0A287QTB3	A0A287QTB3 [255-265]	0	1683.93	93.3	101.5	102	102.2	104.5	100.2	103	95.5	99.2	98.6	540.7	554.7	630.9	589	606.3	576.8	598.6	475.7	530.1	407.5	Unique	80	High	0	4.519e-07
[R].GSNQLVIDEADR.[S]	1xTMT6plex [N-Term]		1	3	1	F2DQB8	F2DQB8 [387-398]	0	1545.81	104.1	97.6	96.5	101.1	106.6	98.5	97.2	105.9	90.9	101.6	201.3	178	199.3	194.5	206.3	189.1	188.5	176	162	140.2	Unique	80	High	0	5.037e-07
[K].HYADAYGEELLR.[S]	1xTMT6plex [N-Term]		1	4	1	A0A287UPG1	A0A287UPG1 [125-136]	0	1665.84	100	92.6	96.2	88.9	102.1	91.5	91.1	101.4	124.6	111.7	208.6	182.1	214.3	184.5	213.2	189.6	190.6	181.7	239.6	166.2	Unique	80	High	0	8.066e-06
[K].GATDSTGQPELFDFDHIYPR.[S]	1xTMT6plex [N-Term]		1	7	1	A0A287F8M8	A0A287F8M8 [186-205]	0	2495.2	122.1	98.3	91.4	109.2	92	82.9	82.7	101.5	98.6	121.3	19.9	15.1	15.9	17.7	15	13.4	13.5	14.2	14.8	14.1	Unique	80	High	0	1.766e-07
[R].LLVAPGQCNLATIHNVR.[Y]	1xTMT6plex [N-Term]; 1xCarbamidomethyl [C8]		1	1	7	M0Y227	M0Y227 [144-160]	0	2105.19	98.5	118	96.4	105	97.8	103.6	101.5	91.4	89.7	98	501.4	565.8	523.2	531.2	498.2	523.1	517.9	399.6	420.5	355.6	Unique	80	High	0	1.815e-06
[R].TEVADGLVLEK.[T]	1xTMT6plex [N-Term; K11]		1	7	2	A0A224MLP5	A0A224MLP5 [390-400]	0	1631.96	99.1	87.4	101.3	90.6	107.6	98.8	105.3	104	113.2	92.7	836.8	695.6	913.3	761.3	909.8	828.2	891.8	754.3	881.4	558.3	Unique	80	High	0	6.249e-07
[K].LQEWSNATSYDK.[C]	1xTMT6plex [N-Term; K12]		1	2	1	M0VN24	M0VN24 [339-350]	0	1899.99	105	97	107.7	105	108.7	112.4	102	91.4	89.5	81.4	153.3	133.5	167.9	152.5	158.9	162.9	149.4	114.6	120.5	84.8	Unique	80	High	0	3.914e-07
[R].LDSHGNVIESR.[K]	1xTMT6plex [N-Term]		1	4	1	F2CXJ0	F2CXJ0 [109-119]	0	1455.78	118.9	88.9	81.9	97.7	102.7	99.6	100.3	104.9	105.4	99.5	160.9	113.4	118.3	131.5	139.1	133.8	136	121.9	131.4	96	Unique	80	High	0	3.28e-06
[K].FNIVSPGADMSIYFPYTEQQK.[R]	1xTMT6plex [N-Term; K21]; 1xOxidation [M10]		1	12	2	A0A287HK37	A0A287HK37 [524-544]	0	2909.48	92.1	89.5	137.2	108.9	90.6	79.6	67.8	111.4	138.8	84.3	352.7	323.2	560.7	414.9	347.2	302.5	260.2	366.4	489.9	230.3	Unique	80	High	0	5.652e-07
[K].EAPANNPGLQAEVDPATK.[G]	1xTMT6plex [N-Term; K18]		1	3	1	F2DAY3	F2DAY3 [61-78]	0	2280.22	84.1	92.7	90	85.5	112.7	89.6	85.3	77.9	114.2	168.1	133.1	138.2	152	134.5	178.4	140.7	135.2	105.8	166.4	189.6	Unique	80	High	0	3.133e-09
[R].GLCAIAQAESLR.[Y]	1xTMT6plex [N-Term]; 1xCarbamidomethyl [C3]		1	6	2	A0A287QUI2	A0A287QUI2 [129-140]	0	1517.83	123.2	125.2	79.1	103.5	116.1	132.4	101.6	69.7	45	104.2	3663.5	3509.7	2511.7	3060	3454.3	3906.8	3030	1779.1	1234.3	2209.5	Unique	80	High	0	2.264e-07
[R].LDGLTEAQIDK.[K]	1xTMT6plex [N-Term; K11]		1	3	2	A0A287I9G2	A0A287I9G2 [117-127]	0	1660.95	98.2	86.3	101.4	89.7	97.6	103.2	86.1	111.4	118.1	108.1	381.2	315.8	420.3	346.3	379.2	397.7	335	371.6	422.7	299.4	Unique	80	High	0	3.045e-06
[R].AQQYAGEYEAQDK.[E]	1xTMT6plex [N-Term; K13]		1	4	1	A0A287J6L1	A0A287J6L1 [98-110]	0	1958.99	91.3	86.6	87.9	91.6	105.1	105.6	100.6	114.7	110.7	105.9	508.3	454	521.8	506.9	585.6	583.3	561.4	548.2	567.6	420.5	Unique	80	High	0	5.246e-08
[R].DNFPSANDFGSEVIPGATEIGMR.[V]	1xTMT6plex [N-Term]; 1xOxidation [M22]		1	4	1	F2D9F4	F2D9F4 [310-332]	0	2669.27	87.3	99.4	97.2	92.5	101.4	98.9	105.4	106.9	102.5	108.5	42.3	45.4	50.3	44.6	49.2	47.6	51.2	44.5	45.8	37.5	Unique	80	High	0	3.834e-10
[K].DYDIAIETFQK.[A]	1xTMT6plex [N-Term; K11]		1	5	2	A0A287UDA4	A0A287UDA4 [347-357]	0	1800.98	102.7	101.1	107.4	106	100.6	103.7	99.2	90.5	96.4	92.3	350.1	324.7	390.9	359.5	343.3	350.8	339.1	265	303	224.5	Unique	80	High	0	3.83e-07
[R].ALPAGLWEETLEGLR.[W]	1xTMT6plex [N-Term]		1	16	1	A0A287FVF6	A0A287FVF6 [123-137]	0	1884.04	101.2	114.2	109.8	113.7	92	88.6	88.6	94.9	96	101	255.3	271.5	295.6	285.4	232.2	222	224	205.7	223.2	181.8	Unique	80	High	0	2.434e-08
[R].ELASGVAEVVK.[Y]	1xTMT6plex [N-Term; K11]		1	4	2	A0A287S2A0	A0A287S2A0 [277-287]	0	1559.94	95.1	91.9	101	100.7	102.5	102.4	103.2	102	106.2	94.9	1101.8	1003.3	1248.4	1160.1	1188.6	1177.5	1198.1	1015	1133.4	783.5	Unique	80	High	0	5.832e-07
[K].ELPGAYAFVVDMPGLGSGDIK.[V]	1xTMT6plex [N-Term; K21]; 1xOxidation [M12]		1	7	2	A0A287KD15	A0A287KD15 [125-145]	0	2610.39	102.8	145.8	150.9	151.4	99.9	96.4	81.2	57.3	56.2	58.2	309.3	413.4	484.4	453	300.8	287.9	245	148.1	155.7	124.9	Unique	80	High	0	3.285e-09
[R].WSEVDTAADYAR.[G]	1xTMT6plex [N-Term]		1	12	1	A0A287RMF5	A0A287RMF5 [197-208]	0	1612.78	103.7	89.9	89.7	88.7	104.5	94.1	102.8	103.2	110.9	112.6	288.6	235.7	266.4	245.4	291	259.8	286.6	246.5	284.2	223.3	Unique	80	High	0	1.447e-07
[K].IGEVVDGPGDAAQGQVHDGAR.[Y]	1xTMT6plex [N-Term]		1	11	2	A0A287I5T1	A0A287I5T1 [406-426]	0	2277.14	95.1	66.6	74.5	71	99.8	91.8	85.8	138.7	145.2	131.4	177.1	117	148.1	131.6	186.1	169.8	160.3	221.9	249.2	174.5	Unique	80	High	0	4.64e-08
[K].GVDVESESESGTPLVWAAGHGQQDAVK.[L]	1xTMT6plex [N-Term; K27]		1	8	1	A0A287EFA5	A0A287EFA5 [202-228]	0	3211.63	91.4	98.2	97.4	99.4	107.5	105.9	101.3	95.6	102.9	100.5	47.3	47.9	53.8	51.2	55.7	54.4	52.6	42.5	49.1	37.1	Unique	80	High	0	1.002e-08
[R].SVPYYEGDDNPNVVVLR.[D]	1xTMT6plex [N-Term]		1	6	1	A0A287UKC3	A0A287UKC3 [455-471]	0	2165.11	102.4	91.2	104.3	114.6	95.8	113.7	84.6	106.8	95.8	90.9	26.7	22.4	29	29.7	25	29.4	22.1	23.9	23	16.9	Unique	80	High	3.989e-05	0.0007011
[K].GALCADTIIGQGSTTAWK.[M]	1xTMT6plex [N-Term; K18]; 1xCarbamidomethyl [C4]		1	9	1	A0A287NVF2	A0A287NVF2 [495-512]	0	2308.24	107.5	138.3	96.9	116.5	104.8	121.8	131.1	66.4	45	71.7	163.9	198.7	157.7	176.6	159.9	184.3	200.4	87	63.2	78	Unique	79	High	0	2.766e-09
[K].AVITVPAYFNDSQR.[T]	1xTMT6plex [N-Term]		1	3	2	A0A287F1V1	A0A287F1V1 [279-292]	0	1809.97	95.6	105.7	98.8	104.1	99	102.3	95.2	103.2	98.5	97.5	256.7	267.6	283.2	278	266.2	272.6	256.4	238.1	243.8	186.7	Unique	79	High	0	3.797e-06
[K].IIGATNPLASEPGTIR.[G]	1xTMT6plex [N-Term]		1	2	1	F2CXV3	F2CXV3 [88-103]	0	1839.05	101	107	107.3	99.3	96.9	104.5	97.1	97.1	89.6	100.3	237.7	237.3	269.4	232.3	228.2	244.1	229	196.3	194.3	168.4	Unique	79	High	0	9.702e-10
[K].TESSLSAVCEK.[V]	1xTMT6plex [N-Term; K11]; 1xCarbamidomethyl [C9]		1	7	1	F2D7E1	F2D7E1 [293-303]	0	1668.89	125.8	109.7	86.1	97	120.2	121.9	138.4	65.6	51.1	84.3	548.9	451.4	400.9	421	525.2	528.1	605.5	245.9	205.4	262.3	Unique	79	High	0	2.114e-07
[R].GQQGTGLFGALGNMTGAIK.[E]	1xTMT6plex [N-Term; K19]; 1xOxidation [M14]		1	2	1	A0A287P198	A0A287P198 [276-294]	0	2295.25	100.9	148.3	154.8	169.1	77.4	83.1	68.1	68.2	69.4	60.8	169.6	234.9	277.5	282.5	130.2	138.6	114.7	98.4	107.4	72.8	Unique	79	High	0	3.897e-09
[K].GFGFISPEDGSDDLFVHQSAIK.[A]	1xTMT6plex [N-Term; K22]		1	1	3	F2CX17	F2CX17 [17-38]	0	2824.46	99.6	103.3	107	109	105	106.4	100.5	89	90.9	89.4	519.6	507.9	595.6	565.5	548.2	550.9	525.6	398.7	437.2	332.6	Unique	79	High	0	8.957e-08
[R].YEEEYTHGSNAGLK.[I]	1xTMT6plex [N-Term; K14]		1	7	1	A0A287WLW1	A0A287WLW1 [146-159]	0	2056.04	94.5	88.8	92.2	91.1	105.3	102.8	102.6	109.6	111.1	101.9	423.3	374.9	440.4	405.8	471.7	457	460.6	421.3	458.2	325.5	Unique	79	High	0	2.482e-07
[R].EQAVIQEAAIAR.[A]	1xTMT6plex [N-Term]		1	4	1	F2CXC1	F2CXC1 [324-335]	0	1527.87	95.2	95.7	93.2	93.4	99.5	101.4	106.2	101.3	109.8	104.3	212.5	201.2	222	207.3	222.1	224.5	237.5	194.2	225.8	165.9	Unique	79	High	0	2.466e-07
[R].GGVDEPFAWESR.[E]	1xTMT6plex [N-Term]		1	5	1	A0A287N0I1	A0A287N0I1 [107-118]	0	1578.77	103.1	82.3	94.9	78.8	111.2	92.6	108.1	99.3	124.4	105.1	548.8	413	539	417	592.4	489.3	576.9	454	610	398.8	Unique	79	High	0	2.423e-07
[K].KASGGGDAGGDEEEE.[-]	1xTMT6plex [N-Term; K1]		1	4	1	M0XW49	M0XW49 [181-195]	1	1865.88	108.1	121.3	127.9	126.2	95.8	96.4	87.3	79.2	84.2	73.6	308.3	326.1	389.3	357.8	273.5	272.8	249.5	194	221.3	149.6	Unique	79	High	0	9.638e-07
[K].GGAIDDSVVTK.[V]	1xTMT6plex [N-Term; K11]		1	3	1	A0A287J8S5	A0A287J8S5 [133-143]	0	1519.87	107.4	125.6	128.3	130.1	96.3	93.4	83.3	79.9	76.5	79.1	213.5	235.3	272.3	257.3	191.7	184.3	166.1	136.4	140.2	112.2	Unique	79	High	0	3.334e-07
[R].QQQGEGFSGEGAQQKPK.[V]	TMT6plex [Q]		1	4	3	F2EJF0	F2EJF0 [176-192]	0	2491.35	98.4	108.3	119.4	113.4	108.9	103.3	101.5	86.7	84.6	75.5	1662.3	1724.3	2153.1	1904.9	1841	1732.7	1719.7	1257.9	1316.3	910.1	Unique	79	High	0	2.262e-10
[R].AMLDEFYVGDVDTTTIPAR.[T]	1xTMT6plex [N-Term]; 1xOxidation [M2]		1	1	1	F2DAL6	F2DAL6 [68-86]	0	2359.17	82.7	86.6	83.7	105.4	81.6	90	81.4	98.9	131.7	157.8	7.5	7.4	8.1	9.5	7.4	8.1	7.4	7.7	11	10.2	Unique	79	High	0	1.412e-06
[R].NEQVAEAEVVLR.[D]	1xTMT6plex [N-Term]		1	5	1	M0XU77	M0XU77 [527-538]	0	1585.87	106.8	84.8	78	81.9	102	95.5	92.9	114.3	145.2	98.7	579	433.5	451.2	441.8	553.4	514.3	504.9	532.4	725.8	381.6	Unique	79	High	0	1.1e-07
[R].EVAAAEDGEEQA.[-]	1xTMT6plex [N-Term]		1	2	3	A0A287X4S1	A0A287X4S1 [157-168]	0	1447.67	101.2	102.2	99.4	101.1	105.9	93.4	89.6	97.4	105	104.7	120.7	114.9	126.5	120	126.5	110.6	107.2	99.8	115.4	89.1	Unique	79	High	0	6.089e-05
[R].GASSDYCTPSAQWPCAPGK.[R]	1xTMT6plex [N-Term; K19]; 2xCarbamidomethyl [C7; C15]		1	3	5	F2ELX8	F2ELX8 [114-132]	0	2498.18	149.9	57.9	36.2	46.9	122.2	152	203.8	64.9	32	134.1	2748.7	999.9	709.1	855.9	2241.5	2764.8	3745.5	1021.7	540.6	1753.5	Unique	79	High	0	4.321e-09
[K].VAGVGTAVASK.[A]	1xTMT6plex [N-Term; K11]		1	1	1	F2D3S4	F2D3S4 [432-442]	0	1417.88	103.8	181.6	193.5	192.6	76.2	72.8	64.9	37.4	39.9	37.3	369.9	609.6	735.7	682.5	271.7	257.3	231.7	114.5	130.9	94.8	Unique	79	High	0	5.075e-07
[R].STGNFCTQCEAEGFR.[K]	1xTMT6plex [N-Term]; 2xCarbamidomethyl [C6; C9]		1	26	1	A0A287VMY8	A0A287VMY8 [275-289]	0	1992.87	123.2	148.5	88.6	102.3	110.5	141.2	166.7	39.6	24.1	55.4	147.9	168	113.5	122.1	132.8	168.3	200.7	40.8	26.7	47.4	Unique	79	High	0	1.181e-08
[R].SIVPAISGGNSETAAFANAR.[M]	1xTMT6plex [N-Term]		1	2	1	A0A287K0Z2	A0A287K0Z2 [85-104]	0	2162.14	93.4	99	99.5	97.5	101.5	100.8	95	105.8	101.5	106	78	77.9	88.7	81	84.8	83.5	79.5	75.9	78.1	63.1	Unique	79	High	0	1.712e-09
[K].EGVEVGQLVEK.[V]	1xTMT6plex [N-Term; K11]		1	7	2	F2DZ36	F2DZ36 [175-185]	0	1644.96	88.1	98.3	89.3	97.7	97	111.3	97.3	114.4	98.6	107.9	1223.4	1286.6	1323	1350.2	1347.8	1534.8	1355.1	1365	1262.5	1069.2	Unique	79	High	0	2.766e-07
[R].EYSMTSVTEGIDAIATTR.[V]	1xTMT6plex [N-Term]; 1xOxidation [M4]		1	2	1	F2DEL2	F2DEL2 [541-558]	0	2190.08	104.3	78.6	89.3	87.1	101.7	95.6	90.9	118.6	111.6	122.3	51.4	36.5	47	42.7	50.2	46.8	44.9	50.2	50.7	43	Unique	79	High	0	8.844e-10
[K].ADNAIGATLIGR.[A]	1xTMT6plex [N-Term]		1	7	2	M0X1N3	M0X1N3 [101-112]	0	1400.81	99.1	139	140.3	140.2	93	92.7	86.6	69.8	72.2	66.9	487.7	645.2	737.4	686.6	458.5	453.2	427.2	295.3	327.7	235	Unique	79	High	0	4.216e-07
[R].VSSEQEAAATVR.[A]	1xTMT6plex [N-Term]		1	2	1	F2D4I4	F2D4I4 [46-57]	0	1476.79	103.6	107.6	121	116.6	104.1	100.5	98.2	87.9	80.2	80.3	148.9	145.7	185.5	166.6	149.7	143.3	141.5	108.5	106.2	82.3	Unique	79	High	0	1.607e-07
[R].ELGIGVVPYSPLAR.[G]	1xTMT6plex [N-Term]		1	6	2	F2DTH9	F2DTH9 [200-213]	0	1699.99	99.5	123.8	130.2	120.1	98	87.9	95.1	77	87.7	80.8	513.1	601.9	716.7	616	505.8	450.3	492	341.2	417.1	297.2	Unique	79	High	0	2.4e-06
[R].ELGIAIVPYSPIAR.[G]	1xTMT6plex [N-Term]		1	4	1	M0Z0Z6	M0Z0Z6 [201-214]	0	1728.03	107.4	121.7	124.3	130.4	91.9	91	91.6	79	83.4	79.3	164.9	176.1	203.6	199	141.2	138.6	141	104.2	118	86.8	Unique	79	High	0	7.129e-07
[K].ATEEEENVDPR.[L]	1xTMT6plex [N-Term]		1	1	1	F2DBR2	F2DBR2 [123-133]	0	1517.73	103	99.9	104.9	101.7	102.8	99.9	103.3	97.5	98.4	88.6	311.9	285.3	339.2	306.5	311.8	300.3	313.6	253.6	274.7	191.4	Unique	79	High	0	0.0001168
[K].ALDTAEGLGLK.[R]	1xTMT6plex [N-Term; K11]		1	6	2	F2CWX3	F2CWX3 [258-268]	0	1545.93	98.6	118	129.9	123.1	94.2	85.9	86.7	82.4	96.4	84.7	1055.7	1190.2	1484.3	1310	1009.2	913	930.6	757	951.2	646.3	Unique	79	High	0	1.258e-06
[K].DAYVGDEAQAK.[R]	1xTMT6plex [N-Term; K11]		1	2	2	M0X0A5	M0X0A5 [52-62]	0	1624.86	107.8	108.3	134.3	108	106.6	85.1	102.3	75.8	95.6	76.2	1645.7	1559.5	2189.2	1640.3	1629.7	1290	1565.9	994.5	1344.8	829.5	Unique	79	High	0	8.379e-07
[K].ELVSYTSNEEK.[W]	1xTMT6plex [N-Term; K11]		1	8	2	A0A287GUG1	A0A287GUG1 [232-242]	0	1756.94	97.9	84.3	88.8	86.5	104.6	101.1	99.1	116.3	113.2	108.3	1252.3	1015.7	1212.6	1100	1338.5	1283.5	1270	1278	1333.8	987.6	Unique	79	High	0	7.051e-07
[R].VQVTNLICIEK.[F]	1xTMT6plex [N-Term; K11]; 1xCarbamidomethyl [C8]		1	5	1	A0A287H3Z8	A0A287H3Z8 [440-450]	0	1775.05	114.5	115.5	80.9	105.2	114	117.9	126.3	70.4	59.9	95.3	227	215.7	171	207.4	226.2	231.9	250.9	119.8	109.4	134.7	Unique	79	High	0	9.334e-08
[R].QAAATTTSLAK.[K]	1xTMT6plex [N-Term; K11]		1	2	3	F2E6D7	F2E6D7 [84-94]	0	1520.9	101.5	99.6	103.4	103.9	102.1	95.9	92.9	104.2	103.9	92.5	586.7	542.6	637.6	596.8	590.7	550.1	538.3	517.2	553.3	381	Unique	79	High	0	1.195e-06
[K].VVCDPSYLANK.[V]	1xTMT6plex [N-Term; K11]; 1xCarbamidomethyl [C3]		1	10	1	A0A287FZ57	A0A287FZ57 [281-291]	0	1723.95	118.6	126.9	86.3	111.3	106.2	119.4	132.9	65.6	45.2	87.6	141.9	143	110.2	132.4	127.1	141.8	159.3	67.4	49.8	74.7	Unique	79	High	0	3.084e-05
[K].SSPFEDLTTENLR.[F]	1xTMT6plex [N-Term]		1	5	1	F2D2E7	F2D2E7 [133-145]	0	1737.89	98.3	92.4	87.7	85.4	98.9	94.1	91	105.9	125.7	120.5	118.3	104.8	112.6	102.2	119.1	112.4	109.8	109.4	139.3	103.4	Unique	79	High	0	1.749e-05
[K].LALVSNSDEPDTIDYCNLGCR.[A]	1xTMT6plex [N-Term]; 2xCarbamidomethyl [C16; C20]		1	3	4	A0A287GM58	A0A287GM58 [101-121]	0	2641.24	107.2	103.4	90.7	101.2	111.6	111.6	129.3	84.2	74.8	86.1	228.9	208	206.8	214.8	238.4	236.6	276.7	154.4	147.2	131.1	Unique	79	High	0	4.447e-09
[R].DHAPAPAAAAPAPAAAAPK.[K]	1xTMT6plex [N-Term; K19]		1	1	3	F2CSC5	F2CSC5 [187-205]	0	2124.2	94.8	90.6	101.4	100.9	107.8	103.6	91.7	103.7	110.4	95.2	499.3	449.6	569.8	528.5	568.2	541.5	484.4	469.3	536	357.8	Unique	79	High	0	6.948e-08
[K].VAESEEETAGGLLLTQMSK.[E]	1xTMT6plex [N-Term; K19]; 1xOxidation [M17]		1	2	1	F2DDU3	F2DDU3 [169-187]	0	2467.3	100.7	95.2	100.4	109.7	114.3	110.2	88.1	90.1	86.8	104.4	105.2	93.8	112	114	119.6	114.3	92.3	80.9	83.6	77.8	Unique	79	High	0	2.791e-09
[K].ASAASEAIEK.[V]	1xTMT6plex [N-Term; K10]		1	15	1	A0A287QD65	A0A287QD65 [294-303]	0	1434.82	93.7	93.6	98	94.3	105	99.9	102.9	100.7	109.3	102.5	554	521.6	618.8	554.8	621.5	586.3	610	511.6	595.9	432.5	Unique	79	High	0	5.06e-06
[R].ALMATSGNVHAAVER.[L]	1xTMT6plex [N-Term]; 1xOxidation [M3]		1	9	2	F2DL78	F2DL78 [597-611]	0	1771.93	94.3	104.9	117	114.6	103.6	101.3	88.5	92.1	94.3	89.3	277.8	291.1	367.6	335.6	305.2	296.1	261.2	233	255.9	187.5	Unique	79	High	0	5.676e-09
[K].AVGNVNSIIAPALIGK.[D]	1xTMT6plex [N-Term; K16]		1	1	3	F2D4W3	F2D4W3 [70-85]	0	1995.24	97.6	118.6	119.5	120.8	100.1	94.5	95.9	86	85.9	81.1	746.1	855	975.4	919	765.8	717	734.8	565	605.2	442.3	Unique	79	High	0	1.891e-08
[K].NLSESTTEDNLK.[E]	1xTMT6plex [N-Term; K12]		1	10	1	A0A287WQ57	A0A287WQ57 [280-291]	0	1808.96	103	105.6	112.3	107.2	107.3	100.2	91.6	87.6	106.4	78.9	600.3	579.9	698.2	621	625.6	579.7	534.9	438.4	571.1	328	Unique	79	High	0	3.428e-08
[R].ESELIQENFLGVR.[N]	1xTMT6plex [N-Term]		1	1	1	F2CVC1	F2CVC1 [96-108]	0	1762.95	109.8	102.3	106.7	109.4	95.6	101.8	96.4	90	97.5	90.5	125.6	110.3	130.3	124.4	109.5	115.6	110.5	88.4	102.8	73.8	Unique	79	High	0	2.012e-07
[K].GVVATTDPVEACTGVNVAVMVGGFPR.[K]	1xTMT6plex [N-Term]; 1xOxidation [M20]; 1xCarbamidomethyl [C12]		1	6	1	F2D4W6	F2D4W6 [69-94]	0	2848.45	105	119.8	109.8	112	95.5	107.3	98.1	89.7	81.3	81.5	34.5	37.1	38.5	36.6	31.4	35	32.3	25.3	24.6	19.1	Unique	79	High	0	9.995e-10
[K].GEYDESGPAIVHR.[K]	1xTMT6plex [N-Term]		1	4	3	A0A287QWU2	A0A287QWU2 [419-431]	0	1658.83	93.4	92.2	96.3	102.2	100.4	102.1	94.3	99	111.5	108.8	436	405.4	479.7	474.2	469.1	472.8	441.4	396.7	479.4	362	Unique	79	High	0	1.575e-06
[R].QASYDDAGNVVEQSIGAIR.[T]	1xTMT6plex [N-Term]		1	20	1	A0A287LDR1	A0A287LDR1 [236-254]	0	2222.13	98.3	98.7	89.6	91.8	87.2	92.4	97.2	108.8	124.7	111.3	22.4	21.2	21.8	20.8	19.9	20.9	22.2	21.3	26.2	18.1	Unique	79	High	0	2.721e-07
[K].GCVYSYDAVGSYER.[T]	1xTMT6plex [N-Term]; 1xCarbamidomethyl [C2]		1	6	1	A0A287RUQ0	A0A287RUQ0 [160-173]	0	1854.85	110.7	137.2	99.6	118.9	109.6	122.8	130.9	54.1	35.1	81.1	167.1	195.2	160.4	178.4	165.6	183.9	198	70.1	48.8	87.3	Unique	79	High	0	1.081e-08
[K].ACGVTSEGETAK.[C]	1xTMT6plex [N-Term; K12]; 1xCarbamidomethyl [C2]		1	3	2	F2E0S1	F2E0S1 [266-277]	0	1667.87	113.6	131.4	83.3	103.1	111	128	147.5	55	39.2	87.8	939.8	1024.6	735.6	848.1	919.2	1051.4	1223.3	391.1	299.1	517.9	Unique	79	High	0	1.015e-08
[K].DIGEIYQHEQDLEK.[A]	1xTMT6plex [N-Term; K14]		1	1	1	F2DV69	F2DV69 [117-130]	0	2175.13	94.3	90	101.4	99.9	106.3	100.4	109.5	102.5	102.8	92.9	317.2	285.3	363.7	334.1	357.8	334.9	368.9	296.1	318.4	222.8	Unique	79	High	0	1.563e-07
[K].GGGGAGEGFDVTK.[S]	1xTMT6plex [N-Term; K13]		1	8	1	A0A287HI18	A0A287HI18 [49-61]	0	1609.86	100.4	95.5	100.9	99.8	106.2	103.4	100.3	97	100.7	95.7	559.5	501.7	600.3	552.9	592.6	571.9	560.6	464.1	517.3	380.5	Unique	79	High	0	9.013e-09
[K].VTSAEAEGFVR.[R]	1xTMT6plex [N-Term]		1	1	2	F2DAV9	F2DAV9 [28-38]	0	1394.75	100.6	77.7	86.3	84.6	100.4	110.2	94.7	107.5	118.6	119.5	147.2	107.1	134.7	123	146.9	160	138.8	135	159.8	124.6	Unique	79	High	0	2.639e-05
[K].FEELCSNLIDR.[L]	1xTMT6plex [N-Term]; 1xCarbamidomethyl [C5]		1	5	2	F2D5G5	F2D5G5 [350-360]	0	1624.82	108.8	128.5	99.9	107.2	117	118.7	123.5	63.8	52.2	80.4	393.1	437.4	385	385.3	423.2	425.6	447.1	197.9	173.8	207.2	Unique	79	High	0	2.897e-07
[K].ELPPTDADWYYIR.[A]	1xTMT6plex [N-Term]		1	10	11	A0A287R7R1	A0A287R7R1 [58-70]	0	1867.94	103.7	93.4	98.4	98.9	103.4	104.3	99.9	101.7	102	94.3	610.6	518.5	618.2	579.1	609.4	609.9	590	514.4	553.4	396	Unique	79	High	0	6.035e-06
[K].AQTLGDTSSLEFMR.[G]	1xTMT6plex [N-Term]; 1xOxidation [M13]		1	7	1	F2DY59	F2DY59 [655-668]	0	1800.9	105.1	101.3	103.1	99.9	104.2	93.7	86.7	99.1	93.8	113.1	172.1	156.4	180.2	162.7	170.8	152.4	142.4	139.4	141.6	132.1	Unique	79	High	0	7.808e-07
[K].GGLSVNPDFFVDFGTEPEGPSLAHEMR.[Y]	1xTMT6plex [N-Term]; 1xOxidation [M26]		1	6	1	A0A287MBJ7	A0A287MBJ7 [511-537]	0	3150.5	100.4	90.5	105.9	99.9	108.4	103.2	94.1	112.2	96.4	89.1	19.9	16.9	22.4	19.7	21.5	20.3	18.7	19.1	17.6	12.6	Unique	79	High	0	1.018e-05
[K].TIAGNLEGLVK.[R]	1xTMT6plex [N-Term; K11]		1	8	1	F2D1C6	F2D1C6 [353-363]	0	1572.97	100.6	102.8	112.4	112.7	103.4	100.5	96	86.8	97.1	87.6	231.1	222.5	275.5	257.4	237.7	229	220.9	171.1	205.4	143.5	Unique	79	High	0	1.848e-07
[K].GTPAEANAFQEGVR.[A]	1xTMT6plex [N-Term]		1	8	1	Q4A1H2	Q4A1H2 [330-343]	0	1675.86	94.4	75.5	75.2	71.8	101.3	97.2	88.4	118.1	136.6	141.5	214.4	161.6	182.3	162.1	230.3	219.2	201.2	230.4	285.8	229.1	Unique	79	High	0	1.423e-07
[K].VVDECDTLNGCDR.[E]	1xTMT6plex [N-Term]; 2xCarbamidomethyl [C5; C11]		1	2	1	A0A287RM00	A0A287RM00 [172-184]	0	1781.8	151.5	51.1	29.6	39	115.7	141.1	177.3	77.6	44.7	172.4	1262.3	400.9	263.2	323.2	964.4	1166.3	1480.5	555.3	342.9	1023.9	Unique	79	High	0	2.98e-07
[K].DAVIALIDQER.[E]	1xTMT6plex [N-Term]		1	4	2	A0A287EU86	A0A287EU86 [155-165]	0	1471.83	97.7	87.7	93	91.4	100.1	97.8	99.3	107.4	115.8	109.7	311.8	263.7	316.7	290.1	319.6	309.8	317.7	294.3	340.4	249.7	Unique	79	High	0	1.637e-06
[K].LEEIDMLQEVTK.[Q]	1xTMT6plex [N-Term; K12]; 1xOxidation [M6]		1	10	1	A0A287I0D5	A0A287I0D5 [513-524]	0	1922.06	95.9	96.8	106.9	119.1	102.4	95.1	80.6	99.6	91.4	112.2	105.2	100.1	125.2	129.9	112.4	103.5	88.6	93.8	92.4	87.8	Unique	79	High	0	6.476e-06
[KR].QTVSCADILAVAAR.[D]	1xTMT6plex [N-Term]; 1xCarbamidomethyl [C5]		1	2	3	F2E8K5	F2E8K5 [110-123]	0	1703.93	114.3	56.3	51.8	54.2	120.9	129.9	164.4	96.5	73.7	138	750.7	348.5	363.1	354.2	794.6	846.9	1082.2	544.3	445.9	646.5	Unique	79	High	0	1.02e-07
[K].LVPVPPTVTVFK.[I]	1xTMT6plex [N-Term; K12]		1	3	3	A0A287X8V0	A0A287X8V0 [338-349]	0	1755.12	91.4	51.6	56.4	53.4	98.7	96.5	96	148	155.1	153.1	798.6	424.8	525.9	464.6	863.5	837.3	841	1110.9	1249	954.4	Unique	79	High	0	9.432e-05
[R].NFLPGYQQVVK.[G]	1xTMT6plex [N-Term; K11]		1	4	4	F2CWR0	F2CWR0 [163-173]	0	1751.03	104.6	109.1	112.6	111.1	94.5	87.8	86.2	102.8	113.6	77.7	3248.1	3193.7	3731.9	3429	2935.9	2704.8	2682	2741.3	3251.2	1719.7	Unique	79	High	0	1.848e-06
[K].ASSSGASSASK.[A]	1xTMT6plex [N-Term; K11]		1	4	2	F2DUJ6	F2DUJ6 [79-89]	0	1397.76	97.6	114.8	109.9	117.5	95.7	106.4	98.4	90.1	85.7	83.8	2700.8	2995.6	3245	3235	2651.7	2923.1	2730.1	2141.8	2186.8	1655	Unique	79	High	0	1.567e-06
[K].EASWELFTAQAANEGR.[T]	1xTMT6plex [N-Term]		1	1	2	F2CZB1	F2CZB1 [22-37]	0	2008.99	97	94.4	109.6	107.2	101	99.7	91.7	100.4	97.2	101.8	154	141.3	185.8	169.4	160.5	157.2	146	136.9	142.3	115.3	Unique	79	High	0	8.387e-08
[K].DDQGEGYLVDK.[V]	1xTMT6plex [N-Term; K11]		1	5	2	A0A287VF07	A0A287VF07 [262-272]	0	1696.88	99.3	138	146.2	139.9	78.9	82.5	75.3	78.5	84.6	76.8	602.4	789.1	946	843.7	478.9	496.8	457.9	408.8	472.9	332	Unique	79	High	0	6.795e-07
[K].AQLTAAASTPADLIVPVSR.[S]	1xTMT6plex [N-Term]		1	4	1	M0XU77	M0XU77 [219-237]	0	2110.21	102.6	106.9	111	111.5	104.4	92.6	101.5	80.6	101.5	87.3	73.8	72.5	85.2	79.8	75.2	66.1	73.2	49.8	67.3	44.8	Unique	79	High	0	2.137e-08
[R].SIAQQTWADAGPEVADPEVAR.[L]	1xTMT6plex [N-Term]		1	1	1	F2CU19	F2CU19 [19-39]	0	2440.23	74.6	82.7	62.5	80.1	95.6	101.8	94.1	144.4	110.2	153.9	54.6	57	48.8	58.3	70	73.9	69	90.7	74.3	80.3	Unique	78	High	0	5.995e-11
[R].LDEYGNPVTAGHGVGLGSTGAGAHGPGHAGYGSTGTNDTGGHGR.[Q]	1xTMT6plex [N-Term]		1	2	1	Q0GA59	Q0GA59 [53-96]	0	4303.01	101.4	113.9	106.3	112	102.4	97.2	87.1	93.6	84.8	101.4	45.4	48.1	50.8	49.9	45.9	43.2	39.1	36	35	32.4	Unique	78	High	0	6.728e-11
[K].LGSQLDILAPIK.[Y]	1xTMT6plex [N-Term; K12]		1	5	2	M0XCF8	M0XCF8 [194-205]	0	1726.09	101.4	99.9	96.6	95.3	99.4	100.6	96	100.8	111.8	98.2	400	371.5	406.7	373.9	392.3	394.1	379.6	341.6	406.3	276.4	Unique	78	High	0	1.048e-06
[R].IGYSMITDAEEK.[G]	1xTMT6plex [N-Term; K12]; 1xOxidation [M5]		1	6	2	A0A287Q8X7	A0A287Q8X7 [165-176]	0	1830.96	106.3	136.4	118	127.6	96.6	110.6	118.4	67.2	56.8	62.2	219.2	265.3	259.7	261.7	199.4	226.5	244.9	119.1	107.9	91.5	Unique	78	High	0	1.312e-05
[K].SLGADEVMDYK.[T]	1xTMT6plex [N-Term; K11]; 1xOxidation [M8]		1	2	1	F2D8P4	F2D8P4 [201-211]	0	1701.88	101.6	109.6	114.3	118.9	103.2	99.7	91	86	85.2	90.5	400	406.6	480.3	465.3	406.4	389.6	359.1	290.6	309.1	253.9	Unique	78	High	0	7.465e-05
[K].IDEAAQLFEEAR.[A]	1xTMT6plex [N-Term]		1	3	1	F2EBE5	F2EBE5 [487-498]	0	1620.84	100	95.9	85.1	96.1	102.7	104.9	97.2	110.5	106.1	101.6	160.1	144.8	145.4	153.1	164.6	166.7	156.1	152	156.6	116	Unique	78	High	0	7.415e-08
[R].IAVQNAETLSLTSPR.[S]	1xTMT6plex [N-Term]		1	1	1	F2DH88	F2DH88 [21-35]	0	1829.03	105.4	105.1	106.5	114.8	101.3	97.7	89.6	95.8	98.7	85.1	66.2	62.2	71.4	71.7	63.7	60.9	56.4	51.7	57.1	38.1	Unique	78	High	0	1.25e-06
[K].LVPYNPAYQDESVLWTESR.[D]	1xTMT6plex [N-Term]		1	1	3	A0A287H7K2	A0A287H7K2 [127-145]	0	2496.26	97.4	83.5	90.5	91.1	101.8	102.4	101	108.4	119.1	104.7	130.2	105.1	129.1	121.1	136.2	135.8	135.3	124.4	146.6	99.8	Unique	78	High	0	2.01e-09
[K].VSQLGDEAPGVPR.[L]	1xTMT6plex [N-Term]		1	5	1	A0A287PI54	A0A287PI54 [107-119]	0	1553.85	90.2	59.7	57.4	53.4	94.6	100.5	93	151.8	160.2	139.2	135.4	84.5	91.9	79.7	142.2	149.8	140	195.7	221.7	149.1	Unique	78	High	0	1.725e-05
[K].SVDQLPMNVGDAHYDPLFR.[L]	1xTMT6plex [N-Term]; 1xOxidation [M7]		1	8	5	A0A287SCR1	A0A287SCR1 [656-674]	0	2419.19	98.6	72.9	79.6	76.1	96.8	96	90.8	129.1	129.8	130.1	571.5	398.3	492	438.6	561.5	552.2	527.3	642.5	692.9	537.4	Unique	78	High	0	2.723e-08
[R].YGNSTVVENTER.[G]	1xTMT6plex [N-Term]		1	3	1	A0A287WWA1	A0A287WWA1 [329-340]	0	1597.8	103.9	105.8	104.9	111.5	95.5	100.2	87.9	93	110.2	87	363.6	349	391.5	388	334.3	348.1	308.3	279.5	355.3	217.1	Unique	78	High	0	1.319e-07
[R].VTNPATGAQITAR.[I]	1xTMT6plex [N-Term]		1	2	6	F2EAF6	F2EAF6 [90-102]	0	1528.86	100.7	49.9	56	54.1	93.4	88.8	88.7	155.7	170.3	142.4	1243	580.5	737.4	663.3	1152.8	1086.8	1097.1	1650	1936.3	1253.1	Unique	78	High	0	6.11e-08
[R].TLGSTGDYAAAK.[G]	1xTMT6plex [N-Term; K12]		1	2	1	A0A287GI21	A0A287GI21 [286-297]	0	1612.89	129.1	48.4	282.9	258.5	44.3	79.5	74.2	30	29.5	23.6	2018.1	712.8	4721.8	4020.6	693.2	1233.3	1163	403.5	424.9	263.6	Unique	78	High	0	1.537e-07
[K].TVDEIEAELDR.[L]	1xTMT6plex [N-Term]		1	13	1	A0A287N3G0	A0A287N3G0 [335-345]	0	1518.78	103.2	100.9	105.8	90.9	104.2	106	84.4	99.3	97.7	107.6	61.3	56.5	67.1	53.7	62	62.5	50.3	50.7	53.5	45.6	Unique	78	High	0	4.435e-05
[-E].VESSDTIDNVK.[A]	1xTMT6plex [N-Term; K11]		1	1	1	A0A287XMM3	A0A287XMM3 [1-11]; [77-87]; [153-163]	0	1664.91	104.1	72.3	73.6	74.2	103.9	111	99.7	121.4	121.4	118.4	175	114.6	132	124.1	174.9	185.2	168.1	175.3	188	141.9	Unique	78	High	0	3.299e-06
[K].AADDENPEDFIDPETPSGQK.[K]	1xTMT6plex [N-Term; K20]		1	10	1	A0A287KEH4	A0A287KEH4 [80-99]	0	2633.26	95.5	83.9	96.3	83.5	91.7	103.1	106.7	90.1	102.8	146.4	64	53	68.9	55.7	61.5	68.6	71.7	51.9	63.5	70	Unique	78	High	0	2.995e-07
[R].ADQSLIEAGVAR.[E]	1xTMT6plex [N-Term]		1	13	1	A0A287XW61	A0A287XW61 [1041-1052]	0	1458.81	96.1	99	99.1	96.6	106.4	101	99.5	95.3	106.8	100.3	538.5	523.1	592.5	538.5	597	561.8	558.8	458.7	551.8	400.8	Unique	78	High	0	1.183e-07
[K].GDTNTISMSYK.[K]	1xTMT6plex [N-Term; K11]; 1xOxidation [M8]		1	6	2	F2CS51	F2CS51 [123-133]	0	1690.87	103.3	123.1	116.2	118.5	107.6	105.9	96.5	72.3	74.5	82	564.1	633.5	677.5	643.5	588.4	574	528.6	339.3	375.2	319.5	Unique	78	High	0	0.0001803
[R].VVSSMFNTVANK.[K]	1xTMT6plex [N-Term; K12]; 1xOxidation [M5]		1	3	1	M0YMY2	M0YMY2 [314-325]	0	1770.98	106	132.3	136.3	137.4	96	87.6	85	71.8	72.1	75.5	344.4	404.9	472.6	444	312.1	282.3	276.7	200.4	215.8	174.9	Unique	78	High	0	0.0001397
[K].GSLGNAGSSAK.[S]	1xTMT6plex [N-Term; K11]		1	3	1	F2CQT2	F2CQT2 [68-78]	0	1406.8	88.9	110.5	113.9	112.9	99.1	105	80.6	101.9	95.3	92	162.3	190.2	222	205	181.1	190.4	147.6	159.8	160.4	119.8	Unique	78	High	0	1.743e-07
[K].TDADEEEEGSDK.[S]	1xTMT6plex [N-Term; K12]		1	3	2	M0X681	M0X681 [103-114]	0	1782.83	103.5	113.7	112.3	111.6	110.1	103.8	105.7	78.9	80.8	79.5	292	302.4	338.2	313.1	311	290.6	299.1	191.3	210.2	159.9	Unique	78	High	0	1.189e-08
[K].AFSIEDAVGK.[D]	1xTMT6plex [N-Term; K10]		1	1	2	F4YGP3	F4YGP3 [161-170]	0	1494.86	91.2	88.5	91.1	92.8	102.3	101.8	96	111.5	111	113.8	646.3	590.8	689.2	654.2	725.7	715.6	681.9	678.6	724.6	575	Unique	78	High	0	3.027e-06
[K].DSTQVVANLQR.[Q]	1xTMT6plex [N-Term]		1	3	2	M0WPG8	M0WPG8 [101-111]	0	1459.81	97.9	90.8	95.3	87.4	107.3	101.2	106	103.2	110.7	100.2	724.2	632.8	752.1	642.7	794	742.9	785.5	655.1	754	528.2	Unique	78	High	0	1.602e-06
[R].ESFALTPALVK.[D]	1xTMT6plex [N-Term; K11]		1	4	2	F2CVL1	F2CVL1 [314-324]	0	1633.99	94.9	85.9	93.6	88.9	106.9	99.7	101.5	106.8	116.4	105.4	484.3	413.1	509.6	451.2	546	504.9	518.9	468	547.1	383.3	Unique	78	High	0	1.826e-05
[K].NILESVGAEADEEK.[L]	1xTMT6plex [N-Term; K14]		1	1	1	M0V315	M0V315 [25-38]	0	1962.04	106.3	105.9	111.4	106.6	104.3	98.3	95.2	92.2	102.1	77.7	310	291.2	346.6	309.2	304.5	284.5	278.4	231	274.3	161.5	Unique	78	High	0	3.291e-08
[R].ETAGTHDADR.[G]	1xTMT6plex [N-Term]		1	2	1	A0A287P198	A0A287P198 [266-275]	0	1301.63	93.6	159.7	166.7	172.2	93.6	78.8	66	63.5	52.9	53.1	76.4	122.9	145.3	139.8	76.5	63.9	54	44.5	39.8	30.9	Unique	78	High	0	2.436e-05
[K].DGYMISSGQPVNEYIDAAVR.[H]	1xTMT6plex [N-Term]; 1xOxidation [M4]		1	3	1	A0A287QUI2	A0A287QUI2 [188-207]	0	2430.18	103.4	85.4	91.7	90.3	108.3	94.2	101.7	105.5	107.8	111.8	63.8	49.7	60.4	55.4	66.9	57.7	62.9	55.9	61.3	49.2	Unique	78	High	0	6.846e-09
[K].YPYTGSLDCAMQTMK.[T]	1xTMT6plex [N-Term; K15]; 2xOxidation [M11; M14]; 1xCarbamidomethyl [C9]		1	4	2	A0A287F0Q7	A0A287F0Q7 [247-261]	0	2256.08	102.3	112.7	107.2	106.5	108.5	102.9	97.4	86.6	90.5	85.4	408.1	424.1	456.4	422.6	433.5	407.6	389.7	296.8	333	243.1	Unique	78	High	0	5.287e-07
[K].AVGVAVTATK.[D]	1xTMT6plex [N-Term; K10]		1	1	1	F2DI98	F2DI98 [150-159]	0	1374.87	94.5	69.6	68.9	66	101.6	108.8	102.7	126.9	131	129.9	290.4	201.6	226	201.8	312.5	331.9	316.3	334.8	370.8	284.6	Unique	78	High	0	5.811e-06
[R].NVGDLSGGELQR.[F]	1xTMT6plex [N-Term]		1	11	1	A0A287NTT5	A0A287NTT5 [214-225]	0	1473.79	102.9	92.8	102.6	96.5	104	91.3	94.3	102.7	120.3	92.6	541.9	460.6	576.6	505.1	547.9	477	497.9	464.4	583.4	347.6	Unique	78	High	0	1.695e-07
[K].SYQEEVDNLTK.[R]	1xTMT6plex [N-Term; K11]		1	2	1	A0A287N3A5	A0A287N3A5 [97-107]	0	1783.95	101.2	118.1	119.5	112.2	100.3	97.5	93	84.5	85.4	88.3	153.7	169.1	193.8	169.6	152.5	147.1	141.6	110.3	119.6	95.7	Unique	78	High	0	2.508e-07
[R].AILDAGDAMAGER.[V]	1xTMT6plex [N-Term]; 1xOxidation [M9]		1	3	1	F2DII7	F2DII7 [38-50]	0	1534.77	99	106.2	105.3	107.9	105.2	96.6	99.1	94.8	88.8	97.2	227	229.4	257.6	245.9	241.3	219.7	227.6	186.6	187.6	158.8	Unique	78	High	0	2.303e-05
[K].ADFITYYEDAQTR.[R]	1xTMT6plex [N-Term]		1	5	2	F2CR67	F2CR67 [141-153]	0	1821.89	106	65.1	69.3	66.6	100.7	99	93.5	130.2	142.1	127.3	453.7	262.8	316.7	283.7	431.2	420.7	401.2	478.7	560.5	388.7	Unique	78	High	0	3.754e-08
[R].EAVTTLLLMVNEATR.[F]	1xTMT6plex [N-Term]; 1xOxidation [M9]		1	2	1	A0A287SRS7	A0A287SRS7 [164-178]	0	1906.05	90.7	83.7	90	117	113.2	128.3	101.8	96.2	80.8	98.3	29	25.2	30.7	37.2	36.2	40.7	32.6	26.4	23.8	22.4	Unique	78	High	0	8.403e-08
[K].GGAWFLGATEPYHVVVFK.[K]	1xTMT6plex [N-Term; K18]		1	3	1	F2E8J4	F2E8J4 [182-199]	0	2436.35	98.6	128	131.5	117.5	107.8	106	107.2	71.7	67.7	63.8	211.7	259	301.3	250.8	231.5	225.8	230.7	132.2	133.9	97.7	Unique	78	High	0	2.897e-09
[K].IDIAPVCEGAVQHVASK.[R]	1xTMT6plex [N-Term; K17]; 1xCarbamidomethyl [C7]		1	5	2	A0A287SI94	A0A287SI94 [222-238]	0	2252.25	103.2	111.7	93.4	101.8	108.8	117.2	126.7	79.6	71	86.7	386.8	394.8	373.6	379.6	408.3	436.2	476.1	256.3	245.4	231.8	Unique	78	High	0	2.042e-09
[R].SGGQLGSGLIK.[S]	1xTMT6plex [N-Term; K11]		1	1	1	F2DZN2	F2DZN2 [58-68]	0	1474.9	104.8	93.6	99.5	94.9	97.6	94.3	96.7	105.4	121.7	91.5	461.7	388.7	467.9	416	430.5	412.6	427.1	398.7	494.2	287.4	Unique	78	High	0	5.281e-07
[K].IHGHAGAGELDAPGALSPTDQVLLAR.[H]	1xTMT6plex [N-Term]		1	3	1	A0A287X441	A0A287X441 [74-99]	0	2795.5	86.8	158.1	104.6	131	95.1	91.8	83.3	83.5	84.3	81.5	139	238.6	178.8	208.6	152.5	146	133.7	114.9	124.4	93.1	Unique	78	High	0	1.556e-11
[K].GIEADGMEALYK.[K]	1xTMT6plex [N-Term; K12]; 1xOxidation [M7]		1	6	1	A0A287IFP9	A0A287IFP9 [315-326]	0	1770.93	99.4	98.5	97.3	96.2	110.2	109.6	89.8	95.7	97.5	105.9	218.5	204	228.3	210.2	242.5	239.2	197.9	180.6	197.4	166	Unique	78	High	0	0.0001167
[R].GDPIEFELGTGQVIK.[G]	1xTMT6plex [N-Term; K15]		1	3	2	F2DA67	F2DA67 [74-88]	0	2061.16	98.7	80.1	85.2	81.7	108.5	101.7	99.4	112.3	118.2	114.1	287.4	219.8	264.9	236.6	316.3	293.9	290.1	280.9	317.1	236.9	Unique	78	High	0	6.015e-06
[K].LANSVDVASLR.[DH]	1xTMT6plex [N-Term]		1	14	2	F2DQW5	F2DQW5 [185-195]	0	1373.79	98.7	108.4	113	109.8	97.9	93.8	94.9	94.3	100.4	88.8	827.3	855.7	1010.7	914.7	820.7	780	797.5	678.6	775.4	530.6	Unique	78	High	0	4.314e-06
[K].TTPYDELVEEIK.[A]	1xTMT6plex [N-Term; K12]		1	1	1	M0XRT0	M0XRT0 [299-310]	0	1895.04	106.6	100.3	115.2	114.6	102.6	100.5	95.1	95	96.8	73.3	122.3	108.5	141	130.7	117.8	114.4	109.4	93.6	102.3	60	Unique	78	High	0	1.042e-05
[K].INQTVSYDPEVTAFVEK.[G]	1xTMT6plex [N-Term; K17]		1	4	2	A0A287RSM2	A0A287RSM2 [72-88]	0	2398.29	98.7	61.7	73.8	73.9	126	132.4	110.7	115.7	106.8	100.3	156.4	92.2	124.9	116.5	199.9	208.4	176	157.5	156	113.4	Unique	78	High	0	6.841e-08
[K].GDAADVHVLR.[E]	1xTMT6plex [N-Term]		1	2	1	F2EKR2	F2EKR2 [20-29]	0	1281.71	101.5	195.5	177.1	209.3	70.7	82.7	74.3	29.6	30.5	28.8	942.8	1711.4	1755.1	1933.4	657.1	762.1	691.7	236.5	260.8	190.8	Unique	78	High	0	2.534e-05
[K].VPITLDFDDIR.[S]	1xTMT6plex [N-Term]		1	4	2	M0UP66	M0UP66 [140-150]	0	1532.85	96.9	81.1	81.8	79.8	103.1	103.7	103.3	116.7	119.6	114.1	1075.3	847.9	968.4	881.2	1144.9	1141.9	1149.3	1112	1222.7	903	Unique	78	High	0	5.179e-06
[R].AAETQAQGEDK.[V]	1xTMT6plex [N-Term; K11]		1	4	1	F2DNE8	F2DNE8 [174-184]	0	1605.85	96.2	176.1	183.3	179.7	79.7	79.6	69.5	44.9	45.3	45.8	277.8	479.4	565.1	516.2	230.5	228.3	201.2	111.4	120.6	94.3	Unique	78	High	0	1.606e-07
[K].QGITVTQTAVPGGR.[I]	1xTMT6plex [N-Term]		1	4	3	F2DNE8	F2DNE8 [98-111]	0	1613.92	104.1	169.4	179.8	172.5	83.7	75.4	74.1	48.8	50.4	41.9	811.1	1244.4	1495.9	1337.4	652.6	583	578.9	326.6	362	232.9	Unique	78	High	0	7.133e-08
[-K].MGDSSVEVTEENR.[D]	1xTMT6plex [N-Term]; 1xOxidation [M1]		1	7	2	A0A287T504	A0A287T504 [170-182]	0	1697.78	110	108.8	102	104.3	110.6	109.8	99.9	82.7	85.5	86.4	486	452.8	481	458.4	488.9	481.4	442.6	313.6	347.9	272.3	Unique	78	High	0	0.000417
[R].GTNAPAGGTVASSR.[G]	1xTMT6plex [N-Term]		1	3	1	A0A287GI21	A0A287GI21 [176-189]	0	1474.78	105.8	190.6	204.1	207	73	73	65.1	28.1	28.6	24.8	715.9	1215.9	1474.2	1392.7	494.2	490	441.3	163.1	178.6	119.6	Unique	78	High	0	3.043e-09
[R].NTALEHIER.[H]	1xTMT6plex [N-Term]		1	6	1	F2D677	F2D677 [180-188]	0	1311.72	97.3	82.6	77.1	84.2	94.8	88.9	84.2	132.6	131	127.3	73.3	58.7	62	63.1	71.5	66.5	63.6	85.8	91	68.4	Unique	78	High	0	1.605e-05
[K].DAWDTSVISEIK.[V]	1xTMT6plex [N-Term; K12]		1	14	2	A0A0U2S9G2	A0A0U2S9G2 [129-140]	0	1822	105.1	77.5	77.2	72.6	101.4	99.3	96.1	122.7	123.9	124.2	231.8	161	181.7	159.1	223.8	217.2	212.3	232.4	251.6	195.3	Unique	78	High	0	3.282e-08
[K].FAATTALAALR.[A]	1xTMT6plex [N-Term]		1	8	2	A0A287WND1	A0A287WND1 [172-182]	0	1334.8	92.4	38.7	39.2	37	69.8	71.6	71.7	184.3	214.5	180.8	650.6	256.5	294.8	258.7	492	500.5	505.7	1114.3	1391.4	907.7	Unique	78	High	0	7.627e-07
[K].GQCSDAYSYPK.[D]	1xTMT6plex [N-Term; K11]; 1xCarbamidomethyl [C3]		1	4	3	M0W099	M0W099 [224-234]	0	1733.86	137.8	43.4	39.7	39.8	126.7	73.7	109.8	138	82.8	208.3	4746.7	1408.1	1458.6	1364.4	4369.5	2520.2	3792.5	4082.1	2627.2	5116.4	Unique	78	High	0	1.633e-06
[K].IQLDETTLSEQYPK.[D]	1xTMT6plex [N-Term; K14]		1	6	2	F2EB17	F2EB17 [449-462]	0	2123.16	98.1	81.6	91.5	89	106.6	100	99.6	116	111.9	105.6	408.1	319.9	406.3	368.4	443.8	412.9	415.3	414.5	429.1	313.3	Unique	78	High	0	5.697e-08
[K].SQASALEAHAAPNCK.[V]	1xTMT6plex [N-Term; K15]; 1xCarbamidomethyl [C14]		1	8	3	F2D4W6	F2D4W6 [113-127]	0	2013.06	110.4	176.9	125.1	151.6	99.5	112.9	130.6	32.6	20	40.3	646.4	976.1	781.4	882.6	583	656.1	766.1	164	108	168.1	Unique	78	High	0	6.364e-09
[R].SAAESAGDDGAR.[D]	1xTMT6plex [N-Term]		1	1	1	F2E3M7	F2E3M7 [16-27]	0	1335.63	90.8	108.3	79.6	105.2	90.9	110.8	85.9	122.1	88.9	117.7	142.4	160	133.2	164	142.6	172.4	135.1	164.4	128.4	131.6	Unique	78	High	0	1.268e-07
[K].TLSIIDSGVGMTK.[S]	1xTMT6plex [N-Term; K13]; 1xOxidation [M11]		1	1	1	F2CRR4	F2CRR4 [86-98]	0	1796.02	105.5	125.1	132.1	128.3	103.2	90.2	82.1	82.1	74.6	76.8	164.4	183.7	219.6	198.8	161	139.5	128.3	109.9	107.1	85.3	Unique	78	High	0	2.988e-07
[K].ENSDLIIIDTSGR.[H]	1xTMT6plex [N-Term]		1	10	1	A0A287GCS4	A0A287GCS4 [189-201]	0	1661.89	100	90.1	98.4	92.5	106.7	99.1	93.9	105.5	110.5	103.3	242.9	206.3	255.1	223.6	259.6	239.1	228.8	220.1	247.3	179	Unique	78	High	0	1.102e-07
[R].EEGCEGGGAVCGR.[L]	1xTMT6plex [N-Term]; 2xCarbamidomethyl [C4; C11]		1	1	1	F2E5X4	F2E5X4 [74-86]	0	1566.68	136.7	66.8	31.9	48.6	140.3	169	238.6	45.4	18.1	104.4	365.7	168.5	91.2	129.3	375.7	448.6	639.9	104.3	44.7	199.2	Unique	78	High	0	4.069e-09
[K].SLLDSNLEDGR.[Y]	1xTMT6plex [N-Term]		1	2	1	A0A287LB74	A0A287LB74 [657-667]	0	1447.76	100.3	88.2	90.5	85.3	104.9	98.7	98.8	107.3	119.1	106.8	215.3	178.4	207.4	182	225.4	210.3	212.6	197.8	235.5	163.5	Unique	78	High	0	1.328e-06
[R].KEPGQAGDAGATGTGA.[-]	1xTMT6plex [N-Term; K1]		1	1	1	F2CT65	F2CT65 [67-82]	1	1845.97	98.5	203.3	214.2	217.6	66.7	65.4	64	23.3	23.9	23.1	258.3	502.4	599.2	567.3	175.1	170.1	168.1	52.4	57.8	43.2	Unique	78	High	0	1.477e-05
[R].CAGNDDIITIK.[A]	1xTMT6plex [N-Term; K11]; 1xCarbamidomethyl [C1]		1	1	2	F2DWS1	F2DWS1 [81-91]	0	1677.92	121.8	115.8	87.9	99.8	114.7	123.3	134.2	70	49	83.3	731.5	655.5	563.3	596.2	689.5	734.8	807.9	361	271.1	356.8	Unique	77	High	0	3.165e-06
[K].AEEAAAGASEGLSEFQK.[K]	1xTMT6plex [N-Term; K17]		1	7	1	A0A287TH02	A0A287TH02 [434-450]	0	2153.11	97	95.9	101.1	102.3	102.3	104.6	95.6	98.1	105.4	97.6	179.2	166.9	199.3	187.9	189.1	191.7	177	155.6	179.4	128.5	Unique	77	High	0	4.929e-09
[R].AEAAAATGGASSTGDVQR.[L]	1xTMT6plex [N-Term]		1	9	1	F2DV72	F2DV72 [103-120]	0	1848.92	116.9	92.6	73.3	60.4	102.5	98.5	84.2	130	136.7	105	24.5	18.3	16.4	12.6	21.5	20.5	17.7	23.4	26.4	15.7	Unique	77	High	0	6.901e-05
[R].DNIGGSAYGGQR.[S]	1xTMT6plex [N-Term]		1	8	1	A0A287NUH1	A0A287NUH1 [133-144]	0	1423.71	99.6	89.9	101.9	94.9	101.9	97.2	98	102.2	110.3	104.1	363.3	309.1	396.5	344	371.9	351.7	358.1	320	370.7	270.7	Unique	77	High	0	1.06e-06
[K].TESETGGGFSHVE.[-]	1xTMT6plex [N-Term]		1	2	1	F2CTC0	F2CTC0 [192-204]	0	1565.73	89	113	115.7	102	105.5	107.4	107.8	97.1	84.4	78.2	66.7	79.8	92.5	76	79.1	79.9	81	62.5	58.3	41.8	Unique	77	High	0	1.599e-06
[K].IYSEMIGNVMTDAR.[S]	1xTMT6plex [N-Term]; 2xOxidation [M5; M10]		1	14	2	A0A287W6A4	A0A287W6A4 [289-302]	0	1860.9	104.8	105.9	108.5	109.3	114.5	107.6	96.1	86.8	79.2	87.3	512.4	487.9	566	531.5	560.6	522.1	471.3	364.6	356.9	304.4	Unique	77	High	0	8.132e-06
[KR].FSSEDISGQNQVK.[A]	1xTMT6plex [N-Term; K13]		1	7	2	F2D2D1	F2D2D1 [58-70]	0	1897.01	96.5	105.8	109.9	111.5	97.8	105.1	94.2	89.5	94	95.8	223.1	230.7	271.3	256.4	226.3	241.2	218.3	177.7	200.3	158	Unique	77	High	0	6.403e-07
[K].EWLSDSAIGSNPVLR.[L]	1xTMT6plex [N-Term]		1	3	1	F2E4V3	F2E4V3 [91-105]	0	1873	98	100	96.5	101.4	88.6	86.5	79.9	116.6	117.1	115.4	109.1	104.9	114.7	112.3	98.7	95.6	89.2	111.5	120.1	91.6	Unique	77	High	0	2.231e-07
[R].GLELQSAAESK.[H]	1xTMT6plex [N-Term; K11]		1	3	2	M0WE81	M0WE81 [1115-1125]	0	1590.91	98.3	99.6	97.9	100.2	112.2	116.5	103.3	94	85.9	92.1	249.6	238.3	265.4	253.1	285.1	293.6	263	204.9	200.9	166.7	Unique	77	High	0	1.516e-06
[K].EIQPAVADVVSADEFEYK.[D]	1xTMT6plex [N-Term; K18]		1	5	1	M0XQ24	M0XQ24 [549-566]	0	2468.3	103.8	76.9	76.9	77.2	107.4	99.3	86.1	119.3	119.5	133.6	31.5	22	24.9	23.3	32.6	29.9	26.2	31.1	33.4	28.9	Unique	77	High	0	7.351e-06
[R].EAIDSGNALR.[R]	1xTMT6plex [N-Term]		1	10	1	A0A287TFX2	A0A287TFX2 [622-631]	0	1274.69	100.2	105.2	103.3	104.8	107.1	93	88.7	109	98.6	90	86	85.1	94.6	89.4	92	79.2	76.3	80.3	78	55.1	Unique	77	High	0	0.0002201
[K].TLPSSGSNFVSSASAPR.[L]	1xTMT6plex [N-Term]		1	11	1	A0A287W4F7	A0A287W4F7 [264-280]	0	1893.99	88.7	76.5	91.1	82	110.1	101.4	98.5	118.6	122	111.2	169	137.5	185.3	155.4	210	191.8	188.3	194.2	214.2	151.1	Unique	77	High	0	4.538e-08
[R].DTAEESGLLFK.[K]	1xTMT6plex [N-Term; K11]		1	6	2	A0A287EJZ6	A0A287EJZ6 [745-755]	0	1667.93	106.9	92.4	100.8	94.1	101.2	105.6	96.2	102.3	103.1	97.3	483.7	394.2	486.5	423.5	458.4	474.3	436.2	397.4	429.8	314	Unique	77	High	0	5.023e-07
[R].LLYMHGHGGGDQTDAPSK.[T]	1xTMT6plex [N-Term; K18]; 1xOxidation [M4]		1	1	2	F2CRU2	F2CRU2 [308-325]	0	2358.19	101.6	140.4	147.7	154.6	91.1	86.6	71.6	71.2	68.8	66.3	199.5	259.8	309.5	301.9	179	168.8	140.8	120.1	124.4	92.8	Unique	77	High	0	1.104e-05
[K-].ADGSAATALAEQGGGVR.[C]	1xTMT6plex [N-Term]		1	8	2	A0A287W884	A0A287W884 [76-92]	0	1759.91	104.1	91.7	102.4	110.5	102.2	103	89.8	97.7	92.9	105.6	123.4	102.4	129.5	130.3	121.2	121.2	106.7	99.5	101.5	89.3	Unique	77	High	0	5.744e-09
[R].ESALLYDEQLSSASNK.[Q]	1xTMT6plex [N-Term; K16]		1	12	1	A0A287MYC1	A0A287MYC1 [321-336]	0	2213.17	96.2	89.6	88.8	96.6	112.3	110.3	95.5	99.9	106.7	104	119.8	105.2	118	119.7	140	136.4	119.3	106.9	122.5	92.4	Unique	77	High	0	6.287e-09
[R].VEIASLTGPDQEMEK.[R]	1xTMT6plex [N-Term; K15]; 1xOxidation [M13]		1	9	1	F2DY97	F2DY97 [311-325]	0	2121.11	101.5	94.1	100	100.5	110.1	112.6	75.9	105.3	96.4	103.7	100.6	87.9	105.8	99.1	109.3	110.8	75.4	89.7	88.1	73.3	Unique	77	High	0	1.012e-05
[K].QEAAAAAAVAEVVAPEADSK.[V]	1xTMT6plex [N-Term; K20]		1	1	2	F2ECB2	F2ECB2 [77-96]	0	2356.28	91.3	93.2	121.1	115.8	103.9	82.9	89.6	103.5	108.3	90.5	37.5	36.1	53.1	47.3	42.7	33.8	36.9	36.5	41	26.5	Unique	77	High	0	2.136e-06
[R].AYATDVLSDGPVDNEK.[LI]	1xTMT6plex [N-Term; K16]		1	7	1	A0A287FCC2	A0A287FCC2 [483-498]	0	2152.12	101.8	107.6	97.9	99.1	106	110	96.9	92.1	91.4	97.4	107.6	107.2	110.4	104.2	112.1	115.4	102.7	83.6	89	73.4	Unique	77	High	0	4.099e-08
[K].SAGILCSYDPNVR.[L]	1xTMT6plex [N-Term]; 1xCarbamidomethyl [C6]		1	11	2	A0A287WYA4	A0A287WYA4 [171-183]	0	1680.86	101.5	89.3	97.6	90.2	105.3	103	104.6	98.9	115.2	94.4	377	312.5	387.1	333.1	391.4	379.8	389.5	315.5	394.4	250.1	Unique	77	High	0	6.925e-08
[K].DLGVMFIETSAK.[A]	1xTMT6plex [N-Term; K12]; 1xOxidation [M5]		1	3	2	M0XW33	M0XW33 [143-154]	0	1784.99	102.5	98	100.5	103.2	105.4	105.3	89.1	96.7	98.1	101.2	217.3	195.7	227.4	217.5	223.6	221.5	189.3	176	191.6	152.9	Unique	77	High	0	1.443e-05
[R].DNPGSISLNYATFQPGTTVR.[D]	1xTMT6plex [N-Term]		1	1	2	Q8S3U1	Q8S3U1 [203-222]	0	2367.21	91.5	28	34.9	34.5	84.2	87	84.4	186	193.7	175.8	183.4	52.9	74.6	68.9	169	173.1	169.7	320.4	358	251.4	Unique	77	High	0	1.151e-10
[R].VEAMIEDLEPFEGQSLLDAK.[C]	1xTMT6plex [N-Term; K20]; 1xOxidation [M4]		1	5	1	A0A287X6Z0	A0A287X6Z0 [391-410]	0	2708.41	102	89	82.7	94.5	106.6	109.1	106.9	103	96.5	109.7	89.2	73.4	77.2	82.2	93.3	94.7	93.7	77.4	77.8	68.4	Unique	77	High	0	4.304e-09
[K].HLHGGQPEEGR.[G]	1xTMT6plex [N-Term]		1	1	1	F2E9N0	F2E9N0 [335-345]	0	1445.74	102.8	118.5	109.3	122.6	118.8	122.4	102.9	79.6	58.3	64.8	387.3	420.6	439.2	459.2	447.6	457.6	388.6	257.3	202.3	174	Unique	77	High	0	6.663e-06
[K].LIDENVSTQLK.[E]	1xTMT6plex [N-Term; K11]		1	2	2	M0VS36	M0VS36 [344-354]	0	1718.01	105.6	82.1	104.9	83.7	109.7	91.6	97.9	97.9	122.3	104.3	570.5	417.6	604.8	449.7	592.7	490.7	530.1	454.1	608.3	401.6	Unique	77	High	0	5.158e-07
[K].EAEIAENNAQIQEVQER.[I]	1xTMT6plex [N-Term]		1	3	1	F2E5T3	F2E5T3 [464-480]	0	2200.1	97.7	96.1	108.5	92	83.5	102.1	87.6	112	111.8	108.8	53.4	49.5	63.3	50	45.7	55.4	48	52.6	56.3	42.4	Unique	77	High	0	4.516e-09
[K].VFLQQQCSPVPMPQR.[I]	1xTMT6plex [N-Term]; 1xOxidation [M12]; 1xCarbamidomethyl [C7]		1	2	15	A0A287EFG2	A0A287EFG2 [150-164]	0	2060.06	96.7	192.7	110.3	137.1	83.4	88.4	96.5	64.2	61.9	68.7	1441.4	2706.7	1754.6	2032.7	1244.5	1307.3	1441.3	822.1	850.6	730.2	Unique	77	High	0	2.75e-05
[K].HITPVNENTIPTGEIMSVQDTPFDFTTEHR.[I]	1xTMT6plex [N-Term]; 1xOxidation [M16]		1	2	1	M0YXN7	M0YXN7 [193-222]	0	3671.78	116.4	89.5	112.2	88.8	117	119.3	90	79.2	95.8	91.7	17.8	12.9	18.3	13.5	17.9	18.1	13.8	10.4	13.5	10	Unique	77	High	0	4.563e-09
[K].TAIMAIGVDEEPSK.[T]	1xTMT6plex [N-Term; K14]; 1xOxidation [M4]		1	2	3	F2D807	F2D807 [584-597]	0	1935.05	98.3	104.5	94.5	100.6	91.7	97	95.8	102.9	109.4	105.2	247	247.6	253.4	251.3	230.7	242	241.3	222	253.4	188.6	Unique	77	High	0	0.0002028
[K].AAAAAAASDK.[E]	1xTMT6plex [N-Term; K10]		1	1	1	F2CR14	F2CR14 [150-159]	0	1304.76	99.9	114.6	115.3	119	110.9	101.5	103	84.3	79.4	72.2	108.9	117.8	134.1	129	121	109.8	112.6	78.9	79.8	56.1	Unique	77	High	0	3.846e-06
[M].GFIGDQVESIR.[S]	1xTMT6plex [N-Term]		1	1	2	M0Z5I3	M0Z5I3 [2-12]	0	1449.79	92.5	93.8	94.7	92.5	100.5	98.1	98.4	108.3	111	110.2	1419.5	1356	1550.4	1411.5	1543.8	1493.3	1513.9	1426.8	1568.6	1205.3	Unique	77	High	0	2.377e-06
[K].VPEGFDYDLYNR.[N]	1xTMT6plex [N-Term]		1	3	4	M0XJL4	M0XJL4 [61-72]	0	1716.84	99.5	89	85.9	89.6	101.5	100.5	100.3	113.5	112.1	108.2	452.6	381.3	416.7	404.9	461.8	453.3	456.9	443.2	469.7	350.9	Unique	77	High	0	1.476e-05
[R].GGADQFIEEAER.[S]	1xTMT6plex [N-Term]		1	7	1	A0A287TMC1	A0A287TMC1 [378-389]	0	1550.76	101.9	95.1	96.8	88.2	105.5	97.7	105.8	104.2	104.5	100.4	469	412.6	475.5	403.6	486.2	446.2	488	412	443.1	329.7	Unique	77	High	0	1.501e-07
[K].SEPIPEANNEPVK.[V]	1xTMT6plex [N-Term; K13]		1	4	6	A0A287NWJ5	A0A287NWJ5 [419-431]	0	1882.03	99.6	97.6	98.2	97.8	103.2	97.8	96.2	106	108.2	95.4	1383.5	1277.3	1454.7	1350.5	1434.7	1347.2	1339.3	1263.9	1384.9	944.5	Unique	77	High	0	0.0001417
[K].LFEIGAGTSEIR.[R]	1xTMT6plex [N-Term]		1	7	1	F2E4R5	F2E4R5 [413-424]	0	1521.85	89.6	105.4	111.8	112.2	105.1	92.1	86	101.9	97.8	98	145.8	161.6	194.1	181.4	171	148.6	140.2	142.4	146.6	113.7	Unique	77	High	0	4.065e-06
[K].AAQDIALAELAPTHPIR.[L]	1xTMT6plex [N-Term]		1	11	3	A0A287ILT4	A0A287ILT4 [162-178]	0	2016.14	86.3	94.7	112.1	107.7	91.3	91.3	86.6	110.5	112.2	107.2	364.2	377	505	452.3	386	382.6	366.6	400.8	436.4	322.9	Unique	77	High	0	1.695e-08
[K].EVVEAMEGQLK.[R]	1xTMT6plex [N-Term; K11]; 1xOxidation [M6]		1	5	2	A0A287E525	A0A287E525 [285-295]	0	1706.94	100.9	96	97.5	95.4	109.8	101.6	97	101.2	100.4	100.3	189.6	170	195.5	178.4	206.6	189.5	182.8	163.3	173.8	134.4	Unique	77	High	0	0.0002458
[K].QSLDQADAANIQVVMK.[T]	1xTMT6plex [N-Term; K16]; 1xOxidation [M15]		1	7	2	A0A287VGE3	A0A287VGE3 [428-443]	0	2205.19	92.4	92.1	95.9	99.9	107.4	99.2	88	110.2	116	99	160.1	150.5	177.4	172.2	186.2	170.6	152.8	164	185.2	122.3	Unique	77	High	0	9.511e-08
[K].SADQLPMNVGDK.[H]	1xTMT6plex [N-Term; K12]; 1xOxidation [M7]		1	12	1	A0A287SCI5	A0A287SCI5 [626-637]	0	1748.93	104.2	57.1	61.2	56.3	108.1	104.5	98.8	133.8	132.3	143.7	578.1	298.8	362.2	310.6	600.3	575.3	549.4	637.6	676.3	568.5	Unique	77	High	0	1.711e-05
[R].VLALPGACGEPASVLNK.[C]	1xTMT6plex [N-Term; K17]; 1xCarbamidomethyl [C8]		1	3	2	A0A287UTG0	A0A287UTG0 [101-117]	0	2154.24	106.5	95.4	85.1	92.8	105.7	100.9	113.7	91.5	93.5	114.9	329.1	277.8	280.8	285.2	326.9	309.6	352.3	242.8	266.2	253.3	Unique	77	High	0	3.686e-05
[K].SCEATEAAGK.[K]	1xTMT6plex [N-Term; K10]; 1xCarbamidomethyl [C2]		1	2	1	A0A287EE26	A0A287EE26 [82-91]	0	1481.77	131.2	80.1	57.9	65.4	126.8	128.4	151.2	70.6	59.6	128.7	355.2	204.5	167.2	176.1	343.8	345.2	410.5	164.3	148.7	248.6	Unique	77	High	0	2.724e-06
[R].SVEAISACLK.[A]	1xTMT6plex [N-Term; K10]; 1xCarbamidomethyl [C8]		1	9	2	A0A287QXY8	A0A287QXY8 [42-51]	0	1535.89	111.3	122.8	95	109.3	115.8	122.9	139	60.7	43	80.1	738.4	767.8	672.5	721.1	768.8	809.2	924.4	345.7	262.7	378.9	Unique	77	High	0	2.598e-06
[R].VIAESLSEEEIGGLR.[E]	1xTMT6plex [N-Term]		1	5	1	F2E564	F2E564 [343-357]	0	1831	122.3	100.5	96.9	97.1	92.7	91.3	93.2	96.5	112.9	96.6	39.4	30.5	33.3	31.1	29.9	29.2	30.1	26.7	33.5	22.2	Unique	77	High	0	3.718e-05
[R].FLANVDPVDVAR.[S]	1xTMT6plex [N-Term]		1	11	3	A0A287EJK8	A0A287EJK8 [280-291]	0	1544.86	97.7	98.6	104.1	100.1	105	102.5	103.4	98.3	98.8	91.5	1430.5	1360.2	1626.6	1457.6	1537.8	1488.9	1517.5	1235.7	1332.8	955.5	Unique	77	High	0	2.507e-07
[K].TIEVDNTDAEGR.[L]	1xTMT6plex [N-Term]		1	4	1	A0A287EW72	A0A287EW72 [375-386]	0	1548.77	96.4	93.6	86.7	89.4	120	109.2	102.6	100.2	103.6	98.2	169.9	155.5	163.1	156.7	211.6	190.9	181.2	151.6	168.2	123.4	Unique	77	High	0	1.786e-07
[K].ECQELGVLVDR.[D]	1xTMT6plex [N-Term]; 1xCarbamidomethyl [C2]		1	10	1	F2E412	F2E412 [371-381]	0	1546.81	109.1	138.2	101.8	125.2	108.2	121.1	124.5	50.7	44.3	77.1	141.6	169.1	141	161.6	140.6	156	162	56.5	53	71.4	Unique	77	High	0	4.757e-07
[K].YNAGMSHTNQDLTASLMLNNK.[G]	1xTMT6plex [N-Term; K21]; 2xOxidation [M5; M17]		1	6	3	A0A287GFQ6	A0A287GFQ6 [214-234]	0	2813.4	101.5	114.5	105.8	108.1	109.1	108.8	93.4	89.4	79.8	89.7	241.9	257.2	269.1	256.2	260.3	257.4	223.1	183	175.3	152.5	Unique	77	High	0	1.775e-06
[K].TSFWEAEPSAASAVSS.[-]	1xTMT6plex [N-Term]		1	5	2	F2D0J5	F2D0J5 [115-130]	0	1855.89	104.7	111.3	93.4	98.8	106	97.5	96	87.2	110.3	94.8	70.5	70.6	67.1	66.1	71.4	65.1	64.8	50.4	68.4	45.5	Unique	77	High	0	1.043e-05
[K].VIVLDEAHER.[T]	1xTMT6plex [N-Term]		1	5	1	M0XMQ9	M0XMQ9 [181-190]	0	1409.79	99.8	98.5	72.8	89.8	99.4	110.3	101.3	104.3	114	109.7	34.2	31.8	26.6	30.6	34.1	37.5	34.8	30.7	36	26.8	Unique	77	High	0	2.765e-05
[K].LSELCATYEGK.[L]	1xTMT6plex [N-Term; K11]; 1xCarbamidomethyl [C5]		1	14	4	A0A287L005	A0A287L005 [451-461]	0	1728.92	104.3	104.3	80.4	97.9	110.8	123.8	134.9	78.5	58.8	106.3	914.8	862.3	752.6	854.4	973.1	1077.6	1186.2	591.1	475.4	664.7	Unique	77	High	0	9.624e-08
[K].FIIEAANHPTDPEADEILTK.[K]	1xTMT6plex [N-Term; K20]		1	2	2	F2DMU4	F2DMU4 [306-325]	0	2682.44	94.4	83.4	96	90.5	109.1	100.4	112.5	104.1	103	106.7	472.9	393.7	513.4	450.9	546.9	499.4	564.8	448	475.5	381.3	Unique	77	High	0	5.636e-09
[R].GLALLQGGEEQTR.[H]	1xTMT6plex [N-Term]		1	2	3	F2DD48	F2DD48 [46-58]	0	1600.89	99.6	113.4	114.3	114	99.3	99.1	94.6	90.5	87	88.1	519.8	557.5	636.5	591.2	518.5	512.9	494.9	405.5	418.1	327.9	Unique	77	High	0	3.87e-07
[K].AEYDESGPGIVHMK.[C]	1xTMT6plex [N-Term; K14]; 1xOxidation [M13]		1	1	1	M0X0A5	M0X0A5 [361-374]	0	2007.03	98.5	107.7	116.6	116.3	104.4	103.1	92.8	89	77.7	94.1	136.5	140.7	172.5	160.4	144.8	141.8	128.9	106	99.2	93	Unique	77	High	0	1.856e-07
[K].AVANSTSATFLR.[V]	1xTMT6plex [N-Term]		1	9	1	F2E7G1	F2E7G1 [247-258]	0	1466.82	100.2	125.3	114.4	122.9	102.6	96.1	90.3	82	77.6	88.4	269.7	317.7	328.5	328.9	276.3	256.7	243.5	189.5	192.5	169.7	Unique	77	High	0	5.131e-08
[R].DPAFDYTESSHQWIDR.[M]	1xTMT6plex [N-Term]		1	4	3	F2D4M6	F2D4M6 [32-47]	0	2196.02	94.3	85.6	84.9	90.2	104.6	98.1	90.5	121.9	123.2	106.8	159.3	136.2	153	151.5	176.9	164.4	153.2	176.8	191.7	128.7	Unique	77	High	0	5.159e-09
[R].ELTSLATPGQVDQTQLDR.[A]	1xTMT6plex [N-Term]		1	4	1	A0A287KC55	A0A287KC55 [437-454]	0	2201.16	108.1	94.7	105.6	87.3	105.6	99.5	97.8	99.4	102.9	99.2	63.7	52.6	66.4	51.2	62.3	58.2	57.8	50.3	55.9	41.7	Unique	77	High	0	2.139e-08
[K].SIPSIVELDSLK.[V]	1xTMT6plex [N-Term; K12]		1	8	1	A0A287S5U2	A0A287S5U2 [416-427]	0	1759.06	99.4	89.2	91.9	86.6	101.1	99	101.7	112.1	111	108	1002.8	848.6	989.9	869	1021.2	991.9	1028.7	971.7	1032	777.3	Unique	77	High	0	2.564e-07
[R].GFVISDWQGIDR.[I]	1xTMT6plex [N-Term]		1	18	1	A0A287SCI5	A0A287SCI5 [332-343]	0	1621.85	97.8	54.4	55.5	51.1	102.2	103.9	89.3	146.9	154.6	144.2	117.7	61.7	71.2	61.1	123.1	124	107.7	151.8	171.4	123.7	Unique	77	High	0	1.726e-05
[K].LETLEGGLSGEGR.[R]	1xTMT6plex [N-Term]		1	2	1	M0XMW5	M0XMW5 [322-334]	0	1546.83	97.9	77.6	81.8	79.3	93.8	95.4	95.6	125	127.7	126	849	634.2	756.4	683.3	814	820.6	830.6	930.4	1020.4	779.1	Unique	77	High	0	4.186e-08
[K].DAALAAVPNDNPTIFDK.[I]	1xTMT6plex [N-Term; K17]		1	1	2	F2DDF2	F2DDF2 [6-22]	0	2230.21	106.5	109	115.9	114.7	108.9	96.9	101.2	83.9	88.2	74.7	446.9	431	519.1	478.8	457.4	403.7	425.8	302.4	341.2	223.6	Unique	77	High	0	9.801e-08
[K].ASVDADDDAYEAEPPK.[E]	1xTMT6plex [N-Term; K16]		1	6	4	A0A287QYS2	A0A287QYS2 [439-454]	0	2151.05	91.1	90.3	91.5	91.4	111.9	101.8	95.2	101.7	109.5	115.6	246	230	263.7	245.7	302.6	273	257.8	236	272.6	222.7	Unique	77	High	0	5.614e-08
[K].YIGLSEASASTIR.[R]	1xTMT6plex [N-Term]		1	6	1	A0A287I9V4	A0A287I9V4 [160-172]	0	1596.88	104.3	116.6	124.8	117.1	98.9	91.2	92.9	84.4	88	81.8	162.7	171.4	207.6	181.6	154.4	141.1	145.2	113	126.4	91	Unique	77	High	0	2.214e-07
[K].ESPMPDTSELFK.[N]	1xTMT6plex [N-Term; K12]; 1xOxidation [M4]		1	7	1	A0A287W6W0	A0A287W6W0 [468-479]	0	1854.96	101.7	134.3	131.4	121.7	98.5	101.8	92.4	71.9	72.7	73.6	149	185.5	205.6	177.4	144.5	148.1	135.8	90.5	98.2	76.9	Unique	77	High	0	1.185e-05
[K].LMTAPSDSSSSGSSGNWLFK.[N]	1xTMT6plex [N-Term; K20]; 1xOxidation [M2]		1	17	1	F2DQ10	F2DQ10 [394-413]	0	2533.26	96.3	116.8	124.7	133.3	98.2	106.5	91.7	81.2	75.8	75.5	104.7	119.7	144.7	144.2	106.9	115	100	75.9	76	58.6	Unique	77	High	0	1.88e-06
[K].NNGGLITEAAYPYR.[A]	1xTMT6plex [N-Term]		1	3	3	A0A287M9S8	A0A287M9S8 [211-224]	0	1767.92	112.9	19.8	25.6	21.8	84.6	90.7	75.6	185.2	240.8	143.1	774.6	128.2	187.6	148.5	581	617.6	520	1091.8	1523.1	700.4	Unique	77	High	0	1.154e-07
[R].DNGVDAGGVVFDSGAR.[T]	1xTMT6plex [N-Term]		1	1	1	F2E397	F2E397 [76-91]	0	1764.87	76.9	87.3	97.5	106.1	117	90.2	79.2	117.2	125.5	103.1	15.9	17	21.5	21.8	24.2	18.5	16.4	20.8	23.9	15.2	Unique	77	High	0	2.448e-07
[R].VGIDEVASVVK.[E-]	1xTMT6plex [N-Term; K11]		1	5	2	A0A2R9J7P9	A0A2R9J7P9 [703-713]	0	1573.96	97.5	95.3	101.7	96.6	104	103.3	99.1	102.7	101.7	98	1386	1277.8	1543.9	1366.2	1479.6	1458.6	1413.3	1254.6	1333.2	993.8	Unique	77	High	0	7.517e-07
[R].GPAATGAQCVLTSDASPADTLVLR.[T]	1xTMT6plex [N-Term]; 1xCarbamidomethyl [C9]		1	8	2	A0A287GQL8	A0A287GQL8 [55-78]	0	2600.36	94.1	101.1	92.8	114.1	107.2	103.3	125.7	93.1	65.8	102.7	72	72.9	75.8	86.8	82.1	78.4	96.4	61.2	46.4	56	Unique	77	High	0	2.348e-10
[R].LAGAAQSTADK.[Q]	1xTMT6plex [N-Term; K11]		1	12	2	A0A287K2L4	A0A287K2L4 [87-97]	0	1490.86	110	67.1	73.5	69.8	107.8	105.7	109.9	120.9	114.3	121.1	437.4	251.5	312.2	276.2	429	417.4	438.3	413	418.9	343.4	Unique	77	High	0	6.605e-07
[R].TSTVEINDESR.[G]	1xTMT6plex [N-Term]		1	1	1	F2CTB3	F2CTB3 [106-116]	0	1479.75	103.8	88.6	91.7	95.1	104.2	98.3	95.8	103.2	122.5	96.9	556.5	447.6	524.7	506.8	559.2	523.1	514.9	475	605.2	370.4	Unique	77	High	0	2.273e-06
[K].NYDEDTLAEGIIK.[E]	1xTMT6plex [N-Term; K13]		1	3	1	F2DTW0	F2DTW0 [307-319]	0	1939.04	99.1	94.8	93.3	79.7	113.1	81.9	94.5	111.9	128.7	103	40.6	36.6	40.8	32.5	46.4	33.3	38.8	39.4	48.6	30.1	Unique	77	High	0	1.232e-06
[K].NALIGGIASGALISAASDNK.[G-]	1xTMT6plex [N-Term; K20]		1	3	1	F2D350	F2D350 [100-119]	0	2301.32	108.2	102.5	97.2	97.9	92.6	97.6	85.6	108.1	127.5	82.7	157.4	140.6	151	141.7	134.9	141	124.9	135.1	171	85.8	Unique	77	High	0	1.58e-09
[K].GFGFISPDDGSEDLFVHQSSIK.[A]	1xTMT6plex [N-Term; K22]		1	7	3	F2DJM5	F2DJM5 [19-40]	0	2840.45	94.5	103.3	109.3	107.6	109.8	101.1	101.1	91.4	90.5	91.4	1084.3	1117.5	1338.6	1228.4	1261	1152	1162.6	900.4	956.9	747.9	Unique	77	High	0	7.661e-08
[K].ASGASYSSVVK.[T]	1xTMT6plex [N-Term; K11]		1	5	1	A0A287HWV4	A0A287HWV4 [117-127]	0	1513.86	98.3	129.7	128.1	131.1	95.8	86	85.3	82.7	86.9	76.2	251.3	312.6	349.6	333.5	245.2	218.2	218.7	181.7	204.7	139	Unique	77	High	0	1.245e-07
[R].GLLYLGMGVSGGEEGAR.[H]	1xTMT6plex [N-Term]; 1xOxidation [M7]		1	4	1	A0A287VF07	A0A287VF07 [138-154]	0	1910.98	98.3	122.6	128.6	130.1	96.1	105.4	84.9	72.8	77.5	83.7	222.2	261.1	310.2	292.5	217.3	236.5	192.4	141.4	161.5	134.9	Unique	77	High	0	8.434e-05
[R].LDTGNFSWGSEATTR.[K]	1xTMT6plex [N-Term]		1	6	2	A0A287IA97	A0A287IA97 [61-75]	0	1870.91	98.7	89.4	92.2	89.7	102.1	100.5	98.3	111.4	108.6	109.1	1185.9	1012.6	1183	1072.6	1228.3	1199.2	1184.8	1149.8	1203.2	935.1	Unique	77	High	0	4.582e-08
[R].SSIILPLSGLK.[Q]	1xTMT6plex [N-Term; K11]		1	1	2	F2D294	F2D294 [262-272]	0	1586.03	97	104.7	107.3	105.2	99.6	102.3	92.2	96.4	103.3	92	320.1	325.7	377.7	345.1	328.9	335.1	305	273.2	314.1	216.5	Unique	77	High	0	9.786e-05
[R].LAGDVLSEAQIK.[E]	1xTMT6plex [N-Term; K12]		1	10	2	F2E412	F2E412 [359-370]	0	1702.02	98.4	108.7	114.9	109.7	105.5	93.6	99	88.9	89.2	92.2	452.3	470.9	563.6	501.2	485.2	426.9	455.9	351	377.7	302.2	Unique	77	High	0	2.905e-08
[-].MTENFTGGYCHGVVER.[H]	1xTMT6plex [N-Term]; 1xOxidation [M1]; 1xCarbamidomethyl [C10]		1	2	1	A0A287TU16	A0A287TU16 [1-16]	0	2101.96	108.7	80.8	86.3	75.8	113.2	117	132.1	98.8	77.4	109.9	120.8	84.6	102.3	83.8	125.9	129	147.1	94.3	79.3	87.1	Unique	77	High	0	2.156e-09
[K].SAALAMNIGAAK.[G]	1xTMT6plex [N-Term; K12]; 1xOxidation [M6]		1	2	1	A0A287V735	A0A287V735 [51-62]	0	1591.92	113	128.5	132.7	125.3	104.4	101.4	88.2	74	71.3	61.3	162.9	174.6	204.1	179.6	150.7	145.1	127.4	91.6	94.7	63	Unique	77	High	0	9.278e-05
[K].LGDVLTNASTK.[L]	1xTMT6plex [N-Term; K11]		1	1	1	F2EC88	F2EC88 [246-256]	0	1576.93	105.1	182.8	201.1	196.3	77.7	67.1	73	34.2	33.7	28.9	486.7	797.3	993.4	903.6	359.9	308.5	338.9	136	143.7	95.5	Unique	77	High	0	1.928e-07
[K].EILGTCVSVGCTVDGK.[D]	1xTMT6plex [N-Term; K16]; 2xCarbamidomethyl [C6; C11]		1	3	1	A0A287UIJ6	A0A287UIJ6 [162-177]	0	2153.13	110.9	118.1	67.1	90.5	117.7	124.4	165.8	64	54.4	87	175	175.6	113	142	185.8	194.7	262.1	86.7	79.1	97.9	Unique	77	High	0	9.779e-09
[K].TLPDTTTNESK.[L]	1xTMT6plex [N-Term; K11]		1	12	1	A0A287VGH6	A0A287VGH6 [16-26]	0	1664.91	111.6	131.6	140.1	128.3	100.5	91.2	97.4	70.3	67.4	61.7	211.9	235.6	283.9	242.2	190.9	171.9	185.3	114.6	118	83.5	Unique	77	High	0	2.827e-05
[K].GVANAVAAAAEMNEK.[R]	1xTMT6plex [N-Term; K15]; 1xOxidation [M12]		1	1	3	F2EL01	F2EL01 [201-215]	0	1920.03	99.2	125.6	133.9	132.6	87.6	89.3	80.4	83.3	81.6	86.4	336.7	401.7	484.8	447.4	297.6	300.7	273.4	242.6	255.1	209	Unique	77	High	0	2.129e-08
[M].AKDEVMETGGGGDFAAK.[D]	TMT6plex [A]; 1xOxidation [M6]		1	1	2	F2E2K8	F2E2K8 [2-18]	1	2386.25	97.4	126.2	120.4	124.4	102.7	112.2	92.7	76.1	67.4	80.5	369.7	451.6	488.1	469.8	390.2	423	353	248.2	235.8	217.9	Unique	76	High	0	5.407e-06
[R].AVEVSGGEDTLPAVLR.[S]	1xTMT6plex [N-Term]		1	3	2	A0A287MJV1	A0A287MJV1 [54-69]	0	1842.02	100.7	152	133.7	156.4	95.3	79.6	86	60.5	74.4	61.4	49.2	70	69.7	76	46.6	38.6	42.1	25.4	33.5	21.4	Unique	76	High	0	0.0002552
[R].LSGTGSVGATIR.[I]	1xTMT6plex [N-Term]		1	5	3	M0XQ24	M0XQ24 [593-604]	0	1347.78	98.5	111.3	93.5	97.6	97.6	92.8	90.8	103	113.8	101.2	815	867.8	825.8	803.4	808.1	762	753	732.4	868.1	597	Unique	76	High	0	1.177e-06
[R].AHPGVGDEALK.[R]	1xTMT6plex [N-Term; K11]		1	6	1	A0A287HNY5	A0A287HNY5 [238-248]	0	1551.89	96.9	94.6	98.6	96.8	106.7	110.8	92.1	103.4	98.4	101.8	161	148.1	174.9	160	177.4	182.7	153.4	147.6	150.6	120.6	Unique	76	High	0	7.483e-07
[K].AMQLLESGLK.[VE]	1xTMT6plex [N-Term; K10]		1	11	1	A0A287F0S2	A0A287F0S2 [104-113]	0	1547.92	78.5	118.5	35.9	60.5	73.9	121.1	405.9	32.2	39.7	33.9	191.1	272	93.2	146.6	180.1	292.8	991.2	67.3	89.2	58.8	Unique	76	High	0	2.807e-06
[K].EQGHSVVLSDADSTFHAIK.[A]	1xTMT6plex [N-Term; K19]		1	7	1	A0A287MAM1	A0A287MAM1 [209-227]	0	2499.32	89.6	99	108.7	99.9	109	98.5	104.7	96.7	93	100.8	113.1	117.8	146.4	125.4	137.7	123.4	132.5	104.8	108.2	90.7	Unique	76	High	0	1.07e-09
[K].GISADDMEAVYK.[K]	1xTMT6plex [N-Term; K12]; 1xOxidation [M7]		1	6	4	A0A287S943	A0A287S943 [252-263]	0	1772.91	106.9	94.7	98.6	96.7	108.2	103.8	101.2	98.9	94.8	96.2	1190	993.8	1171.5	1070	1205.4	1146.7	1128.8	945.2	972.9	764	Unique	76	High	0	2.391e-06
[R].AVQAQEGIAALR.[N]	1xTMT6plex [N-Term]		1	5	2	M0ZEP4	M0ZEP4 [243-254]	0	1455.85	97.6	89	87.6	85.2	102.1	104.6	98.6	112.5	110	112.8	1945.4	1672.7	1864.3	1689.3	2037	2069.1	1969.6	1925.5	2020.7	1604.2	Unique	76	High	0	3.35e-07
[K].ESNEFVENVLK.[D]	1xTMT6plex [N-Term; K11]		1	15	2	M0XNG3	M0XNG3 [255-265]	0	1765.97	94.5	102.4	97	100.5	102.6	101.5	97.5	101.9	100.1	102.1	599.5	611.9	656.8	633.8	651.1	638.8	619.9	555.3	585	462	Unique	76	High	0	3.783e-07
[K].FEEANSAYEDLNQGK.[I]	1xTMT6plex [N-Term; K15]		1	1	2	A0A287WZ92	A0A287WZ92 [420-434]	0	2173.08	98.7	104	119	114	100	92.4	93.6	92.1	98.6	87.5	510.8	507.2	657.4	586.9	517.9	474.7	485.5	409.5	470	322.8	Unique	76	High	0	7.879e-08
[K].QAETATEEVVPR.[V]	1xTMT6plex [N-Term]		1	17	1	A0A287RQ87	A0A287RQ87 [804-815]	0	1558.83	103.6	90.1	103.4	97.8	103.8	101.5	111.2	101	94.7	93	86.1	70.6	91.7	80.8	86.3	83.7	92.6	72.1	72.5	55.1	Unique	76	High	0	7.86e-06
[R].ISDDEIILVK.[G]	1xTMT6plex [N-Term; K10]		1	5	2	M0XTF9	M0XTF9 [359-368]	0	1602.97	105.2	92.4	99.9	93.8	104.5	98.1	105	101.3	102.8	97.1	847.2	700.9	857.9	751	841.9	783.5	847.1	700.6	762.8	557.3	Unique	76	High	0	7.008e-06
[K].HMGPGSSIINTTSVNAYK.[G]	1xTMT6plex [N-Term; K18]; 1xOxidation [M2]		1	5	1	A0A287ESJ7	A0A287ESJ7 [278-295]	0	2351.24	100.4	177.9	183.4	197.4	86.1	81.8	69.4	39.4	33.2	31	341.3	569.6	664.9	667.1	292.9	275.8	236.3	115	103.9	75.2	Unique	76	High	0	2.096e-08
[R].LEGGQLYTPAYVSR.[I]	1xTMT6plex [N-Term]		1	9	2	A0A287EJZ6	A0A287EJZ6 [231-244]	0	1782.96	99.5	93.6	106.8	102.5	100.6	97.3	95.7	101.9	106.2	95.8	323.5	287	370.8	331.4	327.4	314.1	312.1	284.7	318.3	222.3	Unique	76	High	0	1.729e-05
[R].SSPLTLESLK.[V]	1xTMT6plex [N-Term; K10]		1	12	1	A0A287MGU3	A0A287MGU3 [151-160]	0	1532.93	105.5	102.6	115.5	102.8	99.8	98.9	89.4	97.3	97.7	90.6	234.9	215.3	274.5	227.6	222.4	218.6	199.5	186.1	200.5	143.9	Unique	76	High	0	0.0001351
[R].SITDEISGDFER.[A]	1xTMT6plex [N-Term]		1	3	2	A0A287W2Y8	A0A287W2Y8 [64-75]	0	1597.79	100.4	92	90	84.3	102.4	104.5	100.5	113	110	102.9	229.4	198.2	219.5	191.6	234.2	236.9	230.1	221.8	231.5	167.7	Unique	76	High	0	1.156e-07
[R].TTVGTTILEAVK.[A]	1xTMT6plex [N-Term; K12]		1	13	1	A0A287SCR1	A0A287SCR1 [523-534]	0	1691.04	101.8	17.5	20.9	19.4	96.3	101.4	93.3	189.4	196.2	163.8	969.1	157.1	212	184.1	917.3	958.1	890.2	1548	1720.7	1111.9	Unique	76	High	0	4.581e-08
[R].TILGESLYPLVEK.[L]	1xTMT6plex [N-Term; K13]		1	5	1	F2CTY9	F2CTY9 [665-677]	0	1920.15	99.4	116.9	128.1	112.2	100.7	103	94	85.9	83.2	76.5	198.4	219.8	272.9	222.6	201.2	204	188	147.3	153	108.9	Unique	76	High	0	2.435e-06
[K].GLTNDEIDEAFR.[R]	1xTMT6plex [N-Term]		1	5	1	A0A287EE97	A0A287EE97 [61-72]	0	1608.81	94.4	128.7	117.6	138	108.3	110.4	82	78	65.6	77	58.6	75.3	77.9	85.2	67.3	68	51	41.6	37.5	34.1	Unique	76	High	0	2.609e-06
[K].EGEEVALVQSGR.[Q]	1xTMT6plex [N-Term]		1	7	1	A0A287L8J4	A0A287L8J4 [553-564]	0	1502.8	94.8	98.1	99	98.6	107.5	98	103.5	96.6	102.5	101.5	431.4	420.7	480.5	445.9	489.4	442.5	472	377.3	429.8	329.3	Unique	76	High	0	2.43e-07
[K].QEDFNLSGLVK.[C]	1xTMT6plex [N-Term; K11]		1	6	2	F2DMV0	F2DMV0 [518-528]	0	1707.97	99.6	114.7	121.2	115.9	94	90.9	93.5	89.4	94.2	86.6	651.2	706.8	845.8	753.8	614.9	589.8	612.6	502.2	567.6	404	Unique	76	High	0	3.986e-07
[R].IPSAVGYQPTLATDLGGLQER.[I]	1xTMT6plex [N-Term]		1	19	1	F2DJJ2	F2DJJ2 [348-368]	0	2415.31	120.6	101.1	110.3	116.2	90.9	101.1	87.2	68.9	110.5	93.2	16.7	13.2	16.3	16	12.6	13.9	12.1	8.2	14.1	9.2	Unique	76	High	0	2.886e-07
[R].SVDTQSGQLSPQER.[D]	1xTMT6plex [N-Term]		1	1	1	F2EJA0	F2EJA0 [221-234]	0	1760.9	93.6	95.1	84.8	84.4	97.9	96.8	90.1	119.1	126.2	111.9	110	105.3	106.4	98.7	115.2	112.9	106.2	120.2	136.7	93.8	Unique	76	High	0	2.02e-07
[R].AILENPSDNTK.[I]	1xTMT6plex [N-Term; K11]		1	2	2	F2E3G7	F2E3G7 [172-182]	0	1659.93	94.9	91.8	94.4	93	102.3	97	100.9	103.4	112.5	109.8	926.3	844.4	983	902.7	999.5	939.8	987.5	866.6	1011.8	764.1	Unique	76	High	0	5.419e-07
[K].TGSVLQQAGETVVNAVVGAK.[D]	1xTMT6plex [N-Term; K20]		1	3	1	B5TWD0	B5TWD0 [158-177]	0	2386.37	104.2	199.1	199.8	211.5	77.5	72.9	58.4	28.9	27.2	20.4	500.5	901.3	1024.4	1010.4	372.8	347.6	281.2	119.3	120.6	69.9	Unique	76	High	0	7.329e-10
[R].QVFAGPIVTLK.[V]	1xTMT6plex [N-Term; K11]		1	5	2	A0A287Y0K5	A0A287Y0K5 [141-151]	0	1631.03	106.6	100	111.6	100.4	101.4	90	92.2	100.3	105.5	91.9	447.4	395.3	499.9	419	425.6	374.8	387.9	361.4	408	275	Unique	76	High	0	1.449e-07
[R].LGSGFCQSDHGLVDCQAMATSTR.[K]	1xTMT6plex [N-Term]; 1xOxidation [M18]; 2xCarbamidomethyl [C6; C15]		1	1	1	F2EB41	F2EB41 [28-50]	0	2743.24	130.3	138.3	87.9	101	103.9	108.9	119.6	71.5	69.7	68.8	55	55	39.6	42.4	43.9	45.6	50.6	25.9	27.1	20.7	Unique	76	High	0	3.052e-06
[R].QESGEVDILTK.[G]	1xTMT6plex [N-Term; K11]		1	4	2	M0Z5I3	M0Z5I3 [105-115]	0	1676.95	101.6	84.4	94.2	85.2	105	93.8	99	114.4	117.5	104.9	864.8	677.6	856.5	721.6	895.2	792.9	844.7	837	921.6	636.8	Unique	76	High	0	2.23e-07
[R].VVEIQGEPLGVHK.[A]	1xTMT6plex [N-Term; K13]		1	8	2	A0A287N861	A0A287N861 [284-296]	0	1863.11	93.8	83.3	91.5	84.2	97	99	96.7	116.3	116.4	121.9	184.8	154.6	192.3	164.9	191.2	193.6	191	196.8	211.4	171.3	Unique	76	High	0	3.693e-06
[K].ITFTGSTAVGK.[K]	1xTMT6plex [N-Term; K11]		1	16	1	A0A287TST0	A0A287TST0 [291-301]	0	1539.91	98.8	138.5	146.6	148.1	98.4	88.5	90.6	62.1	66.3	62	304.5	402.3	482.2	454	303.4	270.7	280	164.4	188.4	136.2	Unique	76	High	0	5.886e-07
[KR].ISEEEYTNAIK.[E]	1xTMT6plex [N-Term; K11]		1	6	2	A0A287Q8Z2	A0A287Q8Z2 [128-138]	0	1754.96	98.6	91.9	95.6	93.2	104.5	100.5	99.8	109.7	105.8	100.4	1379.2	1211.5	1427.4	1296.3	1462	1394.5	1398.4	1317.8	1363.5	1001.6	Unique	76	High	0	2.58e-07
[R].DVIAQAQSGTGK.[T]	1xTMT6plex [N-Term; K12]		1	6	2	F2DJI3	F2DJI3 [78-89]	0	1632.93	92.5	91	103.8	97.2	104.7	97.3	106.9	105	107.3	94.3	871.8	808.3	1044.5	911.7	988.2	910.4	1010.1	850.6	932.6	634.1	Unique	76	High	0	6.639e-08
[R].TAHDSYAFLAAWFER.[F]	1xTMT6plex [N-Term]		1	4	1	F2CT80	F2CT80 [161-175]	0	2014	102.8	78.6	93	86.8	93.6	93.9	110.1	120.8	108.3	112.1	43.6	31.4	42.1	36.6	39.7	39.5	46.8	44	42.3	33.9	Unique	76	High	0	1.797e-08
[R].GGSSTIAIAK.[F]	1xTMT6plex [N-Term; K10]		1	7	1	A0A287SMG1	A0A287SMG1 [130-139]	0	1362.84	105.3	91.5	93.8	94.3	97.6	103.4	97.6	112.5	102.5	101.7	2295.1	1879.8	2182.5	2043.9	2129.5	2237.2	2133	2105.7	2058.2	1580.9	Unique	76	High	0	1.383e-05
[K].TLTAGQDLTVVDTDVGR.[I]	1xTMT6plex [N-Term]		1	14	2	A0A287PQG2	A0A287PQG2 [197-213]	0	1990.07	108.9	116.4	86.5	102.4	99.9	107.6	112.5	82.9	74.9	107.9	149.2	150.3	126.5	139.5	136.9	146.3	154.4	97.5	94.5	105.4	Unique	76	High	0	4.03e-08
[K].QPLPSDDETVVVEISHLR.[Q]	1xTMT6plex [N-Term]		1	1	1	F2DZN2	F2DZN2 [420-437]	0	2263.21	75.5	64.8	99.4	79.5	89.8	76	79.8	116.1	162.8	156.2	8.4	6.8	11.8	8.8	10	8.4	8.9	11.1	16.7	12.4	Unique	76	High	0	1.958e-06
[K].VLLTVNNPTSK.[K]	1xTMT6plex [N-Term; K11]		1	5	3	F2ECB2	F2ECB2 [654-664]	0	1644.01	99.3	94.3	103.3	99.7	105	92.7	102.8	100.5	104.9	97.4	980.1	876.6	1087.7	978.1	1037.2	908.2	1017	851.5	953.4	685.6	Unique	76	High	0	6.197e-06
[K].SSESDMSQQEVYR.[F]	1xTMT6plex [N-Term]; 1xOxidation [M6]		1	1	2	M0XIV0	M0XIV0 [98-110]	0	1790.81	110.7	83	82.4	87.3	105.4	103.3	96.2	109.1	107	115.8	193.8	137	154.1	152	184.7	179.5	168.8	164.1	172.6	144.6	Unique	76	High	0	1.393e-06
[K].LMLITLGDQGCK.[Y]	1xTMT6plex [N-Term; K12]; 1xOxidation [M2]; 1xCarbamidomethyl [C11]		1	1	1	F2E397	F2E397 [227-238]	0	1823.02	114	126.7	100.5	116.4	106.9	116.7	115	69.9	61.3	72.7	104.6	109.6	98.4	106.2	98.2	106.3	105.8	55.1	51.8	47.6	Unique	76	High	0	3.954e-07
[R].FSCWDTAGQEK.[F]	1xTMT6plex [N-Term; K11]; 1xCarbamidomethyl [C3]		1	7	2	A0A287X584	A0A287X584 [131-141]	0	1786.88	122.8	111	82.4	94.2	117.3	118.5	145.6	67.3	49.5	91.3	1024.1	873	733.8	781.4	979.7	980.8	1217.7	482.4	380.7	543.4	Unique	76	High	0	4.982e-07
[K].FLADGAAAYTK.[A]	1xTMT6plex [N-Term; K11]		1	2	2	A0A287LAF9	A0A287LAF9 [146-156]	0	1585.9	96	114.5	130.4	124.3	102.2	96.1	92.2	85.1	83.6	75.5	1172.5	1318.2	1700.7	1510.8	1250.2	1165.4	1129.4	893.6	941.6	658.3	Unique	76	High	0	1.808e-06
[R].GIGESVASVAK.[S]	1xTMT6plex [N-Term; K11]		1	2	2	F2E0T2	F2E0T2 [127-137]	0	1475.88	97	97.1	102.6	99.8	104.3	101.5	104.8	101.5	98.9	92.5	1799.1	1698.7	2030.9	1841.6	1936.2	1869.1	1949.8	1618.4	1691.5	1224.5	Unique	76	High	0	6.415e-07
[R].QIAAIGDEWCICGALGSMR.[G]	1xTMT6plex [N-Term]; 1xOxidation [M18]; 2xCarbamidomethyl [C10; C12]		1	1	3	M0UYA9	M0UYA9 [76-94]	0	2353.13	110.3	108.1	82.5	100.9	115.6	126.8	143.1	66.1	53.5	93	441	407.3	352	401.2	462.6	502.9	573.3	227	197	265.1	Unique	76	High	0	1.726e-09
[R].LATASSDSTVK.[I]	1xTMT6plex [N-Term; K11]		1	1	2	F2DJ14	F2DJ14 [26-36]	0	1537.88	98.1	112.1	110.5	115.5	99.7	102.6	98.8	91.3	89	82.6	1640	1766.7	1971.9	1919.5	1668.4	1701.9	1655.2	1310.4	1370.3	984.3	Unique	76	High	0	6.941e-07
[R].VTGSTIGTGDDCVSIGSGTR.[F]	1xTMT6plex [N-Term]; 1xCarbamidomethyl [C12]		1	3	1	A0A287J1J3	A0A287J1J3 [221-240]	0	2169.07	116.8	71.4	58	55.6	130.6	135.1	130.8	93.7	67.2	140.8	47.9	27.6	25.4	22.7	53.6	55	53.8	33	25.4	41.2	Unique	76	High	0	6.642e-05
[R].TTDSETAAFAGAR.[I]	1xTMT6plex [N-Term]		1	1	1	M0VDB7	M0VDB7 [32-44]	0	1526.76	100.7	132.2	134.3	137	88.3	87.2	82.8	76.2	92.8	68.7	644.3	797.5	917.3	872.1	565.4	553.9	531	419.1	547.5	313.4	Unique	76	High	0	2.262e-08
[K].FDLSGIPAAPR.[G]	1xTMT6plex [N-Term]		1	1	3	F2CS54	F2CS54 [488-498]	0	1372.78	100.5	100.2	102.8	93.9	103.1	99.6	98.5	103.5	108.1	89.8	1709.7	1606	1865.7	1588.2	1754	1681.4	1678.6	1511.2	1693.2	1089.1	Unique	76	High	0	1.398e-06
[KR].AVNNVNAIIGPALIGK.[D]	1xTMT6plex [N-Term; K16]		1	12	2	A0A287VKA5	A0A287VKA5 [102-117]	0	2022.25	93.1	152.4	146.9	147.7	91.5	84.5	82.3	65.4	69.5	66.6	104.8	161.8	176.6	165.4	103.1	94.5	92.9	63.3	72.1	53.5	Unique	76	High	0	7.641e-08
[R].LPATGEAVGQLQGGR.[A]	1xTMT6plex [N-Term]		1	3	2	A0A287Y035	A0A287Y035 [441-455]	0	1682.94	94.6	109.3	109.7	115.8	119.4	100.9	93.3	84.1	91.9	81	150.3	163.7	186	183	189.9	159.1	148.6	114.7	134.6	91.8	Unique	76	High	0	6.81e-08
[K].GFGFISPEDGSEDLFVHQSAIK.[S]	1xTMT6plex [N-Term; K22]		1	15	2	A0A287FYT4	A0A287FYT4 [81-102]	0	2838.47	96.5	99.9	109.6	110.5	107.4	107.5	107.5	91	86	83.9	548.5	535.3	665	624.9	611.2	606.4	612.5	444.5	450.7	340.3	Unique	76	High	0	4.623e-08
[K].AFLSTADSAVK.[L]	1xTMT6plex [N-Term; K11]		1	7	2	A0A287UZW1	A0A287UZW1 [399-409]	0	1567.91	97.4	85.8	92	86.8	99.6	101.7	100.2	109.3	118.4	108.7	677.3	562.4	683.1	600.5	693.4	702	698.4	652.9	758.6	539.3	Unique	76	High	0	5.533e-07
[R].ATPAHPTYAEMVSEAITALK.[E]	1xTMT6plex [N-Term; K20]; 1xOxidation [M11]		1	5	1	A0A287SMG1	A0A287SMG1 [108-127]	0	2575.38	92.4	94.9	103.7	100.2	102.8	97.4	96.1	110.2	91.1	111.2	211.6	204.8	253.3	228	235.5	221.3	220.4	216.6	192.2	181.6	Unique	76	High	0	7.446e-09
[K].SDAPAAEATK.[A]	1xTMT6plex [N-Term; K10]		1	6	1	A0A287S962	A0A287S962 [476-485]	0	1418.79	100.3	145.8	153	150.7	90.2	93.5	87.5	59	63.2	56.8	334.1	457.8	543.8	499.2	300.9	309.1	292.2	168.9	193.9	135	Unique	76	High	0	4.874e-06
[R].GDLESANEILPSIPK.[T]	1xTMT6plex [N-Term; K15]		1	24	2	A0A287VLQ6	A0A287VLQ6 [670-684]	0	2041.16	97.1	82.4	72.9	77.8	102.2	110.4	114.6	115.1	91.9	135.6	237.4	189.8	190.1	189.1	249.9	267.8	280.7	241.6	206.9	236.3	Unique	76	High	0	7.642e-05
[R].SVQGAIAAIEHR.[E]	1xTMT6plex [N-Term]		1	8	2	A0A287T944	A0A287T944 [215-226]	0	1480.84	97	68.1	87	76.6	94.9	95	94.2	124.2	130.9	132.1	98	64.9	93.8	77	96	95.3	95.4	107.8	121.9	95.2	Unique	76	High	0	5.421e-07
[R].IYFADGQALSALR.[N]	1xTMT6plex [N-Term]		1	1	1	Q8S3U1	Q8S3U1 [60-72]	0	1653.92	166.8	7.5	10.1	9.3	122.2	129.1	126.8			428.3	1785.1	76	114.9	98.9	1308.7	1371.8	1360			3269.4	Unique	76	High	0	6.122e-08
[R].GDLPVAPASELVGPGSPALYHK.[A]	1xTMT6plex [N-Term; K22]		1	6	1	M0VTN7	M0VTN7 [310-331]	0	2633.47	103.2	99.2	108.2	110.8	102.3	99.3	96.7	92.8	98.2	89.3	101.1	91.6	113.2	108	100.3	96.6	95	78.1	88.7	62.4	Unique	76	High	0	6.541e-08
[K].TYTETTDGSVIEDK.[E]	1xTMT6plex [N-Term; K14]		1	7	2	F2DQH1	F2DQH1 [705-718]	0	2017.04	96.6	88.7	83.6	92.5	101.9	108.5	94.2	113.8	114.9	105.5	279.6	242	258.3	266.3	295.3	311.7	273.4	282.9	306.6	217.9	Unique	76	High	0	2.585e-10
[K].DAVFETAEGAR.[E]	1xTMT6plex [N-Term]		1	3	1	F2E9C4	F2E9C4 [216-226]	0	1394.71	101	186.8	185.1	182.3	74.3	73.6	71.4	44.2	41.1	40.1	160.4	279.7	313.8	287.9	118.1	116.1	113.7	60.3	60.2	45.4	Unique	76	High	0	3.685e-06
[K].VVVGNTSSGIK.[G]	1xTMT6plex [N-Term; K11]		1	5	1	A0A287XVG5	A0A287XVG5 [278-288]	0	1518.93	104.5	86.5	97.7	85.3	102.2	91.7	104.1	113.7	113.3	101.1	644.5	502.5	643.1	522.9	631	560.9	643.2	602.2	643.5	444.4	Unique	76	High	0	3.195e-07
[K].GGAGGGGAQQCPLGTK.[L]	1xTMT6plex [N-Term; K16]; 1xCarbamidomethyl [C11]		1	1	2	Q5ITT6	Q5ITT6 [30-45]	0	1874	112.6	48.6	52.2	45.1	128.6	138.9	167.2	101.3	78.6	126.9	368.6	150	182.5	146.8	421.4	451.2	548.5	284.7	237.1	296.1	Unique	76	High	0	1.4e-06
[K].IQLGEGSAAQVAK.[T]	1xTMT6plex [N-Term; K13]		1	3	1	A0A287F0Q7	A0A287F0Q7 [46-58]	0	1730.02	99.1	99.8	95.9	97.8	107.1	104.2	94.8	96.8	102.5	102	177.1	168.1	183	173.8	191.5	184.9	169.8	148.6	168.8	130	Unique	76	High	0	9.813e-07
[R].DSGVALPVGSK.[C]	1xTMT6plex [N-Term; K11]		1	2	3	A0A287JBJ6	A0A287JBJ6 [95-105]	0	1487.88	97.1	86.4	75.2	82.1	100.8	98.1	104.7	115.6	125	114.9	1185.5	994.3	979.1	996.5	1230.8	1188.5	1281.1	1211.8	1405.8	999.9	Unique	76	High	0	2.26e-06
[K].DSGAAGGLCGIAMEASYPVK.[T]	1xTMT6plex [N-Term; K20]; 1xOxidation [M13]; 1xCarbamidomethyl [C9]		1	1	4	A0A287M9N3	A0A287M9N3 [341-360]	0	2428.23	119.3	43.5	36.6	39.5	113	127.4	133.1	123.7	84.2	179.9	513.6	176.6	168.2	169	486.8	544.4	574.4	457.5	333.9	552.4	Unique	76	High	0	2.092e-09
[K].GYALIEYENFEQAQR.[A]	1xTMT6plex [N-Term]		1	4	1	A0A287ESC5	A0A287ESC5 [156-170]	0	2060.03	88.6	77.3	76.8	57.5	118.3	104.3	95.8	142.7	117.7	120.8	10.7	8.8	9.9	6.9	14.3	12.5	11.6	14.8	13.1	10.4	Unique	76	High	0	5.501e-05
[R].QLVSAACAEDK.[S]	1xTMT6plex [N-Term; K11]; 1xCarbamidomethyl [C7]		1	3	2	F2D2Y2	F2D2Y2 [37-47]	0	1649.89	107.5	124.4	100	111.4	112.5	127	144.2	56.1	40.9	75.9	1688.3	1842	1676.5	1741	1769.4	1979.9	2271.5	757.3	592.8	850.1	Unique	76	High	0	9.099e-07
[R].EAEGIVEYLK.[K]	1xTMT6plex [N-Term; K10]		1	4	8	A0A287NWJ5	A0A287NWJ5 [183-192]	0	1608.92	95.7	93.1	105.7	98.2	100.3	100	104.6	103.6	101.4	97.5	2008.1	1840.8	2366.8	2049.7	2107.4	2084.1	2200.3	1868.1	1961	1459.4	Unique	76	High	0	1.147e-05
[K].GGSFYPGGTAPPLQQGGWWGTSVK.[W]	1xTMT6plex [N-Term; K24]		1	6	5	A0A287G115	A0A287G115 [108-131]	0	2893.5	92.8	145.3	149.7	153.1	87.6	85.5	80	68.6	69.6	67.8	1001.4	1477.1	1723.7	1642.9	945.6	916	865.6	636.1	691.8	521.4	Unique	76	High	0	8.306e-12
[R].VAAEDAFDCLQSGSVSK.[R]	1xTMT6plex [N-Term; K17]; 1xCarbamidomethyl [C9]		1	4	2	F2D350	F2D350 [42-58]	0	2242.14	116	107.2	79.3	98.5	117.3	119.2	141.9	74.1	52	94.5	647.7	564.2	472.6	546.8	655.8	660.7	794.5	355.5	267.6	376.4	Unique	76	High	0	1.232e-08
[K].GAVDLGLAVQR.[A]	1xTMT6plex [N-Term]		1	1	2	A0A287RL17	A0A287RL17 [580-590]	0	1327.79	100.3	101.9	109.9	107.5	105	95.5	99.2	89.8	98.7	92.1	470	450.1	549.5	500.9	492.3	444	466.1	361.4	426.3	307.7	Unique	76	High	0	1.741e-06
[R].NMDDDEVFSYAK.[Q]	1xTMT6plex [N-Term; K12]; 1xOxidation [M2]		1	5	1	A0A287NMU1	A0A287NMU1 [199-210]	0	1907.91	111.7	119.9	116.1	124	108.6	97.8	95.7	73.8	78.6	73.9	397.5	402.1	441.2	439	387	345.4	341.5	225.5	257.7	187.5	Unique	76	High	0	3.679e-05
[R].SLPPFQSFVEPENTDSK.[A]	1xTMT6plex [N-Term; K17]		1	5	2	A0A287NUN2	A0A287NUN2 [291-307]	0	2380.24	97	88.7	95.5	97	105.5	103	102.6	100.8	109.3	100.6	348.7	300.4	366.3	346.7	379.5	367.3	369.5	311	362	257.9	Unique	76	High	0	1.341e-08
[KR].EMVVVHPDSEFLEDITGK.[L]	1xTMT6plex [N-Term; K18]; 1xOxidation [M2]		1	13	1	A0A287XW61	A0A287XW61 [912-929]	0	2519.31	98.8	96.5	99.9	96.7	113.1	113	107.7	87.6	84.5	102.4	327.4	301.5	353.4	318.7	375.2	371.7	357.9	249.3	258	242.2	Unique	76	High	0	7.946e-08
[R].VTTEYDSEEALFAHK.[V]	1xTMT6plex [N-Term; K15]		1	3	1	F2CR06	F2CR06 [73-87]	0	2198.14	96.2	88.8	108.5	101.9	84.2	92.2	85.7	118.6	110.4	113.5	102.1	88.9	122.9	107.6	89.5	97.2	91.2	108.1	108	85.9	Unique	76	High	0	6.108e-08
[K].AVDNVNLIIAPALIGK.[D]	1xTMT6plex [N-Term; K16]		1	1	1	F2CR08	F2CR08 [67-82]	0	2079.29	95.1	100.1	110.2	102.3	103.2	101.5	98.5	96.1	98	95	373.6	370.7	461.9	399.8	405.6	395.6	388	324.3	354.6	266.2	Unique	75	High	0	7.127e-08
[R].YTAHWTGDNAATWGDLR.[Y]	1xTMT6plex [N-Term]		1	20	2	F2DV72	F2DV72 [583-599]	0	2164.04	94.1	32.7	47.8	41.5	101	98.4	91.6	160.9	165	167	176	57.7	95.4	77.2	189.1	182.8	171.9	258.5	284.5	222.9	Unique	75	High	0	3.533e-08
[K].AVTEIFAEAK.[F]	1xTMT6plex [N-Term; K10]		1	4	2	F2CZW6	F2CZW6 [141-150]	0	1536.9	98.8	85.3	88	85.7	101.5	98.5	101.3	119.2	114.9	106.7	1859.4	1513.6	1767.7	1603.4	1912.3	1840.6	1911	1925.9	1991.7	1432.3	Unique	75	High	0	9.019e-06
[K].GVNPDEAVAFGAAVQGSILSGEGGDETK.[D]	1xTMT6plex [N-Term; K28]		1	1	2	F2CS54	F2CS54 [391-418]	0	3133.61	99.7	100.6	99.7	107.3	106	101.3	87.3	103.6	98	96.4	59.6	56.7	63.6	63.8	63.4	60.1	52.3	53.2	54	41.1	Unique	75	High	0	2.15e-08
[K].LYSETFVVGGYK.[W]	1xTMT6plex [N-Term; K12]		1	24	1	F2E379	F2E379 [75-86]	0	1821.02	101.5	83	88.7	90.4	105.5	99.5	101.1	111.2	113.2	105.7	224.1	172.8	209.1	198.5	233.2	218	223.8	210.9	230.3	166.4	Unique	75	High	0	6.336e-08
[R].DTLNLCGIPVPHC.[-]	1xTMT6plex [N-Term]; 2xCarbamidomethyl [C6; C13]		1	1	2	M0WPC3	M0WPC3 [88-100]	0	1724.87	106.6	98.9	97.8	99.4	108.3	111.8	123.6	82.7	78.6	92.2	151.6	132.5	148.4	140.6	154.1	157.8	176.1	101	103	93.5	Unique	75	High	0	7.538e-06
[R].TLGLEECALWMPSR.[S]	1xTMT6plex [N-Term]; 1xOxidation [M11]; 1xCarbamidomethyl [C7]		1	13	2	A0A287SXI8	A0A287SXI8 [174-187]	0	1907.96	112.2	134.1	105.4	124.8	111.2	116.1	114.3	60.5	47.4	73.9	403	454.1	404.1	446	399.9	414.1	411.6	186.6	157	189.2	Unique	75	High	0	3.742e-06
[R].AQILASQPVDQQQR.[L]	1xTMT6plex [N-Term]		1	13	2	A0A287KUA7	A0A287KUA7 [1010-1023]	0	1811	106.2	102.5	105	105.8	97.1	95.1	94.8	104.5	99.4	89.7	297.7	270.7	314.1	294.9	272.4	264.5	266.5	251.6	256.8	179.3	Unique	75	High	0	2.931e-05
[K].SRPDQSGLMELPGCPR.[E]	1xTMT6plex [N-Term]; 1xOxidation [M9]; 1xCarbamidomethyl [C14]		1	1	8	A0A287PVL8	A0A287PVL8 [130-145]	0	2045.01	92.6	70.7	61.6	67.3	96.5	94.7	100.6	149.5	97	169.5	2944.6	2119.5	2088	2128.6	3070.2	2987.7	3204.8	4082.2	2839.8	3841.8	Unique	75	High	0	5.755e-07
[R].GQLPDGTLVAVK.[R]	1xTMT6plex [N-Term; K12]		1	4	1	F2D480	F2D480 [322-333]	0	1656.01	90.4	88.9	96.4	92	112.1	97.7	103.4	108.7	109.5	100.9	105	97.4	119.5	106.3	130.4	112.7	120.4	108.5	117.3	83.6	Unique	75	High	0	0.0002125
[R].LEGELEELEK.[G]	1xTMT6plex [N-Term; K10]		1	5	1	A0A287V9D1	A0A287V9D1 [129-138]	0	1646.93	111.1	88.5	114.3	109.8	111.1	100	103.1	89.5	87.3	85.3	81.8	61.4	89.8	80.4	81.9	73.1	76.1	56.6	59.2	44.8	Unique	75	High	0	8.163e-06
[K].LLPEATIVAEDVSGMPVLCR.[S]	1xTMT6plex [N-Term]; 1xOxidation [M15]; 1xCarbamidomethyl [C19]		1	1	1	C3W8M1	C3W8M1 [228-247]	0	2415.28	116.3	93.9	48.5	63.7	85.8	113	241.4	65.1	85.5	86.8	31	23.6	13.8	16.9	22.9	29.9	64.5	14.9	21	16.5	Unique	75	High	0	1.183e-09
[R].YGGQGAPAFVGHR.[V]	1xTMT6plex [N-Term]		1	1	1	F2EFD2	F2EFD2 [148-160]	0	1545.81	106.4	172.1	183	177.2	77.7	82.7	68.9	47.4	44.5	40	175.9	268.3	323	291.5	128.7	135.8	114.2	67.4	67.8	47.2	Unique	75	High	0	2.228e-07
[M].AGGGGAGGLSESVMR.[K]	1xTMT6plex [N-Term]; 1xOxidation [M14]		1	2	1	F2DHG2	F2DHG2 [2-16]	0	1550.78	99.1	86.8	85.7	91.6	108.5	110.2	109.8	93.9	87.6	126.7	116.7	96.3	107.7	107.2	127.8	128.8	129.6	94.9	95	106.4	Unique	75	High	0	5.591e-07
[R].GSSSELGDDLPDAHYAYR.[A]	1xTMT6plex [N-Term]		1	1	1	F2DAX3	F2DAX3 [322-339]	0	2182.03	90.1	90	89.3	87.9	99.2	103.1	96.6	115.3	110.2	118.3	88.4	83.2	93.5	85.8	97.4	100.4	95	97.2	99.6	82.8	Unique	75	High	0	8.981e-09
[K].VQTECASMPFDDQCTVLEK.[EV]	1xTMT6plex [N-Term; K19]; 1xOxidation [M8]; 2xCarbamidomethyl [C5; C14]		1	10	1	A0A287L5I7	A0A287L5I7 [200-218]	0	2732.3	119.1	133.1	83.8	112.6	121.7	133.8	177.7	36.6	19.2	62.4	304.1	320.3	228.2	285.8	310.9	339	454.6	80.2	45.2	113.6	Unique	75	High	0	8.189e-08
[R].FSSLIESTAANLR.[G]	1xTMT6plex [N-Term]		1	7	1	A0A287X2K6	A0A287X2K6 [193-205]	0	1637.91	101.5	102.2	104.7	106.3	98.3	96.7	92.1	96.9	104.3	96.8	156.2	148.2	171.9	162.6	151.4	147.7	142	128	147.9	106.2	Unique	75	High	0	3.281e-08
[R].DDLFNINAGIVR.[T]	1xTMT6plex [N-Term]		1	8	2	A0A287Q768	A0A287Q768 [184-195]	0	1575.87	97.1	96.2	102.9	100.6	105.6	95	99.5	99	106.2	97.8	607.8	567.1	687	626.2	661.6	589.8	624.2	532.2	612.5	436.2	Unique	75	High	0	1.486e-07
[K].ALTFSQCTQSVR.[D]	1xTMT6plex [N-Term]; 1xCarbamidomethyl [C7]		1	1	1	A0A287WZ92	A0A287WZ92 [342-353]	0	1626.85	111.1	156.9	109.8	144.7	107.3	106.9	113.6	51.2	27.4	71.2	116.2	154.7	122.6	150.5	112.3	111	119.1	46	26.4	53.1	Unique	75	High	0	1.08e-06
[K].IVQQSNCQVMQEQCCLQLAQIPEQYK.[C]	1xTMT6plex [N-Term; K26]; 1xOxidation [M10]; 3xCarbamidomethyl [C7; C14; C15]		1	1	3	M0XYT2	M0XYT2 [226-251]	0	3697.82	114.2	173.7	72.3	116	105.3	127.6	203	25.9	20.7	41.3	712.3	1021.4	481.5	719.8	657.4	790.2	1269.3	139	119.2	183.6	Unique	75	High	0	6.68e-11
[K].FAQYAGYVTVDEAHGR.[A]	1xTMT6plex [N-Term]		1	8	2	M0Y3R7	M0Y3R7 [53-68]	0	2013	89	72.4	85.4	87.2	98.8	100.3	98.3	120.9	128.6	119.1	164.1	125.9	168.1	159.9	182.4	183.6	181.7	191.5	218.6	156.7	Unique	75	High	0	4.187e-08
[R].VWVGQDSLLSTPAVSAIIR.[E]	1xTMT6plex [N-Term]		1	4	1	M0XQ24	M0XQ24 [156-174]	0	2241.28	104.1	97.5	110.8	110.8	88.7	103.5	96.7	94.4	102.3	91.3	62.5	55.2	71	66.2	53.3	61.7	58.2	48.7	56.6	39.1	Unique	75	High	0	5.496e-09
[K].YGIYPSEDVDEAQASQER.[D]	1xTMT6plex [N-Term]		1	10	1	A0A287J9D6	A0A287J9D6 [532-549]	0	2286.07	102.9	102.8	85.1	98.1	101.5	88.4	101.6	104.5	132.1	83	30.6	28.8	27	29	30.2	26.1	30.3	26.7	36.2	17.6	Unique	75	High	3.989e-05	0.000665
[K].HYADTYGEELLR.[S]	1xTMT6plex [N-Term]		1	3	2	A0A287W2Y8	A0A287W2Y8 [52-63]	0	1695.85	96.6	95.6	89	88.5	103.5	99.4	131.3	98.8	113.8	83.5	287.7	268.1	282.7	261.9	308.4	293.6	391.8	252.7	312.1	177.3	Unique	75	High	0	7.595e-07
[K].SGWGSPDDEVPLPSWITK.[Q]	1xTMT6plex [N-Term; K18]		1	1	1	A0A287WBF7	A0A287WBF7 [28-45]	0	2429.28	99.4	95	100.4	102.3	102.8	108.3	97.7	99.3	102.7	92.2	165.5	149.1	178.4	169.4	171.4	179.1	163.1	142.1	157.7	109.5	Unique	75	High	0	3.098e-06
[K].LTPEDINDVILVGGCSR.[I]	1xTMT6plex [N-Term]; 1xCarbamidomethyl [C15]		1	1	2	F2E9D5	F2E9D5 [364-380]	0	2087.1	94.6	107.4	104.5	110.8	97.9	101.7	99.2	85.9	94.8	103.3	156.5	167.6	184.6	182.3	162.2	167	164.5	122.1	144.6	121.9	Unique	75	High	0	3.396e-07
[R].GSFGGGGGSDR.[SLF]	1xTMT6plex [N-Term]		1	5	1	F2DRT8	F2DRT8 [518-528]	0	1182.57	95.3	105.9	112.4	108.6	106.9	99.9	107.7	86.3	87.2	89.9	425.4	445.4	535.3	482	477.8	442.7	481.8	331	358.8	286.2	Unique	75	High	0	8.019e-07
[R].GDSVIVVDNFFTGR.[K]	1xTMT6plex [N-Term]		1	12	2	F2CRL2	F2CRL2 [140-153]	0	1754.93	111.4	90.9	89.8	92.4	97.4	99.3	94.1	103.9	109	111.7	186.2	143.3	160.3	153.6	163	164.8	157.8	149.2	168	133.2	Unique	75	High	0	2.227e-08
[K].GQTVVLSTGLK.[D]	1xTMT6plex [N-Term; K11]		1	4	1	M0VMD8	M0VMD8 [354-364]	0	1560.97	103	115.3	120.7	105.7	98.9	96	92.4	88	94.2	85.8	228.1	240.7	285.3	232.8	219.1	211	205.1	167.3	192.1	135.4	Unique	75	High	0	5.391e-07
[K].SATENIFGSAQGLTQVLK.[E]	1xTMT6plex [N-Term; K18]		1	2	1	F2E9C4	F2E9C4 [288-305]	0	2322.31	100.6	149.7	149.4	147.9	82.2	81.5	74.1	79.7	68.3	66.5	94.2	132.2	149.4	137.8	77.1	75.8	69.6	64.1	59	44.4	Unique	75	High	0	2.687e-09
[R].EEEADTLIEQMTR.[D]	1xTMT6plex [N-Term]; 1xOxidation [M11]		1	1	1	F2DBR2	F2DBR2 [577-589]	0	1809.87	103.2	117.3	106	106.5	103.5	98.9	84.1	95.8	95.5	89.2	99.1	106.2	108.6	101.7	99.5	94.3	81	79	84.5	61.1	Unique	75	High	0	9.888e-06
[R].AAEDAFLDLAR.[A]	1xTMT6plex [N-Term]		1	5	1	A0A287L3D0	A0A287L3D0 [195-205]	0	1420.76	100.8	106.2	101.3	102.4	94.5	98.9	94.4	93	104.4	104.1	144.8	143.8	155.3	146.3	135.9	141.1	136	114.7	138.2	106.7	Unique	75	High	0	1.67e-06
[K].YQQEAAELNSIISGR.[L]	1xTMT6plex [N-Term]		1	6	2	A0A287H3Z2	A0A287H3Z2 [418-432]	0	1908	106.1	133.2	141.7	135.1	97.5	82.4	79.8	76.6	74.6	73	91.9	108.7	131	116.4	84.5	70.8	69.3	57	59.5	45.1	Unique	75	High	0	1.931e-07
[R].TLQALQYVQENPDEVCPAGWKPGEK.[S]	TMT6plex [T]; 1xCarbamidomethyl [C16]		1	11	2	F2DTT4	F2DTT4 [222-246]	0	3544.87	110.6	122.4	96.6	114	116.7	123.7	128.5	65.5	44.1	77.9	507.8	529.8	473.1	520.7	536.3	563.6	591.3	258.2	186.6	255.1	Unique	75	High	0	8.066e-11
[K].YGVSTQDAAFK.[ST]	1xTMT6plex [N-Term; K11]		1	12	3	A0A287FCC2	A0A287FCC2 [231-241]	0	1644.9	95.8	93.3	105.1	100.3	106.4	101.4	102.3	99.3	102.6	93.6	1466.4	1345.7	1717	1527.9	1630.6	1540.2	1570.7	1305.5	1446.8	1021.9	Unique	75	High	0	8.997e-08
[K].VVEGGVSETSALLEQK.[W]	1xTMT6plex [N-Term; K16]		1	3	1	F2E3L5	F2E3L5 [174-189]	0	2104.19	101.7	99.5	95.7	101.4	103.1	100.9	91.6	112.9	101.4	91.7	60.8	56.1	61.1	60.3	61.7	59.9	54.9	58	55.9	39.1	Unique	75	High	0	5.692e-08
[K].EAICQAVEDAR.[A]	1xTMT6plex [N-Term]; 1xCarbamidomethyl [C4]		1	6	1	A0A287SCU7	A0A287SCU7 [129-139]	0	1490.75	113.1	191.3	129.7	158.1	90.2	97.4	123.6	28.4	25.1	43.2	268.3	427.5	328.2	372.8	214.1	229.2	293.8	57.9	54.8	73	Unique	75	High	0	9.307e-07
[R].DTGADFAAAPDIDHLNPR.[V]	1xTMT6plex [N-Term]		1	2	1	A0A287RML1	A0A287RML1 [164-181]	0	2125.05	77.5	40.8	35.8	37.8	122.4	120.9	122.8	159.3	135.7	147	36.9	18.3	18.2	17.9	58.3	57.1	58.6	65.1	59.5	49.9	Unique	75	High	0	3.002e-09
[R].SLGAAVIYNK.[DK]	1xTMT6plex [N-Term; K10]		1	15	1	F2E2K8	F2E2K8 [237-246]	0	1493.91	97.8	97.1	101.2	100.6	92.3	92.9	91.5	114.1	112.4	100.1	1533	1434	1692.6	1567.9	1448.2	1444.5	1437.8	1535.3	1622.5	1118.6	Unique	75	High	0	1.126e-05
[K].DAAMHALGLTGDQTVGK.[G]	1xTMT6plex [N-Term; K17]; 1xOxidation [M4]		1	2	1	A0A287GI21	A0A287GI21 [237-253]	0	2159.15	97	174	184.6	193.8	79.4	76.2	60.4	48.2	38	48.2	233.3	394.3	473.8	463.5	191.2	181.8	145.7	99.6	84.3	82.7	Unique	75	High	0	4.929e-08
[K].EDFGGGHPDPNLTYAK.[E]	1xTMT6plex [N-Term; K16]		1	5	1	M0XQ24	M0XQ24 [329-344]	0	2176.11	105.6	102.4	111.5	95	108.2	101.1	103.4	90.5	93.4	88.9	266.6	243.6	300.5	238.4	273.4	253.3	261.7	196.3	217.3	160.1	Unique	75	High	0	6.281e-07
[K].SLHAISGTPNPYEQAISIIGR.[T]	1xTMT6plex [N-Term]		1	13	1	A0A287MPG9	A0A287MPG9 [150-170]	0	2453.33	89.5	84.7	112.4	97.5	103.2	89.7	96.5	112.9	120.2	93.3	37	33	49.6	40.1	42.7	36.8	40	40.1	45.8	27.5	Unique	75	High	0	1.268e-09
[R].MHDFSSIEDFR.[G]	1xTMT6plex [N-Term]; 1xOxidation [M1]		1	2	1	F2DDM9	F2DDM9 [355-365]	0	1628.76	103.7	102.5	115.2	100.4	116.6	96.1	85.7	89.4	91	99.4	51.2	47.7	60.7	49.3	57.6	47.1	42.4	37.9	41.4	35	Unique	75	High	0	1.417e-06
[K].SVPLALDETH.[-]	1xTMT6plex [N-Term]		1	7	1	A0A287NYY7	A0A287NYY7 [801-810]	0	1310.72	94.1	124	121.1	125.7	93.8	100.6	82.1	94	87	77.5	48.7	60.5	66.9	64.7	48.6	51.7	42.6	41.8	41.5	28.6	Unique	75	High	0	8.238e-05
[K].DASGTVSVADLR.[H]	1xTMT6plex [N-Term]		1	2	2	A0A287WXL5	A0A287WXL5 [142-153]	0	1419.76	88.9	76.3	85.2	82.5	101.3	100.5	94.1	125.8	120.5	124.7	1103.3	892.1	1128.5	1018.2	1257.8	1237.9	1170.5	1340	1378	1103.4	Unique	75	High	0	5.424e-07
[K].SLPGVTIDEK.[K]	1xTMT6plex [N-Term; K10]		1	4	2	A0A287EXJ4	A0A287EXJ4 [228-237]	0	1516.9	103.4	105.7	122.4	109.4	102.6	90.9	101.7	85.9	96.6	81.3	1930	1859.7	2438.2	2030.4	1916.4	1682.7	1902.4	1375.9	1661.5	1082.2	Unique	75	High	0	1.269e-05
[R].AIVYSIVLQEQS.[-]	1xTMT6plex [N-Term]		1	1	1	A0A287EFB6	A0A287EFB6 [32-43]	0	1578.89	100.8	81.4	81.8	79.4	90	98.8	95	129.2	136.9	106.8	92.2	70.2	79.9	72.2	82.4	89.7	87.1	101.5	115.4	69.7	Unique	75	High	0	7.589e-05
[R].EVPVASMDASGK.[I]	1xTMT6plex [N-Term; K12]; 1xOxidation [M7]		1	28	1	A0A287VLQ6	A0A287VLQ6 [370-381]	0	1664.89	100.2	96	93.1	91.6	111.3	110.7	97.5	97.8	98	103.8	202	182.3	200.2	183.6	224.6	221.5	197	169.3	182	149.2	Unique	75	High	0	5.595e-05
[R].AYSLGAAGGETSR.[N]	1xTMT6plex [N-Term]		1	2	1	F2CSZ1	F2CSZ1 [12-24]	0	1468.76	103.1	163.8	146.9	160.9	83.5	90.3	78.7	63.9	56.9	52	119.8	179.3	182.1	185.8	97.1	104.1	91.6	63.7	60.9	43.1	Unique	75	High	0	1.299e-06
[R].AVTLGMESPAAETLIAK.[L]	1xTMT6plex [N-Term; K17]; 1xOxidation [M6]		1	3	2	F2DH88	F2DH88 [345-361]	0	2176.23	101.3	91.3	96.4	95.8	110.8	107.5	97.4	98.3	99.8	101.5	471	399.9	478.2	442.7	515.4	495.8	454	392.6	427.3	336.4	Unique	75	High	0	2.371e-07
[K].AMGVDILTGFGK.[I]	1xTMT6plex [N-Term; K12]; 1xOxidation [M2]		1	8	1	A0A287EWY0	A0A287EWY0 [183-194]	0	1682.96	100.5	109.1	113.6	107.3	112.5	108	98.8	85.4	76.1	88.7	458.5	469.2	552.9	486.6	513.8	488.9	451.6	334.4	320	288.7	Unique	75	High	0	7.759e-07
[K].TMISSSWGAPAAFR.[T]	1xTMT6plex [N-Term]; 1xOxidation [M2]		1	5	1	A0A287MBJ7	A0A287MBJ7 [273-286]	0	1726.88	108.3	125.6	141.9	135.9	99.6	88.4	77.4	78	72.3	72.7	262.2	286.7	366.9	327.3	241.5	212.5	187.9	162.2	161.3	125.5	Unique	75	High	0	6.577e-05
[K].VELSNPDAELR.[L]	1xTMT6plex [N-Term]		1	21	1	A0A287QTB3	A0A287QTB3 [942-952]	0	1471.8	98	93	96.7	94.6	106.7	100	102.1	96.3	111.1	101.3	349.4	312.4	367.8	335.4	380.7	353.7	364.9	294.6	364.9	257.5	Unique	75	High	0	7.167e-07
[K].FSSDEEVIQLANDSK.[Y]	1xTMT6plex [N-Term; K15]		1	7	1	F2E3A7	F2E3A7 [443-457]	0	2140.12	93.8	86.8	96.1	85.5	101.5	93	94.7	112.8	126.3	109.4	87	75.9	95.1	78.9	94.2	85.6	88.1	89.9	108	72.4	Unique	75	High	0	1.871e-07
[R].AVSYEEGEQFAK.[E]	1xTMT6plex [N-Term; K12]		1	4	1	F2DE60	F2DE60 [128-139]	0	1815.95	99.5	100.2	105.5	102.6	105.5	99.8	101.6	96.5	99.6	89.2	646.4	613.4	732	663	686	643.7	661.9	538.8	596.7	413.2	Unique	75	High	0	8.834e-08
[R].FVTAVVGFGK.[K]	1xTMT6plex [N-Term; K10]		1	4	2	A0A287VUP7	A0A287VUP7 [74-83]	0	1482.91	94	128.3	126.9	126.5	97.6	105.5	94.5	75	76.8	74.9	532.8	685.2	767.9	712.9	553.9	593.8	537.1	365.1	401	302.7	Unique	75	High	0	5.446e-06
[K].GVISCASQEVK.[D]	1xTMT6plex [N-Term; K11]; 1xCarbamidomethyl [C5]		1	18	1	A0A287K0K5	A0A287K0K5 [481-491]	0	1635.91	111.5	140.3	98.9	127.4	108.1	132.2	137.7	46.7	34.7	62.5	176.4	209.2	166.9	200.4	171.1	207.6	218.3	63.4	50.6	70.5	Unique	75	High	0	1.409e-07
[K].VSGAEVILDQI.[-]	1xTMT6plex [N-Term]		1	1	1	A0A287KSU3	A0A287KSU3 [183-193]	0	1372.79	87.1	110	86.6	103.5	98.6	84.2	69.5	83.8	129.7	147	22.5	26.8	23.9	26.6	25.5	21.6	18	18.6	30.9	27.1	Unique	75	High	0	9.318e-05
[K].GPVTSAEVSQDGR.[F]	1xTMT6plex [N-Term]		1	2	1	M0XKQ7	M0XKQ7 [188-200]	0	1531.79	94.4	104.2	92.4	99.9	104.3	101	95.2	98.6	106.9	103.1	278.2	289.3	290.6	292.9	307.6	295.4	281.3	249.7	290.3	216.7	Unique	75	High	0	2.779e-08
[K].AAGSIGGYESLHR.[L]	1xTMT6plex [N-Term]		1	2	2	A0A287RUT6	A0A287RUT6 [86-98]	0	1546.82	100.1	94.3	98.8	106.3	102.4	95.7	95.4	104	109	93.9	269	238.9	283.2	284	275.5	255.2	257	240	269.9	180	Unique	75	High	0	1.546e-07
[R].IETPGPPYLAK.[Q]	1xTMT6plex [N-Term; K11]		1	1	2	A0A287PVL8	A0A287PVL8 [93-103]	0	1643.98	95.4	94.8	105	103.4	110.5	103.5	96.1	99.6	94.4	97.1	245.7	230.2	288.8	265	285	264.7	248.3	220.5	224.2	178.4	Unique	75	High	0	0.0004867
[R].LGPVVSEGQYEK.[I]	1xTMT6plex [N-Term; K12]		1	10	2	A0A287V2G5	A0A287V2G5 [357-368]	0	1763.99	105.3	89	111.8	90.6	107.2	87.2	104.5	95.5	116.3	92.6	1257.8	1002	1426	1076.7	1281.7	1034	1251.4	979.6	1280.7	788.6	Unique	75	High	0	5.258e-08
[K].AAVDPSTVVVFAENPDAEFVK.[S]	1xTMT6plex [N-Term; K21]		1	13	2	A0A287SCR1	A0A287SCR1 [535-555]	0	2663.43	88.9	12	17.1	13.6	92.9	95.2	92.4	189.9	198	199.8	751.3	95.9	154.6	113.9	785.8	798.7	783	1378.1	1541.7	1203.9	Unique	75	High	0	6.1e-11
[K].GNAYAQVAIGTDDVYK.[S]	1xTMT6plex [N-Term; K16]		1	8	6	A0A287X5I7	A0A287X5I7 [281-296]	0	2143.14	93.6	93.1	100.1	101.1	105.4	103.4	103.1	99.9	103.3	97.2	1538.1	1442	1757	1653.4	1733.9	1688	1698.5	1410	1564.3	1139.1	Unique	75	High	0	5.879e-07
[K].EIAPIMTEYWEK.[A]	1xTMT6plex [N-Term; K12]; 1xOxidation [M6]		1	8	2	A0A287EXW6	A0A287EXW6 [108-119]	0	1984.05	102.9	102.4	117.1	112.5	105.7	104	87.4	89.8	87.6	90.7	259.1	243.1	314.8	281.8	266.5	259.9	220.6	194.2	203.4	162.9	Unique	75	High	0	2.729e-05
[R].EGQPTAIVDDMR.[K]	1xTMT6plex [N-Term]; 1xOxidation [M11]		1	3	1	A0A287HG44	A0A287HG44 [233-244]	0	1576.78	103.3	119.3	118	109.1	106.5	105.5	90.8	84.7	83.4	79.3	176.4	192.1	215	185.3	182.1	178.9	155.4	124.3	131.2	96.6	Unique	75	High	0	1.583e-05
[R].SADLYEDLIK.[C]	1xTMT6plex [N-Term; K10]		1	20	1	A0A287ITP6	A0A287ITP6 [338-347]	0	1624.92	96.4	101.9	90	93.7	87.8	97.7	98.3	110.5	110.1	113.7	53.5	53.3	53.3	51.7	48.8	53.8	54.7	52.7	56.3	45	Unique	75	High	0	4.749e-05
[K].QVLIDTGSSK.[S]	1xTMT6plex [N-Term; K10]		1	1	1	F2E457	F2E457 [138-147]	0	1505.89	99.4	129.4	144.4	135.1	99.6	93.6	102.5	67.3	68.8	59.9	337.5	414.3	523.6	456.4	338.6	315.5	349.1	196.4	215.2	145.2	Unique	75	High	0	2.116e-06
[R].TGCSFDAAGSGLCR.[T]	1xTMT6plex [N-Term]; 2xCarbamidomethyl [C3; C13]		1	1	1	F2ED74	F2ED74 [73-86]	0	1687.77	132.1	99.4	61.3	79.5	122.9	142.3	160	65.1	38.4	99	178.9	126.8	88.6	107	166.5	191.3	217.2	75.7	47.9	95.6	Unique	75	High	0	4.864e-07
[K].SGFTGGLNYYR.[A]	1xTMT6plex [N-Term]		1	4	2	F2EIH2	F2EIH2 [256-266]	0	1463.75	105.5	110.7	110.9	108.5	96.6	88.6	89.3	95.3	101.6	93.1	487.4	481.9	546.7	498.4	446.5	406.3	413.5	378.1	432.4	306.7	Unique	75	High	0	6.297e-07
[K].ADGSFAISEDTWNEPLGR.[G]	1xTMT6plex [N-Term]		1	14	2	A0A287XXN6	A0A287XXN6 [315-332]	0	2194.06	106.8	94.7	94.1	97.5	95.2	88.3	85.4	101	117	120.1	73.7	61.6	69.3	66.9	65.8	60.5	59.1	59.9	74.4	59.1	Unique	75	High	0	2.228e-06
[R].FEEGVTDAVER.[F]	1xTMT6plex [N-Term]		1	3	1	F2DM95	F2DM95 [94-104]	0	1480.75	97.8	96.3	94.6	95.3	104.3	97.6	99.2	96.7	109.8	108.4	440.5	408.5	454.6	426.8	469.9	436	447.6	374.1	455.6	348	Unique	75	High	0	5.205e-07
[K].GLTSDESVVAK.[D]	1xTMT6plex [N-Term; K11]		1	18	1	A0A287JIS0	A0A287JIS0 [498-508]	0	1563.9	95.1	83.5	89.2	89.3	103.8	105.5	96.9	99.5	119.7	117.5	109.7	90.7	109.8	102.4	119.8	120.8	112	98.5	127.2	96.6	Unique	75	High	3.989e-05	0.0008619
[K].NSVIADGLVI.[-]	1xTMT6plex [N-Term]		1	5	2	C3W8L2	C3W8L2 [494-503]	0	1229.73	118.2	99.1	100.4	89	84.5	89.4	85.6	105.6	131	97.3	78.2	61.8	70.9	58.6	56	58.7	56.8	60	79.9	45.9	Unique	75	High	3.989e-05	0.0007118
[R].VTSVASFFVSR.[V]	1xTMT6plex [N-Term]		1	4	2	F2DDP7	F2DDP7 [255-265]	0	1428.8	96.1	117.8	123.8	117.4	104.1	98.1	97.5	80.9	85.1	79.1	120.9	139.7	166.2	146.9	131.1	122.5	123	87.4	98.7	71	Unique	75	High	0	1.316e-05
[R].QLNGGETWNLDIPDGTSSAR.[IC]	1xTMT6plex [N-Term]		1	2	3	A0A287Q803	A0A287Q803 [105-124]	0	2360.17	111.5	37.5	44.4	29.3	96.7	82.4	83.4	165.3	194.9	154.7	108.8	34.5	46.3	28.4	94.5	79.8	81.6	138.6	175.3	107.7	Unique	75	High	0	3.269e-05
[R].DELSDLLEAK.[E]	1xTMT6plex [N-Term; K10]		1	11	1	A0A287H9X7	A0A287H9X7 [715-724]	0	1590.9	96.1	89.1	93.4	91.1	102.8	101.6	97.8	107.6	117.4	103.1	206.9	180.9	214.8	195.2	221.6	217.1	211.1	199	233.1	158.4	Unique	75	High	0	3.18e-06
[K].QSDMDSSGDSQLPFIPSTEVLVK.[C]	1xTMT6plex [N-Term; K23]; 1xOxidation [M4]		1	24	2	A0A287N4N2	A0A287N4N2 [610-632]	0	2954.51	100.8	98.1	92.4	95.3	98	99.2	87.4	106.4	113.7	108.7	64.1	58.8	62.7	60.3	62.4	62.6	55.7	58.1	66.6	49.3	Unique	75	High	0	3.385e-09
[R].ETAQHAASETGR.[Q]	1xTMT6plex [N-Term]		1	3	1	A0A287PP23	A0A287PP23 [96-107]	0	1486.74	98.9	159.2	162.3	177.4	91.2	91.2	83.3	48.4	42.2	46	244.4	370.9	428.2	436	225.5	223.6	206.4	102.7	96	81.1	Unique	75	High	0	5.791e-06
[K].VLVAVSEHVNR.[L]	1xTMT6plex [N-Term]		1	2	1	M0VN24	M0VN24 [220-230]	0	1451.85	75.3	93.3	75.7	91.6	89.7	94.8	98	122.8	100.1	158.7	199.4	232.9	213.9	241.4	237.9	249.2	260.2	279.3	244.4	299.8	Unique	75	High	0	3.783e-06
[R].VTASACDVSVR.[G]	1xTMT6plex [N-Term]; 1xCarbamidomethyl [C6]		1	2	1	A0A287MFU2	A0A287MFU2 [76-86]	0	1393.73	116.3	173.9	114.1	142.8	81.8	91.2	94.2	61	67.3	57.4	158.4	223.3	165.8	193.4	111.5	123.3	128.6	71.3	84.5	55.8	Unique	75	High	0	5.942e-05
[K].TNTGVSDTHDAAAFALEE.[-]	1xTMT6plex [N-Term]		1	1	1	A0A287RSM2	A0A287RSM2 [121-138]	0	2077.99	115.9	61.9	70.4	57.2	129.7	116	103.9	112.3	122.4	110.4	48.3	24.3	31.3	23.7	54.1	48	43.4	40.2	47	32.8	Unique	75	High	0	7.172e-06
[K].NAVFGDSSALSPGGVR.[I]	1xTMT6plex [N-Term]		1	3	1	A0A287JEY2	A0A287JEY2 [454-469]	0	1762.93	85	99.3	97.9	86.1	104.7	98.1	81	112	132.8	103	56.1	61.8	69	56.5	69.2	64.3	53.6	63.5	80.8	48.5	Unique	74	High	0	1.082e-06
[R].GGVIMDVVTAEQAR.[L]	1xTMT6plex [N-Term]; 1xOxidation [M5]		1	3	1	A0A287NMU1	A0A287NMU1 [42-55]	0	1690.9	104.3	100.3	93.7	103.8	107.2	103.1	93.2	95.9	94.5	103.9	133.9	121.4	128.4	132.5	137.8	131.4	120	105.8	111.8	95.1	Unique	74	High	0	4.489e-05
[K].SSPAYPTVLAQTIR.[N]	1xTMT6plex [N-Term]		1	3	1	A0A287X8V0	A0A287X8V0 [144-157]	0	1732.98	100.2	61	66	69	99.5	99	89.7	139.9	140.2	135.4	162.3	93.1	114.1	111.1	161.2	159.1	145.6	194.6	209.1	156.4	Unique	74	High	0	6.716e-06
[K].TASGEEFHGGK.[C]	1xTMT6plex [N-Term; K11]		1	3	1	A0A287RTC9	A0A287RTC9 [251-261]	0	1577.83	97.6	100.6	97.4	100.5	106.1	106.7	92.5	99.5	103.7	95.4	272.4	264.7	290.1	279.1	296.4	295.5	258.8	238.6	266.6	190	Unique	74	High	0	1.828e-06
[R].EIVGNVDGVK.[I]	1xTMT6plex [N-Term; K10]		1	9	3	A0A287EVM0	A0A287EVM0 [828-837]	0	1487.88	94.4	88.1	78.2	75.2	107.4	84.6	82.5	88.8	142.8	158.1	1153	1014.1	1019	913.6	1312.5	1025.7	1010	931.1	1607.7	1377.4	Unique	74	High	0	5.061e-06
[R].LENDLDTDADEHNLR.[L]	1xTMT6plex [N-Term]		1	16	1	A0A287JIS0	A0A287JIS0 [881-895]	0	1998.96	93	64.4	78.4	78.1	115.7	100.8	89.4	117.5	131	131.9	43.7	28.5	39.3	36.5	54.4	47	42.1	47.4	56.7	44.2	Unique	74	High	0	7.665e-07
[K].LSAGIASILESK.[L]	1xTMT6plex [N-Term; K12]		1	3	1	A0A287R2U4	A0A287R2U4 [105-116]	0	1647.01	103.7	108.6	114.6	117.5	102.4	101.2	94.1	82	93.2	82.8	93.2	92	109.9	105	92.1	90.3	84.8	63.3	77.2	53.1	Unique	74	High	0	2.12e-06
[K].EMIDSSSFTSSPVNQLHSR.[I]	1xTMT6plex [N-Term]; 1xOxidation [M2]		1	2	1	A0A287RRS8	A0A287RRS8 [221-239]	0	2367.14	78.7	84.6	95.3	87.4	107.5	90.8	76.4	112.6	141.8	124.9	29.7	30.1	38.4	32.8	40.6	34	28.9	36.5	49.3	33.6	Unique	74	High	0	3.139e-09
[K].LQEELDNVVGR.[D]	1xTMT6plex [N-Term]		1	7	1	A0A287EAH5	A0A287EAH5 [330-340]	0	1500.82	101.9	125.4	129.2	127.7	93.1	95.3	88.2	84.6	75.5	79	184.4	213.8	249.4	229.8	168.6	171.1	160	131.5	125.9	101.9	Unique	74	High	0	6.65e-07
[R].FGSWADGVHSTVR.[L]	1xTMT6plex [N-Term]		1	3	1	A0A287WWA1	A0A287WWA1 [291-303]	0	1647.84	98.4	109	105.9	108.7	101.2	101.5	89.6	98.3	96.6	90.8	85	88.7	97.6	93.4	87.5	87	77.6	72.9	76.9	55.9	Unique	74	High	0	1.479e-07
[R].EVDLPAANTGAR.[I]	1xTMT6plex [N-Term]		1	1	1	F2DJC5	F2DJC5 [222-233]	0	1442.78	105	180.3	188.7	178.5	76.7	69.2	73.7	43.4	42.4	42.2	313.6	507.4	601.3	530	229.3	205.1	220.7	111.3	116.6	89.9	Unique	74	High	0	1.892e-07
[R].IIGVDLNPAK.[YH]	1xTMT6plex [N-Term; K10]		1	15	1	A0A287NDK7	A0A287NDK7 [222-231]	0	1497.94	99.6	91.6	97.1	95.4	103.2	94.4	102.9	108.9	104.4	102.4	949.8	823.9	988.6	905.3	985	894.1	984.1	892.4	918.1	696.9	Unique	74	High	0	1.71e-05
[R].APGATCTSLVAQR.[V]	1xTMT6plex [N-Term]; 1xCarbamidomethyl [C6]		1	1	2	M0YS80	M0YS80 [35-47]	0	1560.84	111.7	150	99.5	119.9	102.4	118.2	135.9	51.3	42.9	68.3	254.1	321.4	241.4	271.2	233	266.8	309.7	100.2	89.9	110.8	Unique	74	High	0	2.815e-06
[K].SAGGILLPETSK.[Q]	1xTMT6plex [N-Term; K12]		1	4	1	F2DB07	F2DB07 [25-36]	0	1630.98	105.2	119.3	121.5	132.4	107.4	92.6	93.9	80.1	80.1	67.5	187	200	230.6	234.1	191.1	163.4	167.3	122.4	131.3	85.6	Unique	74	High	0	1.598e-05
[K].SGSTTDSLGDALALAQHHDAVTGTEK.[Q]	1xTMT6plex [N-Term; K26]		1	29	1	A0A287SSV0	A0A287SSV0 [464-489]	0	3040.56	108.2	73.5	87.8	76.1	111.3	110.7	98.3	108.4	116.4	109.3	33.6	21.5	29.1	23.5	34.6	34.1	30.6	28.9	33.3	24.2	Unique	74	High	0	1.391e-07
[R].FSYCFTAMEESR.[V]	1xTMT6plex [N-Term]; 1xOxidation [M8]; 1xCarbamidomethyl [C4]		1	3	3	A0A287VFW5	A0A287VFW5 [250-261]	0	1772.78	126.6	99.4	67.4	83.1	100.8	109.4	115.6	96.5	64.5	136.7	547.4	405.4	310.9	357.6	436.3	469.6	501.4	358.6	257	421.5	Unique	74	High	0	3.811e-05
[K].EGDVIVAPAGSIMHLANTDGR.[R]	1xTMT6plex [N-Term]		1	1	3	M0XH58	M0XH58 [44-64]	0	2352.22	85.9	130.6	81.1	86.1	98.4	115.3	183.4	69.6	81.2	68.4	134.3	192.5	135.3	133.8	153.9	178.9	287.5	93.4	117	76.3	Unique	74	High	0	9.517e-09
[K].FEEVEDVHYFR.[T]	1xTMT6plex [N-Term]		1	3	1	F2E8R9	F2E8R9 [158-168]	0	1698.83	109.1	176.8	170.3	181	81.5	94.6	60.2	48.9	39.1	38.6	30.9	47.2	51.5	51	23.1	26.6	17.1	11.9	10.2	7.8	Unique	74	High	0	3.495e-06
[K].VIAAGANPVQITR.[G]	1xTMT6plex [N-Term]		1	8	1	A0A287VF44	A0A287VF44 [94-106]	0	1538.92	106.6	94.5	99.3	96.8	101.4	101	101	100.4	102.6	96.5	256.5	214.3	255	231.7	244.3	241.3	243.7	207.5	227.5	165.7	Unique	74	High	0	7.15e-06
[R].LGYAPFNAQSEEFGIAGLK.[R]	1xTMT6plex [N-Term; K19]		1	6	1	A0A287X6Z0	A0A287X6Z0 [117-135]	0	2470.34	96.5	125	137	131.5	98.7	97.2	92.7	80.7	80.4	60.4	95.9	117.1	145.3	130	98.2	95.9	92.4	68.9	73.6	42.8	Unique	74	High	0	1.039e-08
[K].AGDSTPEELANATQVQGDYMPIAR.[G]	1xTMT6plex [N-Term]; 1xOxidation [M20]		1	2	1	F2DVU2	F2DVU2 [135-158]	0	2779.34	112.3	91.9	93.6	89	93.5	99	97	103	97.2	123.4	42.4	32.7	37.7	33.4	35.3	37.1	36.7	33.4	33.8	33.2	Unique	74	High	0	1.016e-06
[K].IQECEGLIVLK.[E]	1xTMT6plex [N-Term; K11]; 1xCarbamidomethyl [C4]		1	4	1	F2E5T3	F2E5T3 [689-699]	0	1760.04	105.7	115.7	86.6	100.6	116.8	113.7	119.2	76.2	66.2	99.4	142.5	147	124.6	134.8	157.6	152.1	161	88.2	82.2	95.5	Unique	74	High	0	1.111e-05
[K].QYLSSSDGLK.[V]	1xTMT6plex [N-Term; K10]		1	2	18	A0A287SR97	A0A287SR97 [253-262]	0	1555.87	98.8	96.2	82.9	84.8	101.4	101	97.7	119.1	104.3	113.8	10367.5	9514.6	9279.8	8843.7	10643.4	10517.1	10270.3	10734.2	10082	8517.4	Unique	74	High	0	7.515e-06
[R].VVALSTGWYSGGSR.[C]	1xTMT6plex [N-Term]		1	2	2	A0A287RM00	A0A287RM00 [141-154]	0	1668.89	96	50.6	52.4	50.2	109.5	104.6	104.9	141	150.2	140.7	545.6	271.4	317.7	283.6	623.3	590	598.1	688.3	786.9	570.3	Unique	74	High	0	2.434e-08
[K].ANSYAVHGAALGTSEVEATR.[A]	1xTMT6plex [N-Term]		1	5	1	A0A287VK33	A0A287VK33 [276-295]	0	2233.14	103.8	117.6	96	114.7	89.1	105.1	105	88.8	79	100.8	44.5	47.5	43.9	48.9	38.2	44.7	45.1	32.7	31.2	30.8	Unique	74	High	0	4.953e-09
[R].SFSSGGEDGYVR.[L]	1xTMT6plex [N-Term]		1	3	1	A0A287NVB1	A0A287NVB1 [302-313]	0	1489.71	97.8	94.6	101	96.5	108.7	99.2	98.7	96.1	111	96.4	466.8	425.5	514.7	458.1	519.4	470	472.1	393.8	488.1	328.3	Unique	74	High	0	2.732e-07
[K].LGGTVDDTELVR.[G]	1xTMT6plex [N-Term]		1	3	2	F2DQB8	F2DQB8 [208-219]	0	1503.82	97.7	90.4	100.6	96.8	102.6	104.2	104.8	100.8	101.2	100.9	574.7	501.4	631.7	566.4	604.3	608.2	617.8	509.3	548.7	423.4	Unique	74	High	0	3.616e-07
[K].FGYNAATGQYEDLMAAGIIDPTK.[V]	1xTMT6plex [N-Term; K23]; 1xOxidation [M14]		1	7	1	A0A287VF44	A0A287VF44 [466-488]	0	2920.48	96.5	88.9	99.7	99.6	108.2	106.9	90.1	108.5	101.8	99.8	61	53	67.3	62.6	68.5	67.1	57.1	58.9	59.3	45	Unique	74	High	0	3.027e-10
[K].ELGTVDTNQLK.[N]	1xTMT6plex [N-Term; K11]		1	2	2	F2D2X7	F2D2X7 [246-256]	0	1675.96	92.9	82.6	94.4	86.6	103	104.1	100.9	111.2	113.1	111.3	889.8	746.1	965.1	824.7	987.9	989.7	968.7	915.2	998.7	760.2	Unique	74	High	0	2.968e-07
[K].GVILYGEPGTGK.[T]	1xTMT6plex [N-Term; K12]		1	12	1	F2E7G1	F2E7G1 [230-241]	0	1648.97	105	112.4	115.9	112	104.6	92.5	98.4	86.3	86.3	86.5	234.8	236.9	276.6	249	234.1	205.3	220.5	165.6	177.7	137.9	Unique	74	High	0	2.293e-06
[R].GLLGTAATIAK.[E]	1xTMT6plex [N-Term; K11]		1	15	2	F2CTX5	F2CTX5 [59-69]	0	1473.94	94.5	115.8	126.8	122.4	93	91.4	89.5	89.9	87.9	88.8	745.8	860.6	1067.3	960.3	734	715.6	708	609.3	639.2	499.3	Unique	74	High	0	3.078e-07
[R].GNSAEEVAER.[V]	1xTMT6plex [N-Term]		1	9	1	A0A287PUE1	A0A287PUE1 [317-326]	0	1290.65	97.6	82.3	80.3	79.4	98.1	91.9	96.1	119.9	128.3	126	484.2	384.7	425.2	391.9	487.2	452.4	478	510.9	586.7	445.8	Unique	74	High	0	1.135e-05
[K].AGSEDESLEIAR.[L]	1xTMT6plex [N-Term]		1	4	1	F2CU19	F2CU19 [92-103]	0	1505.76	97.6	90.2	86.5	90.8	109.3	96	96.9	106.5	111.6	114.7	354.2	308.5	335.1	327.9	397.1	345.8	352.6	332.1	373.2	296.8	Unique	74	High	0	1.447e-07
[K].GGIPTLASTGK.[G]	1xTMT6plex [N-Term; K11]		1	1	2	M0Z9S4	M0Z9S4 [268-278]	0	1459.89	98	71.6	77.6	68.7	99.6	97	99	129.1	131.2	128.2	539.7	371.3	455.8	376.3	549	530	546.2	610.6	665.5	503.4	Unique	74	High	0	1.405e-06
[K].GTIFFTQEGDGPTTVTGSVTGLK.[E]	1xTMT6plex [N-Term; K23]		1	5	1	A0A287HAT7	A0A287HAT7 [20-42]	0	2771.49	96.9	98.1	101.3	111.7	117.7	105.7	90.1	99	92.1	87.3	99	94.5	110.4	113.5	120.4	107.2	92.3	86.9	86.7	63.6	Unique	74	High	0	1.031e-08
[R].DCCQEVANISNEWCR.[C]	1xTMT6plex [N-Term]; 3xCarbamidomethyl [C2; C3; C14]		1	1	8	F2EI31	F2EI31 [73-87]	0	2169.93	115.3	143.1	57	95.7	124.4	63.9	300.8	28.4	23.6	47.8	2659	3110.8	1401.7	2195.2	2871.7	1463.6	6954.3	563.3	500.5	785.9	Unique	74	High	0	9.461e-08
[K].AQGLVSSGAR.[L]	1xTMT6plex [N-Term]		1	2	2	A0A287LJN3	A0A287LJN3 [89-98]	0	1174.67	98.2	120	128.2	127	94.4	91.1	87.5	83.6	89.4	80.6	592.3	682.4	825.4	762.3	570	545.8	529.3	433.3	497	346.6	Unique	74	High	0	8.968e-06
[R].SADPPPVHDTDGHELR.[A]	1xTMT6plex [N-Term]		1	2	2	F2E8J4	F2E8J4 [23-38]	0	1971.97	94.5	70.1	97.7	84.1	104.4	95.6	88.8	119.2	124.6	121.1	347.9	243.1	383.7	307.7	384.4	349.3	327.5	376.7	422.6	317.8	Unique	74	High	0	6.54e-07
[R].DKPDAQIEVIPVDAMVPLDFNPNR.[I]	1xTMT6plex [N-Term; K2]; 1xOxidation [M15]		1	1	6	M0XBS5	M0XBS5 [46-69]	0	3167.68	100.6	91.4	92.4	94.7	112.4	112	106.3	96.2	94.7	99.4	632	541.3	619.4	592	707	698.4	669.4	519.1	548.6	445.3	Unique	74	High	0	8.697e-08
[K].ADRDESSPYAAMLASQDVATR.[C]	1xTMT6plex [N-Term]; 1xOxidation [M12]		1	6	1	M0VIF1	M0VIF1 [64-84]	1	2499.2	109.7	98.1	109.3	91	107.6	98.2	85.3	89.6	110.5	100.6	50.3	42.4	53.5	41.5	49.4	44.7	39.2	35.3	46.7	32.9	Unique	74	High	0	8.009e-08
[R].TQESAEAAAELAR.[D]	1xTMT6plex [N-Term]		1	2	1	A0A287R8N0	A0A287R8N0 [81-93]	0	1575.82	108.1	84	83.7	91.5	100.1	95.9	91.6	113.1	110	122	112.7	82.5	93.1	94.8	104.4	99.2	95.7	101.2	105.6	90.7	Unique	74	High	0	4.227e-06
[K].SGEDLTDDSEPAER.[K]	1xTMT6plex [N-Term]		1	6	1	A0A287QQF3	A0A287QQF3 [599-612]	0	1749.8	107.3	112.8	119.1	110.1	92.6	109.6	102.7	84	84.9	76.8	188.5	186.9	223.3	192.5	162.8	191.2	181	126.8	137.5	96.3	Unique	74	High	0	3.08e-07
[K].LAAAAAAAAR.[H]	1xTMT6plex [N-Term]		1	5	1	A0A287K236	A0A287K236 [380-389]	0	1085.66	99.3	129	132.4	118.8	101.5	99.3	92.6	75.7	80.7	70.7	285.2	349	405.7	339.1	291.8	283.1	266.4	186.7	213.5	144.8	Unique	74	High	0	1.225e-05
[K].AEAAGNTNCPVK.[I]	1xTMT6plex [N-Term; K12]; 1xCarbamidomethyl [C9]		1	4	1	M0XM53	M0XM53 [227-238]	0	1689.9	114.6	108.3	83.8	90.6	114.2	124.5	140.6	67	51.7	104.7	155.4	138.4	121.2	122.1	155	167.5	191.1	78	64.6	101.2	Unique	74	High	0	2.863e-05
[K].VIGNTGSNSTR.[E]	1xTMT6plex [N-Term]		1	14	2	A0A287JHM8	A0A287JHM8 [147-157]	0	1334.72	100.2	106.6	110.8	105.7	102.3	98.9	95.5	92.8	96.6	90.5	397.9	398.7	469.4	417.3	406.5	389.8	380.2	316.3	353.3	256.3	Unique	74	High	0	2.454e-06
[K].VMTNQEAVDEIK.[D]	1xTMT6plex [N-Term; K12]; 1xOxidation [M2]		1	3	1	A0A287HXU2	A0A287HXU2 [245-256]	0	1850.99	110.5	110.1	117.8	115.2	98.1	108.8	94.2	77.1	83.9	84.3	97.6	91.7	111	101.2	86.7	95.4	83.4	58.5	68.3	53.1	Unique	74	High	0	0.0001126
[K].TQGIALSLGDK.[I]	1xTMT6plex [N-Term; K11]		1	9	1	A0A287KUM9	A0A287KUM9 [984-994]	0	1560.94	102.8	95.2	100	99	104.6	96.7	97.5	103.1	117.3	83.7	463.6	404.5	481	443.8	472.2	432.7	440.6	399.3	487.5	269.1	Unique	74	High	0	7.293e-07
[K].YSTDPANPTK.[S]	1xTMT6plex [N-Term; K10]		1	3	2	A0A287R7Y9	A0A287R7Y9 [29-38]	0	1551.84	89.6	83.1	95.2	91.4	104.2	105.1	102	113	112.2	104.3	1993.1	1741.5	2259.6	2022.9	2320.7	2319.6	2274.8	2159.3	2299.5	1654	Unique	74	High	0	4.409e-06
[K].QSNILEDLDTLR.[L]	1xTMT6plex [N-Term]		1	12	1	M0XYS5	M0XYS5 [73-84]	0	1645.9	104.9	106.4	107.1	105.3	107.8	99.6	98.6	92	96.9	81.4	192.9	184.4	210.2	192.6	198.5	181.8	181.7	145.3	164.3	106.8	Unique	74	High	0	2.142e-07
[K].DAGAHGAQVTAEGTQEATATAAEYAK.[Q]	1xTMT6plex [N-Term; K26]		1	3	1	A0A287GI21	A0A287GI21 [303-328]	0	2977.49	101	168.4	204.2	186.3	92.4	66.1	60.7	50.5	34.4	36	31.9	50.1	68.8	58.5	29.2	20.7	19.2	13.7	10	8.1	Unique	74	High	0	2.105e-08
[K].AVDSAANIQPEK.[V]	1xTMT6plex [N-Term; K12]		1	7	1	F2CVB4	F2CVB4 [355-366]	0	1700.96	98.5	98.3	107.2	103.6	108.5	100.5	99.9	96	94.6	92.8	227.5	213.9	264	237.9	250.7	230.3	231.2	190.4	201.3	152.8	Unique	74	High	0	1.306e-07
[K].DVPSFLEYVHNR.[Q]	1xTMT6plex [N-Term]		1	26	1	A0A287QTB3	A0A287QTB3 [793-804]	0	1704.89	93.5	100.7	94.3	105.9	102.2	103.2	95.4	109.3	101.6	93.8	83.7	85	90.1	94.3	91.6	91.7	85.6	84	83.8	59.9	Unique	74	High	0	1.25e-06
[R].VSGQQPTTLAEYTLGQGANK.[D]	1xTMT6plex [N-Term; K20]		1	5	3	A0A287R7D5	A0A287R7D5 [115-134]	0	2521.37	94.1	62.2	61.9	57.7	90.2	90.1	94.6	146.7	157.1	145.5	422	263.1	296.1	257.4	404.7	401	425.2	565.1	649.2	465.4	Unique	74	High	0	1.03e-09
[R].EEPEAEPLPPPVQLGEVDEEELR.[Q]	1xTMT6plex [N-Term]		1	2	1	F2CS48	F2CS48 [55-77]	0	2830.42	100.9	105.2	57.9	88.3	99.1	101.7	102.3	104.3	102.7	137.5	17.8	17.5	10.9	15.5	17.5	17.8	18.1	15.8	16.7	17.3	Unique	74	High	0	1.874e-05
[K].NAGGFFTDADVAR.[I]	1xTMT6plex [N-Term]		1	3	2	A0A287KCE3	A0A287KCE3 [290-302]	0	1569.79	101.5	68.7	70.1	69.2	107.1	103.2	94.6	129.4	142.9	113.3	388.3	247.8	286.1	263.1	410.1	391.7	362.9	425.3	503.6	309.2	Unique	74	High	0	3.562e-07
[K].LFGDQLEDLEK.[N]	1xTMT6plex [N-Term; K11]		1	6	2	A0A287UZW1	A0A287UZW1 [598-608]	0	1764.98	102.4	93.2	93.7	95.5	104.8	104.3	95.9	102.1	100.8	107.4	297.1	254.9	290.2	275.8	304.4	300.4	278.9	254.5	269.7	222.4	Unique	74	High	0	1.411e-07
[R].LDLTTTPGGVAEAVTTAAR.[L]	1xTMT6plex [N-Term]		1	2	1	A0A287SBS0	A0A287SBS0 [242-260]	0	2073.14	94.8	152	143.5	160.5	85.1	93.2	75.8	71	58.9	65.2	74	111.8	119.5	124.6	66.5	72.2	59.3	47.6	42.4	36.3	Unique	74	High	0	6.913e-07
[K].GWGLNLGELAR.[I]	1xTMT6plex [N-Term]		1	4	1	A0A287VF07	A0A287VF07 [369-379]	0	1414.8	100.7	135.6	128.3	139	70.1	83.2	77.3	93.4	86.8	85.8	1614.7	2049.3	2195.4	2216.7	1125.5	1324.3	1243.1	1286.4	1282.2	981.3	Unique	74	High	0	3.653e-06
[R].WAGDGSAFGDGR.[G]	1xTMT6plex [N-Term]		1	5	2	A0A287S4K4	A0A287S4K4 [153-164]	0	1424.68	93.4	84.5	87.6	86.4	102.1	95.9	96.1	113.7	122.6	117.8	787.8	671.8	788.6	724.8	862.1	803	813.2	824.4	953.7	708.8	Unique	74	High	0	3.232e-07
[R].DLDQVAGTVPAEF.[-]	1xTMT6plex [N-Term]		1	3	2	A0A287R7R1	A0A287R7R1 [144-156]	0	1590.82	98.1	98	105.2	102.9	106.9	97.4	96.9	99.8	99.6	95.2	172	162	196.8	179.5	187.7	169.6	170.4	150.3	160.9	119	Unique	74	High	0	5.72e-05
[R].GAFESMGAGLAMAPGDIAFK.[S]	1xTMT6plex [N-Term; K20]; 2xOxidation [M6; M12]		1	3	2	A0A287QQF3	A0A287QQF3 [249-268]	0	2431.24	93.2	100.4	112.1	121.9	107.2	103.4	93.5	87.2	85.4	95.7	292	296.5	374.7	379.8	336.3	321.6	293.7	234.6	246.5	213.9	Unique	74	High	0	1.707e-09
[R].SDETVSMIEAYLR.[A]	1xTMT6plex [N-Term]; 1xOxidation [M7]		1	1	2	F2CS40	F2CS40 [414-426]	0	1758.88	105.3	111.5	113.1	112.2	111.3	103.2	92.7	77.1	86.3	87.2	178.4	178	204.4	189	188.7	173.5	157.4	112.2	134.6	105.3	Unique	74	High	0	4.216e-06
[K].LVPNPDEVADVK.[Y]	1xTMT6plex [N-Term; K12]		1	1	3	F2CVC1	F2CVC1 [164-175]	0	1754.01	103.8	94.1	103.5	93.8	102.6	101.1	94.7	98.8	110.5	97.2	404.3	345.5	430.2	363.3	400	391.1	370.1	330.6	396.8	270.2	Unique	74	High	0	0.0004741
[K].DAEETVDGIK.[N]	1xTMT6plex [N-Term; K10]		1	25	1	A0A287UY29	A0A287UY29 [617-626]	0	1534.84	100.5	117.7	129.4	123	110.6	97.1	100.4	74	72.5	74.8	355	392.1	488	432.1	391.1	340.4	355.5	224.6	236.2	188.6	Unique	74	High	0	4.332e-06
[R].AIGEVVSTEAR.[A]	1xTMT6plex [N-Term]		1	8	2	F2D5E4	F2D5E4 [139-149]	0	1360.76	90.2	74.4	76	84.6	102.2	95.6	99.9	126.4	119.7	131.2	338.3	263.1	304.2	315.7	383.7	355.9	375.9	407.3	413.7	351	Unique	74	High	0	1.961e-05
[K].DAAPSSLADIK.[K]	1xTMT6plex [N-Term; K11]		1	8	1	A0A287U5X6	A0A287U5X6 [576-586]	0	1545.89	105.2	82.5	85.5	92.3	104	100.4	96.4	116.2	111	106.6	173.2	128	150.3	151.1	171.4	164.1	159.1	164.3	168.4	125.2	Unique	74	High	0	1.093e-06
[K].AWQSSIDGHATGK.[I]	1xTMT6plex [N-Term; K13]		1	2	3	F2D8P4	F2D8P4 [316-328]	0	1815.98	95	91.7	99.6	99.4	100.5	101.1	132.4	93.5	97.1	89.6	620.6	564.6	694.7	646	657.1	655.3	867.2	524.6	584.5	417.6	Unique	74	High	0	6.315e-07
[K].ESISEAISDLK.[V]	1xTMT6plex [N-Term; K11]		1	7	2	M0XB59	M0XB59 [296-306]	0	1649.94	96.1	84.7	84.6	84.8	103.5	103.4	101.8	113.2	115.5	112.5	469.4	389.8	441	412	506.2	501.2	498.6	474.8	519.7	391.9	Unique	74	High	0	5.022e-07
[R].VEVGNAAFESLER.[M]	1xTMT6plex [N-Term]		1	7	1	A0A287GK67	A0A287GK67 [521-533]	0	1649.87	91.1	94	88	89.1	101.4	95.2	102.7	85.7	123.9	129	101.8	99	104.9	99	113.4	105.6	115	82.3	127.6	102.8	Unique	74	High	0	4.39e-06
[R].DESSPYAAMLASQDVAVR.[C]	1xTMT6plex [N-Term]; 1xOxidation [M9]		1	8	2	A0A287DVK2	A0A287DVK2 [103-120]	0	2155.05	91.7	93.9	106.2	106.8	102.4	99	89.9	103.1	107.1	99.8	98.7	95.2	122	114.3	110.3	105.7	97	95.3	106.2	76.6	Unique	74	High	0	7.746e-09
[K].TVAVQPSAGEDK.[A]	1xTMT6plex [N-Term; K12]		1	2	1	F2D293	F2D293 [56-67]	0	1659.93	107	97.8	111.6	99.5	109.9	98.3	103.4	93.2	100.1	79.2	602.1	519	670.7	556.8	619.5	549.1	583.4	450.8	519.4	317.9	Unique	74	High	0	8.828e-08
[K].AGSGVATLGLPDSPGVPK.[G]	1xTMT6plex [N-Term; K18]		1	2	1	A0A287WK03	A0A287WK03 [241-258]	0	2081.2	100.2	102.1	102.9	106.6	98.8	94	93	94.4	104.2	103.9	163.8	157.4	179.5	173.3	161.7	152.6	152.4	132.5	157	121.1	Unique	74	High	0	8.963e-08
[K].TSWPEVVGMSAEK.[A]	1xTMT6plex [N-Term; K13]; 1xOxidation [M9]		1	1	9	M0W9B7	M0W9B7 [26-38]	0	1895	103.4	110.2	94.4	91.9	111.5	101.1	102.7	90.2	104.5	90.1	1502.3	1509.8	1464.6	1328.6	1620.8	1458.3	1496.1	1125.1	1398.6	933.4	Unique	74	High	0	4.184e-05
[R].EPFEPVMPGSTFAEYGNLEEAK.[K]	1xTMT6plex [N-Term; K22]; 1xOxidation [M7]		1	6	1	F2CWM2	F2CWM2 [210-231]	0	2916.44	100.3	100.4	117.9	107	108.1	101.8	87.4	84.8	89	103.2	147.9	139.5	185.4	156.8	159.5	149	129.1	107.4	120.9	108.5	Unique	74	High	0	4.213e-08
[K].GAPTTPLITIAMTK.[I]	1xTMT6plex [N-Term; K14]; 1xOxidation [M12]		1	7	2	A0A287RGY4	A0A287RGY4 [253-266]	0	1889.12	98.9	105.3	108.2	107.8	111.5	104.5	97.2	90.8	91.5	84.4	149.5	150	174.5	162	168.7	156.7	147.2	117.8	127.4	91	Unique	74	High	0.0005409	0.01108
[R].EDGSGAGSGSVR.[E]	1xTMT6plex [N-Term]		1	7	1	A0A287J5I2	A0A287J5I2 [69-80]	0	1307.64	92.6	100.7	96.4	96.2	103	93.5	87.4	82.6	146.2	101.5	287.1	294.2	318.8	296.5	319.6	287.7	271.5	219.8	417.7	224.3	Unique	74	High	0	5.154e-07
[K].FEELCSDLLDR.[LYA]	1xTMT6plex [N-Term]; 1xCarbamidomethyl [C5]		1	6	2	A0A287F1V1	A0A287F1V1 [441-451]	0	1625.8	112.3	120	84.8	103.8	112	131.5	132.7	68.9	44.2	89.8	592.2	596.7	477.2	544.8	591.5	688.5	701.8	312.1	214.7	338	Unique	74	High	0	6.438e-07
[K].DLLEGDPYLK.[Q]	1xTMT6plex [N-Term; K10]		1	11	2	F2CR56	F2CR56 [880-889]	0	1620.92	108.7	155.4	169.2	149.2	90.1	78.5	85.5	57.4	58.6	47.4	315.7	425.4	524.5	431	261.9	226.4	248.8	143.2	156.9	98.1	Unique	74	High	0	5.598e-06
[R].DVQEACVHDGYVLPK.[L]	1xTMT6plex [N-Term; K15]; 1xCarbamidomethyl [C6]		1	6	2	A0A287SR19	A0A287SR19 [54-68]	0	2188.15	109.8	112.2	88.4	100.6	115.6	125.4	141.5	70.1	50	86.4	855	823.1	734.5	779.2	901.2	969.1	1104.6	468.5	358.9	479.8	Unique	74	High	0	2.199e-07
[K].YYLDDTADIVR.[L]	1xTMT6plex [N-Term]		1	5	1	F2DQH1	F2DQH1 [838-848]	0	1572.81	97.4	89.1	93.3	83.9	103.6	96.1	101.5	109.8	116.6	108.7	333	287	340.3	285.2	354.6	326	347.8	322.4	367.4	264.9	Unique	74	High	0	1.223e-06
[R].CTQYGQAPNTLAEFGLNK.[Y]	1xTMT6plex [N-Term; K18]; 1xCarbamidomethyl [C1]		1	3	1	M0W099	M0W099 [119-136]	0	2470.28	138.9	57.4	46.6	51.7	132.4	139.8	149.3	98.7	72.1	113.2	334.9	130.5	119.9	123.9	319.6	334.5	360.9	204.4	160.2	194.6	Unique	74	High	0	1.171e-07
[R].IASAANAIV.[-]	1xTMT6plex [N-Term]		1	3	2	A0A287F7L6	A0A287F7L6 [132-140]	0	1058.64	97.8	86.8	81.5	81.5	101.7	99.5	95.7	118.8	122.5	114.1	212.6	177.8	188.9	176.2	221.3	214.6	208.5	221.8	245.3	176.8	Unique	74	High	0.0002362	0.003164
[K].EVDQIEPALK.[R]	1xTMT6plex [N-Term; K10]		1	10	1	A0A287XWT8	A0A287XWT8 [400-409]	0	1599.94	96.5	99.5	110.5	104.2	103.4	91	97.7	92.7	104.8	99.6	583.8	567	713.2	626.5	626	546.2	592.4	481.4	583.9	429.3	Unique	74	High	0	8.112e-06
[R].ESVFQSGGPNYTVELGR.[Y]	1xTMT6plex [N-Term]		1	3	2	A0A287T7V4	A0A287T7V4 [130-146]	0	2069.05	92.3	54.7	66	60.6	102.1	105.1	103.3	132	142.5	141.3	343.9	192.1	262.2	224.5	380.8	388.7	385.9	422.4	489	375.5	Unique	74	High	0	3.644e-06
[R].FSCEMGSDGAIK.[V]	1xTMT6plex [N-Term; K12]; 1xOxidation [M5]; 1xCarbamidomethyl [C3]		1	16	2	F2DV72	F2DV72 [836-847]	0	1775.87	138.4	11.2	12.2	12.1	133.5	137.3	159.4	124.9	72.3	198.5	1482.1	113.2	139.8	128.5	1430.2	1459.2	1711.1	1148.6	713.7	1515.8	Unique	74	High	0	0.0004064
[R].LEFIDADAAEAR.[A]	1xTMT6plex [N-Term]		1	5	1	F2D056	F2D056 [347-358]	0	1549.81	100.3	78	83.6	79.6	107.2	95.1	106.3	112.1	121.4	116.3	355	260.4	315.8	280.2	380	334	377.4	340.9	396	293.7	Unique	74	High	0	2.992e-07
[K].IDGLVSGIGTGGTITGSGK.[Y]	1xTMT6plex [N-Term; K19]		1	12	2	A0A287Q8X7	A0A287Q8X7 [289-307]	0	2148.23	99.2	109.9	120.5	118.5	100	103	95.7	89.3	86.7	77.2	231.2	241.4	299.6	274.5	233.2	238.1	223.6	178.7	186.2	128.2	Unique	73	High	0	1.986e-09
[R].EELVEELETK.[R]	1xTMT6plex [N-Term; K10]		1	11	1	F2D2S3	F2D2S3 [486-495]	0	1676.94	99.2	98.1	102.4	100.7	104	106.1	89.2	98.9	109.9	91.4	120.7	112.4	132.9	121.8	126.6	128.1	108.8	103.3	123.1	79.3	Unique	73	High	0	2.027e-06
[R].LSNLQGVTVK.[I]	1xTMT6plex [N-Term; K10]		1	2	1	A0A287FSZ7	A0A287FSZ7 [123-132]	0	1516.95	96.8	59.1	62.5	62.6	110.4	108.4	103.1	139.4	132.5	125.2	1273	732.7	877.5	818.4	1453.2	1415.3	1359.8	1575.3	1606.7	1174.4	Unique	73	High	0	1.01e-05
[R].EDALLDFYNK.[W]	1xTMT6plex [N-Term; K10]		1	17	2	A0A287VMY8	A0A287VMY8 [906-915]	0	1685.92	95.7	103.9	106.9	105.3	107.1	102.8	99.6	92.5	97.3	88.9	779.9	798.3	929.7	853.8	873.8	831.8	813.7	647.4	730.6	517	Unique	73	High	0	4.713e-06
[K].YVNIDDCWAELNR.[D]	1xTMT6plex [N-Term]; 1xCarbamidomethyl [C7]		1	9	2	A0A287FC46	A0A287FC46 [114-126]	0	1896.91	107.6	63.6	57.1	63.2	111.4	116.5	128.6	112.7	94.8	144.6	486.8	271	275.9	284.4	504.4	522.9	583.1	437.7	395.1	466.5	Unique	73	High	0	9.141e-08
[K].LLEEYESGGDVGEACK.[C]	1xTMT6plex [N-Term; K16]; 1xCarbamidomethyl [C15]		1	3	1	F2DH88	F2DH88 [609-624]	0	2214.1	126.3	111.8	78.1	81.4	120.7	141.2	147.2	59.5	33.3	100.7	48.2	40.2	31.8	30.9	46.1	53.5	56.3	19.5	11.7	27.4	Unique	73	High	0	1.543e-05
[R].FLDGTTTSAGDGPSEEVAK.[D]	1xTMT6plex [N-Term; K19]		1	5	1	A0A287TKK2	A0A287TKK2 [330-348]	0	2340.2	105.8	82.2	101.3	86	109.9	89.1	107.6	97.9	110.3	110	107.4	78.6	109.7	86.8	111.6	89.7	109.4	85.3	103.1	79.6	Unique	73	High	0	1.267e-08
[R].YSDALADAEK.[T]	1xTMT6plex [N-Term; K10]		1	5	1	A0A287UDA4	A0A287UDA4 [52-61]	0	1540.83	103.3	107.5	113.7	106.7	103.6	102.8	102.7	85.8	92.5	81.4	668.2	655.4	785	686.2	671	660.3	666	476.5	551.3	375.4	Unique	73	High	0	2.804e-06
[K].EAAENTLVAYK.[S]	1xTMT6plex [N-Term; K11]		1	4	3	F2CRF1	F2CRF1 [149-159]	0	1666.94	99.4	78.2	98.5	83	106.5	93.1	105.1	106.6	124.9	104.7	2007.5	1489.3	2121.9	1667.2	2152	1865.4	2127.2	1849.2	2325	1508.1	Unique	73	High	0	1.003e-06
[R].EIEGDLSGFK.[C]	1xTMT6plex [N-Term; K10]		1	2	1	F2E4D0	F2E4D0 [29-38]	0	1552.86	105.5	107.2	111.1	108.2	96	96.2	99.2	93.7	94.5	88.5	201	192.5	225.9	205.1	183.1	181.9	189.5	153.3	166	120.3	Unique	73	High	0	3.329e-06
[K].AEEAAAAESEDLSEFQK.[K]	1xTMT6plex [N-Term; K17]		1	7	1	A0A287THA2	A0A287THA2 [455-471]	0	2283.14	97.4	89.1	101.3	95.8	106.4	101.7	106.8	101.4	100.8	99.3	278.8	240.4	309.4	272.9	305	289	306.4	249.3	265.9	202.8	Unique	73	High	0	2.802e-08
[K].NFATAEHFAR.[L]	1xTMT6plex [N-Term]		1	4	2	A0A287N3F9	A0A287N3F9 [1111-1120]	0	1392.72	98.9	94	98.7	97.8	98	97.2	91.1	108.6	118.8	97	285	255.4	303.7	280.2	282.6	277.9	263.1	268.7	315.6	199.3	Unique	73	High	0	1.717e-05
[R].DAVINSDGLNVVPEVWAVK.[D]	1xTMT6plex [N-Term; K19]		1	10	2	A0A287EJK8	A0A287EJK8 [200-218]	0	2483.39	96.1	94.1	103.5	101.5	107.6	105.6	100.4	98.7	97.8	94.8	821.9	759	944.5	863.4	921.2	896.3	860.7	725.4	770.5	578	Unique	73	High	0	6.631e-10
[R].ESLAEVVEIR.[L]	1xTMT6plex [N-Term]		1	2	1	A0A287LIG0	A0A287LIG0 [227-236]	0	1373.78	97.2	84.8	89.6	86.3	103.1	98.4	99.4	110.6	117.9	112.7	625.7	514.7	615.5	552.6	664.2	628.4	641.1	611.5	699.4	517.6	Unique	73	High	0	1.726e-05
[R].DAEWETCGIATDCSWK.[Q]	1xTMT6plex [N-Term; K16]; 2xCarbamidomethyl [C7; C13]		1	7	1	F2DQH1	F2DQH1 [681-696]	0	2387.1	102.2	103	68.2	77.6	105.5	131.3	147	64.6	81.8	118.7	39.6	37.6	28.2	29.9	40.9	50.5	57.1	21.5	29.2	32.8	Unique	73	High	0	5.863e-07
[R].GGMYDVVQVANEAAYEK.[C]	1xTMT6plex [N-Term; K17]; 1xOxidation [M3]		1	1	1	A0A287LNJ4	A0A287LNJ4 [70-86]	0	2318.17	99.3	93.1	90.3	72.1	112.7	99.8	94.5	102.5	117.4	118.2	37	32.7	35.9	26.7	42	36.9	35.3	32.8	40.3	31.4	Unique	73	High	0	7.146e-06
[R].TEEPLGLSGTPK.[A]	1xTMT6plex [N-Term; K12]		1	8	1	A0A287VGE3	A0A287VGE3 [132-143]	0	1686.97	102.4	108.1	122.7	109.1	107.5	99	93.1	86.2	95.1	76.9	350.3	348.4	447.9	371.1	368	336.1	319.2	253.1	299.9	187.5	Unique	73	High	0	2.186e-07
[R].LQELVNLVVVCGDHGK.[V]	1xTMT6plex [N-Term; K16]; 1xCarbamidomethyl [C11]		1	10	1	A0A287HK37	A0A287HK37 [603-618]	0	2238.27	106.9	121.9	87.8	104.5	114.8	133.9	150.8	61	38.2	80.3	903.1	970.9	791.4	877.8	970.7	1123	1277.4	442.4	297.2	483.7	Unique	73	High	0	5.147e-09
[K].EGTCQGVIALNMEDGTLHR.[F]	1xTMT6plex [N-Term]; 1xOxidation [M12]; 1xCarbamidomethyl [C4]		1	4	1	F2E611	F2E611 [204-222]	0	2346.14	109.4	92.1	82.7	87.6	102.6	93	115.6	77.1	108.8	131.1	35.7	28.3	28.8	28.4	33.5	30.1	37.8	21.6	32.7	30.5	Unique	73	High	0	6.597e-07
[K].GHAVGDIPGVR.[F]	1xTMT6plex [N-Term]		1	12	2	A0A287M417	A0A287M417 [154-164]	0	1306.74	89.7	81.2	76.1	77.7	99.2	98.5	95.1	128.1	126.3	128	384.9	328.4	348.3	331.4	425.8	419.2	408.8	472	499	391.6	Unique	73	High	0	4.79e-06
[K].LQEETGIDDLIVCTR.[S]	1xTMT6plex [N-Term]; 1xCarbamidomethyl [C13]		1	4	1	A0A287SN65	A0A287SN65 [319-333]	0	1991.03	107.2	81.2	87.4	103.8	106	117.3	114	73.4	90.4	119.3	30.1	21.5	26.2	29	29.8	32.7	32.1	17.7	23.4	23.9	Unique	73	High	0	3.428e-07
[K].SDGYTNFSLK.[T]	1xTMT6plex [N-Term; K10]		1	10	1	A0A287W4F7	A0A287W4F7 [636-645]	0	1589.86	102.1	125	134.7	129.9	98.1	91.5	90.9	78.6	81.9	67.3	562.2	648.2	791	711	540.5	499.9	501.6	371.5	415.5	264.2	Unique	73	High	0	2.777e-06
[K].AGEGEQGEELLAPSGWTK.[K]	1xTMT6plex [N-Term; K18]		1	5	1	A0A287S962	A0A287S962 [66-83]	0	2317.21	99.2	137.7	134.2	138.4	104.6	93.3	93.4	61.8	73	64.5	113.2	148	163.4	157	119.4	105.6	106.8	60.5	76.7	52.5	Unique	73	High	0	4.413e-09
[K].DSLGASITSAK.[S]	1xTMT6plex [N-Term; K11]		1	4	2	M0XNN4	M0XNN4 [505-515]	0	1507.87	98.5	101	106.6	102.6	102.6	103.1	99.5	99.2	95.9	91	2264.3	2189.3	2617	2347	2361.4	2352.7	2293.4	1960.4	2032.6	1492.5	Unique	73	High	0	6.317e-07
[R].FDDGAGGDNEVQR.[T]	1xTMT6plex [N-Term]		1	10	3	A0A287UY56	A0A287UY56 [278-290]	0	1608.75	98.6	97.6	91.4	91.4	106.9	100.3	97.9	90.5	113.2	112.2	396.8	369.9	392.3	365.6	430.5	400.6	394.6	312.5	419.6	321.9	Unique	73	High	0	3.902e-06
[K].DAITQIVGEAR.[E]	1xTMT6plex [N-Term]		1	4	2	A0A287WMZ7	A0A287WMZ7 [11-21]	0	1401.79	97.3	82.7	83.3	81.9	106.8	102.9	102.3	117	117	108.7	1344.5	1078.2	1229.7	1125.8	1477.9	1412.4	1418.4	1388.9	1490.2	1072	Unique	73	High	0	1.97e-06
[K].FLGNSVEVYPVGR.[T]	1xTMT6plex [N-Term]		1	2	1	F2DDG9	F2DDG9 [202-214]	0	1665.92	100.6	118.6	114.3	112.8	100.2	99.3	96.9	84.8	95.9	76.4	222.9	247.8	270.4	248.7	222.3	218.5	215.4	161.5	195.9	120.8	Unique	73	High	0	2.23e-07
[R].AAQLDVVVTNK.[L]	1xTMT6plex [N-Term; K11]		1	4	3	A0A287RTV4	A0A287RTV4 [133-143]	0	1615.98	102.6	88.9	91.8	89.8	106	99.8	106.5	104.9	104.3	105.3	1735.6	1416.4	1657.6	1510.7	1795	1675.1	1805.7	1524.3	1624.7	1269.9	Unique	73	High	0	3.684e-07
[R].ADNIYLEGFK.[S]	1xTMT6plex [N-Term; K10]		1	3	9	A0A287SRS7	A0A287SRS7 [83-92]	0	1627.91	100.4	92	86.7	87.2	107	108.6	102	107.4	104.3	104.4	4441.5	3836.8	4091.3	3834.8	4738.4	4767.4	4523.9	4080.8	4251.8	3295	Unique	73	High	0	1.961e-06
[K].LASQDADISK.[L]	1xTMT6plex [N-Term; K10]		1	3	2	M0WE81	M0WE81 [268-277]	0	1505.86	96.7	105.3	113	106.4	104.2	98	100.6	92.4	94.9	88.5	1539.2	1579.7	1919.2	1683.4	1660.1	1548.3	1605	1262.8	1391.8	1004.4	Unique	73	High	0	4.366e-06
[R].QALALLQDNYPEFIAK.[K]	1xTMT6plex [N-Term; K16]		1	6	1	F2ECB2	F2ECB2 [490-505]	0	2292.3	95.9	117.7	120.6	122.2	100.9	99	102.2	79.4	82.7	79.4	393.9	455.6	528.5	498.8	414.4	403.2	420.5	279.8	313	232.6	Unique	73	High	0	2.151e-08
[K].AAYQELTGVK.[K]	1xTMT6plex [N-Term; K10]		1	1	2	F2DAX2	F2DAX2 [189-198]	0	1537.9	98.8	99.6	105.7	101.3	106.2	97.6	99.3	95.4	101.2	94.8	887.2	842.4	1012.7	904.2	954.2	869.9	893.9	735.5	836.8	607	Unique	73	High	0	2.503e-06
[R].ILVTGGAGFIGSHLVDK.[L]	1xTMT6plex [N-Term; K17]		1	3	2	F2D5Z0	F2D5Z0 [35-51]	0	2142.27	94.2	103.3	113.7	113.6	98.2	96.9	88.4	94	103.3	94.5	175.4	181.3	225.9	210.3	183	179.1	165.1	150.3	177.3	125.5	Unique	73	High	0	2.249e-09
[R].FESTVGAGLPVIASVTR.[I]	1xTMT6plex [N-Term]		1	4	1	F2EAH8	F2EAH8 [168-184]	0	1933.1	103	121.3	126.8	124.4	104	97.5	80.8	79.7	88.3	74.1	232.5	257.9	305.3	279.2	234.9	218.4	182.8	154.4	183.7	119.3	Unique	73	High	0	1.177e-06
[R].IWGDQGQAALEK.[A]	1xTMT6plex [N-Term; K12]		1	10	1	A0A287S037	A0A287S037 [80-91]	0	1773.99	96.5	100	106.8	102.5	100	105	103.8	93.7	103.9	87.8	314.2	306.8	371	331.9	325.9	339.1	338.8	261.9	311.7	203.8	Unique	73	High	0	1.006e-07
[K].YQAEQHGLQDAR.[K]	1xTMT6plex [N-Term]		1	29	1	A0A287QTB3	A0A287QTB3 [367-378]	0	1644.83	93.6	102.4	96.7	100.7	99.7	102.2	120.6	89	99.7	95.2	151.4	156.2	167	162.1	161.5	164.1	195.6	123.7	148.7	109.9	Unique	73	High	0	1.018e-06
[K].AGGATQTAAEK.[A]	1xTMT6plex [N-Term; K11]		1	3	1	A0A287PP23	A0A287PP23 [229-239]; [251-261]	0	1462.83	111.7		323.7	227.8	15.3	98.6	89.3	46	43.4	44.1	3063.7		9472.9	6212.9	420.8	2683.6	2455.7	1084	1096.1	861.8	Unique	73	High	0	6.521e-06
[R].APFTSGLGLENINVVTQR.[G]	1xTMT6plex [N-Term]		1	5	1	A0A287EWY0	A0A287EWY0 [357-374]	0	2145.19	100.6	105.3	91	97.6	94.1	94.8	91.8	101.7	109.3	113.7	100	98.6	96.5	96.5	93.6	93.5	91.5	86.8	100.1	80.6	Unique	73	High	0	1.308e-09
[R].LIDIPMSNCFNSGINK.[I]	1xTMT6plex [N-Term; K16]; 1xOxidation [M6]; 1xCarbamidomethyl [C9]		1	8	2	A0A287GQL8	A0A287GQL8 [124-139]	0	2297.2	113.7	120.2	92.8	109.8	116.4	121.4	136.9	61.7	43.6	83.5	576.7	574.9	502.6	553.7	591	611.1	696.3	268.9	203.8	302	Unique	73	High	0	1.683e-07
[R].SCEEVQDQCCQQLR.[Q]	1xTMT6plex [N-Term]; 3xCarbamidomethyl [C2; C9; C10]		1	20	1	M0VAF1	M0VAF1 [116-129]	0	2068.9	110	161.2	56.7	98.5	104.5	145.7	236.3	24.5	16.8	45.6	275.3	380.2	151.5	245.2	261.7	361.9	592.6	52.6	38.7	81.4	Unique	73	High	0	1.74e-07
[R].VHELLQIYNEHDIPSER.[L]	1xTMT6plex [N-Term]		1	4	1	A0A287WUC0	A0A287WUC0 [186-202]	0	2321.21	86.4	76.6	95.8	99.7	101.9	99.2	83.3	129.5	122	105.8	36.5	30.5	43.2	41.9	43.1	41.6	35.3	47	47.5	31.9	Unique	73	High	0	8.283e-08
[R].DSAVETVLDSSR.[Y]	1xTMT6plex [N-Term]		1	2	1	F2DAT5	F2DAT5 [84-95]	0	1507.78	93.9	89.9	99.3	97	101.8	94	95.5	103.7	108.8	116.1	139.1	125.5	156.9	142.8	150.9	138.2	141.8	131.9	148.5	122.6	Unique	73	High	0	3.057e-07
[K].AIQDTQEALGASPMEIGVAVR.[E]	1xTMT6plex [N-Term]; 1xOxidation [M14]		1	5	1	F2CVL1	F2CVL1 [537-557]	0	2401.26	68.1	70	84.4	89	80.9	88.1	93.6	96.8	150.2	179	12.7	12.3	16.8	16.5	15.1	16.3	17.5	15.5	25.8	23.8	Unique	73	High	0	7.829e-07
[K].VLEQLGAFADAEK.[A]	1xTMT6plex [N-Term; K13]		1	3	2	A0A287PPR0	A0A287PPR0 [193-205]	0	1849.05	103.5	92.5	98	94.6	98.3	97.2	95.2	111.8	114.6	94.3	151.8	127.9	153.5	138	144.3	141.5	140	140.9	155	98.7	Unique	73	High	0	8.542e-07
[K].LAGGVNVDDLK.[G]	1xTMT6plex [N-Term; K11]		1	8	2	A0A287EVF1	A0A287EVF1 [292-302]	0	1558.92	93.2	99.3	111.8	103.2	104.2	105.3	98.2	93.3	99.6	91.9	654.5	656.9	837.8	720.9	732.1	733.6	690.8	562.8	644.7	460	Unique	73	High	0	1.244e-06
[R].AIQDAEALCTIAGER.[G]	1xTMT6plex [N-Term]; 1xCarbamidomethyl [C9]		1	6	1	A0A287UKC3	A0A287UKC3 [637-651]	0	1846.95	96.9	107.5	72.9	104.2	105.6	101.4	106.1	112	88.5	104.9	28.5	29.8	22.9	30.5	31.1	29.6	31.3	28.3	24	22	Unique	73	High	0	6.851e-08
[K].LAEEDPDEYSNK.[E]	1xTMT6plex [N-Term; K12]		1	18	1	A0A287XXN6	A0A287XXN6 [567-578]	0	1867.93	101.5	90.2	90	95.6	107.2	94.1	109.1	101.2	108.1	103	373.4	312.9	353.6	349.8	395	343.9	402.5	319.8	366.7	270.3	Unique	73	High	0	4.293e-05
[K].STPSAASGGSLK.[V]	1xTMT6plex [N-Term; K12]		1	1	1	F2DZJ8	F2DZJ8 [619-630]	0	1520.87	101.4	103.8	112.7	106.1	109.5	103	92.1	88.4	92.6	90.3	293.8	283.5	348.6	305.8	317.7	296.3	267.6	219.9	247.3	186.7	Unique	73	High	0	2.476e-06
[K].ATEHVDVTNPATQEVVSR.[I]	1xTMT6plex [N-Term]		1	5	1	A0A287JCX0	A0A287JCX0 [98-115]	0	2182.13	91.4	97.6	91.1	94.8	103.7	100.8	113.8	102.6	113	91.2	55.9	56.3	59.5	57.7	63.5	61.2	69.8	53.9	63.7	39.8	Unique	73	High	0	5.689e-09
[K].ISQLGDESPAVDR.[L]	1xTMT6plex [N-Term]		1	3	1	A0A287UPW5	A0A287UPW5 [68-80]	0	1615.85	83.3	35.9	38.2	35.2	71	77.1	70.9	195.1	203.8	189.4	74.5	30.3	36.5	31.3	63.6	68.5	63.6	149.9	168	120.8	Unique	73	High	0	0.000104
[K].ELGYDDFHR.[Y]	1xTMT6plex [N-Term]		1	4	3	F2DH88	F2DH88 [167-175]	0	1380.67	95.6	84.2	92.2	82.4	104.5	101.5	98.7	111.5	114	115.4	404.3	335.5	416.4	346.6	442.6	426.1	418.3	405.2	444.2	348.2	Unique	73	High	0	0.000144
[K].IGGASEAEVSEK.[K]	1xTMT6plex [N-Term; K12]		1	12	1	A0A287F6T5	A0A287F6T5 [507-518]	0	1634.9	100.2	102.9	113.3	105.9	104.3	100.4	97.3	96.3	93.6	85.7	801.5	776.1	967.2	842.1	835	797.3	780.2	661.8	689.6	489.1	Unique	73	High	0	1.089e-07
[R].TMLELLNQLDGFEASNK.[I]	1xTMT6plex [N-Term; K17]; 1xOxidation [M2]		1	11	1	F2DC74	F2DC74 [289-305]	0	2397.27	103.8	105.1	110.6	106.1	97.9	100.8	87.7	94	96.2	97.9	109.7	104.7	124.8	111.5	103.6	105.7	92.9	85.3	93.7	73.8	Unique	73	High	0	3.459e-07
[K].SAQDIALADLPTTHPIR.[L]	1xTMT6plex [N-Term]		1	4	3	F2CRF1	F2CRF1 [160-176]	0	2048.13	98.9	116.7	105.7	109.5	94.4	103.1	101.5	90.2	78.1	101.7	204.1	226.9	232.8	224.7	194.9	211.2	210	159.9	148.4	149.7	Unique	73	High	0	8.678e-08
[R].GVYADEEILR.[G]	1xTMT6plex [N-Term]		1	2	2	A0A287RRS8	A0A287RRS8 [59-68]	0	1393.75	97.6	90	91.1	85.5	103.5	99.5	102.2	105.4	115	110.3	707.2	614.9	704.2	616.3	750.4	715.7	742.3	656	767.9	570	Unique	73	High	0	9.315e-06
[K].DVLEILQAESK.[S]	1xTMT6plex [N-Term; K11]		1	5	2	F2DAW3	F2DAW3 [83-93]	0	1703	96.1	76.3	82.9	78.2	102	99.8	85.2	122.9	129.9	126.7	220.7	165.2	203.1	178.5	234.3	227.5	196.1	242.4	274.9	207.4	Unique	73	High	0	3.682e-07
[R].YAPTTSPLSIEK.[D]	1xTMT6plex [N-Term; K12]		1	2	2	F2CPX8	F2CPX8 [217-228]	0	1765.01	90	111.8	126.3	120.1	86.1	86.9	77.6	94	129.5	77.8	272	318.5	407.4	360.9	260.4	260.6	235.1	243.9	360.7	167.6	Unique	73	High	3.989e-05	0.001076
[R].LAEVSDSSDTEALPR.[L]	1xTMT6plex [N-Term]		1	2	1	A0A287MPM5	A0A287MPM5 [96-110]	0	1818.93	95.6	51.6	64.3	62.5	99.9	103.6	99.1	140.3	142.3	140.8	218.5	111.2	156.9	142.1	228.5	235.1	227.1	275.6	299.9	229.6	Unique	73	High	0	3.834e-09
[K].VEWGIDLASEHER.[YC]	1xTMT6plex [N-Term]		1	6	1	F2DII7	F2DII7 [431-443]	0	1769.9	110.8	92.1	108	104.8	97.3	95.3	98.3	88.4	100.3	104.6	56.3	44.1	58.6	53	49.5	48.1	50.1	38.6	47	37.9	Unique	73	High	0	5.729e-07
[R].VVEEAVWSDLR.[R]	1xTMT6plex [N-Term]		1	1	2	A0A287N3G7	A0A287N3G7 [350-360]	0	1531.83	94.1	51	52.6	51.3	99.9	95.3	92	151	157.1	155.6	381.4	194.9	227.6	207	405.4	383.5	374	525.9	586.9	450	Unique	73	High	0	1.577e-06
[M].LQQSSCHVLQQQCCQQLPQIPEQLR.[H]	1xTMT6plex [N-Term]; 3xCarbamidomethyl [C6; C13; C14]		1	1	2	A0A287EFB6	A0A287EFB6 [2-26]	0	3335.66	108.5	148.9	101.3	128.7	97.7	125.3	156.1	51.6	36.3	45.7	106.3	137.5	105.9	125.4	95.8	121.9	153.3	43.4	32.8	31.9	Unique	73	High	0	6.649e-12
[K].GISADDMEAVYK.[K]	1xTMT6plex [N-Term; K12]		1	6	2	A0A287S943	A0A287S943 [252-263]	0	1756.92	95.3	84.1	65.9	64.2	98	108.9	175.3	104.2	111.1	93	374	311.2	276.1	250.5	385	424.1	689.5	351.2	401.7	260.4	Unique	73	High	0	4.633e-07
[R].VVEECTASLVAAR.[I]	1xTMT6plex [N-Term]; 1xCarbamidomethyl [C5]		1	2	1	A0A287FG84	A0A287FG84 [279-291]	0	1633.88	112.4	96.3	89.1	97	115.9	118.8	122	86.2	63.6	98.6	126.8	102.4	107.3	108.8	130.8	133	137.9	83.5	66.1	79.3	Unique	73	High	0	6.915e-09
[K].LLVAGVPALCNVPIPNEAAGTR.[G]	1xTMT6plex [N-Term]; 1xCarbamidomethyl [C10]		1	1	7	F2EI31	F2EI31 [122-143]	0	2461.38	108.3	128.8	104.5	126.6	102.2	113.1	107.4	66.9	67.4	74.8	137.6	154.2	141.7	159.9	130	142.6	136.8	73	78.9	67.8	Unique	73	High	0	2.832e-07
[R].LPEDADAGAVAAR.[C]	1xTMT6plex [N-Term]		1	3	1	A0A287UXN4	A0A287UXN4 [241-253]	0	1484.79	103.4	129.9	116.7	130.8	92	100.6	91	76.3	73.2	86.2	183.2	217	220.8	230.5	163.2	176.9	161.6	116.1	119.6	109	Unique	73	High	0	6.607e-08
[R].RGSESESEEEEEQQR.[Y]	1xTMT6plex [N-Term]		1	3	2	M0XH58	M0XH58 [267-281]	1	2037.92	111.8	195.9	214.9	223.9	76.9	66.4	56.3	18.5	18.3	17	159.4	263.2	327	317.4	109.7	94	80.5	22.7	24	17.3	Unique	73	High	0	8.268e-09
[K].EVTVSTGGTAAEYAK.[A]	1xTMT6plex [N-Term; K15]		1	3	1	A0A287GI21	A0A287GI21 [336-350]	0	1942.05	100.1	185.8	190	191.4	79.9	80	71	32.2	29.7	39.8	244.8	428.4	496	465.6	195.5	194.3	174.1	67.7	67	69.4	Unique	73	High	0	6.235e-08
[R].SNLGSVQLDHDLR.[V]	1xTMT6plex [N-Term]		1	1	1	Q19D39	Q19D39 [331-343]	0	1682.9	101.2	80.9	88.1	87.2	100.2	115.5	104.8	117.8	93.5	110.8	47.1	35.5	43.8	40.4	46.7	53.4	48.9	47.1	40.1	36.8	Unique	73	High	0	5.78e-07
[R].DLETISHELR.[L]	1xTMT6plex [N-Term]		1	11	2	M0V752	M0V752 [146-155]	0	1441.78	105	95.5	95.1	94.8	103.7	98.6	104.1	97.9	100.8	104.6	197	168.8	190.4	176.8	194.7	183.5	195.7	157.8	174.3	139.9	Unique	73	High	0	4.403e-05
[K].IEDLSSQLQSQAAEQFK.[A]	1xTMT6plex [N-Term; K17]		1	6	2	M0YAP1	M0YAP1 [125-141]	0	2380.28	97.5	104.1	119.6	111.3	104.8	101.2	97	95.4	87.5	81.6	267.9	269.6	350.7	304.3	288.2	276.1	267.1	225.3	221.6	160	Unique	73	High	0	3.819e-08
[K].ISQLGDESPAVAR.[L]	1xTMT6plex [N-Term]		1	2	2	A0A287UQ13	A0A287UQ13 [64-76]	0	1571.86	89	45.2	37.3	39.3	78.7	75.6	72.7	169	196.8	196.5	408.3	195.4	182.8	179.4	361.3	344.3	334.5	666.2	832.1	643.2	Unique	73	High	0	1.365e-05
[R].AATAAGGGGFGGYESAGDR.[K]	1xTMT6plex [N-Term]		1	2	1	F2DXL3	F2DXL3 [11-29]	0	1900.9	79.3	80.1	67.5	91.1	93.4	112.2	97.1	118	111.2	150.2	59.8	56.9	54.3	68.3	70.5	84	73.4	76.4	77.3	80.8	Unique	73	High	0	3.001e-09
[R].VVEDAVWSDLR.[R]	1xTMT6plex [N-Term]		1	1	4	A0A287NB57	A0A287NB57 [350-360]	0	1517.82	96.3	52.8	55.4	51.7	95.6	101.4	90.8	146.5	158.4	151.2	354.4	183.1	217.4	189.3	352	370.3	334.8	462.9	537.1	396.7	Unique	73	High	0	2.05e-06
[R].DVVDDAGVGGK.[V]	1xTMT6plex [N-Term; K11]		1	6	1	Q5DVL6	Q5DVL6 [100-110]	0	1489.83	97.9	102.8	112.8	104.9	104.6	103.5	101.2	91	92.7	88.5	972.4	962.2	1195.9	1036.2	1040.1	1020.3	1007.7	775.9	848	627	Unique	73	High	0	7.331e-06
[R].ACESQAEPLK.[F]	1xTMT6plex [N-Term; K10]; 1xCarbamidomethyl [C2]		1	1	2	A0A287RL17	A0A287RL17 [591-600]	0	1590.86	117.9	118.1	86	101	118.5	127.2	149.2	54.8	44.4	83	586.6	554.1	456.6	499.7	590.2	628.1	744.4	234.2	203.5	294.5	Unique	73	High	0	3.294e-06
[K].EADQMTGTGFNDVGK.[M]	1xTMT6plex [N-Term; K15]; 1xOxidation [M5]		1	2	1	F2E9C4	F2E9C4 [346-360]	0	2044.01	109.2	170.4	160.1	163.9	92.4	74.6	66.2	55.6	50.6	57.1	98.1	144.3	153.5	146.5	83.1	66.5	59.6	42.9	41.9	36.6	Unique	73	High	0	2.18e-07
[K].STAGDTHLGGEDFDNR.[M]	1xTMT6plex [N-Term]		1	5	3	F2E4C2	F2E4C2 [231-246]	0	1920.89	89.6	136.6	140.5	147.6	79.1	90.5	78.1	79.7	76.8	81.5	375.8	539.7	628.7	615.6	332.1	376.7	328.1	287	296.8	243.7	Unique	73	High	0	1.022e-07
[R].FVQQVVAEDYSK.[V]	1xTMT6plex [N-Term; K12]		1	2	2	F2D677	F2D677 [306-317]	0	1871.03	100.7	90.8	104.9	99.1	105.2	104.6	96.2	98	103.7	96.8	464.6	394.9	516.4	454.6	485.5	478.8	444.9	388.2	440.9	318.5	Unique	73	High	0	8.509e-07
[R].LSVLVESNER.[A]	1xTMT6plex [N-Term]		1	8	2	M0YIK4	M0YIK4 [809-818]	0	1374.78	101.8	90.9	97	94.2	101.7	97	101.5	102.7	108.9	104.2	699.4	588.7	710.9	643.5	699.2	661.5	698.6	606.2	689.5	510.7	Unique	73	High	0	5.36e-06
[R].EDDSQDLSEVR.[R]	1xTMT6plex [N-Term]		1	9	1	F2CSW1	F2CSW1 [358-368]	0	1521.72	103	82.1	85.7	83.9	102	99.2	95.7	117.1	119	112.2	242.5	182.2	215.3	196.3	240.4	231.8	225.8	236.7	258.1	188.4	Unique	73	High	0	3.021e-06
[K].YNPSMHNVVQVGEGDYNSCK.[V]	1xTMT6plex [N-Term; K20]; 1xOxidation [M5]; 1xCarbamidomethyl [C19]		1	2	2	F2EAZ9	F2EAZ9 [60-79]	0	2772.31	125.7	75.9	58.2	74.8	122.8	131.3	144.5	86.2	51.4	129.1	511.9	291.4	253	303.1	500.6	530.9	590	301.4	192.9	374.9	Unique	72	High	0	4.44e-09
[K].LWQGENGPELK.[Q]	1xTMT6plex [N-Term; K11]		1	3	2	A0A287N6W8	A0A287N6W8 [450-460]	0	1728.97	93	82.3	90.8	84.9	103.6	100.6	100.1	119	113.7	112	1490.9	1242.8	1552.8	1353	1661.2	1599.3	1608.5	1637.2	1678.8	1279.2	Unique	72	High	0	1.198e-06
[K].CAGCQGAGYK.[V]	1xTMT6plex [N-Term; K10]; 2xCarbamidomethyl [C1; C4]		1	4	2	F2DA22	F2DA22 [166-175]	0	1529.76	129.4	186.5	84.6	127.4	102.5	122.8	154.5	28.1	21	43.2	756.8	1028.1	528.1	741.2	599.8	712.7	905.9	141.2	113.2	180.2	Unique	72	High	0	9.202e-06
[K].AGLGGGSSNLPQQ.[-]	1xTMT6plex [N-Term]		1	5	2	A0A287QB46	A0A287QB46 [629-641]	0	1414.75	95.5	103.1	102	100.6	103.1	99	106.5	93.9	99.3	97.1	140.5	143	160.1	147.2	151.8	144.6	157.1	118.6	134.6	101.9	Unique	72	High	0	1.879e-05
[K].NDFFITGESYAGHYIPAFASR.[V]	1xTMT6plex [N-Term]		1	7	1	F2DER9	F2DER9 [215-235]	0	2592.27	99.9	49.7	55.3	52.3	105.1	102.1	94.5	148.7	159.3	133.2	44.2	20.7	26.1	23	46.5	44.8	41.9	56.5	64.9	42	Unique	72	High	0	1.441e-09
[K].SYFGGTFDEDAIR.[N]	1xTMT6plex [N-Term]		1	2	1	A0A287UHP7	A0A287UHP7 [128-140]	0	1706.82	101.8	87.3	78.4	98.2	92	105.4	99.8	109.5	114.9	112.8	73.4	59.3	60.3	70.4	66.4	75.4	72.1	67.8	76.3	58	Unique	72	High	0	6.618e-05
[R].AIMQNAGSSLMGIGTATGK.[S]	1xTMT6plex [N-Term; K19]; 2xOxidation [M3; M11]		1	5	1	M0ZEP4	M0ZEP4 [315-333]	0	2298.22	96.8	107.5	105.7	114.8	104	100.4	90.5	94.5	83.1	102.8	156.6	163.8	182.5	184.6	168.3	161.1	146.7	131.2	123.9	118.6	Unique	72	High	0	3.535e-09
[K].IDHDILAEMDVLYR.[C]	1xTMT6plex [N-Term]; 1xOxidation [M9]		1	2	1	M0XIV0	M0XIV0 [328-341]	0	1948	89.7	91.8	94.9	80.9	105.8	82	87.7	114.7	140.1	112.2	19.4	18.7	21.9	17.4	22.9	17.6	19	21.3	27.9	17.3	Unique	72	High	0	9.932e-07
[R].LVQHQPTQYPTSEELSIGK.[I]	1xTMT6plex [N-Term; K19]		1	3	4	A0A287QNF1	A0A287QNF1 [109-127]	0	2613.43	102	95.5	106	105.8	100.6	98.8	98.3	100.2	100	92.8	793.6	699.7	879.7	817.9	782.9	762.5	766.5	669.2	716.5	514.9	Unique	72	High	0	1.607e-09
[R].NPFGQVPALQDGDLYVFESR.[A]	1xTMT6plex [N-Term]		1	2	1	A0A287LNI8	A0A287LNI8 [125-144]	0	2481.26	82.5	141.7	69.7	100.6	92.3	92.8	85.8	111.1	117.1	106.4	32.5	52.6	29.3	39.4	36.4	36.3	33.9	37.6	42.5	29.9	Unique	72	High	0	2.673e-08
[R].IAGSTNMEYLPMGGSVK.[M]	1xTMT6plex [N-Term; K17]; 2xOxidation [M7; M12]		1	4	3	A0A287X8Y0	A0A287X8Y0 [185-201]	0	2245.16	98.3	103.1	100	101.1	104.1	103.4	94.9	101.3	90.2	103.6	370.8	366.2	402.5	379.2	392.9	386.9	358.5	328.1	313.3	278.5	Unique	72	High	0	3.532e-07
[K].ETIEDHDER.[L]	1xTMT6plex [N-Term]		1	11	1	A0A287H0L0	A0A287H0L0 [512-520]	0	1372.65	96.9	81.8	85.9	81.9	115.3	106.1	106.2	110.9	112.9	102.2	78	62.1	73.8	65.6	92.9	84.8	85.7	76.7	83.8	58.7	Unique	72	High	0	0.0001236
[R].DLPVVAVESFESLPGR.[G]	1xTMT6plex [N-Term]		1	9	1	A0A287XKH5	A0A287XKH5 [568-583]	0	1944.06	78.2	89.5	70.4	95.7	110.4	81.9	79.6	133.1	122.4	138.8	10.2	11	9.8	12.4	14.4	10.6	10.4	14.9	14.7	12.9	Unique	72	High	0	1.168e-06
[K].VLPYADYIFGNETEAR.[I]	1xTMT6plex [N-Term]		1	3	1	M0XLC4	M0XLC4 [212-227]	0	2087.06	89.3	91.3	98.8	105.8	105.8	103.8	94	102.1	106	103.1	109.6	105.6	129.3	129.1	129.9	126.4	115.6	107.6	119.8	90.2	Unique	72	High	0	9.309e-07
[R].SLGPDEEPPVIPSNNYSR.[R]	1xTMT6plex [N-Term]		1	2	1	A0A287RSX4	A0A287RSX4 [769-786]	0	2200.11	91.5	104.3	108.3	104.8	106.3	101.8	95.4	86.4	109.2	91.8	71.3	76.6	90	81.2	82.9	78.7	74.5	57.8	78.4	51	Unique	72	High	0	0.0001299
[K].WDEENQEAISR.[A]	1xTMT6plex [N-Term]		1	1	1	A0A287UF91	A0A287UF91 [160-170]	0	1605.77	102.1	115	119.5	111.9	99.5	98.7	103.5	83.6	84.7	81.4	217.7	231	271.8	237.3	212.3	208.7	221.1	153.1	166.4	123.8	Unique	72	High	0	8.291e-07
[R].EAATYAFGSILEGPSADK.[L]	1xTMT6plex [N-Term; K18]		1	5	2	F2DDK6	F2DDK6 [385-402]	0	2285.21	92.8	93.3	101.3	99	102.8	99.4	92.4	104.6	112.8	101.6	233.1	220.8	271.6	247.2	258.3	247.8	232.7	225.6	261	182	Unique	72	High	0	4.508e-08
[R].FQEPGVAEAEFALYDMSHK.[F]	1xTMT6plex [N-Term; K19]; 1xOxidation [M16]		1	3	1	A0A287KR80	A0A287KR80 [242-260]	0	2643.32	94.6	88.7	99	68.7	111.9	100.1	90.7	82.6	126.6	137.1	18	15.9	20.1	13	21.3	18.9	17.3	13.5	22.2	18.6	Unique	72	High	0	0.0003326
[R].TAVAAETDR.[W]	1xTMT6plex [N-Term]		1	11	1	A0A287K0K5	A0A287K0K5 [1011-1019]	0	1162.63	103.7	123.5	130.5	121.8	105	99.1	93.9	73	80.8	68.6	372.5	418.2	500.2	434.9	377.4	353.3	338.2	225.3	267.4	175.8	Unique	72	High	0	8.76e-05
[K].NIAVVVGTITDDMR.[I]	1xTMT6plex [N-Term]; 1xOxidation [M13]		1	4	1	F2D1K5	F2D1K5 [78-91]	0	1748.94	110.8	101.2	96.7	91.6	96.4	101.3	85.8	109.1	110	97.2	183.7	158.1	171.2	151	160	166.7	142.6	155.4	168.1	115	Unique	72	High	0	3.275e-05
[R].EAAEGGQGHR.[W]	1xTMT6plex [N-Term]		1	2	2	M0XH58	M0XH58 [142-151]	0	1240.62	90.9	195.6	149	193.1	76.8	103.1	68.3	47.7	32.3	43.2	346.4	702.7	606.1	732	292.9	390.2	260.9	156.2	113.4	117.3	Unique	72	High	0	3.417e-05
[R].EAVAEDLAEGYR.[D]	1xTMT6plex [N-Term]		1	4	1	A0A287I007	A0A287I007 [610-621]	0	1551.79	100.3	100.2	108.7	105.6	94.1	92.4	87	97.7	101.7	112.5	113	106.4	130.7	118.3	106.1	103.3	98.3	94.6	105.6	90.4	Unique	72	High	0	2.103e-07
[K].TGDDCVSVENGTHNLFVSK.[V]	1xTMT6plex [N-Term; K19]; 1xCarbamidomethyl [C5]		1	2	1	A0A287SPQ4	A0A287SPQ4 [268-286]	0	2537.27	98.3	99.2	82.9	83.1	121	120.6	117.4	96	69.4	112.3	58.9	56	53	49.5	72.6	71.7	70.5	49.4	38.3	48	Unique	72	High	0	3.221e-06
[K].ATEIFEDIAR.[Q]	1xTMT6plex [N-Term]		1	2	2	F2DV69	F2DV69 [171-180]	0	1393.75	98.2	104.8	93.2	102.3	97.6	107.3	92.5	102.1	95.1	106.8	452.6	455.3	458.6	468.9	450.2	490.6	427.4	404	403.8	351.1	Unique	72	High	0	3.973e-06
[R].LMEPGTYEYLDK.[V]	1xTMT6plex [N-Term; K12]; 1xOxidation [M2]		1	3	1	A0A287WK03	A0A287WK03 [403-414]	0	1933	107.9	99.8	104.9	95.4	104.3	113.7	97.4	99.5	88.8	88.4	167.6	146.2	173.9	147.4	162.2	175.4	151.7	132.8	127.1	98	Unique	72	High	0	2.252e-05
[K].ADIEDYLSSASK.[G]	1xTMT6plex [N-Term; K12]		1	20	2	A0A287VCQ0	A0A287VCQ0 [323-334]	0	1756.94	102.4	124.8	127.3	118.1	96.5	96.4	95.2	81.5	78.1	79.6	427.2	490.4	566.4	489.8	402.9	399.2	397.9	292.1	300.3	236.8	Unique	72	High	0	5.344e-08
[K].ISYQFEASSLLR.[A]	1xTMT6plex [N-Term]		1	2	6	A0A287NA39	A0A287NA39 [339-350]	0	1642.9	99.7	106.1	106.5	104.6	101.6	92.7	95.3	97.1	103.8	92.5	1256.5	1260.2	1432.3	1311.5	1281.5	1159.9	1204.2	1050.8	1205.9	831.1	Unique	72	High	0	6.996e-08
[K].SHSSTAVGAELSHNFPR.[N]	1xTMT6plex [N-Term]		1	5	1	F2D043	F2D043 [191-207]	0	2026.03	92.9	112.2	107	107.3	105.5	99.5	105.9	93.7	85.2	90.8	78.3	89.1	96.2	89.9	89	83.2	89.5	67.8	66.2	54.6	Unique	72	High	0	2.409e-08
[R].QFIEGLDLPEDAR.[S]	1xTMT6plex [N-Term]		1	3	1	M0WRA3	M0WRA3 [496-508]	0	1731.91	109.4	102.6	111.3	101.9	103.1	99.3	103.6	94.6	96.4	77.7	53.3	47.1	57.9	49.4	50.3	48	50.6	39.6	43.3	27	Unique	72	High	0	7.015e-05
[K].GLTLFAPNDDAFQAK.[G]	1xTMT6plex [N-Term; K15]		1	1	1	M0Z9S4	M0Z9S4 [218-232]	0	2066.13	97.2	69	70.4	70.8	104.2	96.4	103.5	129.2	131.4	127.9	472.8	316.2	365.4	342.3	507	465.5	504.5	539.6	589	443.7	Unique	72	High	0	2.374e-05
[R].GDLYQLVDVQGSGSK.[-]	1xTMT6plex [N-Term; K15]		1	3	2	A0A287PQG2	A0A287PQG2 [332-346]	0	2024.11	99.2	82.4	91.1	91.8	107.6	110.7	104.1	108.6	100.7	103.9	353.7	276.7	346.5	325.3	383.7	391.5	372.1	332.5	330.9	264	Unique	72	High	0	1.009e-06
[K].TSLAPGSGVVK.[K]	1xTMT6plex [N-Term; K11]		1	10	1	F2DCZ4	F2DCZ4 [573-583]	0	1473.9	112.5	152.6	148.6	155.3	84.4	87	71.6	66.9	63.2	57.9	192.5	246.2	271.5	264.3	144.6	147.8	122.9	98.3	99.7	70.7	Unique	72	High	0	0.0003304
[R].LKEGDEDNVDTVQLTSYK.[L]	TMT6plex [L]		1	3	2	F2DZK7	F2DZK7 [480-497]	1	2741.48	97.7	102	113.3	111.2	108.5	102.2	104.8	90.2	86.2	83.9	485.5	478.1	601.2	549.7	540.1	504.5	522.4	385.1	394.9	297.3	Unique	72	High	0	1.474e-05
[R].RVELPEDADGGR.[V]	1xTMT6plex [N-Term]		1	2	1	F2E2C3	F2E2C3 [148-159]	1	1542.81	103.9	120.8	115.7	110.4	102.5	96.7	97	89	74.1	89.8	48.8	53.5	58	51.6	48.2	45.1	45.7	35.9	32.1	30.1	Unique	72	High	0	9.686e-07
[K].EAGALLSYDPNLR.[E]	1xTMT6plex [N-Term]		1	1	2	F2E397	F2E397 [160-172]	0	1647.89	101.1	107.3	106.7	107.9	109.5	103.5	108.6	86.1	86.6	82.6	501.6	502	565.3	532.7	544	510.1	540.6	367.2	396.1	292.3	Unique	72	High	0	1.041e-07
[R].GVDTVVLGVEK.[K]	1xTMT6plex [N-Term; K11]		1	2	2	A0A287WLV1	A0A287WLV1 [73-83]	0	1573.96	101	97.7	105.3	102.3	103.2	100	100.7	95	101.1	93.7	570.4	520.1	634.5	574.5	583.1	560.2	569.7	460.6	525.7	377.2	Unique	72	High	0	1.334e-06
[R].QAAVDAQAEAVR.[S]	1xTMT6plex [N-Term]		1	4	2	A0A2R9J7P9	A0A2R9J7P9 [68-79]	0	1457.79	96	112.5	107.8	114.1	102.3	97	95.8	91.4	92.2	91	377.9	417.4	452.7	446.6	402.8	378.8	378	308.8	334.2	255.4	Unique	72	High	0	1.189e-05
[R].FADAPVQSDIK.[M]	1xTMT6plex [N-Term; K11]		1	2	2	A0A287SS50	A0A287SS50 [82-92]	0	1648.93	93	92.3	93.9	91.4	109.8	111.8	104.8	103.2	105.2	94.6	1039.8	972.5	1120	1016	1228.5	1239.6	1173.9	990.3	1082.9	753.6	Unique	72	High	0	7.941e-07
[R].LQGQDGDVTGEEVPATPK.[K]	1xTMT6plex [N-Term; K18]		1	4	1	F2D3C1	F2D3C1 [539-556]	0	2299.22	87.2	87.9	93.8	86.9	112.2	101.9	91.9	110.5	113	114.7	107.6	102.3	123.6	106.7	138.6	124.9	113.7	117.2	128.5	101	Unique	72	High	0	8.96e-09
[R].GDFIAGTSDR.[K]	1xTMT6plex [N-Term]		1	1	1	F2CXF2	F2CXF2 [323-332]	0	1267.65	99.4	83.4	80.8	81.6	102.9	103.8	94.4	119.9	115.5	118.2	1353.9	1071.4	1175.2	1105.3	1403.9	1404.2	1289.9	1402.9	1449.9	1149	Unique	72	High	0	4.665e-05
[R].SLLVANAGDCR.[A-]	1xTMT6plex [N-Term]; 1xCarbamidomethyl [C10]		1	17	1	A0A287V1M8	A0A287V1M8 [202-212]	0	1404.75	119	123	80	103.5	118.4	122.7	136.5	61.1	46.1	89.8	262.8	255.9	188.5	227.2	261.6	268.9	302.2	115.9	93.7	141.4	Unique	72	High	0	1.801e-06
[K].ESALGNIPTIAFCDTDSPMR.[Y]	1xTMT6plex [N-Term]; 1xOxidation [M19]; 1xCarbamidomethyl [C13]		1	3	2	A0A287PQY8	A0A287PQY8 [230-249]	0	2440.17	117.1	127.8	88.1	105.4	119.2	126.7	124.8	59	45.7	86.2	176.4	181.5	141.6	157.9	179.7	189.5	188.4	76.3	63.4	92.6	Unique	72	High	0	1.838e-07
[R].SDGGGVFDVQDR.[I]	1xTMT6plex [N-Term]		1	3	1	F2D0Q0	F2D0Q0 [327-338]	0	1480.72	106.4	75	81.2	75.1	102.7	98.4	95.5	119.7	131	115.1	197.6	131.3	160.9	138.7	190.8	181.4	177.8	190.9	224.1	152.4	Unique	72	High	0	1.776e-06
[R].LLDPPLHEFLPEGHVEDIVR.[E]	1xTMT6plex [N-Term]		1	15	1	A0A287FVF6	A0A287FVF6 [686-705]	0	2554.39	98.3	92.3	108.9	99.4	89.9	105.4	107.7	103.6	95.7	98.8	49.8	44.1	58.9	50.1	45.6	53	54.7	45.1	44.7	35.7	Unique	72	High	0	4.263e-09
[K].DTVGQYESHMAFTMPGLYR.[V]	1xTMT6plex [N-Term]; 2xOxidation [M10; M14]		1	12	1	A0A287HK37	A0A287HK37 [494-512]	0	2464.15	103.7	117.2	113.2	110.6	112.7	109.3	111.5	85.5	60.2	76.1	61.9	65.9	72.1	65.6	67.3	64.7	66.7	43.8	33.1	32.4	Unique	72	High	0	4.981e-08
[K].TLDVPIYITK.[V]	1xTMT6plex [N-Term; K10]		1	4	1	Q6RYF4	Q6RYF4 [565-574]	0	1621	99.6	92.8	99.2	92.9	106	94.6	99.9	107.7	106.7	100.7	662.9	582.2	704.9	615.1	706.4	624.8	666.5	615.7	654.5	478	Unique	72	High	0	6.837e-06
[K].QSTSGLPTSIANAAAINMSSK.[E]	1xTMT6plex [N-Term; K21]; 1xOxidation [M18]		1	1	2	F6IAY3	F6IAY3 [150-170]	0	2523.35	99.1	101.4	107.5	102.2	106.3	94.5	95.5	104.7	93	95.8	127	122.5	147.1	130.3	136.4	120.2	122.7	115.3	109.9	87.6	Unique	72	High	0	1.917e-06
[K].LTANIDDPSR.[A]	1xTMT6plex [N-Term]		1	6	6	F2E9N0	F2E9N0 [391-400]	0	1330.72	99.1	73.1	75.7	71.5	101.6	96.5	97.2	128.8	132.7	123.9	1529.7	1063.4	1247	1098.6	1570.8	1478.7	1503.7	1707.5	1888.1	1364	Unique	72	High	0	7.072e-05
[K].GDNNLLVADDR.[I]	1xTMT6plex [N-Term]		1	5	2	F2CV67	F2CV67 [239-249]	0	1430.74	95.1	94.9	106.2	103.6	101.4	97.4	95.9	100.4	105.5	99.6	299.6	281.9	357.1	324.6	319.8	304.8	302.9	271.8	306.5	223.9	Unique	72	High	0	1.669e-06
[R].LASAISSNPER.[A]	1xTMT6plex [N-Term]		1	1	14	A0A287NA39	A0A287NA39 [70-80]	0	1373.76	95.1	133.5	93.4	99.6	96.6	92.5	92.1	96.3	101.8	99.1	3658.6	4840.3	3834.2	3809.8	3720.1	3531.1	3549.4	3180.1	3607.8	2716.9	Unique	72	High	0	8.501e-05
[K].VAYALAQGLK.[V]	1xTMT6plex [N-Term; K10]		1	5	4	A0A287K550	A0A287K550 [166-175]	0	1491.93	100.5	172.3	171.5	179.3	70.1	79	78.8	51.3	51.2	45.9	1485.3	2400.8	2706.8	2636.8	1038	1159.8	1168.4	652	696.9	483.9	Unique	72	High	0	1.713e-05
[K].LSGDELLSDSFPYR.[E]	1xTMT6plex [N-Term]		1	1	6	F2DWT1	F2DWT1 [8-21]	0	1827.93	92.7	97	100.7	104.1	98	106	96.2	103.5	99.5	102.3	3027.8	2984.7	3507.4	3381	3201	3433.6	3150.2	2902	2993.9	2383	Unique	72	High	0	2.078e-08
[K].VPDSTYDMIGGLDQQIK.[E]	1xTMT6plex [N-Term; K17]; 1xOxidation [M8]		1	13	2	F2DC74	F2DC74 [159-175]	0	2354.23	95	97.9	101.6	103.1	108.8	100.6	89.8	99.3	108.1	95.8	270	262.1	308.2	291.4	309.5	283.6	255.7	242.3	282.9	194.1	Unique	72	High	0	5.787e-06
[K].VDDIAAAGVTHVWLPPASQSVAEQGYMPGR.[L]	1xTMT6plex [N-Term]; 1xOxidation [M27]		1	3	4	C3W8M9	C3W8M9 [50-79]	0	3367.69	91.8	57.7	60.5	57	87.7	96	92.1	157.2	148.6	151.4	111.6	66.2	78.5	69	106.8	115.9	112.3	164.2	166.5	131.3	Unique	72	High	0	7.723e-11
[R].VDAAEVYDTIAR.[R]	1xTMT6plex [N-Term]		1	11	1	A0A287JNW5	A0A287JNW5 [327-338]	0	1551.82	97.5	96.5	89.2	89.1	95	100.6	98.3	109.2	116.1	108.5	149.7	139.6	146.1	136	146	153.2	151.2	144	164.2	118.8	Unique	72	High	0	9.953e-08
[K].AAVVDEVKPSSATGSESDVAR.[E]	1xTMT6plex [N-Term; K8]		1	2	1	A0A287RSX4	A0A287RSX4 [311-331]	0	2533.35	98.7	111.6	113.7	109.9	108.4	103.7	101.4	83.8	84.5	84.3	349.4	372.3	429.7	387.1	384.3	364.4	360	254.8	275.6	213	Unique	72	High	0	2.76e-10
[R].FSDASVQSDAK.[L]	1xTMT6plex [N-Term; K11]		1	5	2	M0W8S8	M0W8S8 [81-91]	0	1612.86	94.7	110.5	128.2	120.1	99.8	97.4	92.9	80.4	93.5	82.6	559	614.8	807.2	704.8	589.4	570.5	549.5	407.6	508.2	347.5	Unique	72	High	0	1.423e-06
[R].RVEDSENWAR.[I]	1xTMT6plex [N-Term]		1	2	1	A0A287XUH0	A0A287XUH0 [127-136]	1	1490.75	99.1	108	109.8	110.4	100.2	100.9	86.9	89.1	93.5	102	238.9	245.6	282.6	264.8	241.8	241.6	210.2	184.5	207.9	175.5	Unique	72	High	3.989e-05	0.0005691
[R].QLLTDLEEVEEVNK.[Q]	1xTMT6plex [N-Term; K14]		1	1	1	F2CSY5	F2CSY5 [35-48]	0	2117.17	95.7	89.6	96.4	96.8	90.8	103.3	100.1	121.3	103.2	102.7	57.5	50.7	61.8	57.8	54.6	61.6	60.3	62.6	57.1	44	Unique	72	High	0	4.411e-07
[K].AAIAQIEDYIR.[K]	1xTMT6plex [N-Term]		1	6	2	A0A287RUC9	A0A287RUC9 [97-107]	0	1491.84	93	104.8	99.2	92.8	102.6	97.7	90.9	101.9	107.7	109.4	353.5	375.4	402.5	350.9	390.3	368.6	346.3	332.6	377.4	296.5	Unique	72	High	0	2.507e-06
[R].TASLLAGIPETVPVR.[T]	1xTMT6plex [N-Term]		1	7	1	A0A287V5X7	A0A287V5X7 [116-130]	0	1753.04	105	113.9	120.9	113.4	103.3	89.2	82.7	92.4	97.6	81.6	66.4	67.9	81.6	71.3	65.4	56	52.4	50.2	56.9	36.8	Unique	72	High	0	5.647e-07
[K].AAPAAGGAAVAPAPSVNVTAAPVHAPAAK.[E]	1xTMT6plex [N-Term; K29]		1	3	1	A0A287WWA1	A0A287WWA1 [181-209]	0	2963.68	100.2	111.4	119.6	110.3	100.5	110.9	90.5	81.6	85.7	89.4	53.9	56.5	68.7	59	54.1	59.2	48.8	37.7	42.5	34.3	Unique	72	High	0	1.848e-11
[R].SEAELAEPIIR.[L]	1xTMT6plex [N-Term]		1	18	2	F2DQ10	F2DQ10 [558-568]	0	1456.82	102.8	92.6	101.9	100.6	104.4	97.3	100.8	102.5	96.8	100.4	397.6	337.6	420.8	386.9	404.1	373.6	390.7	340.4	345.2	276.9	Unique	72	High	0	7.857e-06
[R].EELSLADQFIR.[L]	1xTMT6plex [N-Term]		1	11	1	A0A287F8M8	A0A287F8M8 [435-445]	0	1549.84	102	108.5	103.4	109.3	101.5	103.8	95.4	95.2	95.7	85.3	195.6	196.1	211.6	208.5	194.9	197.6	183.5	156.8	169.2	116.7	Unique	72	High	0	7.726e-07
[K].IGYDNAAAVAK.[K]	1xTMT6plex [N-Term; K11]		1	2	2	A0A287NYX4	A0A287NYX4 [486-496]	0	1550.89	95.6	106.2	110.2	106.9	102.6	102.4	100.8	94.7	93	87.5	1655	1732.2	2036.8	1841.3	1778.5	1759.6	1750	1407.6	1483.9	1080.8	Unique	72	High	0	5.957e-07
[K].TVDNDIGIIDR.[S]	1xTMT6plex [N-Term]		1	5	1	F2E3V0	F2E3V0 [231-241]	0	1459.8	103.1	145.9	153.4	151	84.8	83.5	83.6	65.9	65.6	63.1	119.2	158.9	189.2	173.6	98.1	95.8	96.8	65.4	69.9	52	Unique	72	High	0	3.269e-05
[R].VHCAESGEESSEAESVFSLK.[C]	1xTMT6plex [N-Term; K20]; 1xCarbamidomethyl [C3]		1	14	2	A0A287KZI2	A0A287KZI2 [237-256]	0	2640.29	109.1	110.8	90.9	107.7	114.8	122.5	130.2	69.5	59.1	85.5	161.6	154.6	143.7	158.6	170.1	180.1	193.3	88.4	80.6	90.3	Unique	72	High	0	1.143e-08
[R].LEPGATASHAFVLESK.[T]	1xTMT6plex [N-Term; K16]		1	6	2	A0A287K6R3	A0A287K6R3 [116-131]	0	2115.19	94	108.8	114.4	115.4	107.5	105.5	104.1	86.2	84.4	79.7	786.6	858	1022.1	960.8	900.1	876.5	873.1	619.7	650.5	475.6	Unique	72	High	0	6.188e-08
[K].TQDDEEAEGSK.[S]	1xTMT6plex [N-Term; K11]		1	3	1	A0A287UG61	A0A287UG61 [198-208]	0	1666.82	104.6	106.3	119.7	117.6	107.9	99.8	95.7	81.1	90	77.1	132.6	127	161.9	148.2	136.9	125.5	121.5	88.3	105.1	69.7	Unique	72	High	0	2.433e-06
[R].EYIESGDTDEAFR.[C]	1xTMT6plex [N-Term]		1	8	1	A0A287IPB2	A0A287IPB2 [225-237]	0	1760.82	104.4	101	104.8	99.3	103.3	98.3	96.9	98.6	100.6	92.7	314.5	286.8	336.8	297.4	311.5	293.9	292.6	255	279.3	199.1	Unique	72	High	0	3.286e-08
[K].ESLLSANFTADPHK.[D]	1xTMT6plex [N-Term; K14]		1	9	1	A0A287X610	A0A287X610 [283-296]	0	1988.09	84.8	99	105.9	101.6	104.4	95.9	93.1	111.9	110.2	93.2	81.6	89.7	108.7	97.2	100.5	91.5	89.8	92.4	97.7	63.9	Unique	72	High	0	9.298e-07
[R].VVEAEVAPGLGETLAAGTR.[G]	1xTMT6plex [N-Term]		1	7	1	A0A287VGE3	A0A287VGE3 [1024-1042]	0	2069.14	120.4	81.4	71.3	91.4	82.7	106.6	86	111.2	127.8	121.2	59.5	37.9	37.6	44.9	40.9	52.3	42.6	47.2	58.2	42.7	Unique	72	High	0	2.652e-08
[K].NLDDNIEAVK.[V]	1xTMT6plex [N-Term; K10]		1	3	4	F2DTH9	F2DTH9 [289-298]	0	1588.89	104.7	106	113.9	101.9	105	96.9	100.5	91	100.8	79.3	1829.8	1744.6	2122.5	1769.8	1835.4	1680.8	1760.3	1364.9	1622.8	988.1	Unique	72	High	0	2.111e-06
[R].VGLTGLTVAEHFR.[D]	1xTMT6plex [N-Term]		1	20	1	F2DJJ2	F2DJJ2 [305-317]	0	1628.93	74	105.3	94.6	100.4	93.1	86.6	61.2	71.4	124.6	188.8	12.3	16.5	16.8	16.6	15.5	14.3	10.2	10.2	19.1	22.4	Unique	72	High	0	5.361e-06
[-].MLGTMAGGAADCQFWHR.[N]	1xTMT6plex [N-Term]; 2xOxidation [M1; M5]; 1xCarbamidomethyl [C12]		1	1	1	M0VIL4	M0VIL4 [1-17]	0	2169.98	153.4	74.4	72.2	63.6	78.2	73.8	51.9	80.9	231.4	120.2	124.7	57	62.6	51.4	63.6	59.5	42.3	56.5	173.3	69.7	Unique	72	High	0	1.754e-07
[K].ILDWENSATK.[Q]	1xTMT6plex [N-Term; K10]		1	4	1	F2DCZ4	F2DCZ4 [167-176]	0	1634.92	100.9	142.6	150.6	148.3	91.6	84.9	84	66.1	68.5	62.4	381.9	509	608.6	558.6	347.2	319.1	318.7	215.1	238.9	168.6	Unique	72	High	0	2.477e-06
[R].DAVLANEEAK.[K]	1xTMT6plex [N-Term; K10]		1	3	1	A0A287UPG1	A0A287UPG1 [161-170]	0	1517.86	97.6	91.2	98.6	89.8	105.7	91.8	103.6	106.5	114.1	101.1	542.8	478.2	585.6	496.8	588.6	506.6	577.7	508.7	585.1	400.9	Unique	72	High	0	1.148e-05
[R].AHALSTVDGYSGYGAEQGEK.[K]	1xTMT6plex [N-Term; K20]		1	10	1	A0A287P4F8	A0A287P4F8 [123-142]	0	2498.26	100.3	102.9	105.8	107.9	100.1	101	105.9	95.8	89.2	91.1	106.9	103.3	120.3	114.3	106.7	106.8	113.1	87.7	87.6	69.2	Unique	72	High	0	2.568e-09
[K].LAPSDACCAVVQK.[A]	1xTMT6plex [N-Term; K13]; 2xCarbamidomethyl [C7; C8]		1	1	1	A0A287ENR1	A0A287ENR1 [48-60]	0	1877	123.1	120.6	70.3	89.6	118.4	139.8	189.5	40.2	24.8	83.8	286.7	264.7	174.6	207.4	276	323.1	442.4	80.4	53.3	139.1	Unique	72	High	0	4.752e-07
[K].NLPLHATPSQLEEEFK.[R]	1xTMT6plex [N-Term; K16]		1	1	3	F2D4R8	F2D4R8 [61-76]	0	2311.27	101.3	91.3	84.6	92.5	102.7	108	97	112.8	106.1	103.7	330.7	280.8	294.5	300.1	335.4	349.9	317.4	316.3	319.1	241.4	Unique	72	High	0	4.962e-08
[R].SMEFVGSTIESLTMEER.[M]	1xTMT6plex [N-Term]; 2xOxidation [M2; M14]		1	6	2	A0A287TDK1	A0A287TDK1 [294-310]	0	2207.04	108.9	102.6	77.8	102.6	88.9	95.6	80.4	110.2	105.6	127.3	36.6	32.5	27.9	34.3	29.9	31.9	27.1	31.8	32.7	30.5	Unique	72	High	0	9.535e-08
[K].TAESSFLVDDAQAGVLK.[S]	1xTMT6plex [N-Term; K17]		1	7	10	F2DER9	F2DER9 [437-453]	0	2209.21	91.2	13.7	18.9	14	86.2	86.3	87.6	200.5	208.9	192.8	1623.5	230	358.8	248.2	1535.2	1524.6	1563.6	3064.9	3425.8	2447	Unique	72	High	0	1.502e-08
[R].GEGEGEGADSVLLVTEPDFDACNTR.[N]	1xTMT6plex [N-Term]; 1xCarbamidomethyl [C22]		1	3	1	M0WAL0	M0WAL0 [62-86]	0	2867.32	61.9	116.4	163.4	93.3	132	73.7	112.2	140.8		106.5	2.2	3.9	6.2	3.3	4.7	2.6	4	4.3		2.7	Unique	72	High	0	3.375e-06
[K].IDVDELAEVAK.[T]	1xTMT6plex [N-Term; K11]		1	3	1	A0A287SMT3	A0A287SMT3 [94-104]	0	1659.96	96.7	97.1	97.5	96	104.9	100.5	97.9	104.7	106.2	98.5	485.5	459.7	522.6	479.3	527.3	500.9	493	451.8	491.5	352.8	Unique	72	High	0	4.62e-07
[K].ELGVALADDK.[A]	1xTMT6plex [N-Term; K10]		1	1	11	M0UYA9	M0UYA9 [100-109]	0	1488.87	82.7	170.6	73	93.5	93.7	96.2	93.3	90.6	97.5	108.9	2057.7	4000.3	1939.1	2312.4	2333.8	2374.5	2325.8	1935.7	2236.1	1932.9	Unique	72	High	0	4.312e-05
[R].VVQMEGLAVLK.[I]	1xTMT6plex [N-Term; K11]; 1xOxidation [M4]		1	9	1	A0A287IB14	A0A287IB14 [14-24]	0	1661.01	101.2	90.8	89	96.1	110.6	100.9	94.6	106.6	101.9	108.3	230.1	194.5	216	217.3	251.7	227.8	215.7	208.1	213.5	175.7	Unique	72	High	3.989e-05	0.0006263
[R].ASSSSTVAAGECSLQK.[S]	1xTMT6plex [N-Term; K16]; 1xCarbamidomethyl [C12]		1	8	2	A0A287GUF1	A0A287GUF1 [261-276]	0	2041.06	110.5	113.8	107.5	117.5	90.1	93.9	102.7	87.4	76.5	100.2	150.5	146.1	156.3	159.2	122.9	126.9	140.2	102.3	96	97.3	Unique	72	High	0	2.633e-08
[R].DAVLANETAK.[K]	1xTMT6plex [N-Term; K10]		1	4	3	A0A287W2Y8	A0A287W2Y8 [88-97]	0	1489.86	97.1	86.2	95.4	90.5	104.2	97.5	100.8	112.5	111.7	104	1375.9	1151.1	1441.8	1274.2	1477.6	1370.1	1431.1	1368.8	1458	1050.9	Unique	72	High	0	8.725e-06
[K].YIADLGALAK.[T]	1xTMT6plex [N-Term; K10]		1	4	1	A0A1C9ZQ60	A0A1C9ZQ60 [362-371]	0	1492.91	98.9	92.9	98.2	89.6	102.3	99	96.9	108.6	111	102.6	456.6	404.2	484	411.4	472.5	453.4	448.3	430.6	472.2	337.7	Unique	72	High	0	5.058e-06
[K].VAQDSDSEGLK.[Q]	1xTMT6plex [N-Term; K11]		1	14	1	A0A287XXN6	A0A287XXN6 [808-818]	0	1606.87	101.3	108.7	109.4	103.7	105	102.3	99.6	90.2	95.9	84.1	620.7	627.6	715.3	632.2	644.1	622.3	611.6	474.6	541.3	367.5	Unique	72	High	0	4.289e-07
[K].GVDENVEHILR.[M]	1xTMT6plex [N-Term]		1	1	1	A0A287L8A3	A0A287L8A3 [19-29]	0	1509.82	94.5	109.6	112.1	96.3	104.6	103.1	100.3	86	100.3	93.1	68.3	74.7	86.5	69.2	75.7	74	72.7	53.4	66.8	48	Unique	72	High	0	2.304e-06
[R].SAPYVAEVYEQSWTNTR.[Q]	1xTMT6plex [N-Term]		1	1	3	F2EC58	F2EC58 [96-112]	0	2230.1	98.7	104.6	97.3	97.6	101.7	106.5	104.5	90.1	98.1	101	136.1	136	143.2	133.8	140.4	145.8	144.4	106.7	124.6	99.3	Unique	72	High	0	8.49e-09
[K].VVIIGDSAVGK.[S]	1xTMT6plex [N-Term; K11]		1	6	2	F2CRE8	F2CRE8 [18-28]	0	1515.95	93.3	90.9	86.7	91.1	102.2	100.4	105.3	111	111.9	107.1	234.8	215.6	232.8	227.9	257.3	250.6	265.6	239.9	259.5	192.1	Unique	71	High	0	1.398e-06
[K].IEDSIEDAIK.[W]	1xTMT6plex [N-Term; K10]		1	4	2	F2E4C2	F2E4C2 [580-589]	0	1590.9	98.9	146.6	155.7	155	88	90.5	91.5	58.9	60.1	54.9	952.1	1329.8	1600	1484.2	847.5	864.5	882.6	487	532.7	377	Unique	71	High	0	4.756e-06
[R].LDTVSDVELAQK.[K]	1xTMT6plex [N-Term; K12]		1	11	6	A0A287W4F7	A0A287W4F7 [281-292]	0	1776.02	101.6	64	79.7	66	107	95	107.7	116	143.7	119.3	1161.7	689.3	972.9	750.8	1225.1	1077.9	1234.8	1139.4	1514.2	972.5	Unique	71	High	0	6.414e-07
[R].SIQDAYINAIR.[R]	1xTMT6plex [N-Term]		1	7	2	M0X1N3	M0X1N3 [503-513]	0	1492.83	101.4	144.1	147.4	141.8	89.3	84	84.8	72.2	65.4	69.6	237	317.5	367.7	329.8	209	194.9	198.8	144.9	140.9	116.1	Unique	71	High	0	1.64e-06
[K].GDFADENSAITESDIEETLK.[R]	1xTMT6plex [N-Term; K20]		1	7	1	F2CR56	F2CR56 [131-150]	0	2642.31	98.5	136.6	123.3	150.7	80.1	104.2	80	75.4	60.3	90.8	14	18.3	18.7	21.3	11.4	14.7	11.4	9.2	7.9	9.2	Unique	71	High	0	4.105e-06
[K].EACWTISNITAGNR.[D]	1xTMT6plex [N-Term]; 1xCarbamidomethyl [C3]		1	12	1	A0A287EWP5	A0A287EWP5 [382-395]	0	1821.91	102.3	109.9	86.6	125.2	96	96.6	112.4	90.7	81.9	98.4	38.2	38.7	34.5	46.5	35.9	35.8	42.1	29.1	28.2	26.2	Unique	71	High	0	1.062e-06
[R].AGGGGAVTSTLR.[N]	1xTMT6plex [N-Term]		1	4	2	M0XU77	M0XU77 [515-526]	0	1275.72	94	76.2	82.9	78.8	99.3	95.5	92.5	128.6	133.3	118.9	1408.4	1075.1	1324.9	1173.8	1488.1	1419.8	1388.3	1654.4	1839.9	1270.2	Unique	71	High	0	9.478e-07
[R].RDDVVPAAAVGAGPGAGAGAPLAR.[T]	1xTMT6plex [N-Term]		1	1	1	F2DEY6	F2DEY6 [161-184]	1	2345.29	103.3	95	116.3	100.1	100.6	74	85	108.7	95	121.9	35.3	30.6	42.4	34	34.4	25.1	29.1	31.9	29.9	29.7	Unique	71	High	0	9.373e-10
[R].DLMDEMAVVATEEYR.[S]	1xTMT6plex [N-Term]; 2xOxidation [M3; M6]		1	9	1	A0A287LMC7	A0A287LMC7 [710-724]	0	2032.94	92.7	95.5	88.9	93.2	97.2	108.9	86.7	110.2	119.2	107.6	38.4	37.3	39.3	38.4	40.3	44.8	36	39.2	45.5	31.8	Unique	71	High	0	1.851e-06
[K].RPEYLVQGTLYPDVIESCPPPGSGR.[T]	1xTMT6plex [N-Term]; 1xCarbamidomethyl [C18]		1	8	1	A0A287T944	A0A287T944 [389-413]	0	3016.54	98.3	66.8	74.3	80.2	97.8	98	84	134.2	137.9	128.5	64.8	41.5	52.3	52.6	64.5	64.1	55.5	76	83.8	60.4	Unique	71	High	0	1.922e-09
[R].YGSAHTDCVVTTDDTVAETFLR.[Q]	1xTMT6plex [N-Term]; 1xCarbamidomethyl [C8]		1	8	2	A0A224MLP5	A0A224MLP5 [620-641]	0	2687.28	94.4	87.1	99.9	94.8	114.9	112	99.4	96.2	99.9	101.4	78.6	68.3	88.7	78.5	95.7	92.5	82.9	68.8	76.6	60.2	Unique	71	High	0	1.217e-09
[K].GTTISNDGATIMR.[L]	1xTMT6plex [N-Term]; 1xOxidation [M12]		1	6	2	A0A287TMC1	A0A287TMC1 [57-69]	0	1581.81	100.6	94.7	88.1	90.6	100.2	109.4	104.6	98.1	110.5	103.2	216.7	192.3	202.5	194.2	216.1	234	226	181.5	219.3	158.5	Unique	71	High	0	3.007e-05
[K].STIASASQDGK.[V]	1xTMT6plex [N-Term; K11]		1	1	3	F2DJ14	F2DJ14 [227-237]	0	1522.85	97.2	96.4	105.7	100.5	104.8	97.6	98.3	102.6	105.1	91.8	1691.3	1580.8	1961.4	1737.8	1824.6	1685.1	1714	1533.4	1684.9	1139.1	Unique	71	High	0	1.216e-06
[K].SIESSDLNFSR.[Y]	1xTMT6plex [N-Term]		1	4	1	A0A287NSN7	A0A287NSN7 [51-61]	0	1483.76	98	87.9	92.6	87.7	99.8	96	98.9	113.3	113.3	112.4	752.5	636.3	758.7	669.5	767.4	731.4	761.7	747.5	801.9	615.8	Unique	71	High	0	2.97e-06
[K].TIISNQEVIAVNQDR.[L]	1xTMT6plex [N-Term]		1	10	1	A0A287FC46	A0A287FC46 [327-341]	0	1929.06	101.4	50.2	51.2	56	98.1	94.1	90.1	153.6	169.3	135.9	235.4	109.8	126.8	129.3	227.8	216.8	209.6	306.2	361.9	224.8	Unique	71	High	0	2.273e-09
[R].QILEHQLTGR.[A]	1xTMT6plex [N-Term]		1	2	2	F2EJF0	F2EJF0 [47-56]	0	1423.82	93.4	108.3	112.7	113	105.3	100.2	101.6	90.1	90	85.3	616.6	673.7	794	741.9	695.6	656.2	671.9	510.9	547.6	401.5	Unique	71	High	0	3.125e-05
[K].LQGQQDGYYVVVGGITPTPLGEGK.[S]	1xTMT6plex [N-Term; K24]		1	1	1	A0A287RL17	A0A287RL17 [148-171]	0	2934.6	109.3	108.8	95.7	110.4	102.2	96.6	86.7	102.1	97	91.3	45.5	42.7	42.5	45.7	42.6	39.9	36.2	36.5	37.2	27.1	Unique	71	High	0	5.966e-09
[R].ANEFGIVLGK.[L]	1xTMT6plex [N-Term; K10]		1	2	3	F2DEL2	F2DEL2 [414-423]	0	1505.91	99.3	100.3	102	103.6	97.4	96.6	97.6	104.7	102.1	96.4	1678.7	1597.7	1838.5	1741.3	1647	1620.8	1653.1	1518.9	1589.5	1161.1	Unique	71	High	0	2.51e-06
[K].IINVDDIQEASR.[E]	1xTMT6plex [N-Term]		1	4	3	F2D9F4	F2D9F4 [478-489]	0	1601.87	105.7	90.9	112.7	91.4	109	88.6	106.3	87.4	114.9	93.2	1117.2	905.1	1270.7	961	1153	929	1126.1	793.2	1119	702.4	Unique	71	High	0	5.382e-07
[K].EDGQEYAQVTR.[M]	1xTMT6plex [N-Term]		1	1	1	F2CZL7	F2CZL7 [30-40]	0	1524.75	100.4	94	101.8	95.7	103	98.4	99.8	101.7	106.5	98.8	785.8	694	850.6	745.1	806.9	764.5	783.2	683.6	768.6	551.5	Unique	71	High	0	3.107e-06
[K].DGFYLPATAACR.[S]	1xTMT6plex [N-Term]; 1xCarbamidomethyl [C11]		1	2	3	A0A287JBN2	A0A287JBN2 [50-61]	0	1570.79	115.2	96.5	74.9	88	118.3	119.1	151.7	74.8	56.6	104.8	848.3	669.9	588.8	644.2	872	870.6	1119.7	473.1	383.7	550.3	Unique	71	High	0	8.59e-07
[R].IMEGDTLLHDR.[K]	1xTMT6plex [N-Term]; 1xOxidation [M2]		1	1	1	A0A287VZ33	A0A287VZ33 [233-243]	0	1544.79	100.5	87.3	85.5	91.5	105.6	106.7	88.1	109.6	108.3	116.9	78.4	64.2	71.2	71	82.4	82.6	68.9	73.4	77.8	65	Unique	71	High	0	2.482e-06
[K].TSLTVQAYDK.[Y]	1xTMT6plex [N-Term; K10]		1	3	3	A0A287XEF9	A0A287XEF9 [322-331]	0	1583.9	130.5	5.1	9.9	8.1	89.6	101.9	90.5	159	114.8	290.6	2148.4	79.7	173.2	132.8	1475.5	1664.2	1492.6	2247.4	1740.6	3410.6	Unique	71	High	0	8.554e-06
[K].NISFTVWDVGGQDK.[I]	1xTMT6plex [N-Term; K14]		1	30	1	A0A287LUS2	A0A287LUS2 [190-203]	0	2024.09	100.9	102.3	94.5	91.4	97.1	98.8	92.9	110.2	118.6	93.2	233.5	223.2	233.4	210.3	225	226.9	215.5	219.1	253	153.8	Unique	71	High	0	3.828e-07
[K].EVGWNYADTIR.[E]	1xTMT6plex [N-Term]		1	1	3	F2DBD1	F2DBD1 [149-159]	0	1552.8	101.3	97.5	104.5	101.9	103.7	97.7	99	98.4	99.5	96.6	1678.6	1521.5	1847.3	1678	1719.6	1606.5	1644	1399.7	1518.1	1141.5	Unique	71	High	0	2.09e-06
[K].DQIAALVAIR.[K]	1xTMT6plex [N-Term]		1	4	1	A0A287XB07	A0A287XB07 [359-368]	0	1298.8	120.9	8.5	10.3	9.5	66	75.1	76.9		295.1	337.7	829	55.2	75.3	64.5	452.9	510.9	528.1		1863.8	1650.5	Unique	71	High	0	2.488e-05
[R].CVDAADYNAIECR.[I]	1xTMT6plex [N-Term]; 2xCarbamidomethyl [C1; C12]		1	2	1	A0A287E1P6	A0A287E1P6 [153-165]	0	1785.81	93.2	83.3	67.2	78.9	115.8	111.2	108.5	113.2	98.1	130.7	23.4	19.7	18	19.7	29.1	27.7	27.3	24.4	22.7	23.4	Unique	71	High	0	6.645e-06
[K].TNQSYYGETK.[L]	1xTMT6plex [N-Term; K10]		1	11	2	A0A287U8M3	A0A287U8M3 [246-255]	0	1648.86	103.3	101.5	109.6	109.5	106.5	96.2	85.4	96.1	116.7	75.2	788.7	729.8	892.5	831.1	813.8	728.8	653.2	629.6	821	409.2	Unique	71	High	0	2.269e-06
[R].EEVVALSLEAR.[G]	1xTMT6plex [N-Term]		1	5	1	A0A287XM75	A0A287XM75 [49-59]	0	1444.82	98.3	91.3	101.4	95	90.5	103.5	98.6	100.2	119.3	101.9	122.9	107.5	135.2	118.1	113.2	128.4	123.5	107.6	137.4	90.8	Unique	71	High	0	1.6e-06
[K].AASEQEQAALDAK.[Q]	1xTMT6plex [N-Term; K13]		1	6	1	A0A287SWF2	A0A287SWF2 [657-669]	0	1789.97	101.3	88.2	96.9	88.2	100.6	100.2	100.3	100.7	120.7	102.8	102.6	84.2	104.8	88.9	102	100.8	101.9	87.6	112.7	74.3	Unique	71	High	0	1.826e-06
[R].SGYSPVVFIDR.[D]	1xTMT6plex [N-Term]		1	6	3	A0A287LL35	A0A287LL35 [474-484]	0	1468.8	94.2	94.2	101.7	96.4	103.7	104.4	98.5	104.5	106.3	96.1	824.4	777.1	950.1	839.3	908.2	907.2	864.6	785.5	857.6	600.2	Unique	71	High	0	8.267e-07
[K].AALASPASVACLCDAFGK.[D]	1xTMT6plex [N-Term; K18]; 2xCarbamidomethyl [C11; C13]		1	3	1	A0A287HIY6	A0A287HIY6 [129-146]	0	2267.19	116.2	110.8	72.4	93.1	107.4	134.2	155.1	64.2	51.3	95.4	185.2	166.4	123.2	147.6	171.3	212.4	247.8	87.9	75.4	108.4	Unique	71	High	0	9.119e-06
[R].KEELESQVSSTLEEHEELTSK.[Y]	TMT6plex [K]		1	3	1	M0WE81	M0WE81 [1476-1496]	1	3119.66	97.3	94.5	100.8	98.7	107.7	100	97.2	97.4	97.8	108.7	134.8	123.4	149.1	136	149.3	137.5	135	115.9	124.9	107.4	Unique	71	High	0	7.375e-10
[R].NVLEVAGEVR.[V]	1xTMT6plex [N-Term]		1	5	2	F2D827	F2D827 [729-738]	0	1314.76	101.9	82	87.5	87.3	103.6	98.9	93.8	109.5	129.3	106.3	713	540.8	653.5	607.7	726	687.2	658.4	658.3	833.7	530.6	Unique	71	High	0	1.398e-05
[R].IEGSEISESEIK.[Q]	1xTMT6plex [N-Term; K12]		1	6	1	A0A287XTR7	A0A287XTR7 [526-537]	0	1778.98	87.4	81.9	81.1	82.3	105	97.3	105.6	110.8	125.7	122.8	56.4	49.8	55.8	52.8	67.8	62.3	68.3	61.4	74.7	56.5	Unique	71	High	0	0.0003254
[K].LFIQTIDADHEDR.[F]	1xTMT6plex [N-Term]		1	9	2	A0A287Y1H8	A0A287Y1H8 [358-370]	0	1801.93	113.6	81	87.9	82	105.7	101.1	94.6	103.5	116.4	114.3	121.3	81.5	100.1	87	112.9	107.1	101.2	94.9	114.5	87	Unique	71	High	0	9.986e-06
[R].GGIATVGGGFSR.[E]	1xTMT6plex [N-Term]		1	10	1	A0A287TBL3	A0A287TBL3 [361-372]	0	1307.73	96.2	107.4	104.6	105.8	111.7	108.9	97.1	86.5	91.7	90.1	178.5	187.8	207.2	195.2	207.5	200.6	180.6	137.8	156.8	119.3	Unique	71	High	0	2.035e-06
[R].ATGAYSHSQGIK.[G]	1xTMT6plex [N-Term; K12]		1	11	1	A0A287ESQ7	A0A287ESQ7 [171-182]	0	1677.93	98.6	135.3	148.4	147.2	96.8	87.7	91.7	68.2	65.8	60.3	554.9	717.9	891.8	824	545.3	490.1	517.5	329.9	341.3	242.1	Unique	71	High	0	2.34e-06
[R].EQDFGNFQVEER.[M]	1xTMT6plex [N-Term]		1	1	1	F2CR79	F2CR79 [136-147]	0	1726.82	90.9	105	87.1	95.9	101.2	109.1	97.8	98.5	107.9	106.6	156.9	170.7	160.3	164.5	174.8	186.9	169.1	146	171.6	131.2	Unique	71	High	0	2.296e-07
[K].ETEETAEGEK.[E]	1xTMT6plex [N-Term; K10]		1	9	1	F2DY59	F2DY59 [302-311]	0	1580.81	93.2	70.3	75.6	73.7	86.3	87.5	86	131.8	151.3	144.2	360.6	256.4	312	283.4	334.1	335.7	333.5	437.8	539.3	397.8	Unique	71	High	0	8.837e-07
[K].AFPDGPWMPATGVQVGSTFK.[G]	1xTMT6plex [N-Term; K20]; 1xOxidation [M8]		1	10	1	A0A287LJU1	A0A287LJU1 [274-293]	0	2567.34	97.6	100.2	83.3	82.3	87.1	81.6	80.6	124.5	136.8	125.9	119.1	115.2	108.5	99.8	106.4	98.8	98.6	130.4	153.8	109.5	Unique	71	High	0	1.057e-06
[R].MDTDEVVQASK.[T]	1xTMT6plex [N-Term; K11]; 1xOxidation [M1]		1	1	1	F2E9D5	F2E9D5 [106-116]	0	1696.88	106.4	145.1	147.8	150.5	93.3	87.3	86.7	65.3	60.7	56.9	420.2	540.1	623.2	591.3	368.8	342.2	343.4	221.4	221.1	160.4	Unique	71	High	0	0.0003722
[K].ADLDAIAAIK.[E]	1xTMT6plex [N-Term; K10]		1	7	3	F2DAX2	F2DAX2 [18-27]	0	1458.89	98.9	84.4	88.8	88.7	109.7	106.2	105.7	107.6	108.1	102	980.9	789.2	940.1	875	1089.5	1045.2	1050.8	916.7	987.7	721.5	Unique	71	High	0	5.831e-06
[R].TFVPPQQGSHVQAK.[D]	1xTMT6plex [N-Term; K14]		1	5	1	A0A287FFY4	A0A287FFY4 [157-170]	0	1982.12	102.5	111.9	109.4	108.4	101.8	97.4	93.3	91.8	99.4	84.2	222.4	228.8	253.3	233.9	221.1	209.7	202.9	171	198.8	130.3	Unique	71	High	0	1.598e-06
[R].FNMPSQHIVVR.[R]	1xTMT6plex [N-Term]; 1xOxidation [M3]		1	6	1	A0A287PXG2	A0A287PXG2 [262-272]	0	1572.85	98.1	91.1	87.3	84.6	101.1	108.1	92.8	116.8	112.3	107.8	103.6	90.7	98.4	88.8	106.9	113.3	98.2	105.9	109.3	81.2	Unique	71	High	0	7.047e-06
[K].IMTSTVDVNDESR.[G]	1xTMT6plex [N-Term]; 1xOxidation [M2]		1	4	1	A0A287X4S1	A0A287X4S1 [114-126]	0	1711.84	107.5	94.9	91.3	97.2	102.2	103.4	92.2	100.4	97	113.9	177	147.2	160.5	159.1	168.4	169	152.1	142	147.2	133.7	Unique	71	High	0	1.27e-06
[R].SGESDVSSVILSDYTR.[R]	1xTMT6plex [N-Term]		1	2	1	F2DRQ9	F2DRQ9 [241-256]	0	1943.98	96.7	74.4	80.5	91.1	103.1	82.3	95.1	127.3	118.3	131.1	26.9	19.5	23.9	25.2	28.7	22.7	26.5	30.4	30.3	26	Unique	71	High	0	1.922e-07
[K].EAGTVVQEEK.[K]	1xTMT6plex [N-Term; K10]		1	7	1	A0A287S962	A0A287S962 [277-286]; [288-297]	0	1547.87	102.2	133.5	141.9	136.6	101.8	87.2	86.4	59.5	74.4	76.5	520.1	640.3	770.6	691	518.4	440.1	440.4	260	348.7	277.5	Unique	71	High	0	5.097e-06
[K].LVGYNPEYMDESVLWTESR.[D]	1xTMT6plex [N-Term]; 1xOxidation [M9]		1	8	2	A0A287H7D4	A0A287H7D4 [348-366]	0	2533.21	88.7	94.2	101.3	106.7	116.5	95.1	93.1	94	105.1	105.2	68.3	68.4	83.3	81.7	89.8	72.7	71.9	62.2	74.6	57.8	Unique	71	High	0	6.357e-08
[R].TVEVEEEESKETEETAEGEK.[E]	TMT6plex [T]		1	9	1	F2DY59	F2DY59 [292-311]	1	2969.49	89.4	86.9	92.4	92.6	101.9	105.6	96.1	119.5	109.9	105.7	1259.4	1153.5	1388.7	1296.1	1435.8	1475.4	1355.8	1445.2	1426.5	1061.2	Unique	71	High	0	3.405e-09
[K].STVVDSETGK.[S]	1xTMT6plex [N-Term; K10]		1	13	1	F2E3B9	F2E3B9 [139-148]	0	1480.83	94.6	89.4	96.5	94.2	107.5	104.2	101.3	101.5	110.5	100.3	384.2	342.3	418.5	380.5	437.1	420.1	412.6	354.1	413.4	290.4	Unique	71	High	0	7.917e-06
[R].DFSAHDGTVDSDSR.[G]	1xTMT6plex [N-Term]		1	13	2	O48541	O48541 [283-296]	0	1737.79	92.5	65.6	80	77.4	101.9	95.9	90.5	137.5	136	122.7	212.5	142	196.3	176.9	234.3	218.8	208.5	271.4	287.9	201	Unique	71	High	0	2.123e-06
[K].EGIPIGIVTAIAAPASIK.[V]	1xTMT6plex [N-Term; K18]		1	19	1	A0A287QFL4	A0A287QFL4 [296-313]	0	2179.35	90.2	97.5	111.7	117.5	96.8	95.2	96.5	98.8	104.5	91.5	121.5	123.8	160.6	157.5	130.5	127.4	130.3	114.3	129.8	87.9	Unique	71	High	0	1.301e-09
[K].SASSSEQSALK.[D]	1xTMT6plex [N-Term; K11]		1	5	1	F2D7E1	F2D7E1 [364-374]	0	1552.86	104.1	99.9	107.8	103.3	100.5	97.9	102.1	95.7	101.4	87.4	150.3	135.9	166	148.2	145.2	140.2	147.7	118.6	134.8	89.9	Unique	71	High	0	2.398e-06
[K].GTELPGTGEYNK.[F]	1xTMT6plex [N-Term; K12]		1	3	1	A0A287UWA4	A0A287UWA4 [85-96]	0	1723.93	104	121.5	133.1	124.7	100.7	95.9	100.5	75	76.2	68.5	532.2	586.3	727.2	634.7	515.8	487.4	515.6	329.9	359.5	249.9	Unique	71	High	0	7.257e-08
[K].VAPVSSPVADAK.[E]	1xTMT6plex [N-Term; K12]		1	10	2	F2E340	F2E340 [631-642]	0	1598.95	89	5.8	11.7	6.4	47.6	53.9	52.5	260.8	210.4	262	1274.5	78.9	179.1	91.2	683.1	765.9	753.8	3208.8	2777.3	2676.9	Unique	71	High	0	2.942e-05
[R].WDEQFYGPDLLK.[K]	1xTMT6plex [N-Term; K12]		1	6	2	A0A287MBJ7	A0A287MBJ7 [485-496]	0	1969.05	105.9	94.1	106.5	97.2	103.6	96.4	99.9	95.7	107.5	93.2	3734.4	3125.9	4007.4	3408	3655.3	3374.2	3530.2	2896.6	3491.8	2342.4	Unique	71	High	0	4.225e-07
[R].GTVEFIATK.[E]	1xTMT6plex [N-Term; K9]		1	6	2	A0A287ND93	A0A287ND93 [523-531]	0	1423.86	95.2	97.4	117.4	107.8	101.9	95.5	88.4	98.5	106.3	91.6	1025.7	989.1	1350	1155	1098	1021.3	953.9	911.1	1054.6	703.2	Unique	71	High	0	2.819e-05
[K].NPATDQEAVK.[S]	1xTMT6plex [N-Term; K10]		1	1	1	F2DZN2	F2DZN2 [166-175]	0	1530.85	98.1	78.7	85.5	80.3	101	108.4	96.6	123.6	125.3	102.3	356.2	269.6	331.3	290.2	367.3	391	351.9	385.7	419.5	265.1	Unique	71	High	0	6.847e-06
[K].FEETIAELDK.[V]	1xTMT6plex [N-Term; K10]		1	2	2	M0VS36	M0VS36 [509-518]	0	1652.91	94.2	85.9	89.1	83	104.2	103.2	99.2	117.5	115.3	108.5	835.2	718.1	842.7	731.6	924.1	908	881.4	894.3	941.8	685.9	Unique	71	High	0	4.817e-06
[R].SATDAVVAANEELTALR.[A]	1xTMT6plex [N-Term]		1	4	1	A0A287GMN2	A0A287GMN2 [252-268]	0	1960.05	98.8	65.3	78.2	75.4	106.7	78.1	78.8	96	153.6	169.2	19.9	12.4	16.8	15.1	21.5	15.6	15.9	16.6	28.5	24.3	Unique	71	High	0	2.397e-05
[K].ADIGIAVDDATDAAR.[S]	1xTMT6plex [N-Term]		1	27	1	A0A287JG07	A0A287JG07 [658-672]	0	1702.88	102.1	127.4	105.2	106.4	93.3	75.1	95	91	112.3	92.2	22.2	26.1	24.4	23	20.3	16.2	20.7	17	22.5	14.3	Unique	71	High	0	0.0003191
[K].DWQGGDGDGVPVYR.[L]	1xTMT6plex [N-Term]		1	14	1	A0A287LJU1	A0A287LJU1 [351-364]	0	1749.84	97.1	67.1	65.6	67.5	99.9	100.1	95.3	129.8	143.3	134.4	130.7	85.2	94.2	90.4	134.6	133.7	128.6	150.1	177.8	129	Unique	71	High	0	2.16e-05
[K].HSQGEQTQTGQSQAK.[H]	1xTMT6plex [N-Term; K15]		1	1	5	F2E9N0	F2E9N0 [320-334]	0	2073.07	94.6	97.9	101.6	99.8	102.1	100.7	99.4	105.2	103.4	95.4	444.9	433.8	509.8	466.7	480.7	470	468.6	425.1	448.1	319.9	Unique	71	High	0	7.171e-07
[K].TAGTTILSAIK.[S]	1xTMT6plex [N-Term; K11]		1	11	2	A0A287SCI5	A0A287SCI5 [494-504]	0	1533.96	100.7	65.1	65.7	64.2	94.8	96.8	89.2	151.9	149.6	122.1	1674.8	1021.2	1165.9	1062.2	1577.4	1597.6	1487	2169.6	2292.7	1448.1	Unique	71	High	0	4.715e-06
[R].DSAHDGGGAGGYK.[S]	1xTMT6plex [N-Term; K13]		1	2	2	A0A287VSF6	A0A287VSF6 [181-193]	0	1649.83	99.5	117	125.5	114	110.3	102.1	98.7	81.9	78.6	72.3	677.7	750.9	912	771.8	752.1	690.2	674	479	493.2	351.3	Unique	71	High	0	2.716e-08
[K].FECLDGESLAR.[M]	1xTMT6plex [N-Term]; 1xCarbamidomethyl [C3]		1	4	1	A0A287EXH9	A0A287EXH9 [99-109]	0	1525.75	107.3	106.5	81.4	86.4	110.7	113.8	165.6	74.6	63.2	90.5	335.2	313.6	271.5	268.5	346.3	352.8	518.5	200.2	181.9	201.6	Unique	71	High	0	8.299e-07
[R].IGSGSNIQDNSLVHVAK.[T]	1xTMT6plex [N-Term; K17]		1	3	1	M0Z8X2	M0Z8X2 [94-110]	0	2197.23	102.3	106.2	107.4	103.6	102.2	97.4	92.3	93.7	102.4	92.4	282.3	276.1	316.2	284.3	282.1	266.7	255.2	221.9	260.4	181.8	Unique	71	High	0	9.553e-10
[R].TTLVANTSNMPVAAR.[E]	1xTMT6plex [N-Term]; 1xOxidation [M10]		1	8	2	M0XFC6	M0XFC6 [369-383]	0	1790.96	98.4	110.6	88.9	97.4	103.8	96.5	92.8	105.9	108.9	96.9	311.4	330.1	300.3	306.5	328.7	303.2	294.6	287.8	317.6	218.7	Unique	71	High	0	1.214e-06
[R].VNQAYVISTSTR.[L]	1xTMT6plex [N-Term]		1	4	1	A0A287U1D7	A0A287U1D7 [120-131]	0	1567.86	104.8	118.6	122.7	119.8	103	91.1	87.5	88.5	84.3	79.7	142.6	152	178.1	162.1	140.2	123	119.3	103.4	105.6	77.3	Unique	71	High	0	2.956e-06
[R].NIIHGSDGPETAK.[D]	1xTMT6plex [N-Term; K13]		1	9	5	A0A287GUG1	A0A287GUG1 [209-221]	0	1796.99	95.4	71.3	80.6	73.3	101.6	97.1	95.9	128.9	142	113.9	1529.5	1076.8	1379	1168.8	1630.7	1545.3	1541.7	1775	2098	1302.4	Unique	71	High	0	7.836e-08
[K].LYCCQELAEIPQQCR.[C]	1xTMT6plex [N-Term]; 3xCarbamidomethyl [C3; C4; C14]		1	1	6	M0Y227	M0Y227 [84-98]	0	2197.04	109.2	129.8	69.7	100.7	104.3	133.8	178.9	52.9	52.8	67.9	316.2	354.3	215.5	290	302.4	384.7	519.6	131.7	141	140.3	Unique	71	High	0	6.43e-08
[K].AIQEEDGAGDDEAESDEGR.[T]	1xTMT6plex [N-Term]		1	3	1	M0XJP1	M0XJP1 [859-877]	0	2221.95	87.6	112	95	120	97.9	96.6	102.5	86.7	113.8	88	12.7	15.3	14.7	17.3	14.2	13.9	14.9	10.8	15.2	9.1	Unique	71	High	0	0.000122
[R].SLGMSELLIHR.[Y]	1xTMT6plex [N-Term]; 1xOxidation [M4]		1	2	2	M0X4P9	M0X4P9 [502-512]	0	1500.84	99.3	94.3	91.9	92.4	96.5	95.7	90.5	118.3	106.9	114.1	172.5	154.4	170.4	159.6	167.7	165	157.5	176.5	171.1	141.3	Unique	71	High	0	1.119e-05
[K].DAIAGGSTQSMK.[T]	1xTMT6plex [N-Term; K12]; 1xOxidation [M11]		1	5	2	F2D5G5	F2D5G5 [619-630]	0	1639.87	92.3	97.7	107.8	103.4	109.9	107.8	101.9	91.2	91.8	96.3	578.6	577.2	721	644.4	689.8	670.9	640.5	491	530.2	430.6	Unique	71	High	0	2.538e-05
[K].QFGSQAGGPETQVINYK.[T]	1xTMT6plex [N-Term; K17]		1	13	2	A0A287VBM1	A0A287VBM1 [410-426]	0	2282.22	97.3	107.2	111	115.8	98.7	96.6	91.8	94.8	93.8	93	370.8	385	451.3	438.9	376.6	365.2	350.6	310.2	329.4	252.7	Unique	71	High	0	1.276e-06
[R].VLQSNFDSQAR.[S]	1xTMT6plex [N-Term]		1	6	1	F2DHA7	F2DHA7 [963-973]	0	1493.79	95.1	99.9	103.8	95	108.8	96.7	98.1	104.9	98.5	99.1	353	349.4	410.9	350.6	404	356.3	364.9	334.4	336.8	262.2	Unique	71	High	0	9.254e-07
[K].ATNTLTLIDSGIGMTK.[S-]	1xTMT6plex [N-Term; K16]; 1xOxidation [M14]		1	2	2	F2CU34	F2CU34 [73-88]	0	2110.18	103.6	107.2	109	111.2	105.4	103.8	91.8	89.5	94.1	84.4	238.8	232.9	268.1	255	243.3	237.6	212.1	177.3	199.9	138.8	Unique	71	High	0	5.416e-08
[K].IAQHGSFQSDLAK.[C]	1xTMT6plex [N-Term; K13]		1	4	1	A0A287H8P9	A0A287H8P9 [688-700]	0	1860.04	98.2	95.1	114.7	107.2	97.9	94.1	97.9	101.1	110.7	83.1	84.4	77	105.2	91.6	84.2	80.2	84.3	74.6	87.6	50.9	Unique	71	High	0	1.541e-06
[R].ASEASPTSVEELQNLAGGADIK.[GK]	1xTMT6plex [N-Term; K22]		1	8	1	A0A287HSB4	A0A287HSB4 [256-277]	0	2645.4	83.8	98.7	117.1	114.2	94.3	116.1	100.5	90.1	87.6	97.6	30.1	33.4	44.9	40.8	33.9	41.4	36.2	27.8	29	25	Unique	71	High	0	1.308e-05
[K].TYISGDAITK.[D]	1xTMT6plex [N-Term; K10]		1	2	2	F2EG53	F2EG53 [25-34]	0	1526.88	104	120.8	119.7	121.4	93.1	100.4	96.8	85.3	86.6	72	1978.1	2164.7	2428.8	2296.1	1771.9	1896	1845.6	1394	1516.9	976.6	Unique	71	High	0	1.387e-05
[K].VVSIDGFEDVPENDEK.[S]	1xTMT6plex [N-Term; K16]		1	9	1	A0A287JPW5	A0A287JPW5 [281-296]	0	2250.15	105.6	74.9	79.5	70.7	103.7	108	85	119.3	125.2	128.1	66.6	44.5	53.5	44.3	65.4	67.6	53.7	64.6	72.7	57.6	Unique	71	High	0	8.272e-08
[R].DLVGVAYTEEETK.[A]	1xTMT6plex [N-Term; K13]		1	9	2	A0A287WMV2	A0A287WMV2 [113-125]	0	1912.03	101	96.9	102.2	103.8	103.2	99.1	97.9	101.1	99.7	95.1	280.3	253.5	302.6	286.4	286.7	273.1	272.4	241	255	188.2	Unique	71	High	0	3.593e-07
[K].VVGVDTSGSGVK.[L]	1xTMT6plex [N-Term; K12]		1	4	1	A0A287EXJ4	A0A287EXJ4 [316-327]	0	1562.92	97.8	111.1	128.1	110.3	102.2	94.5	78.7	86.5	103.5	87.2	88.7	95	124	99.5	92.8	85.1	71.6	67.4	86.5	56.4	Unique	71	High	0	0.0004737
[K].LADQLVMASK.[A]	1xTMT6plex [N-Term; K10]; 1xOxidation [M7]		1	11	1	A0A287W884	A0A287W884 [353-362]	0	1549.9	106.8	103.2	108.4	108.5	99.4	106.9	94	86.4	90.5	95.9	222.1	202.1	240.4	224.4	206.9	220.5	195.8	154.2	173.4	142.2	Unique	71	High	0	0.0001775
[K].YTGLLATGLTADAR.[S]	1xTMT6plex [N-Term]		1	2	1	A0A287PQS8	A0A287PQS8 [111-124]	0	1651.92	100.7	118.6	105.6	115.4	93.5	100.6	91.6	89.5	95.1	89.5	208.6	231.5	233.5	237.8	193.8	206.8	190.2	159.2	181.5	132.2	Unique	71	High	0	8.02e-06
[K].FDECIADCDK.[A]	1xTMT6plex [N-Term; K10]; 2xCarbamidomethyl [C4; C8]		1	5	1	A0A287UDA4	A0A287UDA4 [303-312]	0	1730.81	131.5	133.6	73	98.2	116.7	130.7	183.2	39.5	21.3	72.5	314.1	300.8	186.1	233.3	279.1	309.9	438.8	81	46.9	123.5	Unique	71	High	0	2.949e-06
[K].FDGTVIHSMDYSDMGTAK.[A]	1xTMT6plex [N-Term; K18]; 2xOxidation [M9; M14]		1	9	3	A0A287S4K4	A0A287S4K4 [212-229]	0	2465.17	96.5	83.6	90.4	93.2	96.5	97	85.4	125.3	113.7	118.4	349.5	285.6	349.4	335.6	349.9	348.8	310.1	389.9	379.7	305.8	Unique	71	High	0	2.509e-06
[R].VNQAIYLLTTGAR.[E]	1xTMT6plex [N-Term]		1	5	2	A0A287K7G8	A0A287K7G8 [167-179]	0	1648.96	104.1	123.5	126.6	130.1	92.4	95.5	79.5	84.1	89	75.2	282.4	315.7	366.3	351	250.9	257.1	216	195.8	222.4	145.5	Unique	71	High	0	1.675e-07
[R].ELQESSLEACR.[R]	1xTMT6plex [N-Term]; 1xCarbamidomethyl [C10]		1	6	8	A0A287G115	A0A287G115 [44-54]	0	1550.77	95.8	231.6	85.1	123.7	88.4	99.6	109.3	48	45.5	73	1349.6	3076.4	1280.3	1733.2	1246.1	1393.4	1543.9	581	590.7	734	Unique	71	High	0	1.273e-06
[K].EIDPSESGIDTNSR.[C]	1xTMT6plex [N-Term]		1	4	2	A0A287KZB7	A0A287KZB7 [25-38]	0	1748.85	107.3	91.5	96.6	89.7	98.3	92.3	95.5	102.6	115.6	110.6	159.5	128.1	153.2	132.5	146.2	136.1	142.3	130.9	158.3	117.2	Unique	71	High	0.0003489	0.004608
[R].AGVLAVVDSR.[T]	1xTMT6plex [N-Term]		1	3	1	A0A287SHJ5	A0A287SHJ5 [52-61]	0	1215.73	104.5	121.2	115.2	122.1	89.3	96.4	97.6	83.4	86.8	83.5	147.3	161	173.3	171.1	126	134.8	137.9	100.9	112.7	83.9	Unique	71	High	0	0.0003587
[K].AEEAEGLAAK.[M]	1xTMT6plex [N-Term; K10]		1	3	1	A0A287UAS4	A0A287UAS4 [101-110]	0	1446.82	102.3	101.5	105	103.6	97.6	99.1	99.4	101	95.6	94.9	1765.5	1649.9	1932.7	1776.5	1684.7	1697	1719	1496.1	1519.3	1167.8	Unique	71	High	0	1.853e-05
[R].AEIAADSLYK.[A]	1xTMT6plex [N-Term; K10]		1	5	2	A0A287W6W0	A0A287W6W0 [186-195]	0	1538.88	98.5	116.5	125	127.9	97.8	96	90.6	83	82.7	82.1	694.3	774.1	940.7	897.2	690	672	640.2	502.5	537.7	412.8	Unique	71	High	0	5.484e-06
[R].TIITAGEDATIR.[I]	1xTMT6plex [N-Term]		1	4	2	A0A287NVB1	A0A287NVB1 [160-171]	0	1489.84	98.2	88.8	98.7	93.7	100.9	98	99	103.1	114.7	105	687.5	586.1	737.9	652.5	707.1	681	694.8	620.3	740.6	524.7	Unique	71	High	0	3.03e-07
[K].IAIDLLEPIK.[A]	1xTMT6plex [N-Term; K10]		1	5	1	A0A287WLW1	A0A287WLW1 [160-169]	0	1583.02	100.1	86.2	91	89	104.4	102.3	99.8	113.2	110.6	103.5	287.9	233.7	279.4	254.6	300.6	292.2	287.8	279.8	293.2	212.3	Unique	71	High	0	6.983e-06
[K].GVQSAEPDLK.[A]	1xTMT6plex [N-Term; K10]		1	7	2	A0A287ICG1	A0A287ICG1 [198-207]	0	1501.86	100.3	91.4	89	93.7	94.9	104.3	95.4	114.9	106.7	109.2	2861.5	2456.3	2709.3	2658.1	2709.5	2952	2726.5	2814.2	2804.8	2220.9	Unique	70	High	0	3.712e-05
[K].ASPTSAGLTLAIR.[A]	1xTMT6plex [N-Term]		1	2	2	A0A287SRS7	A0A287SRS7 [70-82]	0	1486.88	91.9	103.8	93.6	95.4	109	104.9	107.2	98.4	95.3	100.5	422.4	449.7	458.9	435.8	501.2	478.4	493.9	388.5	403.6	329.2	Unique	70	High	0	0.0004389
[R].ENDALSSFFK.[I]	1xTMT6plex [N-Term; K10]		1	13	2	A0A287GB31	A0A287GB31 [234-243]	0	1615.87	93.9	66	72.5	69.7	102	103.5	97.7	124.4	139.4	130.8	705	467.5	581.2	520.5	767	771.5	735.7	802.7	964.9	700.3	Unique	70	High	0	6.465e-06
[R].HPQEEQPQMGQPQAK.[H]	1xTMT6plex [N-Term; K15]		1	1	2	F2E9N0	F2E9N0 [290-304]	0	2191.13	72.8	109.4	34.2	52.5	72.1	124.9	370.7	49.2	62.1	52.1	223.2	316.2	111.8	160.2	221.4	380.3	1139.6	129.5	175.4	114	Unique	70	High	0	1.007e-06
[K].THINIVVIGHVDSGK.[S]	1xTMT6plex [N-Term; K15]		1	12	3	A0A287P7E4	A0A287P7E4 [35-49]	0	2047.21	96.9	108.8	116	114.1	103.8	101.9	90.4	100	99.7	68.4	700.9	741.5	894.7	820.1	750.8	731.2	655.5	620.9	664.4	352.5	Unique	70	High	0	2.649e-08
[R].VCLVGMGHNEMTVPLTSAAIR.[E]	1xTMT6plex [N-Term]; 2xOxidation [M6; M11]; 1xCarbamidomethyl [C2]		1	4	1	A0A287WLN9	A0A287WLN9 [330-350]	0	2517.28	112.5	146.2	119.9	120.5	111.7	121.8	108.1	48.5	37.7	73.1	103.2	126.4	117.4	109.9	102.5	110.9	99.4	38.2	31.9	47.8	Unique	70	High	0	7.713e-09
[K].IVLIDSAAVK.[Y]	1xTMT6plex [N-Term; K10]		1	5	1	A0A287ID62	A0A287ID62 [696-705]	0	1486.96	101.5	100	95.4	103.7	103.8	107.8	100.5	99.6	97.8	90.1	181.5	168.6	182	184.4	185.7	191.3	180.1	152.9	161.1	114.9	Unique	70	High	0	7.603e-06
[R].SGNSLYNTCCVFGSDGK.[L]	1xTMT6plex [N-Term; K17]; 2xCarbamidomethyl [C9; C10]		1	17	3	A0A287PQG2	A0A287PQG2 [155-171]	0	2324.11	113.3	149.1	93.5	120.6	102.6	119.1	139.8	54	43.5	64.5	414.7	514	365.1	438.9	375.7	432.5	512.7	169.7	146.6	168.4	Unique	70	High	0	9.41e-09
[K].ISLLEECGMLDR.[A]	1xTMT6plex [N-Term]; 1xOxidation [M9]; 1xCarbamidomethyl [C7]		1	18	2	A0A287L3J7	A0A287L3J7 [196-207]	0	1680.85	114.4	119.5	84.8	104.3	118.9	124	115.2	73.5	52.1	93.3	240.2	236.5	190.1	217.8	249.9	258.4	242.4	132.5	100.9	139.7	Unique	70	High	0	3.16e-05
[K].GNLPLEGAPTVVQSEPWDGK.[D]	1xTMT6plex [N-Term; K20]		1	2	2	A0A287RLW1	A0A287RLW1 [473-492]	0	2552.38	95.5	101.4	103.7	104.2	104.5	98.5	92.9	103.8	101.6	93.9	111.6	111.6	129.3	121	122.2	114.2	108.8	104.1	109.3	78.2	Unique	70	High	0	9.237e-07
[K].GLFPMDDIEEVGYNR.[E]	1xTMT6plex [N-Term]; 1xOxidation [M5]		1	3	1	A0A287RSS2	A0A287RSS2 [63-77]	0	1999.96	103.1	71	68.5	71.4	131.7	128.1	118.5	102.1	96.2	109.3	147.8	96	104.8	101.9	189.1	182.4	170.4	125.7	127.1	111.8	Unique	70	High	0	2.308e-05
[K].NDSLIAENSLLESK.[L]	1xTMT6plex [N-Term; K14]		1	3	1	A0A287L8A3	A0A287L8A3 [316-329]	0	1991.11	116.7	96.1	105.8	95.9	104.1	98.3	79.3	102.4	120.7	80.7	70.2	54.5	67.9	57.4	62.7	58.7	47.8	52.9	66.9	34.6	Unique	70	High	0	1.191e-05
[K].LEDIVPSSHNCDVPHVDR.[Q]	1xTMT6plex [N-Term]; 1xCarbamidomethyl [C11]		1	3	1	M0UL57	M0UL57 [72-89]	0	2318.14	102.6	96.4	76.6	87.6	116.7	119.3	137.9	94.3	67.6	100.9	52.2	46.2	41.6	44.3	59.4	60.2	70.3	41.2	31.7	36.6	Unique	70	High	0	4.142e-07
[K].TPEDAPLPEAEK.[V]	1xTMT6plex [N-Term; K12]		1	6	1	F2DNM8	F2DNM8 [205-216]	0	1754.96	101.5	105	113.1	106.7	109.2	101.3	98.3	85.1	91.7	88.2	331	322.7	393.8	346.2	356.4	328	321.5	238.4	275.7	205.2	Unique	70	High	0	0.0001494
[R].AGLTEESLSEQIEHR.[I]	1xTMT6plex [N-Term]		1	2	1	F2E5S3	F2E5S3 [508-522]	0	1927.99	82.9	103.4	99.7	98.9	109.7	108.4	99.4	97.6	98.4	101.6	34.2	40.2	43.9	40.6	45.3	44.4	41.1	34.6	37.4	29.9	Unique	70	High	0	3.252e-08
[K].DAFSSSGPETGK.[G]	1xTMT6plex [N-Term; K12]		1	5	1	A0A287HXU2	A0A287HXU2 [16-27]	0	1640.85	103	130.1	126.5	138	104.7	102.6	93.3	67.7	67.7	66.6	207.2	246.6	271.5	276	210.7	204.8	188.1	116.9	125.5	95.5	Unique	70	High	0	6.971e-05
[R].SDLSTGNSAHASQLLR.[S]	1xTMT6plex [N-Term]		1	11	2	F2E412	F2E412 [96-111]	0	1885.99	90	96.2	94.8	99.2	104.4	103.6	90.2	105	118.1	98.6	206.8	208.3	232.6	226.7	240.1	236.2	207.7	207.3	250	161.5	Unique	70	High	0	6.655e-08
[R].AYVGNLPWQAEDSR.[L]	1xTMT6plex [N-Term]		1	6	1	A0A287WMW2	A0A287WMW2 [215-228]	0	1834.93	92.9	90.1	89.9	88	99.9	100.2	100.8	112.1	107.5	118.7	202.3	184.8	208.8	190.5	217.6	216.4	219.9	209.5	215.5	184.2	Unique	70	High	0	1.722e-06
[R].GEIVIHAQR.[L]	1xTMT6plex [N-Term]		1	6	2	A0A287ESQ7	A0A287ESQ7 [86-94]	0	1251.74	90.4	97.4	100.1	102.6	102.1	107.9	99.6	99.8	99.5	100.5	767.9	779.2	906.9	866.5	868	909.7	847.9	727.9	778.8	608.6	Unique	70	High	0	0.0004706
[R].FSLEENAGATDQPQQQWTK.[A]	1xTMT6plex [N-Term; K19]		1	4	2	A0A287SXV9	A0A287SXV9 [239-257]	0	2636.34	100.7	163	138.5	159.2	78.7	84.4	78	73.1	62.3	62.1	122.4	186.8	179.7	192.5	95.8	101.8	95.1	76.3	69.8	53.8	Unique	70	High	0	9.534e-07
[K].DDELLQTDTK.[A]	1xTMT6plex [N-Term; K10]		1	6	2	M0VI12	M0VI12 [193-202]	0	1635.88	97.2	108.8	100.2	110.1	99.9	111	97.1	99.6	87.9	88.3	938.2	989.8	1032.3	1057.2	965.3	1064	939.8	826.1	781.9	608.1	Unique	70	High	0	3.495e-06
[R].LIDADTATFLDR.[N]	1xTMT6plex [N-Term]		1	3	2	F2DH88	F2DH88 [104-115]	0	1579.85	99	95.2	95.6	92.7	108.7	100.2	102.8	99	106.4	100.5	845.4	766.2	871	786.9	929.1	849	880	726	837.1	611.7	Unique	70	High	0	5.649e-07
[K].EHLVDAGVEVR.[M]	1xTMT6plex [N-Term]		1	4	1	A0A287PC49	A0A287PC49 [590-600]	0	1452.8	104.9	96.6	99	90.5	105	95.2	91.4	92.8	122.3	102.4	53.7	46.6	54.1	46.1	53.8	48.4	46.9	40.8	57.7	37.4	Unique	70	High	0	7.546e-06
[R].DVLLEYGDAVR.[R]	1xTMT6plex [N-Term]		1	4	1	A0A287ESR4	A0A287ESR4 [166-176]	0	1478.81	93.3	89.2	93.6	92	100.7	98	94.8	110.9	117.2	110.2	272.2	245.2	291.2	266.9	294	283.7	277.1	277.9	314.9	229.3	Unique	70	High	0	3.059e-06
[K].VAGFTTHLMR.[R]	1xTMT6plex [N-Term]; 1xOxidation [M9]		1	1	1	A0A287FAD4	A0A287FAD4 [83-92]	0	1377.75	100	90.2	93.8	94.2	113.3	118.5	114.1	95.9	91.9	88.1	219.8	186.9	220.1	206	249.3	258.7	251.4	181.2	186.2	138.2	Unique	70	High	0	4.008e-05
[R].TTPSYVGFTDTER.[L]	1xTMT6plex [N-Term]		1	6	1	A0A287M388	A0A287M388 [93-105]	0	1702.85	110.9	131.5	129.1	125.3	91.6	84.2	83.5	81.1	90.3	72.5	287.8	321.4	357.4	323.3	237.8	216.7	217.1	180.6	215.8	134.2	Unique	70	High	0	1.359e-05
[K].LQEHFSNFGEVSQAAVMR.[D]	1xTMT6plex [N-Term]; 1xOxidation [M17]		1	9	2	A0A287F802	A0A287F802 [79-96]	0	2295.14	95.6	111	93.2	105.5	108.2	109.3	102.3	91.3	89.4	94.2	190.3	208.3	198.1	208.9	215.7	216	204.1	156.1	164.1	133.8	Unique	70	High	0	3.375e-07
[R].AFAHGGYADLQR.[V]	1xTMT6plex [N-Term]		1	3	2	A0A287DTR9	A0A287DTR9 [234-245]	0	1534.8	94.4	87.3	95.5	89.6	86.4	84.9	81.4	128	134.2	118.3	310.8	271	335.7	293.4	284.8	277.5	268.6	362	407.1	277.9	Unique	70	High	0	1.322e-06
[K].YLTPEAGEPAK.[V]	1xTMT6plex [N-Term; K11]		1	3	4	A0A3G9EF67	A0A3G9EF67 [195-205]	0	1633.92	100.8	92.5	103.4	97.3	110.7	102.8	107.4	94.1	99.8	91.3	1346	1164.1	1473.8	1292.6	1479.5	1362.5	1438.1	1080.1	1229	870	Unique	70	High	0	1.622e-06
[R].GGVIVDSGTSVTR.[L]	1xTMT6plex [N-Term]		1	2	2	A0A287L1U3	A0A287L1U3 [378-390]	0	1476.82	100.4	111.5	108.2	112.7	91.4	98.3	87.1	97.7	94.1	98.6	314.3	329	361.3	350.8	286.3	305.5	273.4	262.5	271.4	220	Unique	70	High	0	1.194e-05
[R].NVIHGSDSVENAR.[K]	1xTMT6plex [N-Term]		1	1	2	F2CXV3	F2CXV3 [113-125]	0	1626.84	102.6	93.8	112.9	100.4	102.7	94.2	95.5	104.9	106.5	86.6	167.8	144.7	197.1	163.3	168.2	153	156.6	147.4	160.5	101.1	Unique	70	High	0	2.14e-05
[K].ATGEAFVEFPTAEVAK.[T]	1xTMT6plex [N-Term; K16]		1	10	2	A0A287T867	A0A287T867 [277-292]	0	2125.16	100.8	85.7	104.1	100.3	96.5	106.7	98.6	109.5	88.4	109.4	141.1	113	155.4	139.5	135.1	148.2	138.3	131.6	114	109.2	Unique	70	High	0	2.885e-08
[R].TWLAIDNESSPHR.[D]	1xTMT6plex [N-Term]		1	12	2	A0A287TBL3	A0A287TBL3 [472-484]	0	1754.9	92.9	85	87	92.3	100	105.4	97.5	112.5	115.8	111.5	111.9	96.5	111.8	110.6	120.6	126	117.7	116.4	128.5	95.8	Unique	70	High	0	2.389e-06
[R].QTSVLAGFEPK.[I]	1xTMT6plex [N-Term; K11]		1	6	1	A0A287NZR5	A0A287NZR5 [211-221]	0	1634.95	107.5	159.2	173.7	171.1	85.7	80.2	72.9	52.3	53.9	43.6	496.2	692.7	855.9	785.7	396.1	367.6	337.4	207.4	229.4	143.5	Unique	70	High	0	1.269e-06
[K].AGHAAAPAAGTGTHEK.[K]	1xTMT6plex [N-Term; K16]		1	1	1	Q9ZTR8	Q9ZTR8 [202-217]	0	1905.03	82.3	134.3	121.1	139.9	92.5	95	88.4	79.9	58.6	108	344.8	530.2	541.6	583	387.9	395.1	371.2	287.6	226.1	322.7	Unique	70	High	0	1.359e-07
[R].CCDELSAIPAYCR.[C]	1xTMT6plex [N-Term]; 3xCarbamidomethyl [C1; C2; C12]		1	2	3	M0UY52	M0UY52 [67-79]	0	1843.83	129.3	148.3	55.9	96.7	108.2	150.3	196.6	33.6	27.2	54	330.4	357.3	152.5	245.7	276.7	381.2	503.7	73.7	64.1	98.5	Unique	70	High	0	3.721e-07
[K].LNDDLYAANELR.[Q]	1xTMT6plex [N-Term]		1	2	1	A0A287RSX4	A0A287RSX4 [671-682]	0	1635.85	104.4	93.8	93.9	86.9	108.1	108.1	99	98.4	104.7	102.7	282.3	238.9	270.9	233.7	292.5	289.9	268.1	228.4	260.8	197.9	Unique	70	High	0	9.217e-08
[R].AHGGGLTMAPGHGR.[HL]	1xTMT6plex [N-Term]		1	2	4	F2E8J4	F2E8J4 [51-64]	0	1547.81	72.6	108.4	46.8	64.6	80.7	131.5	356.8	48.3	53.6	36.7	218.9	307.9	150.6	193.8	243.4	393.4	1078.2	125	148.8	78.9	Unique	70	High	0	1.004e-06
[K].AFGASSAGDR.[S]	1xTMT6plex [N-Term]		1	2	1	F2DJA3	F2DJA3 [212-221]	0	1167.6	103.5	159.3	151.6	151.9	86.6	81.2	72.5	59.3	65.6	68.4	212.6	308.3	332.3	310.3	178	165.4	149.3	104.6	124.1	100.2	Unique	70	High	0	0.0002554
[K].IVPATAIPDGWMGLDVGPDSIK.[T]	1xTMT6plex [N-Term; K22]; 1xOxidation [M12]		1	7	1	A0A287TTB0	A0A287TTB0 [430-451]	0	2726.48	104	94.2	100	104.9	108.8	102.3	102.6	93.9	86.8	102.5	266.6	227.5	273.5	267.5	279.1	260.3	263.6	206.7	205	187.3	Unique	70	High	0	1.099e-07
[K].ADRDESSPYAAMLASQDVAVR.[C]	1xTMT6plex [N-Term]; 1xOxidation [M12]		1	8	1	A0A287DVK2	A0A287DVK2 [100-120]	1	2497.22	96.4	94.6	105.2	101.1	111.6	94.6	84.5	107.5	109.6	95	85.8	79.4	99.9	89.5	99.4	83.6	75.4	82.2	89.9	60.3	Unique	70	High	0	3.656e-09
[K].LLHEDPYTLEEIEK.[I]	1xTMT6plex [N-Term; K14]		1	14	1	A0A287SVD0	A0A287SVD0 [352-365]	0	2187.19	100.5	112	111.5	113.8	101.6	105.9	97.5	89.8	77.7	89.7	179.7	188.8	212.9	202.4	181.8	188	174.7	138	128	114.4	Unique	70	High	0	1.209e-07
[R].SSQLHSSQNIFSGFDVR.[L]	1xTMT6plex [N-Term]		1	5	2	F2E9N0	F2E9N0 [211-227]	0	2138.08	95.9	85.6	93.4	88.3	103.9	104.5	100.5	114.5	117.3	96.2	629.9	529.7	654.7	577	682.9	681.4	662.1	645.9	710.1	450.6	Unique	70	High	0	6.066e-08
[R].LNDSNAAASVLDSAIK.[W]	1xTMT6plex [N-Term; K16]		1	3	1	A0A287M8F3	A0A287M8F3 [443-458]	0	2047.14	97.3	81.1	95.1	96.4	101.7	95.7	98.5	107.4	129.4	97.5	122.7	96.4	128	120.9	128.4	119.8	124.5	116.4	150.4	87.7	Unique	70	High	0	1.932e-07
[K].GISSSALPYK.[R]	1xTMT6plex [N-Term; K10]		1	8	2	A0A287WXI0	A0A287WXI0 [43-52]	0	1480.88	103.3	101.9	106.2	94	105.7	98.8	102.9	94.7	96.6	95.9	946.5	879.2	1038	856.2	969.1	897.8	944.8	745.1	815.4	626.1	Unique	70	High	0	7.786e-06
[R].VGGDVGDALGAK.[A]	1xTMT6plex [N-Term; K12]		1	1	2	F2EFD2	F2EFD2 [161-172]	0	1516.87	101	167.6	174.7	185.3	84.6	88.1	85.6	38	40.3	34.7	1916	2995.7	3534.2	3495	1604.9	1658.1	1627.4	618.1	704.7	469.5	Unique	70	High	0	7.744e-07
[K].TGGQELVGGLDCTVHR.[N]	1xTMT6plex [N-Term]; 1xCarbamidomethyl [C12]		1	1	1	F2CTG8	F2CTG8 [95-110]	0	1927.99	99.3	86.9	89.4	104.9	106.2	109.6	100.8	107.6	100.3	95.1	40	33	38.4	42	42.8	43.8	40.7	37.2	37.2	27.3	Unique	70	High	0	1.712e-06
[R].VSEGDAEDVDR.[A]	1xTMT6plex [N-Term]		1	3	1	F2CVN4	F2CVN4 [100-110]	0	1420.68	102.1	124.8	126.6	126.1	95.8	90.2	97.4	77.5	83.7	75.8	515.6	594.1	682.2	633.4	484.1	452.2	493.2	336.1	389.7	273.2	Unique	70	High	0	3.13e-06
[K].LPEWMTSAELNYPGQPYLAK.[L]	1xTMT6plex [N-Term; K20]		1	1	1	M0Y227	M0Y227 [64-83]	0	2766.46	100.5	237.1	69.8	144.4	80.8	112.7	205.6	14.1	13.8	21.3	213.6	474.9	158.3	305.1	171.8	237.6	437.9	25.7	27	32.3	Unique	70	High	0	1.552e-10
[K].IIAEALSPDSEHDGQAK.[D]	1xTMT6plex [N-Term; K17]		1	3	1	F2E2B4	F2E2B4 [122-138]	0	2239.2	79.5	78.5	99.7	98.6	105.2	107.5	100.7	112.7	112.4	105.2	105	97.8	140.5	129.5	139.1	141	133.4	127.9	136.8	99.1	Unique	70	High	0	3.186e-07
[R].EEAPIGANEIR.[I]	1xTMT6plex [N-Term]		1	6	1	M0UVQ5	M0UVQ5 [12-22]	0	1427.77	91.1	82.6	86.1	87.7	104.6	103.1	103.1	115.2	110.6	115.9	750.3	641.2	757.4	718.4	862.5	843.4	851.8	815.2	840.1	680.9	Unique	70	High	0	2.025e-06
[K].ESASDIVIVAR.[T]	1xTMT6plex [N-Term]		1	6	1	F2CTI3	F2CTI3 [166-176]	0	1388.79	93.1	70.3	82	77	108.4	104.1	105.4	114.4	126	119.4	480.1	341.6	451.2	394.9	559.7	533.1	545.1	507	598.8	439.1	Unique	70	High	0	2.894e-06
[K].GSTVAIFGLGAVGLAAAEGAR.[I]	1xTMT6plex [N-Term]		1	8	1	Q94L27	Q94L27 [195-215]	0	2117.19	100.6	106.9	117.9	107.9	91.3	91.5	95.6	100.4	95.2	92.7	53.4	53.5	66.8	57	48.5	48.2	50.9	45.8	46.6	35.1	Unique	70	High	0	2.866e-08
[K].AATGYLPIVFDGSSPGAGK.[F]	1xTMT6plex [N-Term; K19]		1	9	1	F2CS45	F2CS45 [948-966]	0	2266.25	95	94.6	98.5	104.3	97.4	91.1	88.8	112	111.5	106.8	194.6	182.5	215.2	212.4	199.7	185.2	182.2	197	210.4	155.9	Unique	70	High	0	3.589e-09
[R].LPGFSADESR.[M]	1xTMT6plex [N-Term]		1	11	9	A0A287HDM1	A0A287HDM1 [347-356]	0	1307.68	96	75.5	79.1	75.2	104	101	100.1	120.8	126.5	121.9	1912.8	1416.7	1681.5	1490.2	2072.5	1996.3	1998.6	2067.1	2321.6	1731.2	Unique	70	High	0	0.0003301
[K].CGLTYVYNQK.[A]	1xTMT6plex [N-Term; K10]; 1xCarbamidomethyl [C1]		1	9	1	A0A287GM33	A0A287GM33 [179-188]	0	1703.92	124.8	193.2	117.5	150.2	97.5	96.3	115.5	34.5	26.2	44.3	428.1	624.8	430.2	512.5	334.8	327.9	397.4	101.8	82.7	108.3	Unique	70	High	0	2.879e-06
[R].GLEPGGPGWGEAR.[D]	1xTMT6plex [N-Term]		1	4	1	F2DG30	F2DG30 [21-33]	0	1511.78	99.8	109.6	109.5	110	104.2	101.7	91.3	93	88.3	92.4	290.1	300.3	339.7	318	303.1	293.4	266	232.2	236.4	191.5	Unique	70	High	0	4.065e-08
[K].LGCIEDSGNQK.[R]	1xTMT6plex [N-Term; K11]; 1xCarbamidomethyl [C3]		1	8	2	F2DY59	F2DY59 [489-499]	0	1678.88	113.4	114.1	92.7	101.1	113.5	116.3	134.8	71.9	51.1	91.2	1031.2	977.4	899.2	914	1032.6	1049.5	1228.8	561.5	428.4	591.2	Unique	70	High	0	2.279e-07
[K].VTVEAAEATLK.[Y]	1xTMT6plex [N-Term; K11]		1	9	2	M0YIA7	M0YIA7 [122-132]	0	1589.95	89.3	105.3	92	102.5	93.8	106.4	93.7	110.4	99.7	106.8	882.9	981.1	970.2	1007.5	927.8	1044.3	928.7	937.7	908.5	753.1	Unique	70	High	0	1.459e-06
[K].LDEQIADFVK.[E]	1xTMT6plex [N-Term; K10]		1	2	2	M0WJ44	M0WJ44 [140-149]	0	1635.94	97.7	88.4	86.7	86.6	105.3	102.3	101.1	107	114.9	110.2	716.6	610.6	678.2	631.1	772.4	744.1	743	673.5	776.2	576.3	Unique	70	High	0	4.682e-06
[K].DIYEILMDENR.[W]	1xTMT6plex [N-Term]; 1xOxidation [M7]		1	3	2	A0A287WWA1	A0A287WWA1 [236-246]	0	1655.81	107.8	100.5	94.2	99.5	102.2	101.2	93.6	99.8	98.3	102.9	185.3	162.8	172.9	170.1	175.9	172.6	161.3	147.3	155.7	126.2	Unique	70	High	0	0.0001354
[K].VIALGDVSGTIR.[N]	1xTMT6plex [N-Term]		1	2	1	F2DMU4	F2DMU4 [232-243]	0	1429.86	99.6	105.6	105.2	101.6	98.9	95.8	102.8	92.8	104.1	93.6	521	520.2	587.3	528.4	517.6	497.1	539.1	416.9	501.4	348.9	Unique	70	High	0	2.293e-06
[K].NQLTNQGTYAK.[L]	1xTMT6plex [N-Term; K11]		1	15	1	F2DZN2	F2DZN2 [271-281]	0	1695.94	114.2	116.2	98.2	106.3	107.1	97.9	88.2	91.1	116.1	64.7	243.4	233.4	223.5	225.3	228.6	207.2	188.5	166.7	228.1	98.3	Unique	70	High	0	9.216e-07
[K].VGLPDGFEEETR.[G]	1xTMT6plex [N-Term]		1	2	2	M0Z839	M0Z839 [171-182]	0	1577.8	103.6	91.9	106	95.4	101.1	99.9	94.9	101.3	106.8	99.1	222	185.7	242.4	203.3	216.8	212.4	203.9	186.5	210.9	151.5	Unique	70	High	0	1.567e-05
[K].TILASETMDIPEEVTVK.[V]	1xTMT6plex [N-Term; K17]; 1xOxidation [M8]		1	7	2	A0A287JW01	A0A287JW01 [48-64]	0	2350.28	102.2	80.1	91.5	87.3	108.1	103	94.3	113.9	111.5	108.1	286.4	211.7	273.6	243.2	303.1	286.4	265	274.2	288	216.1	Unique	70	High	0	2.721e-07
[K].ECCSGVQGLNGLAR.[S]	1xTMT6plex [N-Term]; 2xCarbamidomethyl [C2; C3]		1	1	1	M0VYA0	M0VYA0 [57-70]	0	1749.86	132.1	149.3	67.3	82.6	111.2	134.3	157.5	39.9	28.7	97.1	92.9	99	50.5	57.8	78.3	93.8	111.1	24.1	18.6	48.7	Unique	70	High	0	4.307e-05
[K].ASENDTEGSSHDDAK.[M]	1xTMT6plex [N-Term; K15]		1	8	1	A0A287NSR3	A0A287NSR3 [123-137]	0	2020.95	73.4	119.6	112.3	137	101.4	113.2	95.1	98.6	52.8	96.6	22.8	35	37.2	42.3	31.5	34.9	29.6	26.3	15.1	21.4	Unique	70	High	0	1.101e-07
[K].QYISSSDNLK.[V]	1xTMT6plex [N-Term; K10]		1	2	10	A0A287NA39	A0A287NA39 [267-276]	0	1612.89	102.4	153.3	91.2	53.2	48.6	104.9	99.6	112.7	114.6	119.6	5701.2	8046.6	5421.5	2945.1	2708.8	5799.8	5558.2	5391.2	5881.1	4749.7	Unique	70	High	0	5.045e-06
[K].FLDDHPGGDDVLLSSTAK.[D]	1xTMT6plex [N-Term; K18]		1	4	2	A0A287MSE0	A0A287MSE0 [73-90]	0	2345.24	106.4	88.4	96.4	93.3	107.9	100.1	104.6	102.2	102.3	98.4	343.2	268.7	331.6	299.3	348.1	320.2	338.1	282.9	303.9	226.2	Unique	70	High	0	1.47e-07
[K].FLEGASSIDNHFHTSSFEK.[N]	1xTMT6plex [N-Term; K19]		1	8	2	A0A287EJK8	A0A287EJK8 [393-411]	0	2611.32	105.9	105.2	105	112.7	116.3	117.8	122.5	79.7	56.3	78.6	415.6	389	439.4	439.8	456.5	458.7	481.7	268.4	203.7	219.9	Unique	70	High	0	6.899e-09
[K].SAEEQLEHSGR.[A]	1xTMT6plex [N-Term]		1	3	1	M0WE81	M0WE81 [935-945]	0	1471.73	92	94.6	100	101.1	105.7	103.1	98.6	95.6	103	106.4	228.6	221.5	265.3	249.8	262.9	254.3	245.7	204.1	236	188.6	Unique	70	High	0	5.995e-06
[K].GELVGGSDIVMEMHK.[S]	1xTMT6plex [N-Term; K15]; 2xOxidation [M11; M13]		1	3	1	F2DDQ6	F2DDQ6 [358-372]	0	2092.08	99.2	95.3	99.8	102.7	104.1	103.4	98.6	98.8	93.9	104.2	109.2	98.9	117.3	112.4	114.7	113	108.8	93.4	95.3	81.8	Unique	70	High	0	5.49e-07
[K].IQSVIESGVFPR.[L]	1xTMT6plex [N-Term]		1	11	2	A0A287EWP5	A0A287EWP5 [313-324]	0	1560.89	93.8	98.6	108.4	107	99.2	95.6	91.2	101.8	107.7	96.7	326.8	323.7	403.2	370.6	345.8	330.4	318.6	304.7	345.7	240.3	Unique	70	High	0	8.364e-06
[K].NHAIILPDADR.[D]	1xTMT6plex [N-Term]		1	7	3	A0A287JCX0	A0A287JCX0 [333-343]	0	1463.82	112.2	125	91.6	111.1	108.9	118.5	122.6	68.7	61.2	80.2	503.1	528.3	438.2	495.3	488.5	527.1	550.9	264.7	252.7	256.5	Unique	70	High	0	1.307e-05
[R].TNVDMVTGQLSDTR.[S]	1xTMT6plex [N-Term]; 1xOxidation [M5]		1	5	1	F2DI61	F2DI61 [683-696]	0	1781.89	103	83.8	92.5	102.5	109.4	99.5	98.1	112	103.2	96	48	36.8	46	47.5	51	46	45.8	44.8	44.3	31.9	Unique	70	High	3.989e-05	0.0009187
[R].SHAGLTEYFDDQNEQFR.[C]	1xTMT6plex [N-Term]		1	6	12	F2E9N0	F2E9N0 [61-77]	0	2286.06	97.6	69.8	76.4	78.1	104.3	95.7	88.6	129.3	140.6	119.7	481.5	324.3	402.1	383	514.6	468.4	437.9	547.8	638.7	420.9	Unique	70	High	0	2.464e-09
[R].LSSSPCVLVSGK.[F]	1xTMT6plex [N-Term; K12]; 1xCarbamidomethyl [C6]		1	7	1	F2DY59	F2DY59 [631-642]	0	1691.98	114.9	132.2	91.9	118.9	107.5	115.5	154.1	52.1	42	71	440.7	478	376.4	453.5	412.8	439.6	592.5	171.5	148.5	194.2	Unique	70	High	0	4.026e-07
[R].DIDAAWEAVR.[H]	1xTMT6plex [N-Term]		1	4	2	F2DEL2	F2DEL2 [168-177]	0	1374.72	96.8	98.2	100.4	98.2	96.7	95	95.6	108.1	105.3	105.7	1234.5	1180.4	1366.3	1245.2	1234.8	1202.9	1222.8	1183.7	1237.2	961.6	Unique	70	High	0	7.113e-05
[K].VDQAPLILIQDGDSKK.[F]	TMT6plex [V]		1	5	4	A0A287NWJ5	A0A287NWJ5 [375-390]	1	2427.44	96.3	101.8	113.6	109.6	108.8	102.5	101.2	89.9	93.9	82.5	1038.3	1034.2	1306.6	1175.1	1173.9	1097.1	1093.3	832.8	932.7	634.6	Unique	70	High	0	6.108e-09
[K].LVDSLSDQDFR.[K]	1xTMT6plex [N-Term]		1	5	1	A0A287I9V4	A0A287I9V4 [226-236]	0	1523.79	101.1	116.5	124.1	130.8	93.3	93.7	96	82.7	78	83.8	250.3	271.9	327.8	322	231.1	230.3	238.1	175.9	177.9	147.9	Unique	70	High	0	3.871e-06
[K].TVTAMDVVYALK.[R]	1xTMT6plex [N-Term; K12]; 1xOxidation [M5]		1	65	3	F2E7L1	F2E7L1 [434-445]	0	1785.02	94.2	104.5	114.4	112.5	99.5	98	90.6	100.1	93.1	93.1	1429	1493.5	1851.4	1696.5	1511	1475.4	1376.8	1303.2	1301.5	1006.9	Unique	70	High	0	0.0002217
[M].GGPGLYSGIGK.[K]	1xTMT6plex [N-Term; K11]		1	1	2	A0A287RBW6	A0A287RBW6 [2-12]	0	1463.86	98.1	119.6	131.5	127.1	97.6	99.8	96.1	76.9	78.4	74.8	689	791.7	986.3	888.4	686.4	696.2	677.1	464.1	507.7	375	Unique	70	High	0	1.132e-06
[R].WGDYDSHDIER.[Y]	1xTMT6plex [N-Term]		1	14	1	A0A287VSV1	A0A287VSV1 [1684-1694]	0	1621.74	110.3	112.3	115.7	97.1	110	107.2	66.9	101.6	111.1	67.9	61.7	59.2	69.1	54	61.6	59.5	37.5	48.8	57.3	27.1	Unique	70	High	0	7.072e-06
[K].IEVDQAILETHNQVEEK.[K]	1xTMT6plex [N-Term; K17]		1	6	1	A0A287VA83	A0A287VA83 [181-197]	0	2453.33	101.7	83.8	93.7	92.5	106.1	98.1	94.1	96.9	104.2	129	43	33.4	42.3	38.9	44.9	41.2	39.9	35.2	40.6	38.9	Unique	70	High	0	8.572e-08
[K].ASTVDDDDN.[-]	1xTMT6plex [N-Term]		1	1	1	F2D4K3	F2D4K3 [127-135]	0	1180.52	99.4	94.8	88.4	92.3	109.7	101.9	95.8	106.1	105.2	106.4	68.1	61.2	64.6	62.9	75.2	69.3	65.8	62.4	66.4	52	Unique	70	High	0.0001424	0.001965
[K].LITDIEAQPS.[-]	1xTMT6plex [N-Term]		1	1	1	A0A287GE51	A0A287GE51 [277-286]	0	1315.73	91.5	76.8	78.8	75.4	95.7	93.1	87.9	128.5	132.7	139.7	45.3	35.8	41.6	37.1	47.4	45.7	43.6	54.6	60.5	49.3	Unique	70	High	0	0.0003543
[R].LGISYPELTEMQAR.[A]	1xTMT6plex [N-Term]; 1xOxidation [M11]		1	15	3	A0A287FVF6	A0A287FVF6 [739-752]	0	1852.97	103.2	122.5	127.3	127.4	108.5	97.9	90.1	71.4	72.2	79.6	539.8	604	710.6	663	568	508.5	472.8	320.7	348.3	296.9	Unique	70	High	0	0.000313
[K].VSGNISLAHPDER.[V]	1xTMT6plex [N-Term]		1	9	2	A0A287EXS1	A0A287EXS1 [607-619]	0	1623.87	99.5	96.4	113	101.7	97.7	97.4	96.2	93.4	107.1	97.4	171.1	156.3	207.3	173.9	168.2	166.3	165.9	138	169.7	119.5	Unique	70	High	0	2.255e-06
[K].VYPLDAVYDSPEDVPEDVK.[TL]	1xTMT6plex [N-Term; K19]		1	12	1	M0YUL2	M0YUL2 [146-164]	0	2608.34	103.6	100.4	109.6	118.6	99	92.9	100.4	92.6	96.3	86.5	55.1	50.3	62.2	62.7	52.7	49	53.5	42.3	47.2	32.8	Unique	70	High	0	2.867e-06
[K].LVSGGFDCVVK.[V]	1xTMT6plex [N-Term; K11]; 1xCarbamidomethyl [C8]		1	1	1	F2DJ14	F2DJ14 [179-189]	0	1638.93	114.2	118.5	96.4	105.2	107.5	117.9	131.4	70.3	52.9	85.7	1152.9	1127	1038.8	1056.1	1086.1	1180.8	1330	609.5	492.1	617.3	Unique	70	High	0	1.229e-06
[K].ESGDILSLEEK.[F]	1xTMT6plex [N-Term; K11]		1	5	1	A0A287H5V5	A0A287H5V5 [796-806]	0	1677.93	100.5	111	105.8	106	100.3	96.6	96.6	95.3	90.6	97.5	127.5	132.7	143.2	133.7	127.3	121.6	122.8	103.8	105.9	88.2	Unique	70	High	0	5.087e-06
[R].SALGVIPTYK.[R]	1xTMT6plex [N-Term; K10]		1	2	2	M0X5Q3	M0X5Q3 [588-597]	0	1506.93	100	111.9	121.8	117.2	102.4	94.8	95.9	85.5	89.2	81.2	559.7	590.5	728	652.8	573.7	526.7	538.3	411.3	460.3	324.3	Unique	70	High	0	7.087e-05
[R].QYEQQTEVPSK.[G]	1xTMT6plex [N-Term; K11]		1	6	8	A0A287G115	A0A287G115 [97-107]	0	1794.96	98	137.9	123.8	122.2	99.2	97.5	95	76.3	78	72.1	1145.8	1520.3	1544.7	1421.5	1160.9	1131.1	1114.2	766.1	840.3	601.7	Unique	70	High	0	2.084e-06
[K].VEDGEGAAAPPAAAAGGGGGDGPR.[R]	1xTMT6plex [N-Term]		1	1	1	F2CTB3	F2CTB3 [15-38]	0	2236.08	112.1	82.6	68.4	76.8	99.3	89.4	76.9	126.2	143.3	125.1	60.8	42.2	39.6	41.4	53.9	48.1	41.8	58.8	71.6	48.4	Unique	70	High	0	3.102e-08
[K].IAFTGSTATGK.[T]	1xTMT6plex [N-Term; K11]		1	11	1	A0A287ILZ1	A0A287ILZ1 [236-246]	0	1511.88	103.3	124.5	130.5	125.8	96.3	92.1	94.2	78.9	83	71.5	758.4	860.9	1022	917.8	707	670.9	693.2	497	561.1	374.1	Unique	70	High	0	1.272e-06
[K].VAVGHGDPAVGR.[E]	1xTMT6plex [N-Term]		1	2	2	A0A287R6D2	A0A287R6D2 [115-126]	0	1363.76	90.2	133.4	150.2	146.5	90.3	88.1	97.2	69.8	74	60.3	593.8	827.1	1054.8	958.5	594.7	575.4	640.8	394.7	448.7	282.9	Unique	70	High	0	2.901e-06
[K].ILAVLGSGDK.[S]	1xTMT6plex [N-Term; K10]		1	4	2	A0A287MBI6	A0A287MBI6 [278-287]	0	1430.9	94.9	100.1	105.9	103.9	95.3	94	94	103.2	108.5	100.2	453.6	451.2	540.2	494.1	455.9	445.9	450.7	423.8	478	341.6	Unique	70	High	0	4.239e-05
[R].ALSGCTVGGEDILQNVMR.[H]	1xTMT6plex [N-Term]; 1xOxidation [M17]; 1xCarbamidomethyl [C5]		1	1	4	F2E9D5	F2E9D5 [259-276]	0	2165.09	99.1	119.3	92.7	101.6	109.3	117.3	114.7	83	77.1	85.8	311.1	353	310.5	317	343.3	365.5	360.9	223.8	223	192	Unique	70	High	0	2.773e-07
[R].LQEFLTAAAK.[Q]	1xTMT6plex [N-Term; K10]		1	15	3	F2DDQ9	F2DDQ9 [704-713]	0	1549.94	98.8	100	110.9	102.6	97.6	99.3	94.2	96.2	101.9	98.6	524	499.8	627.8	541.2	518.4	523	500.8	438.3	498	372.9	Unique	70	High	0	7.518e-06
[R].ATTDSSASAAK.[V]	1xTMT6plex [N-Term; K11]		1	1	1	A0A287SXI8	A0A287SXI8 [341-351]	0	1467.81	95.9	119.3	119.7	124	98.2	102.4	98.1	81.2	81.9	79.3	1179.7	1382.5	1571.2	1516.5	1209	1250	1209	857.6	928.3	695.6	Unique	70	High	0	1.751e-06
[R].IAEEASQAPVK.[N]	1xTMT6plex [N-Term; K11]		1	4	1	F2E724	F2E724 [121-131]	0	1600.93	95.6	108.2	99	103.7	104.9	102.3	94.4	97.4	98.8	95.6	132	140.9	145.9	142.5	145	140.3	130.7	115.6	125.8	94.2	Unique	70	High	0	4.598e-06
[R].DQSVYLTDLSTR.[E]	1xTMT6plex [N-Term]		1	7	1	A0A287QWI0	A0A287QWI0 [318-329]	0	1626.85	99.8	106.5	99.3	102.9	98.1	97.7	96.1	101	99.1	99.6	123.9	124.7	131.6	127.1	122	120.5	119.6	107.7	113.4	88.2	Unique	70	High	0	4.115e-07
[K].AEEYLVSIPEDTPSSEFNHR.[F]	1xTMT6plex [N-Term]		1	4	5	F2DXJ9	F2DXJ9 [208-227]	0	2549.24	124.2	81.4	74.5	70.7	101.8	109.5	96.9	106.2	125.4	109.3	131.3	81.1	84	74.3	107.7	114.9	102.6	96.4	122.1	82.4	Unique	70	High	0	2.459e-09
[R].EHAPVALGAAGAR.[A]	1xTMT6plex [N-Term]		1	2	1	A0A287UED7	A0A287UED7 [171-183]	0	1448.82	97.2	95.3	105.6	95.7	99	103.5	91.6	109.1	104.4	98.7	195.7	180.9	226.8	191.6	199.5	206.8	184.9	188.6	193.6	141.7	Unique	70	High	0	1.745e-05
[K].GSEHLGAAADYDDR.[K]	1xTMT6plex [N-Term]		1	20	1	A0A287J2E5	A0A287J2E5 [835-848]	0	1705.8	92	78.1	84.2	94	109.9	98.3	85.4	99.9	107.4	150.8	38.5	30.8	37.6	39.1	46	40.8	35.8	35.9	41.4	45	Unique	70	High	0	9.139e-05
[K].DYNSQIEQLK.[A]	1xTMT6plex [N-Term; K10]		1	7	1	M0WWL7	M0WWL7 [797-806]	0	1695.93	88	101.4	89.1	96.7	112.1	101.4	99.8	109.3	104.1	98.2	73.6	79.9	79.5	80.4	93.8	84.2	83.7	78.5	80.2	58.6	Unique	70	High	0	2.998e-05
[K].LAPSDACCAVWQK.[A]	1xTMT6plex [N-Term; K13]; 2xCarbamidomethyl [C7; C8]		1	6	1	A0A287ENR2	A0A287ENR2 [50-62]	0	1964.01	198	176.6	95.2	135.5	183.1			61.4	27.9	122.3	2242.6	1885.5	1150.9	1526.3	2075.6			597	290.9	987.5	Unique	70	High	0	6.743e-08
[R].LAPPISISPEELAEASK.[A]	1xTMT6plex [N-Term; K17]		1	4	2	A0A287S9Q0	A0A287S9Q0 [399-415]	0	2210.27	97.7	105.8	120.7	114.2	103	92.1	97.8	88.6	92.9	87.3	271.3	277	357.8	315.6	286.3	253.9	272.2	211.4	237.8	172.9	Unique	70	High	0	3.098e-06
[K].LQYNDSSVSTK.[E]	1xTMT6plex [N-Term; K11]		1	26	2	F2E379	F2E379 [256-266]	0	1699.93	97.5	112.2	117.2	113.3	102.2	97	102.2	85.6	89.7	83.2	1166.2	1264.8	1495.9	1346.8	1222.6	1150.8	1224.7	878.9	988.7	709.4	Unique	70	High	0	7.512e-07
[KR].GFDQATNIILDESHER.[V]	1xTMT6plex [N-Term]		1	7	1	A0A287R839	A0A287R839 [31-46]	0	2074.04	97.7	92.5	85.1	100.6	114.1	116	89.3	105.7	98.9	100.1	29.7	26.5	27.6	30.4	34.7	35	27.2	27.6	27.7	21.7	Unique	70	High	0	1.78e-08
[K].EGDEDNVDTVQLTSYK.[L]	1xTMT6plex [N-Term; K16]		1	3	1	F2DZK7	F2DZK7 [482-497]	0	2271.14	95.9	73.9	85.7	78.6	106.3	108.7	92.5	117.3	122.9	118	172.9	125.5	164.9	140.9	191.8	194.4	167.1	181.5	204.1	151.7	Unique	70	High	0	7.568e-08
[K].DVGLAAGILR.[L]	1xTMT6plex [N-Term]		1	3	2	F2E8A9	F2E8A9 [86-95]	0	1213.75	106	165.8	170	157.1	88.2	79.7	84	54.9	49.6	44.7	488.1	719.8	835.5	719.8	406.6	364.6	387.8	217.3	210.7	146.8	Unique	70	High	0	1.833e-05
[K].LSVSTVSSSGVAVTSTAVK.[K]	1xTMT6plex [N-Term; K19]		1	3	1	F2D8E6	F2D8E6 [30-48]	0	2238.3	101.7	94.5	91.3	100.6	96.9	111	92.1	109.4	103.7	98.7	100.7	88.2	96.5	99.1	96	109.1	91.4	93	94.6	69.7	Unique	70	High	0	1.346e-08
[K].VVGIFGFTPEDHIGK.[I]	1xTMT6plex [N-Term; K15]		1	7	1	A0A287QPZ3	A0A287QPZ3 [201-215]	0	2074.17	92.6	115.7	117	120.5	96.8	97.8	87	89.3	91.2	92.1	192.2	226.3	259.2	248.8	201	201.4	181	159.2	174.5	136.3	Unique	69	High	0	6.463e-07
[R].AELDAAVGGAR.[A]	1xTMT6plex [N-Term]		1	2	1	F2DDQ6	F2DDQ6 [15-25]	0	1258.7	101.1	95.6	89.3	96	99.7	97.4	95.1	105.4	107.4	112.9	273.6	244	258	258.4	270.1	261.8	258	245.1	267.9	217.9	Unique	69	High	0	2.098e-06
[K].GASFVDPLVK.[L]	1xTMT6plex [N-Term; K10]		1	10	1	F2DY97	F2DY97 [672-681]	0	1490.9	97.5	98	98.6	92.5	106.7	102.6	101.9	98.4	105	98.9	449.9	426.2	485.5	424.7	493.1	470	471.7	390.2	446.5	325.5	Unique	69	High	0	1.634e-05
[K].STNVEVIVDR.[M]	1xTMT6plex [N-Term]		1	4	1	A0A287MBI6	A0A287MBI6 [401-410]	0	1360.76	103	89.3	97.9	88	103.6	94.1	96.1	109.6	116.2	102.3	460.1	376	467.1	391.1	463.5	417.5	430.4	420.5	478.6	325.9	Unique	69	High	0	8.806e-06
[R].ESGVFSGNLGELER.[K]	1xTMT6plex [N-Term]		1	10	1	Q7Y1B7	Q7Y1B7 [144-157]	0	1722.89	101.7	91.6	99.9	92.9	103	94.5	94.4	121	108.6	92.5	74.2	63	77.8	67.4	75.2	68.4	69	75.8	73	48.1	Unique	69	High	0	0.0001178
[R].TADEIVDYIR.[K]	1xTMT6plex [N-Term]		1	4	9	A0A287NWJ5	A0A287NWJ5 [522-531]	0	1423.76	99.5	113.7	88.8	103.2	90.8	101.2	95.7	103.1	103.7	100.2	4528	4877.4	4315.9	4671.3	4136.5	4570.6	4365.8	4031.9	4351.1	3253.7	Unique	69	High	0	3.84e-05
[K].GTLLGPLHTTASK.[E]	1xTMT6plex [N-Term; K13]		1	12	3	A0A287RGY4	A0A287RGY4 [400-412]	0	1754.06	93.3	116.8	122.9	123.2	95.3	98.6	96.3	84.5	86.1	83.1	751.2	886.1	1056.1	986.2	768.4	787.8	777.6	584.3	638.5	477.2	Unique	69	High	0	2.955e-07
[R].YDVLALELAK.[H]	1xTMT6plex [N-Term; K10]		1	3	1	A0A287HUJ1	A0A287HUJ1 [182-191]	0	1592.97	91.2	44.1	46.4	45.5	79.7	78.4	71.5	187.9	194.8	160.6	177	80.7	96.2	87.8	154.8	151	139.1	313.4	348.6	222.4	Unique	69	High	0	7.171e-06
[K].AAVPVVENISYQDVVATGVWK.[E]	1xTMT6plex [N-Term; K21]		1	5	1	F2D4S0	F2D4S0 [369-389]	0	2703.51	92.9	79	69.8	76	107.2	101.9	97.8	113.9	118.4	143.3	67.6	54.2	54.2	55	78.1	73.6	71.4	71.2	79.4	74.4	Unique	69	High	0	7.802e-09
[K].GMHGSDSGSYDAQGR.[F]	1xTMT6plex [N-Term]; 1xOxidation [M2]		1	4	1	F2EI95	F2EI95 [117-131]	0	1769.77	98.2	71.7	55.1	74	104.4	105.7	82.5	139	115.3	154.1	73.3	50.4	43.9	54.9	78	78.3	61.7	89.1	79.3	82	Unique	69	High	0	1.913e-06
[R].FEGVDPTDLYANHNR.[I]	1xTMT6plex [N-Term]		1	6	3	F2DMH9	F2DMH9 [466-480]	0	1976.97	102.5	90.4	99.6	89.5	101.7	96.1	95.3	108.7	106.1	110	325.9	270.9	337.8	283	323.6	303	303.5	296.7	310.8	249.4	Unique	69	High	0	1.273e-07
[R].SPTGDHLLTR.[L]	1xTMT6plex [N-Term]		1	3	2	A0A287UMH0	A0A287UMH0 [107-116]	0	1325.74	98.7	120.2	91.4	105.3	98.7	96	86.8	100.4	100.7	102	311.4	357.6	307.8	330.4	311.6	300.7	274.5	272	292.7	229.6	Unique	69	High	0	5.078e-05
[K].SVFGQEVQQQDAANK.[L]	1xTMT6plex [N-Term; K15]		1	5	2	F2DTD3	F2DTD3 [263-277]	0	2107.12	95.8	86.2	98.1	96.6	96.8	100.6	91.6	113.6	117.3	103.4	217.6	184.4	237.8	218.2	219.9	226.6	208.4	221.5	245.5	167.4	Unique	69	High	0	2.848e-07
[K].DINGPEDI.[-]	1xTMT6plex [N-Term]		1	4	3	A0A287S5U2	A0A287S5U2 [466-473]	0	1101.56	94.8	87	82.3	69.1	106	87.6	76.5	93.7	140.3	162.7	116	100.3	107.5	84.1	129.8	106.4	93.8	98.5	158.2	142	Unique	69	High	0.0004037	0.009882
[K].EAEEFAEEDK.[K]	1xTMT6plex [N-Term; K10]		1	1	1	F2CS54	F2CS54 [550-559]	0	1654.82	105.7	98.1	105.7	101.2	102.2	95	103.6	94.6	98.1	95.7	505.6	442.4	539.6	481.7	489.6	451	496.9	388.9	432.7	326.7	Unique	69	High	0	3.129e-06
[K].LSTAAAGGDGASK.[S]	1xTMT6plex [N-Term; K13]		1	5	2	A0A287JYC4	A0A287JYC4 [454-466]	0	1563.87	109.4	145.2	139	143.9	94.5	94.8	79.4	67.8	64.2	61.9	171.2	214.1	232.1	223.9	148	147.2	124.6	91.1	92.5	69.1	Unique	69	High	0	0.0002947
[K].SEGATLLTGGK.[A]	1xTMT6plex [N-Term; K11]		1	11	2	A0A287MAQ5	A0A287MAQ5 [386-396]	0	1491.88	96.5	98.9	101.8	99.8	104	102.4	95	101.3	106.3	94	1572.2	1517.5	1769.5	1615.7	1695.5	1654.9	1551	1416.8	1595.6	1091.5	Unique	69	High	0	1.206e-06
[R].LDLSGHPLAGIGDDIR.[H]	1xTMT6plex [N-Term]		1	2	2	F2D8G6	F2D8G6 [79-94]	0	1878.03	88.5	63.7	62.7	66	93.5	88.2	81.9	146.6	159.6	149.3	261.6	177.6	197.7	193.9	276.6	258.8	242.7	372.2	434.7	314.7	Unique	69	High	0	3.335e-06
[R].GLGPISLAGEQDHDR.[R]	1xTMT6plex [N-Term]		1	8	2	A0A287FCC2	A0A287FCC2 [458-472]	0	1793.93	84.1	66.9	74.7	68.4	89.2	95.2	91.6	149.7	148.6	131.6	153.1	114.7	145	123.7	162.5	171.9	167.1	234	249.1	170.8	Unique	69	High	0	5.791e-08
[R].HETADINTFVWGVANR.[G]	1xTMT6plex [N-Term]		1	3	2	A0A287N3D1	A0A287N3D1 [296-311]	0	2059.06	93.2	111.2	123.8	131.7	104.1	93.7	86.4	85.8	87	83	166	186.7	235.4	233.4	185.7	165.7	154.3	131.3	142.8	105.5	Unique	69	High	0	2.819e-08
[R].GSLPWQGLK.[A]	1xTMT6plex [N-Term; K9]		1	100	2	A0A287GTQ7	A0A287GTQ7 [209-217]	0	1443.87	95.1	105.3	115	106.4	95.1	92.3	88.2	102.1	102.1	98.4	607.5	633.9	784.3	675.9	607.8	585	565	560.1	601.1	448.4	Unique	69	High	0	5.685e-05
[R].VSLSMPTSAQVK.[-]	1xTMT6plex [N-Term; K12]; 1xOxidation [M5]		1	5	2	A0A287JCX0	A0A287JCX0 [569-580]	0	1721.99	97.9	115.7	116.7	128.4	104.2	102.1	96.1	80.9	75	83	160.2	178.4	203.7	208.9	170.5	165.7	157.5	113.6	113.1	96.8	Unique	69	High	0	2.295e-05
[R].IPTLAIHLDR.[T]	1xTMT6plex [N-Term]		1	3	1	A0A287RG91	A0A287RG91 [192-201]	0	1377.84	93.3	96.7	106.2	119.5	103.8	92	99	100	95.3	94.2	53.3	52.1	64.8	67.9	59.4	52.2	56.7	49.1	50.2	38.4	Unique	69	High	0	1.864e-05
[R].EGHPVCYNVYSEFQDK.[D]	1xTMT6plex [N-Term; K16]; 1xCarbamidomethyl [C6]		1	6	1	F2ECB2	F2ECB2 [411-426]	0	2430.18	112.3	121.4	89	113.5	122.1	131.3	144.1	53.2	40.8	72.1	248.3	253	210.1	249.6	270.3	288.2	319.4	101	83.2	113.7	Unique	69	High	0	3.253e-09
[K].HLNLDFQLQDGGR.[K]	1xTMT6plex [N-Term]		1	7	4	A0A287JW01	A0A287JW01 [85-97]	0	1741.92	97.6	88.7	97.9	94.3	101.2	104.2	93.4	107.8	110.8	104.1	410.6	351.8	439.7	394.3	426	435	393.9	389.5	429.4	312.2	Unique	69	High	0	5.035e-06
[R].LVTTSEDPAPDIDITK.[R]	1xTMT6plex [N-Term; K16]		1	3	1	M0XJP1	M0XJP1 [885-900]	0	2173.2	92.3	77	96.7	79	106.7	100.2	100.5	111.1	113.5	123.1	41.2	32.4	46.1	35.1	47.7	44.4	45	42.6	46.7	39.2	Unique	69	High	0	2.316e-07
[K].SIAGIVTER.[D]	1xTMT6plex [N-Term]		1	2	2	A0A287N7H2	A0A287N7H2 [114-122]	0	1174.7	100.3	112.1	122.3	115.7	95.8	90.1	90.4	92.3	98.3	82.7	1080.6	1138.6	1406.2	1240.4	1033.1	964.1	976	854	976.2	635.7	Unique	69	High	0	0.000108
[K].LLESVAADNHK.[I]	1xTMT6plex [N-Term; K11]		1	17	2	A0A287GJ06	A0A287GJ06 [308-318]	0	1654.95	86.9	83.4	101.8	92.6	103.9	104.1	96.2	114.8	105.8	110.6	469.5	424.7	586.7	497.3	561.5	558.1	520.9	532.6	526.7	426	Unique	69	High	0	2.971e-07
[R].LISQDPFHEVR.[R]	1xTMT6plex [N-Term]		1	7	2	A0A287GQW6	A0A287GQW6 [90-100]	0	1569.86	97.5	94.2	101	100.2	98.1	100.5	93.4	104.8	107.2	103.2	148.7	135.5	164.4	152.1	149.8	152.2	142.8	137.3	150.7	112.3	Unique	69	High	0	3e-05
[R].DATIQEIADK.[L]	1xTMT6plex [N-Term; K10]		1	4	1	F2CXC1	F2CXC1 [228-237]	0	1561.88	105.7	93	103.6	95.2	106.4	96.4	102.6	101.2	103.6	92.3	338.6	280.9	354.2	303.4	341	306.4	329.5	278.3	305.9	210.9	Unique	69	High	0	6.657e-06
[K].GMLLYGPPGTGK.[T]	1xTMT6plex [N-Term; K12]; 1xOxidation [M2]		1	23	1	A0A287GAU2	A0A287GAU2 [307-318]	0	1664.94	106.9	111.5	109.2	115.6	98.2	102.2	95.6	88.6	86.9	85.4	130.6	128.4	142.3	140.4	120	123.9	117.1	92.9	97.8	74.4	Unique	69	High	0	8.555e-06
[R].YVGTSDLQLER.[V]	1xTMT6plex [N-Term]		1	8	1	A0A287FZI3	A0A287FZI3 [116-126]	0	1509.81	105.7	97.1	102.2	101.2	104.7	99.7	102.8	94.3	101.1	91.3	434.1	376.2	448.2	413.4	430.5	406.5	423.2	332.9	382.7	267.4	Unique	69	High	0	5.65e-06
[K].MFVLDEADEMLSR.[G]	1xTMT6plex [N-Term]; 2xOxidation [M1; M10]		1	6	6	A0A287TJ51	A0A287TJ51 [277-289]	0	1816.87	105.3	97.5	89.9	97.1	109.5	102.8	90.5	103.9	95.5	107.9	179.5	156.6	163.5	164.6	186.8	173.9	154.6	152.1	150	131.1	Unique	69	High	0	2.051e-06
[K].AGEDADTLGLTGHER.[Y]	1xTMT6plex [N-Term]		1	10	1	F2DCZ4	F2DCZ4 [925-939]	0	1770.88	89.8	109.4	118.8	91	87.1	91.2	83.3	81.7	99.4	148.2	24.3	27.9	34.3	24.5	23.6	24.5	22.6	19	24.8	28.6	Unique	69	High	0	1.325e-07
[R].DGALSDVELNDFQVR.[C]	1xTMT6plex [N-Term]		1	14	1	F2DH37	F2DH37 [293-307]	0	1906.97	89.3	102.4	93.5	84.3	95	110.1	80	121.3	123.4	100.7	24.5	26.5	27.4	23	26.1	30	22	28.6	31.2	19.7	Unique	69	High	0	1.858e-06
[R].IGSGGADQIK.[KA-N]	1xTMT6plex [N-Term; K10]		1	11	2	A0A287EZV5	A0A287EZV5 [391-400]	0	1403.83	98.3	91.9	98.3	95.5	104.2	97.6	98.8	105.1	112.4	97.9	579.7	511	619	560.3	615	571.2	584.3	532.2	611	411.9	Unique	69	High	0	3.165e-06
[R].VIPDFMCQGGDFTR.[G]	1xTMT6plex [N-Term]; 1xOxidation [M6]; 1xCarbamidomethyl [C7]		1	4	5	A0A287TCE0	A0A287TCE0 [98-111]	0	1887.89	111.3	155.3	118.3	144.6	105.1	115.3	115.7	44.2	31.5	58.8	1797.8	2364.2	2038.3	2321.8	1698.7	1847.3	1872.2	612.5	468.1	676.9	Unique	69	High	0	4.396e-06
[K].WIEFDDDNPSIR.[K]	1xTMT6plex [N-Term]		1	12	1	A0A287KZI2	A0A287KZI2 [437-448]	0	1735.85	108.6	100.2	108	96.8	92.7	88.2	94.9	100.9	108.5	101.2	122.8	106.7	130.3	108.8	104.9	98.9	107.5	97.9	113	81.6	Unique	69	High	0	1.551e-05
[R].LSLVDSEAALPADR.[H]	1xTMT6plex [N-Term]		1	2	2	F2DUE6	F2DUE6 [166-179]	0	1685.93	96.2	84.4	91.6	89.5	103	95.1	92.8	119.1	120.9	107.4	399.1	330.2	405.7	369.2	427.9	391.5	385.8	424.5	462.2	317.9	Unique	69	High	0	4.105e-07
[K].GENLIDMEPEER.[S]	1xTMT6plex [N-Term]; 1xOxidation [M7]		1	3	1	M0XST9	M0XST9 [119-130]	0	1676.8	102.4	86.4	77.4	87.1	93.6	102.8	93.7	110.7	121.5	124.4	100.4	79.8	81	84.9	91.8	100	92.1	93.2	109.8	87	Unique	69	High	0	0.0001513
[R].ASMGGYISSQTVR.[K]	1xTMT6plex [N-Term]; 1xOxidation [M3]		1	7	2	A0A287VPE1	A0A287VPE1 [139-151]	0	1601.82	105.7	130.9	126.4	115.4	107.1	94.4	94.2	74	73.2	78.7	245.9	287	313.9	266.9	249.3	218	219.7	147.9	157	130.5	Unique	69	High	0	0.0001668
[R].FSDASVQSDMK.[M]	1xTMT6plex [N-Term; K11]; 1xOxidation [M10]		1	4	3	F2E4C2	F2E4C2 [85-95]	0	1688.86	100.4	148.3	166.5	158.5	91.8	90.4	82.5	55.1	55.1	51.5	1429.7	1989.6	2529.3	2243.7	1308.7	1276.8	1177.5	673.8	722.5	523.2	Unique	69	High	0	1.524e-05
[R].DCTDAVAAIDDCTR.[N]	1xTMT6plex [N-Term]; 2xCarbamidomethyl [C2; C12]		1	1	2	A0A287WZT4	A0A287WZT4 [176-189]	0	1811.81	126	87	59	69.9	127.9	133.6	197.4	56.1	40.2	102.8	186.7	121.5	93.2	103	189.6	196.4	293.1	71.4	54.9	108.6	Unique	69	High	0	3.344e-07
[R].LPLVGPMLTPPVSAASVAK.[V]	1xTMT6plex [N-Term; K19]; 1xOxidation [M7]		1	5	2	A0A287RSF2	A0A287RSF2 [248-266]	0	2322.39	102.8	143.4	134.8	147.7	92.1	90	80	74.7	63.9	70.6	99	130.1	138.5	141.4	88.7	86	77.2	61.8	56.7	48.5	Unique	69	High	0	8.454e-07
[R].TDVAAMGDALK.[A]	1xTMT6plex [N-Term; K11]; 1xOxidation [M6]		1	2	2	A0A287EE26	A0A287EE26 [119-129]	0	1565.86	103.9	63.2	67.3	69.5	103.6	98.9	89.8	134.2	139.6	130.1	448.9	257.3	310.2	298.8	448.1	424	388.9	498.2	555.7	400.8	Unique	69	High	0	0.000283
[K].SSPVVVHIDGHQDVPANSEEALAK.[A]	1xTMT6plex [N-Term; K24]		1	1	1	A0A287M9N3	A0A287M9N3 [244-267]	0	2957.57	108.3	10.2	18	12.7	111.2	113	112.5	179.8	130.3	204.2	680.1	60.3	120.5	79.1	698.8	704.4	708.2	970.1	754	914.8	Unique	69	High	0	5.732e-10
[K].EQVIQAWYMDDSEEDQR.[L]	1xTMT6plex [N-Term]; 1xOxidation [M9]		1	5	1	A0A287PMT1	A0A287PMT1 [48-64]	0	2387.07	91.5	149.2	83.1	110.8	89.5	96.9	87.4	89.2	81.1	121.3	33.3	51.2	32.3	40.1	32.6	35	31.9	27.9	27.2	31.5	Unique	69	High	0	1.781e-07
[K].DGEEGYPGDVTIR.[A]	1xTMT6plex [N-Term]		1	2	2	M0YXN7	M0YXN7 [126-138]	0	1636.8	97.5	95.7	91.7	90.3	106.3	100.8	98.9	105.6	108.5	104.7	468.2	433.1	470.1	431.2	511.3	480.8	476.3	435.8	480.4	358.6	Unique	69	High	0	4.234e-08
[K].GGETVFPVAEGR.[D]	1xTMT6plex [N-Term]		1	10	1	M0WWR1	M0WWR1 [161-172]	0	1447.77	94.1	76.5	78.3	78.8	96.8	101.4	95.4	116	138.2	124.5	251.3	192.6	223.4	209.3	258.9	269	255.4	266.2	340.2	237.3	Unique	69	High	0	3.263e-07
[K].AVGLAALDASGR.[L]	1xTMT6plex [N-Term]		1	1	1	F2DA35	F2DA35 [18-29]	0	1329.77	100	118.7	109	117.4	105.2	101.1	96.4	84	93.9	74.4	102.5	114.6	119.2	119.6	107.9	102.8	99	73.9	88.7	54.4	Unique	69	High	0	4.534e-05
[K].VLCMGVAVGHLGMEEK.[Q]	1xTMT6plex [N-Term; K16]; 2xOxidation [M4; M13]; 1xCarbamidomethyl [C3]		1	7	2	A0A287M0G9	A0A287M0G9 [185-200]	0	2220.16	116.3	107	90.3	104.3	118.5	119.2	111.3	76	61.6	95.6	338.9	293.7	280.7	302.1	345.4	344.6	325.2	190.2	165.3	198.7	Unique	69	High	0	1.185e-06
[K].LLADLAASMDDGDVAK.[F]	1xTMT6plex [N-Term; K16]; 1xOxidation [M9]		1	2	2	F2DV69	F2DV69 [234-249]	0	2079.1	96.7	90.4	101.6	98.4	103.3	108	91.9	104.6	99.5	105.7	237.6	209.5	266.6	240.4	254.1	263.4	226.3	220.7	225.4	185.2	Unique	69	High	0	1.641e-06
[R].EDEIISGIEK.[R]	1xTMT6plex [N-Term; K10]		1	11	1	M0WWR1	M0WWR1 [92-101]	0	1590.9	103.1	91.3	91.2	90.4	95	113.3	87.7	104.8	110.9	112.2	67.7	56.5	63.9	59	62.4	73.8	57.7	59.1	67.1	52.5	Unique	69	High	0	2.744e-05
[K].GQEDAAAPAGYVCEGDVCR.[K]	1xTMT6plex [N-Term]; 2xCarbamidomethyl [C13; C18]		1	5	1	F2CYJ8	F2CYJ8 [557-575]	0	2254.01	105.6	151.7	74.2	109.6	118.9	149.4	197.1	26.3	20.4	46.8	77.5	104.9	58.1	80	87.3	108.8	145	16.6	13.8	24.5	Unique	69	High	0	3.11e-05
[K].EWIVSSLGPDAVSK.[H]	1xTMT6plex [N-Term; K14]		1	11	1	A0A287EJK8	A0A287EJK8 [324-337]	0	1946.1	97.8	84.3	99.2	89.1	108.9	104.1	105	101.6	102.6	107.5	146.4	118.9	158.5	132.7	163.2	154.7	157.6	130.6	141.6	114.8	Unique	69	High	0	9.613e-07
[R].CLFDGDDEVR.[D]	1xTMT6plex [N-Term]; 1xCarbamidomethyl [C1]		1	17	1	A0A287FA93	A0A287FA93 [605-614]	0	1454.68	119.8	131.5	84.1	100.6	109.4	117	126.7	66.5	54.6	89.7	127.6	132	95.6	106.5	116.6	123.7	135.3	60.8	53.6	68.1	Unique	69	High	0	9.343e-05
[truncated: 12,595 more rows]
