# Supplementary material for: TMT Proteomics-Based Study of Proteins and Pathways Associated with β-Glucan Degradation in Barley Germination
Source: Metabolites. 2026 Apr 7;16(4):250. doi: 10.3390/metabo16040250 (PMC13117924; doi:10.3390/metabo16040250)
Supplement: Supplementary file 1 [file metabolites-16-00250-s001.zip › Table S3. Differently expressed proteins.xlsx]

## Sheet: Differently expressed proteins
Table S3. Differently expressed proteins.
B VS A	C VS A	C VS B	B VS A|C VS A	B VS A|C VS B	C VS A|C VS B	B VS A|C VS A|C VS B
A0A287UTC6	F2CSS7	A0A287LAF9	C3W8M9	A0A287DTW5	A0A287JGV4	A0A287VZ68
A0A287XB07	A0A287J1N6	F2EJ42	A0A287VYY4	A0A0K1Z5E8	F2DWX8	F2DMQ8
M0YIE4	A0A287VFC9	A0A287JRN6	Q8S3U1	A0A287HIY6	A0A287QK87	M0X164
M0XT04	M0WUX9	F2DG15	A0A287UT81	F2ED74	F2DTD3	F2ECC9
A0A287Y1P6	F2DFZ2	A0A287TBW4	A0A287Y0F7	F2DA41	A0A287N4Z9	F2DV72
A0A287R7D5	M0Z837	A0A287DTR9	A0A287N6K9		F2EAF6	F2DAM1
M0Z404	F2E1C6	A0A287WSE7	A0A287M9S8		F2CXZ3	M0YV20
A0A287XGK0	A0A287RZ38	A0A287SRA3	A0A287MUM5		F2CRS6	A0A287XAX2
F2D9D7	A0A287SCI5	M0XPJ2	A0A287MFF3		A0A287VEF2	F2E340
A0A287UEZ3	F2EI95	F2CZ63	A0A287G1S9		F2D8D3	A0A287UPW5
F2EDB2	F2CUF5	F2EA93	A0A287RML1		Q4A1H2	A0A287XEF9
A0A287VRZ9	A0A287DY20	M0XJL4	A0A287RM00		A0A287JE08	A0A287M9N3
A0A287PXA8	F2CR67	A0A287VLJ7	Q5ITT6		A0A287WJ89	M0Z4H7
F2D017	A0A287LJU1	A0A287FR61	M0W099		F2D8G6	B4ESF5
A0A287IFX0	M0WGK7	A0A287WL23	F2ELX8		A0A287WBR3	F2DX18
A0A287TMN7	A0A287NDV7	F2EB41	A0A287PKG1		A0A287H3U7	A0A287R0R3
F2DGG4	A0A287LMI4	A0A287GBQ1	F2CPL1		A0A287HPZ3	F2CPZ2
	A0A287QAM9	M0UXD6	A0A287KS33		F2E008	A0A287SFB4
	M0Y5F8	F2DY58	F2EFX9		A0A287R5Z9	A0A287XIF9
	A0A287VUA5	F2ECB9	A0A287M4Y1		A0A287HUJ1	F2DER9
	A0A287LWV0	M0YKC6	F2E8K5		A0A287H6D6	F2DNM1
	F2EC58	A0A287S0D4	F2E5X4		A0A287SPB3	F2DTH1
	A0A287PXG2	A0A287U7X7	M0UYT8		F2EKV9	F2CR50
	A0A287PBT6	M0YQS0	F2CT80		A0A287HP79	A0A287SCR1
	F2DI98	F2CSC9	A0A287M1U2		F2D0D4	F2D465
	M0VT14	A0A287GM49	A0A287IXX5		M0WEG2	F2D4N5
	M0Y3R7	M0VYA0	A0A287T7V4		F2D3H7	F2DUF3
	A0A287GB31	F2DZW3	A0A287N3G7		F2EDC9	F2EF95
	M0V3Q0	A0A287PDU0	A0A287KCE3		F2E8C4	A0A287NI74
	M0WUE1	A0A287ENR1	A0A287NNM3		A0A287J0N9	M0YW47
	F2DZ19	M0Y075	F2EAZ9		F2D4M8	A0A287NMB4
	A0A287MTS8		A0A287RSM2		A0A287FF91	A7YA60
	F2E2J6		A0A287V4I8		A0A287I4B2	A0A287TCS1
	F2EIY0		A0A287VE97		A0A287M9G1	A0A287WND1
	A0A287QNB8		A0A287MPM5		A0A287PMW3	A0A287KE24
	F2E8A6		A0A287FSZ7		A0A287PTY8	F2EHF9
	A0A287UPF3		F2EGD3		A0A287TYH0	F2DF56
	A0A287SJI1		A0A287XNW4		A0A287G8I7	A0A287EZF7
	M0V128		A0A287K155		F2DMG9	A0A287VQA5
	F2CRQ8		A0A287FC46		A0A287HQS2	A0A287USV7
	M0XY93		A0A287SQ59		A0A287PN76	A0A287UQ13
	A0A287I2W7		A0A287Q803		M0WPC3	A0A287NB57
	A0A287RYX5		A0A287J1J3		A0A287IJG1	A0A287WJH5
	A0A287DYT2		A0A287SAK2		A0A287T452	A0A287MHV2
	A0A287R9S6		A0A287EE26		F2EJM8	A0A287HDP9
	A0A287IT04		A0A287X8V0		A0A287E0R8	M0Z1D4
	A0A287N4T2		F2D013		A0A287R7Q5	F2DE84
	M0Z2X3		F2D5W2		A0A287EFB3	A0A287V0E4
	A0A287MJP2		F2E3G6		F2EI71	A0A287KQH3
	A0A287N3R3		A0A287WZT4		A0A287P084	F2E8B4
	F2D4S0		A0A287XE66		F2DJM5	A0A287PI54
	A0A287GR65		A0A287M3L4		A0A287UZX4	A0A287MGQ7
	Q84T19		A0A287WJE6		A0A287WLY2	M0Y1R4
	A0A287E0J7		M0WBH4		A0A287KD65	A0A287URQ3
	A0A287GE51		F2DDD6		A0A287VFR8	F2D5K9
	O48541		A0A287H3X3		M0YWT6	M0X1Y4
	A0A287U7I8		A0A287RPX3		A0A287X398	F2DFK1
	A0A287SDS9		A0A287RSM8		A0A287HJJ5	A0A287SCU7
	A0A287M9Z8		F2ECM4		A0A287QSP8	F2CUJ9
	A0A287FLT1		F2DIZ5		A0A287EF93	A0A287VUP7
	A0A287W4F7		A0A287VE82		A0A287GJ64	M0XPC4
	A0A287SE86		F2EB49		M0X3C4	A0A287KD15
	A0A287G2I2		A0A287HUI9		A0A287S229	A0A287MV15
	F2DY24		M0VQX2		A0A287MV68	A0A287WCD6
	A0A287UTG0		A0A287X8K8		A0A287X1E6	A0A287W4A7
	A0A287PHB7		A0A287SJ73		A0A287Q3Y5	A0A287ESJ7
	A0A287IUN5		M0VDB7		F2DEG9	F2D005
	A0A287I4A9		A0A287J1S5		A0A287FYT4	A0A287TST0
	A0A287G6D0		A0A287RYC4		A0A287JQN1	F2E8X4
	A0A287Q738		F2EBU5		A0A287G115	A0A287E4H3
	A0A287TIE3		A0A287HTV5		A0A287XZK1	M0XUU4
	A0A287IWN9		M0WXC5		M0Y045	A0A287P0D5
	A0A287WEF6		A0A287K7G8		C7FB14	A0A287PP23
	A0A287JPW5		F2E3V0		A0A287EEZ5	A0A287MXS1
	A0A287L5U0		F2ELE6		M0UY52	A0A287EIM7
	A0A287EAI5		Q7XZK3		F2E8J8	Q0GA59
	A0A287GUG1		A0A287DZS1		M0Y227	A0A287PK81
	F2DXH7		F2DDK1		A0A287UT13	F2CWL7
	F2CTS4		A0A287SUL6		A0A287TCE0	F2EFD2
	A0A287FRJ4		A0A287R6D2		A0A287XRK8	A0A287VKA5
	A0A287GZC8		F2EL27		M0VEH1	F2EL01
	A0A287E553		Q5UNP2		A0A287UP01	A0A287HGF8
	F2EGI0		A0A287KB04		Q94L27	F2CRU2
	A0A287VMP5		A0A287RD67		I6SJ17	M0XH58
	F2EJU3		A0A287JU08		M0VAF1	A0A287MFU2
	A0A287XMM3		A0A287SJY8		A0A287IPV1	M0WY94
	F2E2R5		A0A287FYP3		M0VZ55	A0A287KCB3
	A0A287VBJ3		F2EDQ0		A0A287SWB6	F2E9C4
	A0A287VN76		A0A287H3Z2		A0A287X1F5	F2DG27
	M0Z4C7		F2DDK8		M0VH55	A0A287P198
	F2D5E4		A0A287LFB3		F2E325	F2CRF2
	C4PFJ4		F2EIW1		Q3YAF9	F2DNE8
	A0A287LUN5		F2CR56		M0XYT2	A0A287S8C5
	A0A287EKS1		A0A287JYC4		A0A287EEZ9	F2D3S4
	F2CTB8		A0A287NZR5		A0A287FQU7	A0A287IBZ2
	A0A287HA21		A0A287IJH1		B5TWD0	A3RHE5
	A0A287P231		A0A287G6Y6			A0A287N4U5
	F2CRQ7		A0A287G9W2			A0A287G497
	F2D3T3		F2CSZ1			M0VJA1
	A0A287XT32		A0A287V3D4			A0A287GI21
	F2DC68		F2EBF9			F2EKR2
	A0A287QQS9		M0WAL0			F2EC88
	A0A287UM44		M0Y565			A0A287SXV9
	A0A287JYJ1		A0A287QXL1			A0A287SBU9
	A0A287L9N1		M0WI75			F2ELT5
	A0A287XS82		A0A287FC77			F2CT65
	F2D114		A0A287P8T1			A0A287FU96
	A0A287RRE9		F2CYX9
	A0A287S9B7		F2CSZ7
	F2DXF9		M0X1N3
	F2DEZ2		F2DJC5
	A0A287PY32		F2CQF4
	F2CVL1		A0A287P6H5
	A0A287ILG2		M0XTM6
	A0A287M3B4		F2DI46
	A0A287K2L4		A0A287V806
	F2DTJ0		A0A287K666
	F2CPN1		F2DJA3
	A0A287W252		A0A287V7L8
	F2ECH1		A0A287MJV1
	F2CVN5		F2E8R9
	F2DDD1		F2E8A9
	A0A287QN44		A0A287FGI8
	A0A287NDR6		A0A287IHT9
	A0A287PIB2		A0A287RJK1
	A0A287S723
	A0A287P3B9
	A0A287HA75
	A0A287X9K8
	F2EIE4
	A0A287N2P5
	F2DRQ9
	A0A287X8B0
	A0A287VRD7
	M0XU77
	A0A287JBJ6
	A0A287N132
	A0A287MFX0
	A0A287TMR2
	A0A287JV67
	A0A287WMV6
	A0A287T1P2
	A0A287RSS3
	F2CUP6
	D2KZ38
	A0A287NTK1
	A0A287HQ35
	A0A287KZ57
	A0A287V000
	A0A287P6W2
	F2E644
	A0A287W6W0
	A0A287TMV7
	F2D9Z5
	A0A287FRC4
	A0A287FVF6
	A0A287NV58
	A0A287TXQ7
	A0A287KUR3
	F2EFS3
	M0X681
	F2CRR4
	F2DLK6
	F2CR90
	A0A287FWB2
	A0A287GN16
	A0A287UXN4
	F2CR14
	A0A287TMI4
	A0A287RSF2
	M0VDD7
	M0V6P0
	F2E797
	F2D7I4
	F2CXF8
	A0A287FP11
	A0A287KNT3
	A0A287XCB5
	A0A287VF07
	A0A287UG61
	F2DJP3
	A0A287EAH5
	F2DXZ9
	F2E693
	A0A287EKE6
	A0A287MGM7
	M0XYS7
	M0VWJ3
	A0A287I9V4
	A0A287SW71
	Q9ZTR8
	F2DA22
	F2EA81
	A0A287J8S5
	F2D2D4
	A0A287LMD0
	F2EG53
	F2E8Y5
	A0A287SRG6
	M0V1L7
	A0A287PCP2
	A0A287NZQ2
	A0A287VCQ0
	F2E8Q3
	A0A287S7M1
	F2EDT9
	F2E2M4
	F2E9D5
	A0A287UWA4
	A0A287ECP2
	A0A287SBS0
	F2CQL4
	A0A287EE97
	A0A287KFV7
	A0A287VGH6
	M0YJ76
	A0A287S962
	A0A287GJ75
	A0A287QVG7
	M0WGC1
	A0A287HAF0
	A0A287DX89
	F2D7Q9
	A0A287JVE5
	F2DIK7
	F2E4C2
	F2DCZ4
	F2DBE3
	A0A287EFG2
