# Supplementary material for: TMT Proteomics-Based Study of Proteins and Pathways Associated with β-Glucan Degradation in Barley Germination
Source: Metabolites. 2026 Apr 7;16(4):250. doi: 10.3390/metabo16040250 (PMC13117924; doi:10.3390/metabo16040250)
Supplement: Supplementary file 1 [file metabolites-16-00250-s001.zip › Table S4. summary.xlsx]

## Sheet: B.vs.A summary
Table S4-1. B.vs.A summary.
ID	FoldChange	Log2FoldChange	Identity	Evalue	Uniprot	Genename	Biological Process	Cell Component	Molecular Function	KEGG Pathways	UNIPROT_URL	Transcription Factor
A0A287UTC6	15.3303	3.93832	84.29	0	P17654	AMY1.1	GO:0009311,oligosaccharide metabolic process|GO:0009313,oligosaccharide catabolic process|GO:0044248,cellular catabolic process|GO:0009251,glucan catabolic process|GO:0044699,single-organism process|GO:0044247,cellular polysaccharide catabolic process|GO:0044712,single-organism catabolic process|GO:0044710,single-organism metabolic process|GO:0044262,cellular carbohydrate metabolic process|GO:004…		GO:0016787,hydrolase activity|GO:0043169,cation binding|GO:0016160,amylase activity|GO:0016798,hydrolase activity, acting on glycosyl bonds|GO:0043167,ion binding|GO:0003824,catalytic activity|GO:0004556,alpha-amylase activity|GO:0005509,calcium ion binding|GO:0004553,hydrolase activity, hydrolyzing O-glycosyl compounds|GO:0046872,metal ion binding|GO:0005488,binding	osa00500,Starch and sucrose metabolism|osa01100,Metabolic pathways	http://www.uniprot.org/uniprot/P17654	FALSE
A0A287XB07	8.6805	3.11778	83.5	0	Q0D9J1	AMY2A	GO:0044238,primary metabolic process|GO:0005975,carbohydrate metabolic process|GO:0008152,metabolic process|GO:0071704,organic substance metabolic process		GO:0016787,hydrolase activity|GO:0043169,cation binding|GO:0016160,amylase activity|GO:0016798,hydrolase activity, acting on glycosyl bonds|GO:0043167,ion binding|GO:0003824,catalytic activity|GO:0004556,alpha-amylase activity|GO:0005509,calcium ion binding|GO:0004553,hydrolase activity, hydrolyzing O-glycosyl compounds|GO:0046872,metal ion binding|GO:0005488,binding	osa00500,Starch and sucrose metabolism|osa01100,Metabolic pathways	http://www.uniprot.org/uniprot/Q0D9J1	FALSE
A0A287VZ68	8.35505	3.06265	74.48	4e-66	Q7F2P0	B1096D03.48		GO:0005576,extracellular region		osa04075,Plant hormone signal transduction|osa04626,Plant-pathogen interaction	http://www.uniprot.org/uniprot/Q7F2P0	FALSE
F2DMQ8	7.70529	2.94585	72.08	9e-172	Q6Z7T3	P0516G10.12-1	GO:0008152,metabolic process		GO:0016787,hydrolase activity|GO:0016788,hydrolase activity, acting on ester bonds|GO:0003824,catalytic activity		http://www.uniprot.org/uniprot/Q6Z7T3	FALSE
F2ECC9	6.05721	2.59865	70.03	0	Q6Z310	MAN9	GO:0044238,primary metabolic process|GO:0005975,carbohydrate metabolic process|GO:0008152,metabolic process|GO:0071704,organic substance metabolic process	GO:0005576,extracellular region	GO:0016787,hydrolase activity|GO:0015923,mannosidase activity|GO:0016798,hydrolase activity, acting on glycosyl bonds|GO:0016985,mannan endo-1,4-beta-mannosidase activity|GO:0003824,catalytic activity|GO:0004567,beta-mannosidase activity|GO:0004553,hydrolase activity, hydrolyzing O-glycosyl compounds	osa00051,Fructose and mannose metabolism	http://www.uniprot.org/uniprot/Q6Z310	FALSE
Q8S3U1	5.8391	2.54575	77.11	9e-158	Q94CR1	P0660F12.19	GO:0044238,primary metabolic process|GO:0005975,carbohydrate metabolic process|GO:0008152,metabolic process|GO:0071704,organic substance metabolic process		GO:0016787,hydrolase activity|GO:0003824,catalytic activity|GO:0016798,hydrolase activity, acting on glycosyl bonds|GO:0004553,hydrolase activity, hydrolyzing O-glycosyl compounds		http://www.uniprot.org/uniprot/Q94CR1	FALSE
F2DV72	5.69423	2.5095	77.09	0	Q653V7	Os06g0675700	GO:0044238,primary metabolic process|GO:0044710,single-organism metabolic process|GO:0044262,cellular carbohydrate metabolic process|GO:0005984,disaccharide metabolic process|GO:0009987,cellular process|GO:0009311,oligosaccharide metabolic process|GO:0044237,cellular metabolic process|GO:0071704,organic substance metabolic process|GO:0044763,single-organism cellular process|GO:0008152,metabolic p…		GO:0090599,alpha-glucosidase activity|GO:0015926,glucosidase activity|GO:0016787,hydrolase activity|GO:0016798,hydrolase activity, acting on glycosyl bonds|GO:0030246,carbohydrate binding|GO:0032450,maltose alpha-glucosidase activity|GO:0003824,catalytic activity|GO:0005488,binding|GO:0004553,hydrolase activity, hydrolyzing O-glycosyl compounds|GO:0004558,alpha-1,4-glucosidase activity	osa00052,Galactose metabolism|osa00500,Starch and sucrose metabolism|osa01100,Metabolic pathways	http://www.uniprot.org/uniprot/Q653V7	FALSE
A0A287Y0F7	5.34215	2.41742	80.84	0	Q75K72	Os05g0375400	GO:0044238,primary metabolic process|GO:0005975,carbohydrate metabolic process|GO:0008152,metabolic process|GO:0071704,organic substance metabolic process		GO:0016787,hydrolase activity|GO:0003824,catalytic activity|GO:0016798,hydrolase activity, acting on glycosyl bonds|GO:0004553,hydrolase activity, hydrolyzing O-glycosyl compounds		http://www.uniprot.org/uniprot/Q75K72	FALSE
A0A287N6K9	5.0016	2.32239	89.52	2e-138	C7J2C3	Os05g0310500	GO:0051603,proteolysis involved in cellular protein catabolic process|GO:1901575,organic substance catabolic process|GO:0044265,cellular macromolecule catabolic process|GO:0044260,cellular macromolecule metabolic process|GO:0044267,cellular protein metabolic process|GO:0019538,protein metabolic process|GO:0009056,catabolic process|GO:0009987,cellular process|GO:0044237,cellular metabolic process|…	GO:0005737,cytoplasm|GO:0000323,lytic vacuole|GO:0043231,intracellular membrane-bounded organelle|GO:0005773,vacuole|GO:0044464,cell part|GO:0044444,cytoplasmic part|GO:0005623,cell|GO:0005622,intracellular|GO:0005764,lysosome|GO:0044421,extracellular region part|GO:0043229,intracellular organelle|GO:0005576,extracellular region|GO:0044424,intracellular part|GO:0043227,membrane-bounded organelle|…	GO:0016787,hydrolase activity|GO:0004175,endopeptidase activity|GO:0070011,peptidase activity, acting on L-amino acid peptides|GO:0003824,catalytic activity|GO:0004197,cysteine-type endopeptidase activity|GO:0008233,peptidase activity|GO:0008234,cysteine-type peptidase activity		http://www.uniprot.org/uniprot/C7J2C3	FALSE
F2DAM1	4.97364	2.3143	82.46	0	Q67WZ5	OSJNBa0062J02.12	GO:0019758,glycosinolate biosynthetic process|GO:0019757,glycosinolate metabolic process|GO:0044249,cellular biosynthetic process|GO:0044281,small molecule metabolic process|GO:1901137,carbohydrate derivative biosynthetic process|GO:0044699,single-organism process|GO:1901576,organic substance biosynthetic process|GO:0044710,single-organism metabolic process|GO:0044711,single-organism biosynthetic…		GO:0016787,hydrolase activity|GO:0017171,serine hydrolase activity|GO:0003824,catalytic activity|GO:0004180,carboxypeptidase activity|GO:0008238,exopeptidase activity|GO:0070011,peptidase activity, acting on L-amino acid peptides|GO:0008233,peptidase activity|GO:0008236,serine-type peptidase activity		http://www.uniprot.org/uniprot/Q67WZ5	FALSE
M0YIE4	4.74574	2.24663	89.1	5e-103	Q67VB8	OSJNBa0068B06.17	GO:0006650,glycerophospholipid metabolic process|GO:0044249,cellular biosynthetic process|GO:0044255,cellular lipid metabolic process|GO:0044699,single-organism process|GO:0045017,glycerolipid biosynthetic process|GO:0044710,single-organism metabolic process|GO:0044711,single-organism biosynthetic process|GO:0071704,organic substance metabolic process|GO:0006661,phosphatidylinositol biosynthetic …	GO:0005737,cytoplasm|GO:0043231,intracellular membrane-bounded organelle|GO:0005773,vacuole|GO:0044464,cell part|GO:0043229,intracellular organelle|GO:0005623,cell|GO:0005622,intracellular|GO:0044444,cytoplasmic part|GO:0044424,intracellular part|GO:0043227,membrane-bounded organelle|GO:0043226,organelle	GO:0043168,anion binding|GO:0050662,coenzyme binding|GO:0097367,carbohydrate derivative binding|GO:0097159,organic cyclic compound binding|GO:0000166,nucleotide binding|GO:0036094,small molecule binding|GO:0003824,catalytic activity|GO:0048037,cofactor binding|GO:0032553,ribonucleotide binding|GO:0010181,FMN binding|GO:0005488,binding|GO:0043167,ion binding|GO:1901363,heterocyclic compound bindin…		http://www.uniprot.org/uniprot/Q67VB8	FALSE
F2E340	4.55128	2.18627	61.22	0	Q2RAZ7	Os11g0131900	GO:0019321,pentose metabolic process|GO:0044238,primary metabolic process|GO:0044710,single-organism metabolic process|GO:0005975,carbohydrate metabolic process|GO:0005996,monosaccharide metabolic process|GO:0046373,L-arabinose metabolic process|GO:0019566,arabinose metabolic process|GO:0071704,organic substance metabolic process|GO:0008152,metabolic process|GO:0044723,single-organism carbohydrat…		GO:0016787,hydrolase activity|GO:0046556,alpha-L-arabinofuranosidase activity|GO:0016798,hydrolase activity, acting on glycosyl bonds|GO:0003824,catalytic activity|GO:0004553,hydrolase activity, hydrolyzing O-glycosyl compounds	osa00520,Amino sugar and nucleotide sugar metabolism	http://www.uniprot.org/uniprot/Q2RAZ7	FALSE
A0A287UPW5	4.51673	2.17528	63.54	0	Q53MQ1	Os11g0297800	GO:0044238,primary metabolic process|GO:0005975,carbohydrate metabolic process|GO:0008152,metabolic process|GO:0071704,organic substance metabolic process		GO:0016787,hydrolase activity|GO:0003824,catalytic activity|GO:0016798,hydrolase activity, acting on glycosyl bonds|GO:0004553,hydrolase activity, hydrolyzing O-glycosyl compounds		http://www.uniprot.org/uniprot/Q53MQ1	FALSE
A0A287M9S8	4.05654	2.02025	72.13	0	Q7F3A8	P0497A05.8	GO:0044238,primary metabolic process|GO:0019538,protein metabolic process|GO:0043170,macromolecule metabolic process|GO:0071704,organic substance metabolic process|GO:0008152,metabolic process|GO:0006508,proteolysis		GO:0016787,hydrolase activity|GO:0003824,catalytic activity|GO:0070011,peptidase activity, acting on L-amino acid peptides|GO:0008233,peptidase activity|GO:0008234,cysteine-type peptidase activity		http://www.uniprot.org/uniprot/Q7F3A8	FALSE
A0A287XEF9	3.99247	1.99728	68.26	0	Q69XG4	P0490F09.29-1	GO:0044238,primary metabolic process|GO:0019538,protein metabolic process|GO:0043170,macromolecule metabolic process|GO:0071704,organic substance metabolic process|GO:0008152,metabolic process|GO:0006508,proteolysis		GO:0016787,hydrolase activity|GO:0004175,endopeptidase activity|GO:0097159,organic cyclic compound binding|GO:0070001,aspartic-type peptidase activity|GO:0003824,catalytic activity|GO:0070011,peptidase activity, acting on L-amino acid peptides|GO:0004190,aspartic-type endopeptidase activity|GO:0005488,binding|GO:0003676,nucleic acid binding|GO:0003677,DNA binding|GO:0008233,peptidase activity|GO:…		http://www.uniprot.org/uniprot/Q69XG4	FALSE
A0A287MUM5	3.79007	1.92223			Q7XRN4	OSJNBa0024J22.14					http://www.uniprot.org/uniprot/Q7XRN4	FALSE
A0A287MFF3	3.76964	1.91443	82.48	0	P37890	CBP1	GO:0044238,primary metabolic process|GO:0019538,protein metabolic process|GO:0043170,macromolecule metabolic process|GO:0071704,organic substance metabolic process|GO:0008152,metabolic process|GO:0006508,proteolysis		GO:0016787,hydrolase activity|GO:0017171,serine hydrolase activity|GO:0003824,catalytic activity|GO:0004180,carboxypeptidase activity|GO:0004185,serine-type carboxypeptidase activity|GO:0008238,exopeptidase activity|GO:0070011,peptidase activity, acting on L-amino acid peptides|GO:0070008,serine-type exopeptidase activity|GO:0008233,peptidase activity|GO:0008236,serine-type peptidase activity		http://www.uniprot.org/uniprot/P37890	FALSE
M0Z4H7	3.56063	1.83213			Q7XW56	OSJNBb0096E05.8					http://www.uniprot.org/uniprot/Q7XW56	FALSE
F2DX18	3.26864	1.70869	75.33	0	Q0JD53	Os04g0430700	GO:0044238,primary metabolic process|GO:0019538,protein metabolic process|GO:0043170,macromolecule metabolic process|GO:0071704,organic substance metabolic process|GO:0008152,metabolic process|GO:0006508,proteolysis		GO:0004252,serine-type endopeptidase activity|GO:0004175,endopeptidase activity|GO:0017171,serine hydrolase activity|GO:0016787,hydrolase activity|GO:0003824,catalytic activity|GO:0070011,peptidase activity, acting on L-amino acid peptides|GO:0008233,peptidase activity|GO:0008236,serine-type peptidase activity		http://www.uniprot.org/uniprot/Q0JD53	FALSE
A0A287G1S9	3.14355	1.6524	86.2	0	Q75K85	OJ1118_C04.7	GO:0006996,organelle organization|GO:0051276,chromosome organization|GO:0009987,cellular process|GO:0016043,cellular component organization|GO:0071840,cellular component organization or biogenesis	GO:0043231,intracellular membrane-bounded organelle|GO:0043232,intracellular non-membrane-bounded organelle|GO:0043227,membrane-bounded organelle|GO:0005634,nucleus|GO:0044464,cell part|GO:0005623,cell|GO:0005622,intracellular|GO:0043229,intracellular organelle|GO:0043228,non-membrane-bounded organelle|GO:0044424,intracellular part|GO:0005694,chromosome|GO:0043226,organelle	GO:0043168,anion binding|GO:0005488,binding|GO:0030554,adenyl nucleotide binding|GO:0035639,purine ribonucleoside triphosphate binding|GO:0097367,carbohydrate derivative binding|GO:1901363,heterocyclic compound binding|GO:1901265,nucleoside phosphate binding|GO:0000166,nucleotide binding|GO:0036094,small molecule binding|GO:0032553,ribonucleotide binding|GO:0032559,adenyl ribonucleotide binding|G…		http://www.uniprot.org/uniprot/Q75K85	FALSE
A0A287DTW5	3.10571	1.63492	43.14	1e-14	Q9LGB3	P0504H10.31	GO:0009892,negative regulation of metabolic process|GO:0080090,regulation of primary metabolic process|GO:0019222,regulation of metabolic process|GO:0031324,negative regulation of cellular metabolic process|GO:0031323,regulation of cellular metabolic process|GO:0043086,negative regulation of catalytic activity|GO:0044267,cellular protein metabolic process|GO:0051248,negative regulation of protein…	GO:0005576,extracellular region	GO:0016787,hydrolase activity|GO:0004866,endopeptidase inhibitor activity|GO:0008233,peptidase activity|GO:0061135,endopeptidase regulator activity|GO:0061134,peptidase regulator activity|GO:0003824,catalytic activity|GO:0030414,peptidase inhibitor activity|GO:0004867,serine-type endopeptidase inhibitor activity|GO:0004857,enzyme inhibitor activity|GO:0098772,molecular function regulator|GO:00302…		http://www.uniprot.org/uniprot/Q9LGB3	FALSE
A0A287RML1	3.02874	1.59872	83.86	0	P27932	AMY1.2	GO:0009311,oligosaccharide metabolic process|GO:0009313,oligosaccharide catabolic process|GO:0044248,cellular catabolic process|GO:0009251,glucan catabolic process|GO:0044699,single-organism process|GO:0044247,cellular polysaccharide catabolic process|GO:0044712,single-organism catabolic process|GO:0044710,single-organism metabolic process|GO:0044262,cellular carbohydrate metabolic process|GO:004…		GO:0016787,hydrolase activity|GO:0043169,cation binding|GO:0016160,amylase activity|GO:0016798,hydrolase activity, acting on glycosyl bonds|GO:0043167,ion binding|GO:0003824,catalytic activity|GO:0004556,alpha-amylase activity|GO:0005509,calcium ion binding|GO:0004553,hydrolase activity, hydrolyzing O-glycosyl compounds|GO:0046872,metal ion binding|GO:0005488,binding	osa00500,Starch and sucrose metabolism|osa01100,Metabolic pathways	http://www.uniprot.org/uniprot/P27932	FALSE
A0A287RM00	2.98351	1.57701	78.57	9e-90	Q6H5X0	Os02g0637000		GO:0005576,extracellular region			http://www.uniprot.org/uniprot/Q6H5X0	FALSE
Q5ITT6	2.97944	1.57504	27.72	0.001	Q7X8H9	OJ1080_F08.106	GO:0009892,negative regulation of metabolic process|GO:0080090,regulation of primary metabolic process|GO:0019222,regulation of metabolic process|GO:0031324,negative regulation of cellular metabolic process|GO:0031323,regulation of cellular metabolic process|GO:0043086,negative regulation of catalytic activity|GO:0044267,cellular protein metabolic process|GO:0051248,negative regulation of protein…		GO:0004866,endopeptidase inhibitor activity|GO:0061135,endopeptidase regulator activity|GO:0061134,peptidase regulator activity|GO:0030414,peptidase inhibitor activity|GO:0004867,serine-type endopeptidase inhibitor activity|GO:0004857,enzyme inhibitor activity|GO:0098772,molecular function regulator|GO:0030234,enzyme regulator activity		http://www.uniprot.org/uniprot/Q7X8H9	FALSE
F2CPZ2	2.95196	1.56167	72.47	2e-149	Q6YSC5	P0104B02.41	GO:0006810,transport|GO:0006812,cation transport|GO:0006811,ion transport|GO:0009987,cellular process|GO:0051179,localization|GO:0044765,single-organism transport|GO:0030001,metal ion transport|GO:0044699,single-organism process|GO:0044763,single-organism cellular process|GO:0051234,establishment of localization|GO:0055085,transmembrane transport|GO:1902578,single-organism localization	GO:0005737,cytoplasm|GO:0005783,endoplasmic reticulum|GO:0016020,membrane|GO:0044464,cell part|GO:0044444,cytoplasmic part|GO:0005623,cell|GO:0005622,intracellular|GO:0043229,intracellular organelle|GO:0012505,endomembrane system|GO:0044424,intracellular part|GO:0043227,membrane-bounded organelle|GO:0043226,organelle|GO:0043231,intracellular membrane-bounded organelle	GO:0022891,substrate-specific transmembrane transporter activity|GO:0022890,inorganic cation transmembrane transporter activity|GO:0022892,substrate-specific transporter activity|GO:0005215,transporter activity|GO:0008324,cation transmembrane transporter activity|GO:0015075,ion transmembrane transporter activity|GO:0022857,transmembrane transporter activity|GO:0046873,metal ion transmembrane tran…		http://www.uniprot.org/uniprot/Q6YSC5	FALSE
A0A287SFB4	2.93838	1.55502	83.27	0	Q94H95	OSJNBb0048A17.11	GO:0044238,primary metabolic process|GO:0019538,protein metabolic process|GO:0043170,macromolecule metabolic process|GO:0071704,organic substance metabolic process|GO:0008152,metabolic process|GO:0006508,proteolysis		GO:0004252,serine-type endopeptidase activity|GO:0004175,endopeptidase activity|GO:0017171,serine hydrolase activity|GO:0016787,hydrolase activity|GO:0003824,catalytic activity|GO:0070011,peptidase activity, acting on L-amino acid peptides|GO:0008233,peptidase activity|GO:0008236,serine-type peptidase activity		http://www.uniprot.org/uniprot/Q94H95	FALSE
A0A287XIF9	2.88595	1.52905	76.41	2e-153	Q5Z8H6	P0622F03.19	GO:0044710,single-organism metabolic process|GO:0050896,response to stimulus|GO:0006950,response to stress|GO:0055114,oxidation-reduction process|GO:0008152,metabolic process|GO:0006979,response to oxidative stress|GO:0044699,single-organism process	GO:0005576,extracellular region	GO:0043169,cation binding|GO:0046872,metal ion binding|GO:0020037,heme binding|GO:0046906,tetrapyrrole binding|GO:0097159,organic cyclic compound binding|GO:0016209,antioxidant activity|GO:0043167,ion binding|GO:1901363,heterocyclic compound binding|GO:0003824,catalytic activity|GO:0005488,binding|GO:0016684,oxidoreductase activity, acting on peroxide as acceptor|GO:0004601,peroxidase activity|GO…		http://www.uniprot.org/uniprot/Q5Z8H6	FALSE
F2DER9	2.78083	1.47552	86.45	0	P37891	CBP3	GO:0044238,primary metabolic process|GO:0019538,protein metabolic process|GO:0043170,macromolecule metabolic process|GO:0071704,organic substance metabolic process|GO:0008152,metabolic process|GO:0006508,proteolysis		GO:0016787,hydrolase activity|GO:0017171,serine hydrolase activity|GO:0003824,catalytic activity|GO:0004180,carboxypeptidase activity|GO:0004185,serine-type carboxypeptidase activity|GO:0008238,exopeptidase activity|GO:0070011,peptidase activity, acting on L-amino acid peptides|GO:0070008,serine-type exopeptidase activity|GO:0008233,peptidase activity|GO:0008236,serine-type peptidase activity		http://www.uniprot.org/uniprot/P37891	FALSE
F2DNM1	2.77346	1.47169	85.76	0	Q6K4J4	OJ1118_B06.10	GO:0048638,regulation of developmental growth|GO:0008152,metabolic process|GO:0048589,developmental growth|GO:0035266,meristem growth|GO:0009799,specification of symmetry|GO:0009798,axis specification|GO:0009653,anatomical structure morphogenesis|GO:0050789,regulation of biological process|GO:0044699,single-organism process|GO:0007389,pattern specification process|GO:0044710,single-organism metab…	GO:0005737,cytoplasm|GO:0005829,cytosol|GO:0044464,cell part|GO:0005623,cell|GO:0005622,intracellular|GO:0044444,cytoplasmic part|GO:0044424,intracellular part	GO:0043169,cation binding|GO:0046872,metal ion binding|GO:0020037,heme binding|GO:0046906,tetrapyrrole binding|GO:0097159,organic cyclic compound binding|GO:0016209,antioxidant activity|GO:0043167,ion binding|GO:1901363,heterocyclic compound binding|GO:0003824,catalytic activity|GO:0005488,binding|GO:0016684,oxidoreductase activity, acting on peroxide as acceptor|GO:0004601,peroxidase activity|GO…	osa01110,Biosynthesis of secondary metabolites|osa00940,Phenylpropanoid biosynthesis|osa01100,Metabolic pathways	http://www.uniprot.org/uniprot/Q6K4J4	FALSE
M0W099	2.73368	1.45085			Q75GR1	OSJNBb0065L20.2					http://www.uniprot.org/uniprot/Q75GR1	FALSE
F2ELX8	2.65686	1.40972	76.95	4e-140	Q42993	Cht1	GO:0009607,response to biotic stimulus|GO:0046348,amino sugar catabolic process|GO:0044248,cellular catabolic process|GO:0044036,cell wall macromolecule metabolic process|GO:0006807,nitrogen compound metabolic process|GO:1901575,organic substance catabolic process|GO:0044260,cellular macromolecule metabolic process|GO:0016998,cell wall macromolecule catabolic process|GO:0051707,response to other …		GO:0016787,hydrolase activity|GO:0097367,carbohydrate derivative binding|GO:0016798,hydrolase activity, acting on glycosyl bonds|GO:0003824,catalytic activity|GO:0008061,chitin binding|GO:0004553,hydrolase activity, hydrolyzing O-glycosyl compounds|GO:0004568,chitinase activity|GO:0005488,binding		http://www.uniprot.org/uniprot/Q42993	FALSE
A0A287PKG1	2.64975	1.40585	78.21	0	C7J0F2	Os03g0201901	GO:0044238,primary metabolic process|GO:0005975,carbohydrate metabolic process|GO:0008152,metabolic process|GO:0071704,organic substance metabolic process		GO:0016787,hydrolase activity|GO:0003824,catalytic activity|GO:0016798,hydrolase activity, acting on glycosyl bonds|GO:0004553,hydrolase activity, hydrolyzing O-glycosyl compounds		http://www.uniprot.org/uniprot/C7J0F2	FALSE
F2CR50	2.63882	1.39989			Q651C1	B1274F11.44					http://www.uniprot.org/uniprot/Q651C1	FALSE
A0A287SCR1	2.52141	1.33423	84.88	0	Q10CU4	Os03g0749500	GO:0044238,primary metabolic process|GO:0005975,carbohydrate metabolic process|GO:0008152,metabolic process|GO:0071704,organic substance metabolic process		GO:0016787,hydrolase activity|GO:0003824,catalytic activity|GO:0016798,hydrolase activity, acting on glycosyl bonds|GO:0004553,hydrolase activity, hydrolyzing O-glycosyl compounds	osa00940,Phenylpropanoid biosynthesis|osa01110,Biosynthesis of secondary metabolites|osa00460,Cyanoamino acid metabolism|osa00500,Starch and sucrose metabolism|osa01100,Metabolic pathways	http://www.uniprot.org/uniprot/Q10CU4	FALSE
F2D465	2.51043	1.32793			Q9FWU4	OSJNBa0051D19.25					http://www.uniprot.org/uniprot/Q9FWU4	FALSE
F2D4N5	2.47955	1.31008	86.08	0	Q75I93	BGLU7	GO:0044238,primary metabolic process|GO:0005975,carbohydrate metabolic process|GO:0008152,metabolic process|GO:0071704,organic substance metabolic process	GO:0005576,extracellular region	GO:0005488,binding|GO:0047668,amygdalin beta-glucosidase activity|GO:0016798,hydrolase activity, acting on glycosyl bonds|GO:0008270,zinc ion binding|GO:0043169,cation binding|GO:0046914,transition metal ion binding|GO:0008422,beta-glucosidase activity|GO:0043167,ion binding|GO:0004565,beta-galactosidase activity|GO:0004567,beta-mannosidase activity|GO:0046872,metal ion binding|GO:0042802,identic…	osa00940,Phenylpropanoid biosynthesis|osa01110,Biosynthesis of secondary metabolites|osa00460,Cyanoamino acid metabolism|osa00500,Starch and sucrose metabolism|osa01100,Metabolic pathways	http://www.uniprot.org/uniprot/Q75I93	FALSE
A0A287Y1P6	2.47903	1.30977	70.43	9e-138	Q688M5	Cht9	GO:0046348,amino sugar catabolic process|GO:0044248,cellular catabolic process|GO:0044036,cell wall macromolecule metabolic process|GO:0006807,nitrogen compound metabolic process|GO:1901575,organic substance catabolic process|GO:0044260,cellular macromolecule metabolic process|GO:0016998,cell wall macromolecule catabolic process|GO:0071554,cell wall organization or biogenesis|GO:0071704,organic s…		GO:0016787,hydrolase activity|GO:0097367,carbohydrate derivative binding|GO:0016798,hydrolase activity, acting on glycosyl bonds|GO:0003824,catalytic activity|GO:0008061,chitin binding|GO:0004553,hydrolase activity, hydrolyzing O-glycosyl compounds|GO:0004568,chitinase activity|GO:0005488,binding	osa00520,Amino sugar and nucleotide sugar metabolism|osa01100,Metabolic pathways	http://www.uniprot.org/uniprot/Q688M5	FALSE
A0A287KS33	2.38874	1.25625	89.34	0	Q9LI45	P0453A06.5	GO:0044710,single-organism metabolic process|GO:0050896,response to stimulus|GO:0006950,response to stress|GO:0055114,oxidation-reduction process|GO:0008152,metabolic process|GO:0006979,response to oxidative stress|GO:0044699,single-organism process	GO:0005576,extracellular region	GO:0043169,cation binding|GO:0046872,metal ion binding|GO:0020037,heme binding|GO:0046906,tetrapyrrole binding|GO:0097159,organic cyclic compound binding|GO:0016209,antioxidant activity|GO:0043167,ion binding|GO:1901363,heterocyclic compound binding|GO:0003824,catalytic activity|GO:0005488,binding|GO:0016684,oxidoreductase activity, acting on peroxide as acceptor|GO:0004601,peroxidase activity|GO…	osa01110,Biosynthesis of secondary metabolites|osa00940,Phenylpropanoid biosynthesis|osa01100,Metabolic pathways	http://www.uniprot.org/uniprot/Q9LI45	FALSE
A0A287R7D5	2.36682	1.24295			Q2QLS7	LOC_Os12g43450					http://www.uniprot.org/uniprot/Q2QLS7	FALSE
F2EFX9	2.36571	1.24227	64.08	5e-42	Q6EN30	OSJNBa0052K15.33			GO:0009055,electron carrier activity		http://www.uniprot.org/uniprot/Q6EN30	FALSE
A0A287M4Y1	2.35644	1.23661	81.57	0	Q6ZJ18	OJ1150_A11.17	GO:0044238,primary metabolic process|GO:0019538,protein metabolic process|GO:0043170,macromolecule metabolic process|GO:0071704,organic substance metabolic process|GO:0008152,metabolic process|GO:0006508,proteolysis		GO:0016787,hydrolase activity|GO:0003824,catalytic activity|GO:0070011,peptidase activity, acting on L-amino acid peptides|GO:0008233,peptidase activity|GO:0008234,cysteine-type peptidase activity		http://www.uniprot.org/uniprot/Q6ZJ18	FALSE
F2DUF3	2.35252	1.23421	85.34	0	Q10PD0	Os03g0238600	GO:0016311,dephosphorylation|GO:0009987,cellular process|GO:0044237,cellular metabolic process|GO:0006796,phosphate-containing compound metabolic process|GO:0008152,metabolic process|GO:0006793,phosphorus metabolic process		GO:0016787,hydrolase activity|GO:0016791,phosphatase activity|GO:0016788,hydrolase activity, acting on ester bonds|GO:0042578,phosphoric ester hydrolase activity|GO:0003824,catalytic activity|GO:0003993,acid phosphatase activity		http://www.uniprot.org/uniprot/Q10PD0	FALSE
F2E8K5	2.3423	1.22792	75.35	2e-158	Q0D3N0	PRX112	GO:0044712,single-organism catabolic process|GO:0044710,single-organism metabolic process|GO:0044237,cellular metabolic process|GO:0050896,response to stimulus|GO:0009987,cellular process|GO:0072593,reactive oxygen species metabolic process|GO:0044248,cellular catabolic process|GO:0006950,response to stress|GO:0042744,hydrogen peroxide catabolic process|GO:0044763,single-organism cellular process…	GO:0005576,extracellular region	GO:0043169,cation binding|GO:0046872,metal ion binding|GO:0020037,heme binding|GO:0046906,tetrapyrrole binding|GO:0097159,organic cyclic compound binding|GO:0016209,antioxidant activity|GO:0043167,ion binding|GO:1901363,heterocyclic compound binding|GO:0003824,catalytic activity|GO:0005488,binding|GO:0016684,oxidoreductase activity, acting on peroxide as acceptor|GO:0004601,peroxidase activity|GO…	osa01110,Biosynthesis of secondary metabolites|osa00940,Phenylpropanoid biosynthesis|osa01100,Metabolic pathways	http://www.uniprot.org/uniprot/Q0D3N0	FALSE
F2EF95	2.26284	1.17813	76.69	6e-59	Q8H7W5	OSJNBa0064E16.12		GO:0044425,membrane part|GO:0016021,integral component of membrane|GO:0016020,membrane|GO:0031224,intrinsic component of membrane			http://www.uniprot.org/uniprot/Q8H7W5	FALSE
A0A287NI74	2.25734	1.17462	77.32	5e-170	Q5U1F8	prx135	GO:0044710,single-organism metabolic process|GO:0050896,response to stimulus|GO:0006950,response to stress|GO:0055114,oxidation-reduction process|GO:0008152,metabolic process|GO:0006979,response to oxidative stress|GO:0044699,single-organism process	GO:0005576,extracellular region	GO:0043169,cation binding|GO:0046872,metal ion binding|GO:0020037,heme binding|GO:0046906,tetrapyrrole binding|GO:0097159,organic cyclic compound binding|GO:0016209,antioxidant activity|GO:0043167,ion binding|GO:1901363,heterocyclic compound binding|GO:0003824,catalytic activity|GO:0005488,binding|GO:0016684,oxidoreductase activity, acting on peroxide as acceptor|GO:0004601,peroxidase activity|GO…	osa01110,Biosynthesis of secondary metabolites|osa00940,Phenylpropanoid biosynthesis|osa01100,Metabolic pathways	http://www.uniprot.org/uniprot/Q5U1F8	FALSE
M0YW47	2.18357	1.12669	77.16	3e-157	Q9FYR9	chib1	GO:0044238,primary metabolic process|GO:0005975,carbohydrate metabolic process|GO:0008152,metabolic process|GO:0071704,organic substance metabolic process		GO:0016787,hydrolase activity|GO:0003824,catalytic activity|GO:0016798,hydrolase activity, acting on glycosyl bonds|GO:0004553,hydrolase activity, hydrolyzing O-glycosyl compounds		http://www.uniprot.org/uniprot/Q9FYR9	FALSE
A0A0K1Z5E8	2.17897	1.12364				A0A0K1Z5E8						FALSE
A7YA60	2.14132	1.0985			Q9FWU3	OSJNBa0051D19.12					http://www.uniprot.org/uniprot/Q9FWU3	FALSE
A0A287TCS1	2.12631	1.08835	70.16	0	Q84QZ6	OSJNBa0093I13.3	GO:0044238,primary metabolic process|GO:0019538,protein metabolic process|GO:0043170,macromolecule metabolic process|GO:0071704,organic substance metabolic process|GO:0008152,metabolic process|GO:0006508,proteolysis		GO:0016787,hydrolase activity|GO:0017171,serine hydrolase activity|GO:0003824,catalytic activity|GO:0004180,carboxypeptidase activity|GO:0004185,serine-type carboxypeptidase activity|GO:0008238,exopeptidase activity|GO:0070011,peptidase activity, acting on L-amino acid peptides|GO:0070008,serine-type exopeptidase activity|GO:0008233,peptidase activity|GO:0008236,serine-type peptidase activity		http://www.uniprot.org/uniprot/Q84QZ6	FALSE
A0A287WND1	2.09341	1.06585	73.17	0	Q6YYX5	P0604E01.18	GO:0044238,primary metabolic process|GO:0019538,protein metabolic process|GO:0043170,macromolecule metabolic process|GO:0071704,organic substance metabolic process|GO:0008152,metabolic process|GO:0006508,proteolysis		GO:0016787,hydrolase activity|GO:0017171,serine hydrolase activity|GO:0003824,catalytic activity|GO:0004180,carboxypeptidase activity|GO:0004185,serine-type carboxypeptidase activity|GO:0008238,exopeptidase activity|GO:0070011,peptidase activity, acting on L-amino acid peptides|GO:0070008,serine-type exopeptidase activity|GO:0008233,peptidase activity|GO:0008236,serine-type peptidase activity		http://www.uniprot.org/uniprot/Q6YYX5	FALSE
F2E5X4	2.08806	1.06217	61.17	2e-24	Q5N806	Os01g0915200	GO:0009892,negative regulation of metabolic process|GO:0080090,regulation of primary metabolic process|GO:0019222,regulation of metabolic process|GO:0031324,negative regulation of cellular metabolic process|GO:0031323,regulation of cellular metabolic process|GO:0043086,negative regulation of catalytic activity|GO:0044267,cellular protein metabolic process|GO:0051248,negative regulation of protein…	GO:0005576,extracellular region	GO:0004866,endopeptidase inhibitor activity|GO:0061135,endopeptidase regulator activity|GO:0061134,peptidase regulator activity|GO:0030414,peptidase inhibitor activity|GO:0004869,cysteine-type endopeptidase inhibitor activity|GO:0004857,enzyme inhibitor activity|GO:0098772,molecular function regulator|GO:0030234,enzyme regulator activity		http://www.uniprot.org/uniprot/Q5N806	FALSE
A0A287KE24	2.07217	1.05114			Q5KQK4	Os05g0180300					http://www.uniprot.org/uniprot/Q5KQK4	FALSE
F2EHF9	2.06612	1.04692	75.85	0	Q7GDU7	RepA	GO:0044238,primary metabolic process|GO:0019538,protein metabolic process|GO:0043170,macromolecule metabolic process|GO:0071704,organic substance metabolic process|GO:0008152,metabolic process|GO:0006508,proteolysis		GO:0016787,hydrolase activity|GO:0003824,catalytic activity|GO:0070011,peptidase activity, acting on L-amino acid peptides|GO:0008233,peptidase activity|GO:0008234,cysteine-type peptidase activity		http://www.uniprot.org/uniprot/Q7GDU7	FALSE
M0UYT8	2.04245	1.0303	63.84	2e-169	Q9FXT4	Os10g0493600	GO:0019222,regulation of metabolic process|GO:2000243,positive regulation of reproductive process|GO:2000241,regulation of reproductive process|GO:0048582,positive regulation of post-embryonic development|GO:0048580,regulation of post-embryonic development|GO:0071840,cellular component organization or biogenesis|GO:0044710,single-organism metabolic process|GO:0044711,single-organism biosynthetic …	GO:0005618,cell wall|GO:0044464,cell part|GO:0005623,cell|GO:0030312,external encapsulating structure|GO:0071944,cell periphery|GO:0009505,plant-type cell wall	GO:0016787,hydrolase activity|GO:0052692,raffinose alpha-galactosidase activity|GO:0015925,galactosidase activity|GO:0016798,hydrolase activity, acting on glycosyl bonds|GO:0003824,catalytic activity|GO:0004557,alpha-galactosidase activity|GO:0004553,hydrolase activity, hydrolyzing O-glycosyl compounds	osa00052,Galactose metabolism|osa00600,Sphingolipid metabolism|osa00603,Glycosphingolipid biosynthesis - globo series|osa00561,Glycerolipid metabolism	http://www.uniprot.org/uniprot/Q9FXT4	FALSE
F2DF56	1.98498	0.989125	83.88	0	Q0DLT3	Os03g0848200	GO:0016311,dephosphorylation|GO:0009987,cellular process|GO:0044237,cellular metabolic process|GO:0006796,phosphate-containing compound metabolic process|GO:0008152,metabolic process|GO:0006793,phosphorus metabolic process		GO:0016787,hydrolase activity|GO:0016791,phosphatase activity|GO:0043169,cation binding|GO:0016788,hydrolase activity, acting on ester bonds|GO:0043167,ion binding|GO:0042578,phosphoric ester hydrolase activity|GO:0003824,catalytic activity|GO:0005488,binding|GO:0046872,metal ion binding|GO:0003993,acid phosphatase activity		http://www.uniprot.org/uniprot/Q0DLT3	FALSE
F2CT80	1.96301	0.973065	75.97	0	Q5W6C5	OSJNBa0037H03.5	GO:0044238,primary metabolic process|GO:0019538,protein metabolic process|GO:0043170,macromolecule metabolic process|GO:0071704,organic substance metabolic process|GO:0008152,metabolic process|GO:0006508,proteolysis		GO:0016787,hydrolase activity|GO:0017171,serine hydrolase activity|GO:0003824,catalytic activity|GO:0004180,carboxypeptidase activity|GO:0004185,serine-type carboxypeptidase activity|GO:0008238,exopeptidase activity|GO:0070011,peptidase activity, acting on L-amino acid peptides|GO:0070008,serine-type exopeptidase activity|GO:0008233,peptidase activity|GO:0008236,serine-type peptidase activity		http://www.uniprot.org/uniprot/Q5W6C5	FALSE
A0A287VQA5	1.93394	0.951544	55.69	2e-134	Q5VMA5	P0046E09.15	GO:0008152,metabolic process		GO:0016787,hydrolase activity|GO:0016788,hydrolase activity, acting on ester bonds|GO:0003824,catalytic activity		http://www.uniprot.org/uniprot/Q5VMA5	FALSE
A0A287USV7	1.9304	0.948898			Q6Z676	P0627E03.43					http://www.uniprot.org/uniprot/Q6Z676	FALSE
A0A287M1U2	1.9	0.925999	74.22	3e-32	Q8S283	P0414E03.27			GO:0043169,cation binding|GO:0046914,transition metal ion binding|GO:0043167,ion binding|GO:0005488,binding|GO:0046872,metal ion binding|GO:0008270,zinc ion binding		http://www.uniprot.org/uniprot/Q8S283	FALSE
A0A287HIY6	1.88532	0.914813	60	3e-30	Q7XIG9	OJ1339_F05.116	GO:0033036,macromolecule localization|GO:0006869,lipid transport|GO:0006810,transport|GO:0044765,single-organism transport|GO:1902578,single-organism localization|GO:0071702,organic substance transport|GO:0051234,establishment of localization|GO:0010876,lipid localization|GO:0051179,localization|GO:0044699,single-organism process		GO:0008289,lipid binding|GO:0005488,binding		http://www.uniprot.org/uniprot/Q7XIG9	FALSE
A0A287IXX5	1.87254	0.904999	71.85	0	Q8GS39	Rep2	GO:0044238,primary metabolic process|GO:0019538,protein metabolic process|GO:0043170,macromolecule metabolic process|GO:0071704,organic substance metabolic process|GO:0008152,metabolic process|GO:0006508,proteolysis		GO:0016787,hydrolase activity|GO:0008233,peptidase activity|GO:0003824,catalytic activity		http://www.uniprot.org/uniprot/Q8GS39	FALSE
A0A287N3G7	1.8449	0.883543	31.98	3e-32	Q8H5I3	OJ1131_E05.101	GO:0044238,primary metabolic process|GO:0019538,protein metabolic process|GO:0043170,macromolecule metabolic process|GO:0071704,organic substance metabolic process|GO:0008152,metabolic process|GO:0006508,proteolysis		GO:0016787,hydrolase activity|GO:0004175,endopeptidase activity|GO:0097159,organic cyclic compound binding|GO:0070001,aspartic-type peptidase activity|GO:0003824,catalytic activity|GO:0070011,peptidase activity, acting on L-amino acid peptides|GO:0004190,aspartic-type endopeptidase activity|GO:0005488,binding|GO:0003676,nucleic acid binding|GO:0003677,DNA binding|GO:0008233,peptidase activity|GO:…		http://www.uniprot.org/uniprot/Q8H5I3	FALSE
A0A287KCE3	1.83891	0.878849	75.46	0	Q0JQ12	CKX1	GO:0042445,hormone metabolic process|GO:0044710,single-organism metabolic process|GO:1901564,organonitrogen compound metabolic process|GO:0009308,amine metabolic process|GO:0009987,cellular process|GO:0006725,cellular aromatic compound metabolic process|GO:0044237,cellular metabolic process|GO:0010817,regulation of hormone levels|GO:0071704,organic substance metabolic process|GO:0006807,nitrogen …	GO:0005576,extracellular region|GO:0005615,extracellular space|GO:0044421,extracellular region part	GO:0043168,anion binding|GO:0050662,coenzyme binding|GO:0050660,flavin adenine dinucleotide binding|GO:0016614,oxidoreductase activity, acting on CH-OH group of donors|GO:0008762,UDP-N-acetylmuramate dehydrogenase activity|GO:0016616,oxidoreductase activity, acting on the CH-OH group of donors, NAD or NADP as acceptor|GO:0097159,organic cyclic compound binding|GO:0019139,cytokinin dehydrogenase a…	osa00908,Zeatin biosynthesis	http://www.uniprot.org/uniprot/Q0JQ12	FALSE
M0Z404	1.83333	0.874469	65.25	4e-112	Q8H4E4	P0011H09.133	GO:0090502,RNA phosphodiester bond hydrolysis, endonucleolytic|GO:0016070,RNA metabolic process|GO:0090501,RNA phosphodiester bond hydrolysis|GO:0044260,cellular macromolecule metabolic process|GO:0006139,nucleobase-containing compound metabolic process|GO:0009987,cellular process|GO:0006725,cellular aromatic compound metabolic process|GO:0044237,cellular metabolic process|GO:0043170,macromolecul…		GO:0033897,ribonuclease T2 activity|GO:0016787,hydrolase activity|GO:0003676,nucleic acid binding|GO:0004518,nuclease activity|GO:0004519,endonuclease activity|GO:0004540,ribonuclease activity|GO:0004521,endoribonuclease activity|GO:0016788,hydrolase activity, acting on ester bonds|GO:0016892,endoribonuclease activity, producing 3'-phosphomonoesters|GO:0003824,catalytic activity|GO:0003723,RNA bi…		http://www.uniprot.org/uniprot/Q8H4E4	FALSE
A0A287NNM3	1.81332	0.858632	82.09	0	Q53MA7	Os11g0704600	GO:0044238,primary metabolic process|GO:0005975,carbohydrate metabolic process|GO:0008152,metabolic process|GO:0071704,organic substance metabolic process		GO:0016787,hydrolase activity|GO:0003824,catalytic activity|GO:0016798,hydrolase activity, acting on glycosyl bonds|GO:0004553,hydrolase activity, hydrolyzing O-glycosyl compounds		http://www.uniprot.org/uniprot/Q53MA7	FALSE
A0A287NB57	1.79987	0.847897	32.87	7e-36	Q69IP6	OSJNBa0039D04.13	GO:0044238,primary metabolic process|GO:0019538,protein metabolic process|GO:0043170,macromolecule metabolic process|GO:0071704,organic substance metabolic process|GO:0008152,metabolic process|GO:0006508,proteolysis		GO:0016787,hydrolase activity|GO:0004175,endopeptidase activity|GO:0070001,aspartic-type peptidase activity|GO:0003824,catalytic activity|GO:0070011,peptidase activity, acting on L-amino acid peptides|GO:0004190,aspartic-type endopeptidase activity|GO:0008233,peptidase activity		http://www.uniprot.org/uniprot/Q69IP6	FALSE
F2EAZ9	1.79694	0.845542	60.36	3e-42	Q6ETQ9	P0613F08.19			GO:0009055,electron carrier activity		http://www.uniprot.org/uniprot/Q6ETQ9	FALSE
A0A287RSM2	1.77924	0.831261			Q2R1S5	Os11g0594800					http://www.uniprot.org/uniprot/Q2R1S5	FALSE
A0A287XGK0	1.77895	0.831024	78.28	0	Q0D9R7	ARF19	GO:0080090,regulation of primary metabolic process|GO:0019222,regulation of metabolic process|GO:0031326,regulation of cellular biosynthetic process|GO:0031323,regulation of cellular metabolic process|GO:0090304,nucleic acid metabolic process|GO:0044249,cellular biosynthetic process|GO:0034641,cellular nitrogen compound metabolic process|GO:0006807,nitrogen compound metabolic process|GO:0023052,s…	GO:0043231,intracellular membrane-bounded organelle|GO:0005634,nucleus|GO:0044464,cell part|GO:0005623,cell|GO:0005622,intracellular|GO:0043229,intracellular organelle|GO:0044424,intracellular part|GO:0043227,membrane-bounded organelle|GO:0043226,organelle	GO:0097159,organic cyclic compound binding|GO:0005488,binding|GO:0003676,nucleic acid binding|GO:0003677,DNA binding|GO:1901363,heterocyclic compound binding		http://www.uniprot.org/uniprot/Q0D9R7	FALSE
A0A287V4I8	1.77887	0.830963	83.87	1e-11	Q7FAH2	GAPC2	GO:0046031,ADP metabolic process|GO:0009185,ribonucleoside diphosphate metabolic process|GO:0006732,coenzyme metabolic process|GO:0009141,nucleoside triphosphate metabolic process|GO:0009144,purine nucleoside triphosphate metabolic process|GO:0019752,carboxylic acid metabolic process|GO:0044723,single-organism carbohydrate metabolic process|GO:0034641,cellular nitrogen compound metabolic process|…	GO:0005737,cytoplasm|GO:0044464,cell part|GO:0005623,cell|GO:0005622,intracellular|GO:0044424,intracellular part	GO:0050662,coenzyme binding|GO:0004365,glyceraldehyde-3-phosphate dehydrogenase (NAD+) (phosphorylating) activity|GO:0051287,NAD binding|GO:1901363,heterocyclic compound binding|GO:0043891,glyceraldehyde-3-phosphate dehydrogenase (NAD(P)+) (phosphorylating) activity|GO:0016620,oxidoreductase activity, acting on the aldehyde or oxo group of donors, NAD or NADP as acceptor|GO:0036094,small molecule…	osa01230,Biosynthesis of amino acids|osa00010,Glycolysis / Gluconeogenesis|osa00710,Carbon fixation in photosynthetic organisms|osa01200,Carbon metabolism|osa01110,Biosynthesis of secondary metabolites|osa01100,Metabolic pathways	http://www.uniprot.org/uniprot/Q7FAH2	FALSE
A0A287VE97	1.77312	0.826293	50	3	Q943W1	B1080D07.27	GO:0043467,regulation of generation of precursor metabolites and energy|GO:0019222,regulation of metabolic process|GO:0042549,photosystem II stabilization|GO:0019684,photosynthesis, light reaction|GO:0009987,cellular process|GO:0031323,regulation of cellular metabolic process|GO:0042548,regulation of photosynthesis, light reaction|GO:0044237,cellular metabolic process|GO:0050794,regulation of cel…	GO:0034357,photosynthetic membrane|GO:0019898,extrinsic component of membrane|GO:0009654,photosystem II oxygen evolving complex|GO:0031224,intrinsic component of membrane|GO:0009579,thylakoid|GO:0016021,integral component of membrane|GO:0016020,membrane|GO:0044436,thylakoid part|GO:1902494,catalytic complex|GO:1990204,oxidoreductase complex|GO:0042651,thylakoid membrane|GO:0043234,protein complex…	GO:0043169,cation binding|GO:0043167,ion binding|GO:0005488,binding|GO:0046872,metal ion binding|GO:0005509,calcium ion binding	osa00195,Photosynthesis|osa01100,Metabolic pathways	http://www.uniprot.org/uniprot/Q943W1	FALSE
A0A287WJH5	1.77154	0.825	71.18	6e-171	Q6ZIA4	OJ1770_H02.28	GO:0034440,lipid oxidation|GO:0006631,fatty acid metabolic process|GO:0006635,fatty acid beta-oxidation|GO:0019752,carboxylic acid metabolic process|GO:0044248,cellular catabolic process|GO:0009062,fatty acid catabolic process|GO:0044281,small molecule metabolic process|GO:0044282,small molecule catabolic process|GO:0044242,cellular lipid catabolic process|GO:0044699,single-organism process|GO:00…		GO:0016787,hydrolase activity|GO:0016298,lipase activity|GO:0016788,hydrolase activity, acting on ester bonds|GO:0003824,catalytic activity		http://www.uniprot.org/uniprot/Q6ZIA4	FALSE
A0A287MHV2	1.77127	0.824784	55.41	1e-120	Q8S1V0	P0504E02.10	GO:0044036,cell wall macromolecule metabolic process|GO:1901575,organic substance catabolic process|GO:0044260,cellular macromolecule metabolic process|GO:0071554,cell wall organization or biogenesis|GO:0071704,organic substance metabolic process|GO:0006508,proteolysis|GO:0009987,cellular process|GO:0000272,polysaccharide catabolic process|GO:0008152,metabolic process|GO:0010383,cell wall polysac…		GO:0016787,hydrolase activity|GO:0004175,endopeptidase activity|GO:0070001,aspartic-type peptidase activity|GO:0003824,catalytic activity|GO:0070011,peptidase activity, acting on L-amino acid peptides|GO:0004190,aspartic-type endopeptidase activity|GO:0008233,peptidase activity		http://www.uniprot.org/uniprot/Q8S1V0	FALSE
F2ED74	1.77019	0.823905			Q2QLS9	LOC_Os12g43430					http://www.uniprot.org/uniprot/Q2QLS9	FALSE
A0A287MPM5	1.76975	0.823544	33.85	3e-15	P29421	RASI	GO:0009892,negative regulation of metabolic process|GO:0080090,regulation of primary metabolic process|GO:0019222,regulation of metabolic process|GO:0031324,negative regulation of cellular metabolic process|GO:0031323,regulation of cellular metabolic process|GO:0043086,negative regulation of catalytic activity|GO:0044267,cellular protein metabolic process|GO:0051248,negative regulation of protein…		GO:0004866,endopeptidase inhibitor activity|GO:0061135,endopeptidase regulator activity|GO:0061134,peptidase regulator activity|GO:0015066,alpha-amylase inhibitor activity|GO:0030414,peptidase inhibitor activity|GO:0004867,serine-type endopeptidase inhibitor activity|GO:0004857,enzyme inhibitor activity|GO:0098772,molecular function regulator|GO:0030234,enzyme regulator activity		http://www.uniprot.org/uniprot/P29421	FALSE
A0A287FSZ7	1.74756	0.80534			Q60E83	Os05g0362300					http://www.uniprot.org/uniprot/Q60E83	FALSE
F2EGD3	1.74727	0.805103			Q2QND6	LOC_Os12g38170					http://www.uniprot.org/uniprot/Q2QND6	FALSE
A0A287HDP9	1.737	0.796602	72.22	3e-42	Q5QMT0	BGLU1	GO:0044238,primary metabolic process|GO:0005975,carbohydrate metabolic process|GO:0008152,metabolic process|GO:0071704,organic substance metabolic process		GO:0015926,glucosidase activity|GO:0016787,hydrolase activity|GO:0016798,hydrolase activity, acting on glycosyl bonds|GO:0008422,beta-glucosidase activity|GO:0003824,catalytic activity|GO:0004553,hydrolase activity, hydrolyzing O-glycosyl compounds	osa00940,Phenylpropanoid biosynthesis|osa01110,Biosynthesis of secondary metabolites|osa00460,Cyanoamino acid metabolism|osa00500,Starch and sucrose metabolism|osa01100,Metabolic pathways	http://www.uniprot.org/uniprot/Q5QMT0	FALSE
A0A287XNW4	1.7357	0.795515			Q5VQK2	P0691E06.42					http://www.uniprot.org/uniprot/Q5VQK2	FALSE
A0A287K155	1.72967	0.790499	46.79	5e-50	Q0JG83	Os01g0937000	GO:0044238,primary metabolic process|GO:1901575,organic substance catabolic process|GO:0019538,protein metabolic process|GO:0043170,macromolecule metabolic process|GO:0071704,organic substance metabolic process|GO:0030163,protein catabolic process|GO:0008152,metabolic process|GO:0006508,proteolysis|GO:0009056,catabolic process|GO:0009057,macromolecule catabolic process	GO:0005576,extracellular region	GO:0016787,hydrolase activity|GO:0004175,endopeptidase activity|GO:0070001,aspartic-type peptidase activity|GO:0003824,catalytic activity|GO:0070011,peptidase activity, acting on L-amino acid peptides|GO:0004190,aspartic-type endopeptidase activity|GO:0008233,peptidase activity		http://www.uniprot.org/uniprot/Q0JG83	FALSE
M0Z1D4	1.72542	0.786943	45.69	3e-99	Q7XHN5	OJ1113_E01.104	GO:0008152,metabolic process		GO:0016787,hydrolase activity|GO:0016788,hydrolase activity, acting on ester bonds|GO:0003824,catalytic activity		http://www.uniprot.org/uniprot/Q7XHN5	FALSE
A0A287Q803	1.70189	0.767141	68.67	1e-70	P31110	Os12g0628600		GO:0005576,extracellular region			http://www.uniprot.org/uniprot/P31110	FALSE
F2DA41	1.68897	0.756145	41.67	1.9	Q7XKT8	OSJNBa0022H21.19		GO:0043231,intracellular membrane-bounded organelle|GO:0005634,nucleus|GO:0044464,cell part|GO:0005623,cell|GO:0005622,intracellular|GO:0043229,intracellular organelle|GO:0044424,intracellular part|GO:0043227,membrane-bounded organelle|GO:0043226,organelle			http://www.uniprot.org/uniprot/Q7XKT8	FALSE
A0A287J1J3	1.6834	0.751376	42.44	3e-89	Q84ZN9	OJ1559_F09.112	GO:0044238,primary metabolic process|GO:0005975,carbohydrate metabolic process|GO:0071704,organic substance metabolic process|GO:0009987,cellular process|GO:0016043,cellular component organization|GO:0071554,cell wall organization or biogenesis|GO:0071555,cell wall organization|GO:0045229,external encapsulating structure organization|GO:0008152,metabolic process|GO:0071840,cellular component orga…	GO:0005576,extracellular region	GO:0016787,hydrolase activity|GO:0016798,hydrolase activity, acting on glycosyl bonds|GO:0004650,polygalacturonase activity|GO:0003824,catalytic activity|GO:0004553,hydrolase activity, hydrolyzing O-glycosyl compounds		http://www.uniprot.org/uniprot/Q84ZN9	FALSE
F2DE84	1.68201	0.750183	75.05	0	Q7XMY0	OSJNBb0006L01.9	GO:0008152,metabolic process		GO:0016879,ligase activity, forming carbon-nitrogen bonds|GO:0016874,ligase activity|GO:0016884,carbon-nitrogen ligase activity, with glutamine as amido-N-donor|GO:0003824,catalytic activity		http://www.uniprot.org/uniprot/Q7XMY0	FALSE
A0A287SAK2	1.67564	0.744709	74.51	0	Q7G794	Os03g0700400	GO:0006633,fatty acid biosynthetic process|GO:0006631,fatty acid metabolic process|GO:0019752,carboxylic acid metabolic process|GO:0031407,oxylipin metabolic process|GO:0044249,cellular biosynthetic process|GO:0044281,small molecule metabolic process|GO:0044283,small molecule biosynthetic process|GO:0072330,monocarboxylic acid biosynthetic process|GO:0044699,single-organism process|GO:1901576,org…		GO:0043169,cation binding|GO:0051213,dioxygenase activity|GO:0043167,ion binding|GO:0016702,oxidoreductase activity, acting on single donors with incorporation of molecular oxygen, incorporation of two atoms of oxygen|GO:0016701,oxidoreductase activity, acting on single donors with incorporation of molecular oxygen|GO:0003824,catalytic activity|GO:0005488,binding|GO:0046872,metal ion binding|GO:0…	osa00591,Linoleic acid metabolism	http://www.uniprot.org/uniprot/Q7G794	FALSE
A0A287EE26	1.67197	0.741547	30.77	9e-07	Q6YZ04	P0473D02.22	GO:0009892,negative regulation of metabolic process|GO:0019222,regulation of metabolic process|GO:0050790,regulation of catalytic activity|GO:0050789,regulation of biological process|GO:0065007,biological regulation|GO:0008152,metabolic process|GO:0044092,negative regulation of molecular function|GO:0048519,negative regulation of biological process|GO:0065009,regulation of molecular function|GO:0…		GO:0016787,hydrolase activity|GO:0030234,enzyme regulator activity|GO:0030599,pectinesterase activity|GO:0016788,hydrolase activity, acting on ester bonds|GO:0003824,catalytic activity|GO:0052689,carboxylic ester hydrolase activity|GO:0004857,enzyme inhibitor activity|GO:0098772,molecular function regulator		http://www.uniprot.org/uniprot/Q6YZ04	FALSE
A0A287X8V0	1.66702	0.737274	66.53	0	Q5Z7I1	OSJNBa0016D02.44	GO:0008152,metabolic process|GO:0044710,single-organism metabolic process|GO:0044699,single-organism process|GO:0055114,oxidation-reduction process		GO:0043168,anion binding|GO:0050662,coenzyme binding|GO:0050660,flavin adenine dinucleotide binding|GO:0016614,oxidoreductase activity, acting on CH-OH group of donors|GO:0008762,UDP-N-acetylmuramate dehydrogenase activity|GO:0016616,oxidoreductase activity, acting on the CH-OH group of donors, NAD or NADP as acceptor|GO:0097159,organic cyclic compound binding|GO:0000166,nucleotide binding|GO:003…		http://www.uniprot.org/uniprot/Q5Z7I1	FALSE
F2D013	1.66684	0.737118	91.3	4e-05	Q6AUG0	U2AF35B	GO:0016070,RNA metabolic process|GO:0016071,mRNA metabolic process|GO:0044238,primary metabolic process|GO:0044260,cellular macromolecule metabolic process|GO:0006139,nucleobase-containing compound metabolic process|GO:0009987,cellular process|GO:0006725,cellular aromatic compound metabolic process|GO:0010467,gene expression|GO:0044237,cellular metabolic process|GO:0043170,macromolecule metabolic…	GO:0043231,intracellular membrane-bounded organelle|GO:0005634,nucleus|GO:0044464,cell part|GO:0005623,cell|GO:0005622,intracellular|GO:0043229,intracellular organelle|GO:0044424,intracellular part|GO:0043227,membrane-bounded organelle|GO:0043226,organelle	GO:0043169,cation binding|GO:0097159,organic cyclic compound binding|GO:0000166,nucleotide binding|GO:0036094,small molecule binding|GO:0043167,ion binding|GO:0003723,RNA binding|GO:0003676,nucleic acid binding|GO:0003677,DNA binding|GO:0046872,metal ion binding|GO:1901363,heterocyclic compound binding|GO:1901265,nucleoside phosphate binding|GO:0005488,binding	osa03040,Spliceosome	http://www.uniprot.org/uniprot/Q6AUG0	FALSE
F2D9D7	1.65798	0.729429	93.35	0	Q7XDE0	Os10g0476600			GO:0043169,cation binding|GO:0043167,ion binding|GO:0005488,binding|GO:0046872,metal ion binding|GO:0005509,calcium ion binding	osa03015,mRNA surveillance pathway	http://www.uniprot.org/uniprot/Q7XDE0	FALSE
F2D5W2	1.65728	0.728815	86.25	0	Q67UR5	P0453H04.15	GO:0008152,metabolic process		GO:0003824,catalytic activity	osa00564,Glycerophospholipid metabolism|osa00565,Ether lipid metabolism|osa01110,Biosynthesis of secondary metabolites|osa01100,Metabolic pathways	http://www.uniprot.org/uniprot/Q67UR5	FALSE
A0A287V0E4	1.65279	0.724907			Q5WMU0	OJ1116_F05.3					http://www.uniprot.org/uniprot/Q5WMU0	FALSE
F2E3G6	1.65082	0.723182			Q6K2Z7	P0543C11.11					http://www.uniprot.org/uniprot/Q6K2Z7	FALSE
A0A287WZT4	1.63023	0.705074	26.84	2e-14	Q6YYZ5	P0473D02.34	GO:0009892,negative regulation of metabolic process|GO:0019222,regulation of metabolic process|GO:0050790,regulation of catalytic activity|GO:0050789,regulation of biological process|GO:0065007,biological regulation|GO:0008152,metabolic process|GO:0044092,negative regulation of molecular function|GO:0048519,negative regulation of biological process|GO:0065009,regulation of molecular function|GO:0…		GO:0016787,hydrolase activity|GO:0030234,enzyme regulator activity|GO:0030599,pectinesterase activity|GO:0016788,hydrolase activity, acting on ester bonds|GO:0003824,catalytic activity|GO:0052689,carboxylic ester hydrolase activity|GO:0004857,enzyme inhibitor activity|GO:0098772,molecular function regulator		http://www.uniprot.org/uniprot/Q6YYZ5	FALSE
A0A287XE66	1.62868	0.703705	77.04	0	Q69WY3	P0417G12.12	GO:0008152,metabolic process		GO:0003824,catalytic activity		http://www.uniprot.org/uniprot/Q69WY3	FALSE
A0A287M3L4	1.62745	0.702614	92.43	0	Q8W3J1	UXS-4	GO:0008152,metabolic process		GO:0003824,catalytic activity|GO:0048037,cofactor binding|GO:0005488,binding|GO:0050662,coenzyme binding	osa00520,Amino sugar and nucleotide sugar metabolism|osa00500,Starch and sucrose metabolism|osa01100,Metabolic pathways	http://www.uniprot.org/uniprot/Q8W3J1	FALSE
F2E8B4	1.62367	0.699257			Q6Z347	B1121A12.6					http://www.uniprot.org/uniprot/Q6Z347	FALSE
A0A287PI54	1.61488	0.691424	80.27	0	Q53MP2	LOC_Os11g18730	GO:0044238,primary metabolic process|GO:0005975,carbohydrate metabolic process|GO:0008152,metabolic process|GO:0071704,organic substance metabolic process		GO:0016787,hydrolase activity|GO:0003824,catalytic activity|GO:0016798,hydrolase activity, acting on glycosyl bonds|GO:0004553,hydrolase activity, hydrolyzing O-glycosyl compounds		http://www.uniprot.org/uniprot/Q53MP2	FALSE
A0A287UEZ3	1.60992	0.686992	91.3	0	Q0DKY4	SAM1	GO:0006732,coenzyme metabolic process|GO:0006730,one-carbon metabolic process|GO:0044249,cellular biosynthetic process|GO:0034641,cellular nitrogen compound metabolic process|GO:0006807,nitrogen compound metabolic process|GO:0009108,coenzyme biosynthetic process|GO:0009163,nucleoside biosynthetic process|GO:1901137,carbohydrate derivative biosynthetic process|GO:0072521,purine-containing compound…	GO:0005737,cytoplasm|GO:0044464,cell part|GO:0005623,cell|GO:0005622,intracellular|GO:0044424,intracellular part	GO:0035639,purine ribonucleoside triphosphate binding|GO:0005488,binding|GO:0000166,nucleotide binding|GO:1901363,heterocyclic compound binding|GO:1901265,nucleoside phosphate binding|GO:0001882,nucleoside binding|GO:0043168,anion binding|GO:0043169,cation binding|GO:0043167,ion binding|GO:0016765,transferase activity, transferring alkyl or aryl (other than methyl) groups|GO:0016740,transferase a…	osa00270,Cysteine and methionine metabolism|osa01110,Biosynthesis of secondary metabolites|osa01230,Biosynthesis of amino acids|osa01100,Metabolic pathways	http://www.uniprot.org/uniprot/Q0DKY4	FALSE
A0A287WJE6	1.60468	0.682282	72.76	2e-133	Q0J0L3	Os09g0506000	GO:0016311,dephosphorylation|GO:0009987,cellular process|GO:0044237,cellular metabolic process|GO:0006796,phosphate-containing compound metabolic process|GO:0008152,metabolic process|GO:0006793,phosphorus metabolic process		GO:0016787,hydrolase activity|GO:0016791,phosphatase activity|GO:0043169,cation binding|GO:0016788,hydrolase activity, acting on ester bonds|GO:0043167,ion binding|GO:0042578,phosphoric ester hydrolase activity|GO:0003824,catalytic activity|GO:0005488,binding|GO:0046872,metal ion binding|GO:0003993,acid phosphatase activity		http://www.uniprot.org/uniprot/Q0J0L3	FALSE
A0A287MGQ7	1.60443	0.682063			Q0DLF7	Os05g0104300					http://www.uniprot.org/uniprot/Q0DLF7	FALSE
F2DDD6	1.59552	0.67403	75.22	0	Q5Z9R9	P0458E11.23		GO:0044425,membrane part|GO:0016021,integral component of membrane|GO:0016020,membrane|GO:0031224,intrinsic component of membrane			http://www.uniprot.org/uniprot/Q5Z9R9	FALSE
A0A287H3X3	1.57812	0.658204	83.01	0	Q0E4Q5	Os02g0105400	GO:0044238,primary metabolic process|GO:0044710,single-organism metabolic process|GO:0005975,carbohydrate metabolic process|GO:0006082,organic acid metabolic process|GO:0044699,single-organism process|GO:0009987,cellular process|GO:0019752,carboxylic acid metabolic process|GO:0071704,organic substance metabolic process|GO:0044763,single-organism cellular process|GO:0044281,small molecule metaboli…	GO:0005737,cytoplasm|GO:0044464,cell part|GO:0005623,cell|GO:0005622,intracellular|GO:0044424,intracellular part	GO:0016614,oxidoreductase activity, acting on CH-OH group of donors|GO:0016616,oxidoreductase activity, acting on the CH-OH group of donors, NAD or NADP as acceptor|GO:0003824,catalytic activity|GO:0004457,lactate dehydrogenase activity|GO:0004459,L-lactate dehydrogenase activity|GO:0016491,oxidoreductase activity	osa00620,Pyruvate metabolism|osa00010,Glycolysis / Gluconeogenesis|osa00640,Propanoate metabolism|osa01110,Biosynthesis of secondary metabolites|osa01100,Metabolic pathways|osa00270,Cysteine and methionine metabolism	http://www.uniprot.org/uniprot/Q0E4Q5	FALSE
F2EDB2	1.5763	0.656544			Q0DPU1	Os03g0663500					http://www.uniprot.org/uniprot/Q0DPU1	FALSE
A0A287RPX3	1.56959	0.650391			Q6Z3Q6	OSJNBa0084P08.11					http://www.uniprot.org/uniprot/Q6Z3Q6	FALSE
A0A287VRZ9	1.56294	0.644266			Q69XN3	P0012B02.40					http://www.uniprot.org/uniprot/Q69XN3	FALSE
A0A287URQ3	1.55549	0.637374	94.2	0	Q6Z7R7	P0516G10.32	GO:0006810,transport|GO:0009987,cellular process|GO:0051179,localization|GO:0044765,single-organism transport|GO:0044763,single-organism cellular process|GO:1902578,single-organism localization|GO:0051234,establishment of localization|GO:0055085,transmembrane transport|GO:0044699,single-organism process	GO:0016020,membrane	GO:0005215,transporter activity		http://www.uniprot.org/uniprot/Q6Z7R7	FALSE
A0A287RSM8	1.55272	0.634794			Q2R1S6	Os11g0594700					http://www.uniprot.org/uniprot/Q2R1S6	FALSE
F2D5K9	1.55207	0.634195	78.76	0	Q0DEF1	Os06g0157000	GO:0008152,metabolic process		GO:0016787,hydrolase activity|GO:0016788,hydrolase activity, acting on ester bonds|GO:0003824,catalytic activity		http://www.uniprot.org/uniprot/Q0DEF1	FALSE
A0A287PXA8	1.5461	0.628636			Q0DVA3	Os03g0140500					http://www.uniprot.org/uniprot/Q0DVA3	FALSE
F2ECM4	1.53696	0.620079	26.08	5e-26	Q67V02	P0488D02.13	GO:0044238,primary metabolic process|GO:0019538,protein metabolic process|GO:0043170,macromolecule metabolic process|GO:0071704,organic substance metabolic process|GO:0008152,metabolic process|GO:0006508,proteolysis		GO:0016787,hydrolase activity|GO:0004175,endopeptidase activity|GO:0070001,aspartic-type peptidase activity|GO:0003824,catalytic activity|GO:0070011,peptidase activity, acting on L-amino acid peptides|GO:0004190,aspartic-type endopeptidase activity|GO:0008233,peptidase activity		http://www.uniprot.org/uniprot/Q67V02	FALSE
M0X1Y4	1.53564	0.618836	82.99	0	Q0JCP4	Os04g0458600	GO:0044238,primary metabolic process|GO:0044710,single-organism metabolic process|GO:0005975,carbohydrate metabolic process|GO:0005996,monosaccharide metabolic process|GO:0019318,hexose metabolic process|GO:0071704,organic substance metabolic process|GO:0008152,metabolic process|GO:0044723,single-organism carbohydrate metabolic process|GO:0044699,single-organism process		GO:0016857,racemase and epimerase activity, acting on carbohydrates and derivatives|GO:0016854,racemase and epimerase activity|GO:0016853,isomerase activity|GO:0004034,aldose 1-epimerase activity|GO:0030246,carbohydrate binding|GO:0003824,catalytic activity|GO:0005488,binding	osa00052,Galactose metabolism|osa01110,Biosynthesis of secondary metabolites|osa00010,Glycolysis / Gluconeogenesis|osa01100,Metabolic pathways	http://www.uniprot.org/uniprot/Q0JCP4	FALSE
F2DIZ5	1.53291	0.616269	86.46	0	Q94J22	P0481E12.33	GO:0008104,protein localization|GO:0019222,regulation of metabolic process|GO:0048585,negative regulation of response to stimulus|GO:0048583,regulation of response to stimulus|GO:0031348,negative regulation of defense response|GO:0009696,salicylic acid metabolic process|GO:0007165,signal transduction|GO:0071840,cellular component organization or biogenesis|GO:0009755,hormone-mediated signaling pa…	GO:0044464,cell part|GO:0005623,cell|GO:0005622,intracellular			http://www.uniprot.org/uniprot/Q94J22	FALSE
A0A287VE82	1.53177	0.615196	29.01	9e-09	Q6ZC83	P0702G08.13	GO:0009892,negative regulation of metabolic process|GO:0019222,regulation of metabolic process|GO:0050790,regulation of catalytic activity|GO:0050789,regulation of biological process|GO:0065007,biological regulation|GO:0008152,metabolic process|GO:0044092,negative regulation of molecular function|GO:0048519,negative regulation of biological process|GO:0065009,regulation of molecular function|GO:0…		GO:0016787,hydrolase activity|GO:0030234,enzyme regulator activity|GO:0030599,pectinesterase activity|GO:0016788,hydrolase activity, acting on ester bonds|GO:0003824,catalytic activity|GO:0052689,carboxylic ester hydrolase activity|GO:0004857,enzyme inhibitor activity|GO:0098772,molecular function regulator		http://www.uniprot.org/uniprot/Q6ZC83	FALSE
F2DFK1	1.52422	0.608068	58.89	0	Q6K7G5	OJ1293_A01.13	GO:0006778,porphyrin-containing compound metabolic process|GO:0044248,cellular catabolic process|GO:0034641,cellular nitrogen compound metabolic process|GO:0006807,nitrogen compound metabolic process|GO:0044699,single-organism process|GO:1901361,organic cyclic compound catabolic process|GO:0015996,chlorophyll catabolic process|GO:0044710,single-organism metabolic process|GO:0051186,cofactor metab…	GO:0048046,apoplast|GO:0043229,intracellular organelle|GO:0071944,cell periphery|GO:0043227,membrane-bounded organelle|GO:0043226,organelle|GO:0005737,cytoplasm|GO:0031090,organelle membrane|GO:0005773,vacuole|GO:0098805,whole membrane|GO:0016020,membrane|GO:0005774,vacuolar membrane|GO:0044437,vacuolar part|GO:0098588,bounding membrane of organelle|GO:0030312,external encapsulating structure|GO:…	GO:0004252,serine-type endopeptidase activity|GO:0004175,endopeptidase activity|GO:0017171,serine hydrolase activity|GO:0016787,hydrolase activity|GO:0003824,catalytic activity|GO:0070011,peptidase activity, acting on L-amino acid peptides|GO:0008233,peptidase activity|GO:0008236,serine-type peptidase activity		http://www.uniprot.org/uniprot/Q6K7G5	FALSE
F2EB49	1.50963	0.594195	78.59	0	Q0J0Q3	Os09g0502200	GO:0044238,primary metabolic process|GO:0005975,carbohydrate metabolic process|GO:0008152,metabolic process|GO:0071704,organic substance metabolic process		GO:0016787,hydrolase activity|GO:0003824,catalytic activity|GO:0016798,hydrolase activity, acting on glycosyl bonds|GO:0004553,hydrolase activity, hydrolyzing O-glycosyl compounds		http://www.uniprot.org/uniprot/Q0J0Q3	FALSE
A0A287HUI9	1.50623	0.590943	55.96	3e-111	Q7GCM7	RIXI	GO:0044238,primary metabolic process|GO:0005975,carbohydrate metabolic process|GO:0050896,response to stimulus|GO:0006952,defense response|GO:0071704,organic substance metabolic process|GO:0006950,response to stress|GO:0008152,metabolic process	GO:0005576,extracellular region	GO:0016787,hydrolase activity|GO:0003824,catalytic activity|GO:0016798,hydrolase activity, acting on glycosyl bonds|GO:0004553,hydrolase activity, hydrolyzing O-glycosyl compounds		http://www.uniprot.org/uniprot/Q7GCM7	FALSE
F2D017	1.50446	0.589248	53.54	5e-34	C7J028	Os03g0807500			GO:0009055,electron carrier activity		http://www.uniprot.org/uniprot/C7J028	FALSE
M0VQX2	1.50025	0.585204	40.86	4e-19	Q10J94	Os03g0429000	GO:0009892,negative regulation of metabolic process|GO:0080090,regulation of primary metabolic process|GO:0019222,regulation of metabolic process|GO:0031324,negative regulation of cellular metabolic process|GO:0031323,regulation of cellular metabolic process|GO:0043086,negative regulation of catalytic activity|GO:0044267,cellular protein metabolic process|GO:0051248,negative regulation of protein…	GO:0005576,extracellular region	GO:0004866,endopeptidase inhibitor activity|GO:0061135,endopeptidase regulator activity|GO:0061134,peptidase regulator activity|GO:0030414,peptidase inhibitor activity|GO:0004869,cysteine-type endopeptidase inhibitor activity|GO:0004857,enzyme inhibitor activity|GO:0098772,molecular function regulator|GO:0030234,enzyme regulator activity		http://www.uniprot.org/uniprot/Q10J94	FALSE
A0A287X8K8	1.50023	0.585182	87.3	2e-77	Q8W0C2	P0690B02.40	GO:0044249,cellular biosynthetic process|GO:0034641,cellular nitrogen compound metabolic process|GO:0006807,nitrogen compound metabolic process|GO:0034645,cellular macromolecule biosynthetic process|GO:1901576,organic substance biosynthetic process|GO:0044267,cellular protein metabolic process|GO:0044260,cellular macromolecule metabolic process|GO:0043043,peptide biosynthetic process|GO:0071704,o…	GO:0005737,cytoplasm|GO:0032991,macromolecular complex|GO:0005840,ribosome|GO:0043232,intracellular non-membrane-bounded organelle|GO:0044464,cell part|GO:0044444,cytoplasmic part|GO:0005623,cell|GO:0030529,intracellular ribonucleoprotein complex|GO:0043229,intracellular organelle|GO:0043228,non-membrane-bounded organelle|GO:0044424,intracellular part|GO:0005622,intracellular|GO:0043226,organelle	GO:0036094,small molecule binding|GO:0097159,organic cyclic compound binding|GO:0000166,nucleotide binding|GO:0003735,structural constituent of ribosome|GO:0005488,binding|GO:0005198,structural molecule activity|GO:1901363,heterocyclic compound binding|GO:1901265,nucleoside phosphate binding	osa03010,Ribosome	http://www.uniprot.org/uniprot/Q8W0C2	FALSE
A0A287IFX0	0.662603	-0.593784	76.92	1e-13	Q5VMJ3	Os06g0152100		GO:0005856,cytoskeleton|GO:0005737,cytoplasm|GO:0043232,intracellular non-membrane-bounded organelle|GO:0044464,cell part|GO:0005623,cell|GO:0005622,intracellular|GO:0043229,intracellular organelle|GO:0043228,non-membrane-bounded organelle|GO:0044424,intracellular part|GO:0043226,organelle	GO:0003779,actin binding|GO:0005488,binding|GO:0005515,protein binding|GO:0008092,cytoskeletal protein binding		http://www.uniprot.org/uniprot/Q5VMJ3	FALSE
A0A287SJ73	0.658641	-0.602435	65.24	7e-98	Q69RL1	P0003B09.29	GO:0008152,metabolic process		GO:0003824,catalytic activity|GO:0016740,transferase activity	osa00480,Glutathione metabolism	http://www.uniprot.org/uniprot/Q69RL1	FALSE
M0VDB7	0.65831	-0.60316	77.02	2e-72	Q84Q77	HSP17.9A	GO:0009628,response to abiotic stimulus|GO:0050896,response to stimulus|GO:0006950,response to stress|GO:0009266,response to temperature stimulus|GO:0009408,response to heat	GO:0043231,intracellular membrane-bounded organelle|GO:0005634,nucleus|GO:0044464,cell part|GO:0005623,cell|GO:0005622,intracellular|GO:0043229,intracellular organelle|GO:0044424,intracellular part|GO:0043227,membrane-bounded organelle|GO:0043226,organelle		osa04141,Protein processing in endoplasmic reticulum	http://www.uniprot.org/uniprot/Q84Q77	FALSE
A0A287J1S5	0.657081	-0.605857	84.43	4e-177	Q6EU94	PIP1-1	GO:0006810,transport|GO:0051179,localization|GO:0051234,establishment of localization	GO:0016021,integral component of membrane|GO:0016020,membrane|GO:0044464,cell part|GO:0005623,cell|GO:0071944,cell periphery|GO:0005886,plasma membrane|GO:0044425,membrane part|GO:0031224,intrinsic component of membrane	GO:0005215,transporter activity		http://www.uniprot.org/uniprot/Q6EU94	FALSE
A0A287RYC4	0.652563	-0.615811	80.6	0	Q69JH3	P0217C03.3	GO:0008152,metabolic process		GO:0016758,transferase activity, transferring hexosyl groups|GO:0016740,transferase activity|GO:0016757,transferase activity, transferring glycosyl groups|GO:0003824,catalytic activity		http://www.uniprot.org/uniprot/Q69JH3	FALSE
F2EBU5	0.652184	-0.616648	87.14	2e-98	Q7XKI5	TIP3-2	GO:0006810,transport|GO:0051179,localization|GO:0051234,establishment of localization	GO:0043229,intracellular organelle|GO:0043227,membrane-bounded organelle|GO:0043226,organelle|GO:0031224,intrinsic component of membrane|GO:0005737,cytoplasm|GO:0031090,organelle membrane|GO:0005773,vacuole|GO:0016021,integral component of membrane|GO:0016020,membrane|GO:0005774,vacuolar membrane|GO:0044437,vacuolar part|GO:0098588,bounding membrane of organelle|GO:0043231,intracellular membrane-…	GO:0005215,transporter activity		http://www.uniprot.org/uniprot/Q7XKI5	FALSE
A0A287SCU7	0.652164	-0.616692	75.26	2e-45	Q0DNJ4	Os03g0750000	GO:0006950,response to stress|GO:0050896,response to stimulus				http://www.uniprot.org/uniprot/Q0DNJ4	FALSE
F2CUJ9	0.650265	-0.620901			P0C5A4	LEA3					http://www.uniprot.org/uniprot/P0C5A4	FALSE
A0A287HTV5	0.649261	-0.623129	91.4	0	Q84ZC0	Os07g0549700	GO:1902600,hydrogen ion transmembrane transport|GO:0044699,single-organism process|GO:0015992,proton transport|GO:0015991,ATP hydrolysis coupled proton transport|GO:0055085,transmembrane transport|GO:0098662,inorganic cation transmembrane transport|GO:0006810,transport|GO:0098660,inorganic ion transmembrane transport|GO:0015672,monovalent inorganic cation transport|GO:0006818,hydrogen transport|G…	GO:0043229,intracellular organelle|GO:0000221,vacuolar proton-transporting V-type ATPase, V1 domain|GO:0043227,membrane-bounded organelle|GO:0043226,organelle|GO:0005737,cytoplasm|GO:0044446,intracellular organelle part|GO:0031090,organelle membrane|GO:0005773,vacuole|GO:0098805,whole membrane|GO:0016020,membrane|GO:0005774,vacuolar membrane|GO:0033180,proton-transporting V-type ATPase, V1 domain…	GO:0036442,hydrogen-exporting ATPase activity|GO:0016887,ATPase activity|GO:0042625,ATPase coupled ion transmembrane transporter activity|GO:0042626,ATPase activity, coupled to transmembrane movement of substances|GO:0016820,hydrolase activity, acting on acid anhydrides, catalyzing transmembrane movement of substances|GO:0042623,ATPase activity, coupled|GO:0015077,monovalent inorganic cation tran…		http://www.uniprot.org/uniprot/Q84ZC0	FALSE
M0WXC5	0.648213	-0.625461			Q7XXR0	Os03g0744600					http://www.uniprot.org/uniprot/Q7XXR0	FALSE
A0A287TMN7	0.647441	-0.62718			Q6ETI3	B1103G11.22					http://www.uniprot.org/uniprot/Q6ETI3	FALSE
A0A287K7G8	0.646293	-0.629741	90.21	1e-129	Q2R4A1	Os11g0482000	GO:0044249,cellular biosynthetic process|GO:0034641,cellular nitrogen compound metabolic process|GO:0006807,nitrogen compound metabolic process|GO:0034645,cellular macromolecule biosynthetic process|GO:1901576,organic substance biosynthetic process|GO:0044267,cellular protein metabolic process|GO:0044260,cellular macromolecule metabolic process|GO:0043043,peptide biosynthetic process|GO:0071704,o…	GO:0005737,cytoplasm|GO:0005622,intracellular|GO:0032991,macromolecular complex|GO:0005840,ribosome|GO:0043232,intracellular non-membrane-bounded organelle|GO:0044464,cell part|GO:0044444,cytoplasmic part|GO:0005623,cell|GO:0044391,ribosomal subunit|GO:0044446,intracellular organelle part|GO:0043229,intracellular organelle|GO:0043228,non-membrane-bounded organelle|GO:0044424,intracellular part|GO…	GO:0097159,organic cyclic compound binding|GO:0005198,structural molecule activity|GO:0003735,structural constituent of ribosome|GO:0003723,RNA binding|GO:0003676,nucleic acid binding|GO:1901363,heterocyclic compound binding|GO:0005488,binding	osa03010,Ribosome	http://www.uniprot.org/uniprot/Q2R4A1	FALSE
F2E3V0	0.646028	-0.630331	92.39	0	Q0JCH8	Os04g0469500	GO:0009185,ribonucleoside diphosphate metabolic process|GO:0006732,coenzyme metabolic process|GO:0009141,nucleoside triphosphate metabolic process|GO:0009144,purine nucleoside triphosphate metabolic process|GO:0019752,carboxylic acid metabolic process|GO:0044723,single-organism carbohydrate metabolic process|GO:0034641,cellular nitrogen compound metabolic process|GO:0006807,nitrogen compound meta…		GO:0019200,carbohydrate kinase activity|GO:0008443,phosphofructokinase activity|GO:0016773,phosphotransferase activity, alcohol group as acceptor|GO:0016772,transferase activity, transferring phosphorus-containing groups|GO:0016301,kinase activity|GO:0003824,catalytic activity|GO:0016740,transferase activity|GO:0003872,6-phosphofructokinase activity	osa00030,Pentose phosphate pathway|osa03018,RNA degradation|osa01230,Biosynthesis of amino acids|osa00010,Glycolysis / Gluconeogenesis|osa01200,Carbon metabolism|osa00052,Galactose metabolism|osa00051,Fructose and mannose metabolism|osa01110,Biosynthesis of secondary metabolites|osa01100,Metabolic pathways	http://www.uniprot.org/uniprot/Q0JCH8	FALSE
F2ELE6	0.64537	-0.631802	88.33	0	P48642	GRC2	GO:0008152,metabolic process|GO:0042592,homeostatic process|GO:0034641,cellular nitrogen compound metabolic process|GO:0006807,nitrogen compound metabolic process|GO:0050789,regulation of biological process|GO:0044699,single-organism process|GO:0044712,single-organism catabolic process|GO:0044710,single-organism metabolic process|GO:0071704,organic substance metabolic process|GO:0065007,biologica…	GO:0005737,cytoplasm|GO:0043231,intracellular membrane-bounded organelle|GO:0044464,cell part|GO:0005777,peroxisome|GO:0044444,cytoplasmic part|GO:0005623,cell|GO:0005622,intracellular|GO:0042579,microbody|GO:0043229,intracellular organelle|GO:0044424,intracellular part|GO:0043227,membrane-bounded organelle|GO:0043226,organelle	GO:0005488,binding|GO:0000166,nucleotide binding|GO:1901363,heterocyclic compound binding|GO:1901265,nucleoside phosphate binding|GO:0016491,oxidoreductase activity|GO:0043168,anion binding|GO:0050662,coenzyme binding|GO:0050661,NADP binding|GO:0050660,flavin adenine dinucleotide binding|GO:0004362,glutathione-disulfide reductase activity|GO:0043167,ion binding|GO:0016667,oxidoreductase activity,…	osa00480,Glutathione metabolism	http://www.uniprot.org/uniprot/P48642	FALSE
Q7XZK3	0.643055	-0.636985	74.36	1e-60	Q0D840	TRXH	GO:0009892,negative regulation of metabolic process|GO:0019222,regulation of metabolic process|GO:0018904,ether metabolic process|GO:0042592,homeostatic process|GO:0044281,small molecule metabolic process|GO:0051179,localization|GO:0050789,regulation of biological process|GO:0044699,single-organism process|GO:0044710,single-organism metabolic process|GO:0043086,negative regulation of catalytic ac…	GO:0005737,cytoplasm|GO:0044464,cell part|GO:0005623,cell|GO:0005622,intracellular|GO:0044424,intracellular part	GO:0016491,oxidoreductase activity|GO:0030234,enzyme regulator activity|GO:0003824,catalytic activity|GO:0016671,oxidoreductase activity, acting on a sulfur group of donors, disulfide as acceptor|GO:0016667,oxidoreductase activity, acting on a sulfur group of donors|GO:0004857,enzyme inhibitor activity|GO:0098772,molecular function regulator|GO:0015035,protein disulfide oxidoreductase activity|GO…		http://www.uniprot.org/uniprot/Q0D840	FALSE
A0A287DZS1	0.640751	-0.642164	98.15	4e-34	Q0IRH7	Os11g0634500	GO:0044249,cellular biosynthetic process|GO:0034641,cellular nitrogen compound metabolic process|GO:0006807,nitrogen compound metabolic process|GO:0034645,cellular macromolecule biosynthetic process|GO:1901576,organic substance biosynthetic process|GO:0044267,cellular protein metabolic process|GO:0044260,cellular macromolecule metabolic process|GO:0043043,peptide biosynthetic process|GO:0071704,o…	GO:0022626,cytosolic ribosome|GO:0015935,small ribosomal subunit|GO:0043229,intracellular organelle|GO:0043228,non-membrane-bounded organelle|GO:0043226,organelle|GO:0022627,cytosolic small ribosomal subunit|GO:0005737,cytoplasm|GO:0044446,intracellular organelle part|GO:0030529,intracellular ribonucleoprotein complex|GO:0044391,ribosomal subunit|GO:0032991,macromolecular complex|GO:0005840,ribos…	GO:0005488,binding|GO:0043169,cation binding|GO:0046914,transition metal ion binding|GO:0097159,organic cyclic compound binding|GO:0005198,structural molecule activity|GO:0003735,structural constituent of ribosome|GO:0043167,ion binding|GO:0008270,zinc ion binding|GO:0003676,nucleic acid binding|GO:0046872,metal ion binding|GO:1901363,heterocyclic compound binding|GO:0003723,RNA binding	osa03010,Ribosome	http://www.uniprot.org/uniprot/Q0IRH7	FALSE
F2DDK1	0.633562	-0.658441	94.34	2e-103	Q69TY4	PRXIIE-1	GO:0008152,metabolic process|GO:0044710,single-organism metabolic process|GO:0044699,single-organism process|GO:0055114,oxidation-reduction process	GO:0005737,cytoplasm|GO:0009536,plastid|GO:0043231,intracellular membrane-bounded organelle|GO:0009532,plastid stroma|GO:0009570,chloroplast stroma|GO:0044464,cell part|GO:0044444,cytoplasmic part|GO:0005623,cell|GO:0005622,intracellular|GO:0044446,intracellular organelle part|GO:0043229,intracellular organelle|GO:0044435,plastid part|GO:0044434,chloroplast part|GO:0044424,intracellular part|GO:0…	GO:0016209,antioxidant activity|GO:0051920,peroxiredoxin activity|GO:0003824,catalytic activity|GO:0016684,oxidoreductase activity, acting on peroxide as acceptor|GO:0004601,peroxidase activity|GO:0016491,oxidoreductase activity		http://www.uniprot.org/uniprot/Q69TY4	FALSE
A0A287SUL6	0.631487	-0.663176	78.95	5e-163	Q850X4	OSJNBb0027B08.31	GO:0008152,metabolic process		GO:0016787,hydrolase activity|GO:0003824,catalytic activity		http://www.uniprot.org/uniprot/Q850X4	FALSE
A0A287R6D2	0.628704	-0.669548	27.27	0.39	Q2R2F0	Os11g0568300			GO:0097159,organic cyclic compound binding|GO:0005488,binding|GO:0003676,nucleic acid binding|GO:0003677,DNA binding|GO:1901363,heterocyclic compound binding		http://www.uniprot.org/uniprot/Q2R2F0	FALSE
A0A287VUP7	0.625198	-0.677616	95.16	4e-28	C7IZ82	Os02g0804150	GO:0044249,cellular biosynthetic process|GO:0034641,cellular nitrogen compound metabolic process|GO:0006807,nitrogen compound metabolic process|GO:0034645,cellular macromolecule biosynthetic process|GO:1901576,organic substance biosynthetic process|GO:0044267,cellular protein metabolic process|GO:0044260,cellular macromolecule metabolic process|GO:0043043,peptide biosynthetic process|GO:0071704,o…	GO:0005737,cytoplasm|GO:0032991,macromolecular complex|GO:0005840,ribosome|GO:0043232,intracellular non-membrane-bounded organelle|GO:0044464,cell part|GO:0044444,cytoplasmic part|GO:0005623,cell|GO:0030529,intracellular ribonucleoprotein complex|GO:0043229,intracellular organelle|GO:0043228,non-membrane-bounded organelle|GO:0044424,intracellular part|GO:0005622,intracellular|GO:0043226,organelle	GO:0003735,structural constituent of ribosome|GO:0005198,structural molecule activity	osa03010,Ribosome	http://www.uniprot.org/uniprot/C7IZ82	FALSE
F2EL27	0.624062	-0.680239	93.49	0	Q6ZDY8	SDH1	GO:0009141,nucleoside triphosphate metabolic process|GO:0009144,purine nucleoside triphosphate metabolic process|GO:0019752,carboxylic acid metabolic process|GO:0009167,purine ribonucleoside monophosphate metabolic process|GO:0006099,tricarboxylic acid cycle|GO:0009060,aerobic respiration|GO:0044281,small molecule metabolic process|GO:0009161,ribonucleoside monophosphate metabolic process|GO:0009…	GO:0098803,respiratory chain complex|GO:1990204,oxidoreductase complex|GO:0030312,external encapsulating structure|GO:0043229,intracellular organelle|GO:0071944,cell periphery|GO:0045281,succinate dehydrogenase complex|GO:0043227,membrane-bounded organelle|GO:0043226,organelle|GO:0005737,cytoplasm|GO:0031090,organelle membrane|GO:0098796,membrane protein complex|GO:0005618,cell wall|GO:0016020,me…	GO:0050897,cobalt ion binding|GO:0035639,purine ribonucleoside triphosphate binding|GO:0005488,binding|GO:0000104,succinate dehydrogenase activity|GO:1901363,heterocyclic compound binding|GO:1901265,nucleoside phosphate binding|GO:0001882,nucleoside binding|GO:0043168,anion binding|GO:0043169,cation binding|GO:0050660,flavin adenine dinucleotide binding|GO:0046914,transition metal ion binding|GO:…	osa01200,Carbon metabolism|osa00020,Citrate cycle (TCA cycle)|osa01110,Biosynthesis of secondary metabolites|osa00190,Oxidative phosphorylation|osa01100,Metabolic pathways	http://www.uniprot.org/uniprot/Q6ZDY8	FALSE
Q5UNP2	0.623294	-0.682014	79.12	1e-39	O65091	Os12g0114500	GO:0033036,macromolecule localization|GO:0006869,lipid transport|GO:0006810,transport|GO:0044765,single-organism transport|GO:1902578,single-organism localization|GO:0071702,organic substance transport|GO:0051234,establishment of localization|GO:0010876,lipid localization|GO:0051179,localization|GO:0044699,single-organism process		GO:0008289,lipid binding|GO:0005488,binding		http://www.uniprot.org/uniprot/O65091	FALSE
A0A287KB04	0.622623	-0.683568	77.11	0	Q0DHF6	PDC1	GO:0008152,metabolic process		GO:1901681,sulfur compound binding|GO:0043168,anion binding|GO:0043167,ion binding|GO:0000287,magnesium ion binding|GO:0043169,cation binding|GO:0097159,organic cyclic compound binding|GO:0016829,lyase activity|GO:0030976,thiamine pyrophosphate binding|GO:0016830,carbon-carbon lyase activity|GO:0016831,carboxy-lyase activity|GO:0019842,vitamin binding|GO:0004737,pyruvate decarboxylase activity|GO…	osa01110,Biosynthesis of secondary metabolites|osa00010,Glycolysis / Gluconeogenesis|osa01100,Metabolic pathways	http://www.uniprot.org/uniprot/Q0DHF6	FALSE
F2DGG4	0.621886	-0.685278			Q10S64	Os03g0133100					http://www.uniprot.org/uniprot/Q10S64	FALSE
M0XPC4	0.621538	-0.686086	82.42	5e-173	Q8GVR2	P0434A03.135	GO:0044238,primary metabolic process|GO:0019538,protein metabolic process|GO:0043170,macromolecule metabolic process|GO:0071704,organic substance metabolic process|GO:0008152,metabolic process|GO:0006508,proteolysis		GO:0016787,hydrolase activity|GO:0003824,catalytic activity|GO:0070011,peptidase activity, acting on L-amino acid peptides|GO:0008233,peptidase activity|GO:0008234,cysteine-type peptidase activity		http://www.uniprot.org/uniprot/Q8GVR2	FALSE
A0A287KD15	0.619281	-0.691333	74.83	6e-51	Q5VRY1	HSP18.0	GO:0009628,response to abiotic stimulus|GO:0050896,response to stimulus|GO:0006950,response to stress|GO:0009266,response to temperature stimulus|GO:0009408,response to heat	GO:0005737,cytoplasm|GO:0044464,cell part|GO:0005623,cell|GO:0005622,intracellular|GO:0044424,intracellular part		osa04141,Protein processing in endoplasmic reticulum	http://www.uniprot.org/uniprot/Q5VRY1	FALSE
A0A287RD67	0.619153	-0.691633	74.52	1e-148	Q6H4G3	SDH2-2	GO:0009141,nucleoside triphosphate metabolic process|GO:0009144,purine nucleoside triphosphate metabolic process|GO:0019752,carboxylic acid metabolic process|GO:0009167,purine ribonucleoside monophosphate metabolic process|GO:0006099,tricarboxylic acid cycle|GO:0009060,aerobic respiration|GO:0044281,small molecule metabolic process|GO:0009161,ribonucleoside monophosphate metabolic process|GO:0009…	GO:0044464,cell part|GO:1990204,oxidoreductase complex|GO:0043229,intracellular organelle|GO:0045281,succinate dehydrogenase complex|GO:0043227,membrane-bounded organelle|GO:0043226,organelle|GO:0005737,cytoplasm|GO:0031090,organelle membrane|GO:0005743,mitochondrial inner membrane|GO:0016020,membrane|GO:0098803,respiratory chain complex|GO:0044444,cytoplasmic part|GO:0005739,mitochondrion|GO:190…	GO:0005488,binding|GO:0043169,cation binding|GO:0051537,2 iron, 2 sulfur cluster binding|GO:0051538,3 iron, 4 sulfur cluster binding|GO:0051539,4 iron, 4 sulfur cluster binding|GO:0046872,metal ion binding|GO:0016627,oxidoreductase activity, acting on the CH-CH group of donors|GO:0016635,oxidoreductase activity, acting on the CH-CH group of donors, quinone or related compound as acceptor|GO:00431…	osa01200,Carbon metabolism|osa00020,Citrate cycle (TCA cycle)|osa01110,Biosynthesis of secondary metabolites|osa00190,Oxidative phosphorylation|osa01100,Metabolic pathways	http://www.uniprot.org/uniprot/Q6H4G3	FALSE
A0A287JU08	0.618294	-0.693635	63.97	8e-97	A3AQC6	Os04g0117800	GO:0008152,metabolic process		GO:0016879,ligase activity, forming carbon-nitrogen bonds|GO:0016874,ligase activity|GO:0016884,carbon-nitrogen ligase activity, with glutamine as amido-N-donor|GO:0003824,catalytic activity		http://www.uniprot.org/uniprot/A3AQC6	FALSE
A0A287SJY8	0.616922	-0.696839	78.69	0	Q852M1	Os03g0790900	GO:0006714,sesquiterpenoid metabolic process|GO:0019752,carboxylic acid metabolic process|GO:0044249,cellular biosynthetic process|GO:0044281,small molecule metabolic process|GO:0044283,small molecule biosynthetic process|GO:1902644,tertiary alcohol metabolic process|GO:1902645,tertiary alcohol biosynthetic process|GO:0072330,monocarboxylic acid biosynthetic process|GO:0044699,single-organism pro…		GO:0004031,aldehyde oxidase activity|GO:0005488,binding|GO:0000166,nucleotide binding|GO:1901363,heterocyclic compound binding|GO:1901265,nucleoside phosphate binding|GO:0016491,oxidoreductase activity|GO:0043168,anion binding|GO:0043169,cation binding|GO:0050660,flavin adenine dinucleotide binding|GO:0051540,metal cluster binding|GO:0046914,transition metal ion binding|GO:0016623,oxidoreductase …		http://www.uniprot.org/uniprot/Q852M1	FALSE
A0A287MV15	0.612903	-0.706269			Q9SXG0	OsIF1-2					http://www.uniprot.org/uniprot/Q9SXG0	FALSE
A0A287FYP3	0.609785	-0.713626	89.52	2e-65	Q0DI31	CC-1	GO:0008152,metabolic process|GO:0044710,single-organism metabolic process|GO:0044699,single-organism process|GO:0055114,oxidation-reduction process	GO:0031970,organelle envelope lumen|GO:0031974,membrane-enclosed lumen|GO:0031975,envelope|GO:0043229,intracellular organelle|GO:0043227,membrane-bounded organelle|GO:0043226,organelle|GO:0005737,cytoplasm|GO:0016020,membrane|GO:0005740,mitochondrial envelope|GO:0005739,mitochondrion|GO:0005758,mitochondrial intermembrane space|GO:0031967,organelle envelope|GO:0043231,intracellular membrane-bound…	GO:0043169,cation binding|GO:0020037,heme binding|GO:0046906,tetrapyrrole binding|GO:0097159,organic cyclic compound binding|GO:0043167,ion binding|GO:0005488,binding|GO:0046872,metal ion binding|GO:1901363,heterocyclic compound binding|GO:0009055,electron carrier activity	osa00920,Sulfur metabolism|osa01100,Metabolic pathways	http://www.uniprot.org/uniprot/Q0DI31	FALSE
F2EDQ0	0.605425	-0.72398	68.81	2e-133	Q6YTH5	P0020D05.26	GO:0008152,metabolic process		GO:0016787,hydrolase activity|GO:0003824,catalytic activity		http://www.uniprot.org/uniprot/Q6YTH5	FALSE
A0A287H3Z2	0.605204	-0.724507	80.03	0	Q0DEU8	Os06g0133800	GO:0008152,metabolic process		GO:0004802,transketolase activity|GO:0003824,catalytic activity|GO:0016740,transferase activity|GO:0016744,transferase activity, transferring aldehyde or ketonic groups	osa00030,Pentose phosphate pathway|osa01230,Biosynthesis of amino acids|osa00710,Carbon fixation in photosynthetic organisms|osa01200,Carbon metabolism|osa01110,Biosynthesis of secondary metabolites|osa01100,Metabolic pathways	http://www.uniprot.org/uniprot/Q0DEU8	FALSE
F2DDK8	0.604598	-0.725953	67.1	0	Q6ESV8	P0503B05.26	GO:0008152,metabolic process		GO:0016758,transferase activity, transferring hexosyl groups|GO:0016740,transferase activity|GO:0016757,transferase activity, transferring glycosyl groups|GO:0003824,catalytic activity		http://www.uniprot.org/uniprot/Q6ESV8	FALSE
F2EIW1	0.602412	-0.731177			Q0D3L5	Os07g0680300					http://www.uniprot.org/uniprot/Q0D3L5	FALSE
A0A287WCD6	0.597167	-0.743794	57.22	4e-70	Q9ASJ1	P0439B06.26	GO:0051252,regulation of RNA metabolic process|GO:0080090,regulation of primary metabolic process|GO:0019222,regulation of metabolic process|GO:2000242,negative regulation of reproductive process|GO:0031326,regulation of cellular biosynthetic process|GO:2000241,regulation of reproductive process|GO:0031323,regulation of cellular metabolic process|GO:0048581,negative regulation of post-embryonic d…		GO:0003712,transcription cofactor activity|GO:0000989,transcription factor activity, transcription factor binding|GO:0000988,transcription factor activity, protein binding		http://www.uniprot.org/uniprot/Q9ASJ1	FALSE
F2CR56	0.591395	-0.757805	93.03	0	Q69LW4	OSJNBa0057D11.22	GO:0019752,carboxylic acid metabolic process|GO:0006099,tricarboxylic acid cycle|GO:0009060,aerobic respiration|GO:0044281,small molecule metabolic process|GO:0006091,generation of precursor metabolites and energy|GO:0072350,tricarboxylic acid metabolic process|GO:0044699,single-organism process|GO:0044710,single-organism metabolic process|GO:0071704,organic substance metabolic process|GO:0045333…		GO:0016829,lyase activity|GO:0016830,carbon-carbon lyase activity|GO:0008964,phosphoenolpyruvate carboxylase activity|GO:0016831,carboxy-lyase activity|GO:0003824,catalytic activity|GO:0004611,phosphoenolpyruvate carboxykinase activity		http://www.uniprot.org/uniprot/Q69LW4	FALSE
A0A287JYC4	0.58987	-0.761531	85	0	Q9AQU4	GAD	GO:0043648,dicarboxylic acid metabolic process|GO:0044710,single-organism metabolic process|GO:0009987,cellular process|GO:1901564,organonitrogen compound metabolic process|GO:0006082,organic acid metabolic process|GO:0044238,primary metabolic process|GO:0044237,cellular metabolic process|GO:0006520,cellular amino acid metabolic process|GO:0019752,carboxylic acid metabolic process|GO:0071704,orga…		GO:0043168,anion binding|GO:0097159,organic cyclic compound binding|GO:0016829,lyase activity|GO:0016830,carbon-carbon lyase activity|GO:0016831,carboxy-lyase activity|GO:0004351,glutamate decarboxylase activity|GO:0003824,catalytic activity|GO:0048037,cofactor binding|GO:0030170,pyridoxal phosphate binding|GO:0043167,ion binding|GO:1901363,heterocyclic compound binding|GO:0005488,binding	osa00430,Taurine and hypotaurine metabolism|osa00650,Butanoate metabolism|osa01110,Biosynthesis of secondary metabolites|osa01100,Metabolic pathways|osa00250,Alanine, aspartate and glutamate metabolism|osa00410,beta-Alanine metabolism	http://www.uniprot.org/uniprot/Q9AQU4	FALSE
A0A287NZR5	0.586302	-0.770284	77.59	4e-22	Q0DS36	Os03g0336100		GO:0055044,symplast|GO:0030054,cell junction|GO:0005911,cell-cell junction|GO:0009506,plasmodesma	GO:0045735,nutrient reservoir activity		http://www.uniprot.org/uniprot/Q0DS36	FALSE
A0A287W4A7	0.58523	-0.772925			Q7XXQ8	P0479H10.4-1					http://www.uniprot.org/uniprot/Q7XXQ8	FALSE
A0A287IJH1	0.581546	-0.782036	80.59	4e-74	Q7XUW5	HSP23.2	GO:0006457,protein folding|GO:0009314,response to radiation|GO:0000302,response to reactive oxygen species|GO:0009416,response to light stimulus|GO:0042221,response to chemical|GO:0044267,cellular protein metabolic process|GO:0009644,response to high light intensity|GO:0044260,cellular macromolecule metabolic process|GO:0009642,response to light intensity|GO:0071704,organic substance metabolic pr…	GO:0005737,cytoplasm|GO:0005783,endoplasmic reticulum|GO:0044464,cell part|GO:0043229,intracellular organelle|GO:0005623,cell|GO:0005622,intracellular|GO:0044444,cytoplasmic part|GO:0012505,endomembrane system|GO:0044424,intracellular part|GO:0043227,membrane-bounded organelle|GO:0043226,organelle|GO:0043231,intracellular membrane-bounded organelle		osa04141,Protein processing in endoplasmic reticulum	http://www.uniprot.org/uniprot/Q7XUW5	FALSE
A0A287G6Y6	0.57865	-0.789236	78.73	0	Q65XG4	OJ1362_D02.3	GO:0006714,sesquiterpenoid metabolic process|GO:0019752,carboxylic acid metabolic process|GO:0044249,cellular biosynthetic process|GO:0044281,small molecule metabolic process|GO:0044283,small molecule biosynthetic process|GO:1902644,tertiary alcohol metabolic process|GO:1902645,tertiary alcohol biosynthetic process|GO:0072330,monocarboxylic acid biosynthetic process|GO:0044699,single-organism pro…				http://www.uniprot.org/uniprot/Q65XG4	FALSE
A0A287G9W2	0.576702	-0.794102	92.31	0	Q65X97	PFK	GO:0009185,ribonucleoside diphosphate metabolic process|GO:0006732,coenzyme metabolic process|GO:0009141,nucleoside triphosphate metabolic process|GO:0009144,purine nucleoside triphosphate metabolic process|GO:0019752,carboxylic acid metabolic process|GO:0044723,single-organism carbohydrate metabolic process|GO:0034641,cellular nitrogen compound metabolic process|GO:0006807,nitrogen compound meta…	GO:0005737,cytoplasm|GO:0044464,cell part|GO:0005623,cell|GO:0005622,intracellular|GO:0044424,intracellular part	GO:0019200,carbohydrate kinase activity|GO:0035639,purine ribonucleoside triphosphate binding|GO:0005488,binding|GO:0003872,6-phosphofructokinase activity|GO:0043167,ion binding|GO:1901363,heterocyclic compound binding|GO:1901265,nucleoside phosphate binding|GO:0001882,nucleoside binding|GO:0043168,anion binding|GO:0043169,cation binding|GO:0008443,phosphofructokinase activity|GO:0000166,nucleoti…	osa00030,Pentose phosphate pathway|osa03018,RNA degradation|osa01230,Biosynthesis of amino acids|osa00010,Glycolysis / Gluconeogenesis|osa01200,Carbon metabolism|osa00052,Galactose metabolism|osa00051,Fructose and mannose metabolism|osa01110,Biosynthesis of secondary metabolites|osa01100,Metabolic pathways	http://www.uniprot.org/uniprot/Q65X97	FALSE
F2CSZ1	0.571713	-0.806637			Q6ETQ8	P0613F08.20					http://www.uniprot.org/uniprot/Q6ETQ8	FALSE
A0A287V3D4	0.570588	-0.809478	53.07	3e-114	Q0DE51	Os06g0176800	GO:0008152,metabolic process|GO:0044710,single-organism metabolic process|GO:0044699,single-organism process|GO:0055114,oxidation-reduction process		GO:0043169,cation binding|GO:0051213,dioxygenase activity|GO:0016706,oxidoreductase activity, acting on paired donors, with incorporation or reduction of molecular oxygen, 2-oxoglutarate as one donor, and incorporation of one atom each of oxygen into both donors|GO:0016705,oxidoreductase activity, acting on paired donors, with incorporation or reduction of molecular oxygen|GO:0043167,ion binding|…		http://www.uniprot.org/uniprot/Q0DE51	FALSE
F2EBF9	0.568905	-0.813741			Q94J20	P0481E12.35					http://www.uniprot.org/uniprot/Q94J20	FALSE
M0WAL0	0.564827	-0.824118	71.76	7e-61	Q5JNJ5	ENODL1		GO:0043229,intracellular organelle|GO:0043227,membrane-bounded organelle|GO:0043226,organelle|GO:0031224,intrinsic component of membrane|GO:0031225,anchored component of membrane|GO:0005737,cytoplasm|GO:0031982,vesicle|GO:0016023,cytoplasmic, membrane-bounded vesicle|GO:0031410,cytoplasmic vesicle|GO:0098805,whole membrane|GO:0016020,membrane|GO:0031988,membrane-bounded vesicle|GO:0044433,cytopla…	GO:0009055,electron carrier activity		http://www.uniprot.org/uniprot/Q5JNJ5	FALSE
A0A287ESJ7	0.562513	-0.830041	77.52	5e-168	Q75KH3	Os05g0140800	GO:0008152,metabolic process|GO:0044710,single-organism metabolic process|GO:0044699,single-organism process|GO:0055114,oxidation-reduction process		GO:0003824,catalytic activity|GO:0016491,oxidoreductase activity		http://www.uniprot.org/uniprot/Q75KH3	FALSE
M0Y565	0.561149	-0.833543	71.01	2e-18	Q7XLZ7	OSJNBa0086O06.12	GO:0032502,developmental process|GO:0032501,multicellular organismal process|GO:0044707,single-multicellular organism process|GO:0048856,anatomical structure development|GO:0044767,single-organism developmental process|GO:0009790,embryo development|GO:0007275,multicellular organism development|GO:0044699,single-organism process				http://www.uniprot.org/uniprot/Q7XLZ7	FALSE
A0A287QXL1	0.559808	-0.836997			Q2RAK8	Os11g0147800					http://www.uniprot.org/uniprot/Q2RAK8	FALSE
F2D005	0.557013	-0.844217	74.55	3e-167	Q10QP0	Os03g0189400	GO:0008152,metabolic process|GO:0044710,single-organism metabolic process|GO:0044699,single-organism process|GO:0055114,oxidation-reduction process		GO:0005488,binding|GO:0043169,cation binding|GO:0046914,transition metal ion binding|GO:0043167,ion binding|GO:0003824,catalytic activity|GO:0008270,zinc ion binding|GO:0046872,metal ion binding|GO:0016491,oxidoreductase activity	osa00010,Glycolysis / Gluconeogenesis|osa01200,Carbon metabolism|osa01110,Biosynthesis of secondary metabolites|osa01100,Metabolic pathways|osa00350,Tyrosine metabolism|osa00071,Fatty acid degradation	http://www.uniprot.org/uniprot/Q10QP0	FALSE
M0WI75	0.552603	-0.855684	80.79	1e-89	Q9AWZ5	P0492F05.18	GO:1901700,response to oxygen-containing compound|GO:0009628,response to abiotic stimulus|GO:0050896,response to stimulus|GO:0006950,response to stress|GO:0001101,response to acid chemical|GO:0009414,response to water deprivation|GO:0009415,response to water|GO:0009269,response to desiccation|GO:0042221,response to chemical|GO:0010035,response to inorganic substance				http://www.uniprot.org/uniprot/Q9AWZ5	FALSE
A0A287FC77	0.552	-0.85726	87.92	6e-148	Q9FWV6	TIP3-1	GO:0006810,transport|GO:0051179,localization|GO:0051234,establishment of localization	GO:0043229,intracellular organelle|GO:0043227,membrane-bounded organelle|GO:0043226,organelle|GO:0031224,intrinsic component of membrane|GO:0005737,cytoplasm|GO:0031090,organelle membrane|GO:0005773,vacuole|GO:0016021,integral component of membrane|GO:0016020,membrane|GO:0005774,vacuolar membrane|GO:0044437,vacuolar part|GO:0098588,bounding membrane of organelle|GO:0043231,intracellular membrane-…	GO:0005215,transporter activity		http://www.uniprot.org/uniprot/Q9FWV6	FALSE
A0A287P8T1	0.549666	-0.863373	25	0.3	Q5VMX8	P0702F05.22	GO:0008152,metabolic process		GO:0003824,catalytic activity|GO:0016829,lyase activity		http://www.uniprot.org/uniprot/Q5VMX8	FALSE
F2CYX9	0.548773	-0.86572	88.84	0	Q6EUD7	OJ1134_F06.2-1	GO:0019752,carboxylic acid metabolic process|GO:0006099,tricarboxylic acid cycle|GO:0009060,aerobic respiration|GO:0044281,small molecule metabolic process|GO:0006091,generation of precursor metabolites and energy|GO:0072350,tricarboxylic acid metabolic process|GO:0044699,single-organism process|GO:0044710,single-organism metabolic process|GO:0071704,organic substance metabolic process|GO:0045333…		GO:0016829,lyase activity|GO:0016830,carbon-carbon lyase activity|GO:0008964,phosphoenolpyruvate carboxylase activity|GO:0016831,carboxy-lyase activity|GO:0003824,catalytic activity|GO:0004611,phosphoenolpyruvate carboxykinase activity	osa00710,Carbon fixation in photosynthetic organisms|osa01200,Carbon metabolism|osa00620,Pyruvate metabolism|osa01100,Metabolic pathways	http://www.uniprot.org/uniprot/Q6EUD7	FALSE
F2CSZ7	0.547259	-0.869704			Q6Z2X0	OJ1679_B08.21					http://www.uniprot.org/uniprot/Q6Z2X0	FALSE
M0X1N3	0.545237	-0.875044	88.92	0	Q43007	PLD1	GO:0006650,glycerophospholipid metabolic process|GO:0034641,cellular nitrogen compound metabolic process|GO:0006807,nitrogen compound metabolic process|GO:0044281,small molecule metabolic process|GO:0046486,glycerolipid metabolic process|GO:0044699,single-organism process|GO:0044712,single-organism catabolic process|GO:0044710,single-organism metabolic process|GO:0097164,ammonium ion metabolic pr…	GO:0016020,membrane	GO:0016787,hydrolase activity|GO:0008081,phosphoric diester hydrolase activity|GO:0043169,cation binding|GO:0016788,hydrolase activity, acting on ester bonds|GO:0043167,ion binding|GO:0042578,phosphoric ester hydrolase activity|GO:0003824,catalytic activity|GO:0070290,N-acylphosphatidylethanolamine-specific phospholipase D activity|GO:0005509,calcium ion binding|GO:0004630,phospholipase D activit…	osa04144,Endocytosis|osa00564,Glycerophospholipid metabolism|osa00565,Ether lipid metabolism|osa01110,Biosynthesis of secondary metabolites|osa01100,Metabolic pathways	http://www.uniprot.org/uniprot/Q43007	FALSE
A0A287TST0	0.544529	-0.876919	91.65	0	B9F3B6	ALDH5F1	GO:0009628,response to abiotic stimulus|GO:0009065,glutamine family amino acid catabolic process|GO:0043933,macromolecular complex subunit organization|GO:0009314,response to radiation|GO:0009266,response to temperature stimulus|GO:0009450,gamma-aminobutyric acid catabolic process|GO:0009063,cellular amino acid catabolic process|GO:0006807,nitrogen compound metabolic process|GO:0009416,response t…	GO:0031974,membrane-enclosed lumen|GO:0043229,intracellular organelle|GO:0043227,membrane-bounded organelle|GO:0043226,organelle|GO:0005737,cytoplasm|GO:0009536,plastid|GO:0009532,plastid stroma|GO:0009570,chloroplast stroma|GO:0005739,mitochondrion|GO:0044435,plastid part|GO:0044434,chloroplast part|GO:0005759,mitochondrial matrix|GO:0009507,chloroplast|GO:0043231,intracellular membrane-bounded …	GO:0005488,binding|GO:0043169,cation binding|GO:0005507,copper ion binding|GO:0046914,transition metal ion binding|GO:0046872,metal ion binding|GO:0051287,NAD binding|GO:0043167,ion binding|GO:0016620,oxidoreductase activity, acting on the aldehyde or oxo group of donors, NAD or NADP as acceptor|GO:0036094,small molecule binding|GO:0000166,nucleotide binding|GO:0050662,coenzyme binding|GO:0003824…	osa00650,Butanoate metabolism|osa00250,Alanine, aspartate and glutamate metabolism|osa01100,Metabolic pathways	http://www.uniprot.org/uniprot/B9F3B6	FALSE
F2DJC5	0.543506	-0.879632			Q0DFU5	Os05g0569500					http://www.uniprot.org/uniprot/Q0DFU5	FALSE
F2E8X4	0.542523	-0.882243	63.92	6e-22	Q42980	OLE16		GO:0016020,membrane|GO:0043232,intracellular non-membrane-bounded organelle|GO:0016021,integral component of membrane|GO:0005811,lipid particle|GO:0044464,cell part|GO:0005623,cell|GO:0005622,intracellular|GO:0043229,intracellular organelle|GO:0043228,non-membrane-bounded organelle|GO:0012511,monolayer-surrounded lipid storage body|GO:0044424,intracellular part|GO:0044425,membrane part|GO:0043226…			http://www.uniprot.org/uniprot/Q42980	FALSE
F2CQF4	0.542255	-0.882957	44.03	0	Q5Z6D3	P0427E01.36	GO:0044710,single-organism metabolic process|GO:1901564,organonitrogen compound metabolic process|GO:0009308,amine metabolic process|GO:0071704,organic substance metabolic process|GO:0006807,nitrogen compound metabolic process|GO:0055114,oxidation-reduction process|GO:0008152,metabolic process|GO:0044699,single-organism process		GO:0043169,cation binding|GO:0046872,metal ion binding|GO:0046914,transition metal ion binding|GO:0016638,oxidoreductase activity, acting on the CH-NH2 group of donors|GO:0043167,ion binding|GO:0016641,oxidoreductase activity, acting on the CH-NH2 group of donors, oxygen as acceptor|GO:0008131,primary amine oxidase activity|GO:0003824,catalytic activity|GO:0048037,cofactor binding|GO:0005488,bind…	osa00360,Phenylalanine metabolism|osa00950,Isoquinoline alkaloid biosynthesis|osa00260,Glycine, serine and threonine metabolism|osa01110,Biosynthesis of secondary metabolites|osa01100,Metabolic pathways|osa00350,Tyrosine metabolism|osa00410,beta-Alanine metabolism|osa00960,Tropane, piperidine and pyridine alkaloid biosynthesis	http://www.uniprot.org/uniprot/Q5Z6D3	FALSE
A0A287P6H5	0.54173	-0.884355	90.92	0	Q10MW3	PDC2	GO:0008152,metabolic process		GO:1901681,sulfur compound binding|GO:0043168,anion binding|GO:0043167,ion binding|GO:0000287,magnesium ion binding|GO:0043169,cation binding|GO:0097159,organic cyclic compound binding|GO:0016829,lyase activity|GO:0030976,thiamine pyrophosphate binding|GO:0016830,carbon-carbon lyase activity|GO:0016831,carboxy-lyase activity|GO:0019842,vitamin binding|GO:0004737,pyruvate decarboxylase activity|GO…	osa01110,Biosynthesis of secondary metabolites|osa00010,Glycolysis / Gluconeogenesis|osa01100,Metabolic pathways	http://www.uniprot.org/uniprot/Q10MW3	FALSE
M0XUU4	0.540319	-0.888116	56.87	3e-118	Q852L2	OSJNBb0060J21.10			GO:0045735,nutrient reservoir activity		http://www.uniprot.org/uniprot/Q852L2	FALSE
A0A287P0D5	0.5388	-0.892177	88.43	0	Q0DS66	Os03g0330200	GO:0044712,single-organism catabolic process|GO:0019320,hexose catabolic process|GO:0044710,single-organism metabolic process|GO:0005975,carbohydrate metabolic process|GO:0044238,primary metabolic process|GO:0046365,monosaccharide catabolic process|GO:0005996,monosaccharide metabolic process|GO:0019318,hexose metabolic process|GO:1901575,organic substance catabolic process|GO:0016052,carbohydrate…	GO:0005737,cytoplasm|GO:0044464,cell part|GO:0005623,cell|GO:0005622,intracellular|GO:0044424,intracellular part	GO:0043169,cation binding|GO:0016853,isomerase activity|GO:0046914,transition metal ion binding|GO:0030145,manganese ion binding|GO:0043167,ion binding|GO:0003824,catalytic activity|GO:0005488,binding|GO:0016868,intramolecular transferase activity, phosphotransferases|GO:0016866,intramolecular transferase activity|GO:0004619,phosphoglycerate mutase activity|GO:0046872,metal ion binding	osa01230,Biosynthesis of amino acids|osa00010,Glycolysis / Gluconeogenesis|osa01200,Carbon metabolism|osa01110,Biosynthesis of secondary metabolites|osa01100,Metabolic pathways|osa00260,Glycine, serine and threonine metabolism	http://www.uniprot.org/uniprot/Q0DS66	FALSE
M0XTM6	0.537937	-0.894491	54.83	1e-92	Q0INF6	Os12g0464400	GO:0008152,metabolic process|GO:0044710,single-organism metabolic process|GO:0044699,single-organism process|GO:0055114,oxidation-reduction process		GO:0003824,catalytic activity|GO:0016491,oxidoreductase activity		http://www.uniprot.org/uniprot/Q0INF6	FALSE
F2DI46	0.533192	-0.907272	81.54	9e-72	C7JA48	Os12g0478100	GO:0009628,response to abiotic stimulus|GO:0050896,response to stimulus|GO:0010286,heat acclimation|GO:0006950,response to stress|GO:0009266,response to temperature stimulus|GO:0009408,response to heat				http://www.uniprot.org/uniprot/C7JA48	FALSE
A0A287V806	0.532754	-0.908459	30.56	4.6	Q2R223	Os11g0582400	GO:0006952,defense response|GO:0009607,response to biotic stimulus|GO:0009605,response to external stimulus|GO:0043207,response to external biotic stimulus|GO:0009620,response to fungus|GO:0050896,response to stimulus|GO:0050832,defense response to fungus|GO:0006950,response to stress|GO:0098542,defense response to other organism|GO:0051707,response to other organism|GO:0051704,multi-organism pro…				http://www.uniprot.org/uniprot/Q2R223	FALSE
A0A287K666	0.52809	-0.921145			Q10M12	Os03g0327600					http://www.uniprot.org/uniprot/Q10M12	FALSE
A0A287PP23	0.528064	-0.921214			Q8S7U3	OSJNBa0091P11.33					http://www.uniprot.org/uniprot/Q8S7U3	FALSE
A0A287MXS1	0.527003	-0.924118	61.76	4e-06	Q75GX9	OSJNBa0034D21.12			GO:0045735,nutrient reservoir activity		http://www.uniprot.org/uniprot/Q75GX9	FALSE
A0A287EIM7	0.523239	-0.934458				A0A287EIM7						FALSE
F2DJA3	0.519231	-0.945552			Q8H469	P0470D12.125					http://www.uniprot.org/uniprot/Q8H469	FALSE
A0A287V7L8	0.507475	-0.978591	85.33	0	Q6K6Z5	P0474F11.34-1	GO:0044248,cellular catabolic process|GO:0043632,modification-dependent macromolecule catabolic process|GO:0044267,cellular protein metabolic process|GO:1901575,organic substance catabolic process|GO:0044265,cellular macromolecule catabolic process|GO:0044260,cellular macromolecule metabolic process|GO:0071704,organic substance metabolic process|GO:0006508,proteolysis|GO:0044238,primary metabolic…	GO:0044464,cell part|GO:0005623,cell|GO:0005622,intracellular	GO:0016787,hydrolase activity|GO:0019783,ubiquitin-like protein-specific protease activity|GO:0003824,catalytic activity|GO:0008242,omega peptidase activity|GO:0008234,cysteine-type peptidase activity|GO:0008238,exopeptidase activity|GO:0036459,thiol-dependent ubiquitinyl hydrolase activity|GO:0070011,peptidase activity, acting on L-amino acid peptides|GO:0008233,peptidase activity|GO:0004843,thi…		http://www.uniprot.org/uniprot/Q6K6Z5	FALSE
A0A287MJV1	0.501984	-0.994288			Q84Q47	P0456B03.121-1					http://www.uniprot.org/uniprot/Q84Q47	FALSE
Q0GA59	0.501849	-0.994676	76.19	0.017	Q53JR9	Os11g0451700	GO:1901700,response to oxygen-containing compound|GO:0009628,response to abiotic stimulus|GO:0050896,response to stimulus|GO:0006950,response to stress|GO:0001101,response to acid chemical|GO:0009415,response to water|GO:0042221,response to chemical|GO:0010035,response to inorganic substance				http://www.uniprot.org/uniprot/Q53JR9	FALSE
A0A287PK81	0.498782	-1.00352	75.26	6e-40	Q0DUA3	Os03g0197300			GO:0045735,nutrient reservoir activity		http://www.uniprot.org/uniprot/Q0DUA3	FALSE
F2E8R9	0.496736	-1.00945	76.39	3e-166	Q0JDN0	Os04g0390800	GO:0008152,metabolic process|GO:0044710,single-organism metabolic process|GO:0044699,single-organism process|GO:0055114,oxidation-reduction process		GO:0003824,catalytic activity|GO:0016491,oxidoreductase activity		http://www.uniprot.org/uniprot/Q0JDN0	FALSE
F2CWL7	0.494276	-1.01661	89.42	2e-20	Q10EK7	OLE18		GO:0016020,membrane|GO:0043232,intracellular non-membrane-bounded organelle|GO:0016021,integral component of membrane|GO:0005811,lipid particle|GO:0044464,cell part|GO:0005623,cell|GO:0005622,intracellular|GO:0043229,intracellular organelle|GO:0043228,non-membrane-bounded organelle|GO:0012511,monolayer-surrounded lipid storage body|GO:0044424,intracellular part|GO:0044425,membrane part|GO:0043226…			http://www.uniprot.org/uniprot/Q10EK7	FALSE
F2EFD2	0.488749	-1.03283	73.33	8.3	Q0DC80	Os06g0473800		GO:0016020,membrane|GO:0043232,intracellular non-membrane-bounded organelle|GO:0016021,integral component of membrane|GO:0005811,lipid particle|GO:0044464,cell part|GO:0005623,cell|GO:0005622,intracellular|GO:0043229,intracellular organelle|GO:0043228,non-membrane-bounded organelle|GO:0012511,monolayer-surrounded lipid storage body|GO:0044424,intracellular part|GO:0044425,membrane part|GO:0043226…			http://www.uniprot.org/uniprot/Q0DC80	FALSE
A0A287VKA5	0.487009	-1.03798	95.07	0	Q5VNT9	P0001H02.35	GO:0009185,ribonucleoside diphosphate metabolic process|GO:0006732,coenzyme metabolic process|GO:0009141,nucleoside triphosphate metabolic process|GO:0009144,purine nucleoside triphosphate metabolic process|GO:0019752,carboxylic acid metabolic process|GO:0044723,single-organism carbohydrate metabolic process|GO:0034641,cellular nitrogen compound metabolic process|GO:0006807,nitrogen compound meta…	GO:0000015,phosphopyruvate hydratase complex|GO:0043234,protein complex|GO:0032991,macromolecular complex|GO:1902494,catalytic complex|GO:0005829,cytosol|GO:0044464,cell part|GO:0005623,cell|GO:0005737,cytoplasm|GO:0044444,cytoplasmic part|GO:0044445,cytosolic part|GO:0044424,intracellular part|GO:0005622,intracellular	GO:0043169,cation binding|GO:0043167,ion binding|GO:0016835,carbon-oxygen lyase activity|GO:0016836,hydro-lyase activity|GO:0000287,magnesium ion binding|GO:0004634,phosphopyruvate hydratase activity|GO:0003824,catalytic activity|GO:0005488,binding|GO:0046872,metal ion binding|GO:0016829,lyase activity	osa03018,RNA degradation|osa01230,Biosynthesis of amino acids|osa00010,Glycolysis / Gluconeogenesis|osa01200,Carbon metabolism|osa01110,Biosynthesis of secondary metabolites|osa01100,Metabolic pathways	http://www.uniprot.org/uniprot/Q5VNT9	FALSE
F2EL01	0.486573	-1.03927			Q0ILS0	Os12g0626500					http://www.uniprot.org/uniprot/Q0ILS0	FALSE
A0A287HGF8	0.481753	-1.05363	87.15	5e-113	P0C5C9	Os07g0638300	GO:0008152,metabolic process|GO:0044710,single-organism metabolic process|GO:0044699,single-organism process|GO:0055114,oxidation-reduction process	GO:0043231,intracellular membrane-bounded organelle|GO:0005634,nucleus|GO:0044464,cell part|GO:0005623,cell|GO:0005622,intracellular|GO:0043229,intracellular organelle|GO:0044424,intracellular part|GO:0043227,membrane-bounded organelle|GO:0043226,organelle	GO:0016209,antioxidant activity|GO:0051920,peroxiredoxin activity|GO:0003824,catalytic activity|GO:0016684,oxidoreductase activity, acting on peroxide as acceptor|GO:0004601,peroxidase activity|GO:0016491,oxidoreductase activity	osa01110,Biosynthesis of secondary metabolites|osa00940,Phenylpropanoid biosynthesis|osa01100,Metabolic pathways	http://www.uniprot.org/uniprot/P0C5C9	FALSE
M0XH58	0.48033	-1.0579	55.42	3e-113	C7J006	Os03g0663800			GO:0045735,nutrient reservoir activity		http://www.uniprot.org/uniprot/C7J006	FALSE
A0A287MFU2	0.479572	-1.06018	70.55	1e-108	Q942W0	P0506E04.14	GO:0008152,metabolic process|GO:0044710,single-organism metabolic process|GO:0044699,single-organism process|GO:0055114,oxidation-reduction process		GO:0003824,catalytic activity|GO:0016491,oxidoreductase activity		http://www.uniprot.org/uniprot/Q942W0	FALSE
A0A287KCB3	0.476976	-1.06801	94.72	0	P43279	ME6	GO:0043648,dicarboxylic acid metabolic process|GO:0044710,single-organism metabolic process|GO:0006082,organic acid metabolic process|GO:0044699,single-organism process|GO:0009987,cellular process|GO:0019752,carboxylic acid metabolic process|GO:0071704,organic substance metabolic process|GO:0044763,single-organism cellular process|GO:0044281,small molecule metabolic process|GO:0008152,metabolic p…	GO:0005737,cytoplasm|GO:0009536,plastid|GO:0043231,intracellular membrane-bounded organelle|GO:0044464,cell part|GO:0044444,cytoplasmic part|GO:0005623,cell|GO:0005622,intracellular|GO:0043229,intracellular organelle|GO:0044424,intracellular part|GO:0043227,membrane-bounded organelle|GO:0043226,organelle|GO:0009507,chloroplast	GO:0051287,NAD binding|GO:0008948,oxaloacetate decarboxylase activity|GO:0005488,binding|GO:0000166,nucleotide binding|GO:1901363,heterocyclic compound binding|GO:1901265,nucleoside phosphate binding|GO:0016491,oxidoreductase activity|GO:0043169,cation binding|GO:0016829,lyase activity|GO:0043167,ion binding|GO:0046872,metal ion binding|GO:0050662,coenzyme binding|GO:0036094,small molecule bindin…	osa00710,Carbon fixation in photosynthetic organisms|osa01200,Carbon metabolism|osa00620,Pyruvate metabolism|osa01100,Metabolic pathways	http://www.uniprot.org/uniprot/P43279	FALSE
F2E9C4	0.468982	-1.0924			Q5NBN5	P0038F12.21					http://www.uniprot.org/uniprot/Q5NBN5	FALSE
F2E8A9	0.461783	-1.11471	71.74	5e-165	Q0JFT0	Os01g0963200	GO:0044710,single-organism metabolic process|GO:0050896,response to stimulus|GO:0006950,response to stress|GO:0055114,oxidation-reduction process|GO:0008152,metabolic process|GO:0006979,response to oxidative stress|GO:0044699,single-organism process	GO:0005576,extracellular region	GO:0043169,cation binding|GO:0046872,metal ion binding|GO:0020037,heme binding|GO:0046906,tetrapyrrole binding|GO:0097159,organic cyclic compound binding|GO:0016209,antioxidant activity|GO:0043167,ion binding|GO:1901363,heterocyclic compound binding|GO:0003824,catalytic activity|GO:0005488,binding|GO:0016684,oxidoreductase activity, acting on peroxide as acceptor|GO:0004601,peroxidase activity|GO…	osa01110,Biosynthesis of secondary metabolites|osa00940,Phenylpropanoid biosynthesis|osa01100,Metabolic pathways	http://www.uniprot.org/uniprot/Q0JFT0	FALSE
A0A287P198	0.447159	-1.16114	66.27	7e-118	A3AHG5	LEA1	GO:0009628,response to abiotic stimulus|GO:0050896,response to stimulus|GO:0050826,response to freezing|GO:0006950,response to stress|GO:0009266,response to temperature stimulus|GO:0009409,response to cold	GO:0043231,intracellular membrane-bounded organelle|GO:0005634,nucleus|GO:0044464,cell part|GO:0005623,cell|GO:0005622,intracellular|GO:0043229,intracellular organelle|GO:0044424,intracellular part|GO:0043227,membrane-bounded organelle|GO:0043226,organelle			http://www.uniprot.org/uniprot/A3AHG5	FALSE
F2DNE8	0.435878	-1.198			Q5Z9Y8	P0459H02.1					http://www.uniprot.org/uniprot/Q5Z9Y8	FALSE
A0A287FGI8	0.432262	-1.21002	87.06	2e-44	Q0DWN8	Os02g0805000	GO:0033036,macromolecule localization|GO:0034613,cellular protein localization|GO:0016192,vesicle-mediated transport|GO:0046907,intracellular transport|GO:0070727,cellular macromolecule localization|GO:0006886,intracellular protein transport|GO:0006810,transport|GO:0045184,establishment of protein localization|GO:0008104,protein localization|GO:0071702,organic substance transport|GO:0015031,prote…	GO:0043234,protein complex|GO:0005794,Golgi apparatus|GO:0032991,macromolecular complex|GO:0043231,intracellular membrane-bounded organelle|GO:0016020,membrane|GO:0044464,cell part|GO:0044444,cytoplasmic part|GO:0005623,cell|GO:0005737,cytoplasm|GO:0098796,membrane protein complex|GO:0043229,intracellular organelle|GO:0030117,membrane coat|GO:0012505,endomembrane system|GO:0044424,intracellular p…	GO:0008565,protein transporter activity|GO:0005215,transporter activity|GO:0022892,substrate-specific transporter activity		http://www.uniprot.org/uniprot/Q0DWN8	FALSE
A0A287S8C5	0.431487	-1.21261	73.08	0.005	Q2R4Z5	RAB16B	GO:1901700,response to oxygen-containing compound|GO:0009628,response to abiotic stimulus|GO:0050896,response to stimulus|GO:0006950,response to stress|GO:0001101,response to acid chemical|GO:0009415,response to water|GO:0042221,response to chemical|GO:0010035,response to inorganic substance				http://www.uniprot.org/uniprot/Q2R4Z5	FALSE
F2D3S4	0.428761	-1.22176			Q337E2	Os10g0505900					http://www.uniprot.org/uniprot/Q337E2	FALSE
A0A287IBZ2	0.427834	-1.22488	37.78	1e-11	Q94LU1	OSJNBa0082M15.6		GO:0005737,cytoplasm|GO:0043231,intracellular membrane-bounded organelle|GO:0005773,vacuole|GO:0016020,membrane|GO:0044464,cell part|GO:0044444,cytoplasmic part|GO:0005623,cell|GO:0005622,intracellular|GO:0043229,intracellular organelle|GO:0071944,cell periphery|GO:0005886,plasma membrane|GO:0044424,intracellular part|GO:0043227,membrane-bounded organelle|GO:0043226,organelle			http://www.uniprot.org/uniprot/Q94LU1	FALSE
A3RHE5	0.426924	-1.22795	72.73	3.3	Q2R4Z7	RAB16C	GO:1901700,response to oxygen-containing compound|GO:0009628,response to abiotic stimulus|GO:0050896,response to stimulus|GO:0006950,response to stress|GO:0001101,response to acid chemical|GO:0009415,response to water|GO:0042221,response to chemical|GO:0010035,response to inorganic substance				http://www.uniprot.org/uniprot/Q2R4Z7	FALSE
A0A287N4U5	0.421852	-1.24519			Q75GU1	OJ1499_D04.17					http://www.uniprot.org/uniprot/Q75GU1	FALSE
A0A287G497	0.416805	-1.26256	89.06	0	Q65WW3	P0486C01.12	GO:0008152,metabolic process|GO:0044710,single-organism metabolic process|GO:0044699,single-organism process|GO:0055114,oxidation-reduction process		GO:0003824,catalytic activity|GO:0016491,oxidoreductase activity		http://www.uniprot.org/uniprot/Q65WW3	FALSE
M0VJA1	0.406716	-1.29791	40	0.29	Q655T6	P0686E06.7-1	GO:0006546,glycine catabolic process|GO:0019752,carboxylic acid metabolic process|GO:0044248,cellular catabolic process|GO:0006807,nitrogen compound metabolic process|GO:0044281,small molecule metabolic process|GO:0044282,small molecule catabolic process|GO:0009069,serine family amino acid metabolic process|GO:0044699,single-organism process|GO:0044712,single-organism catabolic process|GO:0044710…	GO:0043234,protein complex|GO:0005737,cytoplasm|GO:0005960,glycine cleavage complex|GO:0032991,macromolecular complex|GO:1902494,catalytic complex|GO:0044464,cell part|GO:0005623,cell|GO:1990204,oxidoreductase complex|GO:0044444,cytoplasmic part|GO:0044424,intracellular part|GO:0005622,intracellular		osa00630,Glyoxylate and dicarboxylate metabolism|osa01110,Biosynthesis of secondary metabolites|osa00260,Glycine, serine and threonine metabolism|osa01100,Metabolic pathways	http://www.uniprot.org/uniprot/Q655T6	FALSE
A0A287IHT9	0.405164	-1.30342			C7J0Z6	Os04g0434400					http://www.uniprot.org/uniprot/C7J0Z6	FALSE
A0A287GI21	0.401343	-1.31709			Q6KA29	OJ1113_G05.23					http://www.uniprot.org/uniprot/Q6KA29	FALSE
F2EKR2	0.390867	-1.35525	80.95	6e-145	C7J0T2	Os04g0510900				osa00073,Cutin, suberine and wax biosynthesis	http://www.uniprot.org/uniprot/C7J0T2	FALSE
A0A287SXV9	0.3859	-1.3737	76.83	4e-161	Q75LE3	OSJNBa0032G11.2	GO:0071704,organic substance metabolic process|GO:0044238,primary metabolic process|GO:0044710,single-organism metabolic process|GO:0044711,single-organism biosynthetic process|GO:0006629,lipid metabolic process|GO:1901576,organic substance biosynthetic process|GO:0006721,terpenoid metabolic process|GO:0006720,isoprenoid metabolic process|GO:0009987,cellular process|GO:0009058,biosynthetic proces…		GO:0003824,catalytic activity|GO:0016491,oxidoreductase activity		http://www.uniprot.org/uniprot/Q75LE3	FALSE
A0A287SBU9	0.38024	-1.39502			Q0DNL6	Os03g0747400					http://www.uniprot.org/uniprot/Q0DNL6	FALSE
F2ELT5	0.379286	-1.39864	88.55	0	Q5JKW5	P0439E07.33	GO:0043648,dicarboxylic acid metabolic process|GO:0044710,single-organism metabolic process|GO:0006082,organic acid metabolic process|GO:0044699,single-organism process|GO:0009987,cellular process|GO:0019752,carboxylic acid metabolic process|GO:0071704,organic substance metabolic process|GO:0044763,single-organism cellular process|GO:0044281,small molecule metabolic process|GO:0008152,metabolic p…		GO:0043169,cation binding|GO:0016614,oxidoreductase activity, acting on CH-OH group of donors|GO:0016615,malate dehydrogenase activity|GO:0016616,oxidoreductase activity, acting on the CH-OH group of donors, NAD or NADP as acceptor|GO:0043167,ion binding|GO:0051287,NAD binding|GO:0004471,malate dehydrogenase (decarboxylating) (NAD+) activity|GO:0004470,malic enzyme activity|GO:0036094,small molec…	osa00710,Carbon fixation in photosynthetic organisms|osa01200,Carbon metabolism|osa00620,Pyruvate metabolism|osa01100,Metabolic pathways	http://www.uniprot.org/uniprot/Q5JKW5	FALSE
F2CT65	0.35718	-1.48528			Q0JKR6	Os01g0654400					http://www.uniprot.org/uniprot/Q0JKR6	FALSE
A0A287RJK1	0.311844	-1.6811	97.06	0	P0C512	rbcL	GO:0044249,cellular biosynthetic process|GO:0015977,carbon fixation|GO:0015979,photosynthesis|GO:0044699,single-organism process|GO:1901576,organic substance biosynthetic process|GO:0044710,single-organism metabolic process|GO:0044711,single-organism biosynthetic process|GO:0019685,photosynthesis, dark reaction|GO:0071704,organic substance metabolic process|GO:0019253,reductive pentose-phosphate …	GO:0005737,cytoplasm|GO:0009536,plastid|GO:0043231,intracellular membrane-bounded organelle|GO:0044464,cell part|GO:0044444,cytoplasmic part|GO:0005623,cell|GO:0005622,intracellular|GO:0043229,intracellular organelle|GO:0044424,intracellular part|GO:0043227,membrane-bounded organelle|GO:0043226,organelle|GO:0009507,chloroplast	GO:0043169,cation binding|GO:0004497,monooxygenase activity|GO:0016984,ribulose-bisphosphate carboxylase activity|GO:0016829,lyase activity|GO:0000287,magnesium ion binding|GO:0016830,carbon-carbon lyase activity|GO:0016831,carboxy-lyase activity|GO:0043167,ion binding|GO:0003824,catalytic activity|GO:0005488,binding|GO:0046872,metal ion binding|GO:0016491,oxidoreductase activity	osa00710,Carbon fixation in photosynthetic organisms|osa00630,Glyoxylate and dicarboxylate metabolism|osa01200,Carbon metabolism|osa01100,Metabolic pathways	http://www.uniprot.org/uniprot/P0C512	FALSE
A0A287FU96	0.162188	-2.62426	86.32	4e-39	P46520	EMP1	GO:0009719,response to endogenous stimulus|GO:1901700,response to oxygen-containing compound|GO:0009737,response to abscisic acid|GO:0009725,response to hormone|GO:0050896,response to stimulus|GO:0001101,response to acid chemical|GO:0033993,response to lipid|GO:0042221,response to chemical|GO:0097305,response to alcohol|GO:0010033,response to organic substance				http://www.uniprot.org/uniprot/P46520	FALSE

## Sheet: C.vs.B summary
Table S4-2. C.vs.B summary.
ID	FoldChange	Log2FoldChange	Identity	Evalue	Uniprot	Genename	Biological Process	Cell Component	Molecular Function	KEGG Pathways	UNIPROT_URL	Transcription Factor
F2E340	3.85183	1.94554	61.22	0	Q2RAZ7	Os11g0131900	GO:0019321,pentose metabolic process|GO:0044238,primary metabolic process|GO:0044710,single-organism metabolic process|GO:0005975,carbohydrate metabolic process|GO:0005996,monosaccharide metabolic process|GO:0046373,L-arabinose metabolic process|GO:0019566,arabinose metabolic process|GO:0071704,organic substance metabolic process|GO:0008152,metabolic process|GO:0044723,single-organism carbohydrat…		GO:0016787,hydrolase activity|GO:0046556,alpha-L-arabinofuranosidase activity|GO:0016798,hydrolase activity, acting on glycosyl bonds|GO:0003824,catalytic activity|GO:0004553,hydrolase activity, hydrolyzing O-glycosyl compounds	osa00520,Amino sugar and nucleotide sugar metabolism	http://www.uniprot.org/uniprot/Q2RAZ7	FALSE
A0A287LAF9	3.3021	1.72338	87.04	8e-102	Q9FR35	PRXIIC	GO:0008152,metabolic process|GO:0044710,single-organism metabolic process|GO:0044699,single-organism process|GO:0055114,oxidation-reduction process	GO:0005737,cytoplasm|GO:0044464,cell part|GO:0005623,cell|GO:0005622,intracellular|GO:0044424,intracellular part	GO:0016209,antioxidant activity|GO:0051920,peroxiredoxin activity|GO:0003824,catalytic activity|GO:0016684,oxidoreductase activity, acting on peroxide as acceptor|GO:0004601,peroxidase activity|GO:0016491,oxidoreductase activity		http://www.uniprot.org/uniprot/Q9FR35	FALSE
F2DUF3	3.19725	1.67683	85.34	0	Q10PD0	Os03g0238600	GO:0016311,dephosphorylation|GO:0009987,cellular process|GO:0044237,cellular metabolic process|GO:0006796,phosphate-containing compound metabolic process|GO:0008152,metabolic process|GO:0006793,phosphorus metabolic process		GO:0016787,hydrolase activity|GO:0016791,phosphatase activity|GO:0016788,hydrolase activity, acting on ester bonds|GO:0042578,phosphoric ester hydrolase activity|GO:0003824,catalytic activity|GO:0003993,acid phosphatase activity		http://www.uniprot.org/uniprot/Q10PD0	FALSE
M0Z4H7	3.1535	1.65696			Q7XW56	OSJNBb0096E05.8					http://www.uniprot.org/uniprot/Q7XW56	FALSE
F2CR50	2.85382	1.51289			Q651C1	B1274F11.44					http://www.uniprot.org/uniprot/Q651C1	FALSE
M0X164	2.84456	1.50821	79.56	0	Q0D9J1	AMY2A	GO:0044238,primary metabolic process|GO:0005975,carbohydrate metabolic process|GO:0008152,metabolic process|GO:0071704,organic substance metabolic process		GO:0016787,hydrolase activity|GO:0043169,cation binding|GO:0016160,amylase activity|GO:0016798,hydrolase activity, acting on glycosyl bonds|GO:0043167,ion binding|GO:0003824,catalytic activity|GO:0004556,alpha-amylase activity|GO:0005509,calcium ion binding|GO:0004553,hydrolase activity, hydrolyzing O-glycosyl compounds|GO:0046872,metal ion binding|GO:0005488,binding	osa00500,Starch and sucrose metabolism|osa01100,Metabolic pathways	http://www.uniprot.org/uniprot/Q0D9J1	FALSE
M0YV20	2.72374	1.44559	69.51	0	Q6Z310	MAN9	GO:0044238,primary metabolic process|GO:0005975,carbohydrate metabolic process|GO:0008152,metabolic process|GO:0071704,organic substance metabolic process	GO:0005576,extracellular region	GO:0016787,hydrolase activity|GO:0015923,mannosidase activity|GO:0016798,hydrolase activity, acting on glycosyl bonds|GO:0016985,mannan endo-1,4-beta-mannosidase activity|GO:0003824,catalytic activity|GO:0004567,beta-mannosidase activity|GO:0004553,hydrolase activity, hydrolyzing O-glycosyl compounds	osa00051,Fructose and mannose metabolism	http://www.uniprot.org/uniprot/Q6Z310	FALSE
F2EJ42	2.70639	1.43637	52.42	6e-39	Q6ETQ9	P0613F08.19			GO:0009055,electron carrier activity		http://www.uniprot.org/uniprot/Q6ETQ9	FALSE
F2DTH1	2.65434	1.40835	72.59	2e-160	Q94CR1	P0660F12.19	GO:0044238,primary metabolic process|GO:0005975,carbohydrate metabolic process|GO:0008152,metabolic process|GO:0071704,organic substance metabolic process		GO:0016787,hydrolase activity|GO:0003824,catalytic activity|GO:0016798,hydrolase activity, acting on glycosyl bonds|GO:0004553,hydrolase activity, hydrolyzing O-glycosyl compounds		http://www.uniprot.org/uniprot/Q94CR1	FALSE
A0A287WJ89	2.58416	1.36969	67.17	3e-89	Q6ZIA4	OJ1770_H02.28	GO:0034440,lipid oxidation|GO:0006631,fatty acid metabolic process|GO:0006635,fatty acid beta-oxidation|GO:0019752,carboxylic acid metabolic process|GO:0044248,cellular catabolic process|GO:0009062,fatty acid catabolic process|GO:0044281,small molecule metabolic process|GO:0044282,small molecule catabolic process|GO:0044242,cellular lipid catabolic process|GO:0044699,single-organism process|GO:00…		GO:0016787,hydrolase activity|GO:0016298,lipase activity|GO:0016788,hydrolase activity, acting on ester bonds|GO:0003824,catalytic activity		http://www.uniprot.org/uniprot/Q6ZIA4	FALSE
F2DX18	2.5809	1.36787	75.33	0	Q0JD53	Os04g0430700	GO:0044238,primary metabolic process|GO:0019538,protein metabolic process|GO:0043170,macromolecule metabolic process|GO:0071704,organic substance metabolic process|GO:0008152,metabolic process|GO:0006508,proteolysis		GO:0004252,serine-type endopeptidase activity|GO:0004175,endopeptidase activity|GO:0017171,serine hydrolase activity|GO:0016787,hydrolase activity|GO:0003824,catalytic activity|GO:0070011,peptidase activity, acting on L-amino acid peptides|GO:0008233,peptidase activity|GO:0008236,serine-type peptidase activity		http://www.uniprot.org/uniprot/Q0JD53	FALSE
A0A287JRN6	2.55096	1.35104	38.33	3e-32	Q7XXL2	4CLL9	GO:0008152,metabolic process		GO:0035639,purine ribonucleoside triphosphate binding|GO:0005488,binding|GO:0043167,ion binding|GO:1901363,heterocyclic compound binding|GO:1901265,nucleoside phosphate binding|GO:0001882,nucleoside binding|GO:0043168,anion binding|GO:0000166,nucleotide binding|GO:0001883,purine nucleoside binding|GO:0032549,ribonucleoside binding|GO:0017076,purine nucleotide binding|GO:0005524,ATP binding|GO:003…		http://www.uniprot.org/uniprot/Q7XXL2	FALSE
F2EHF9	2.53867	1.34407	75.85	0	Q7GDU7	RepA	GO:0044238,primary metabolic process|GO:0019538,protein metabolic process|GO:0043170,macromolecule metabolic process|GO:0071704,organic substance metabolic process|GO:0008152,metabolic process|GO:0006508,proteolysis		GO:0016787,hydrolase activity|GO:0003824,catalytic activity|GO:0070011,peptidase activity, acting on L-amino acid peptides|GO:0008233,peptidase activity|GO:0008234,cysteine-type peptidase activity		http://www.uniprot.org/uniprot/Q7GDU7	FALSE
A0A287JGV4	2.51689	1.33164	69.78	4e-137	Q7XPN4	OSJNBa0060D06.10	GO:0090304,nucleic acid metabolic process|GO:0090305,nucleic acid phosphodiester bond hydrolysis|GO:0034641,cellular nitrogen compound metabolic process|GO:0006807,nitrogen compound metabolic process|GO:1901360,organic cyclic compound metabolic process|GO:1901361,organic cyclic compound catabolic process|GO:0006139,nucleobase-containing compound metabolic process|GO:1901575,organic substance cata…		GO:0016787,hydrolase activity|GO:0004518,nuclease activity|GO:0004519,endonuclease activity|GO:0016788,hydrolase activity, acting on ester bonds|GO:0003824,catalytic activity|GO:0005488,binding|GO:0003676,nucleic acid binding|GO:0097159,organic cyclic compound binding|GO:1901363,heterocyclic compound binding		http://www.uniprot.org/uniprot/Q7XPN4	FALSE
A0A287UQ13	2.47709	1.30865	62.93	0	Q53MQ1	Os11g0297800	GO:0044238,primary metabolic process|GO:0005975,carbohydrate metabolic process|GO:0008152,metabolic process|GO:0071704,organic substance metabolic process		GO:0016787,hydrolase activity|GO:0003824,catalytic activity|GO:0016798,hydrolase activity, acting on glycosyl bonds|GO:0004553,hydrolase activity, hydrolyzing O-glycosyl compounds		http://www.uniprot.org/uniprot/Q53MQ1	FALSE
A0A287XIF9	2.43261	1.28251	76.41	2e-153	Q5Z8H6	P0622F03.19	GO:0044710,single-organism metabolic process|GO:0050896,response to stimulus|GO:0006950,response to stress|GO:0055114,oxidation-reduction process|GO:0008152,metabolic process|GO:0006979,response to oxidative stress|GO:0044699,single-organism process	GO:0005576,extracellular region	GO:0043169,cation binding|GO:0046872,metal ion binding|GO:0020037,heme binding|GO:0046906,tetrapyrrole binding|GO:0097159,organic cyclic compound binding|GO:0016209,antioxidant activity|GO:0043167,ion binding|GO:1901363,heterocyclic compound binding|GO:0003824,catalytic activity|GO:0005488,binding|GO:0016684,oxidoreductase activity, acting on peroxide as acceptor|GO:0004601,peroxidase activity|GO…		http://www.uniprot.org/uniprot/Q5Z8H6	FALSE
F2DWX8	2.4176	1.27358	88.67	6e-116	Q60EJ3	OSJNBa0017K09.5	GO:0009892,negative regulation of metabolic process|GO:0080090,regulation of primary metabolic process|GO:0009890,negative regulation of biosynthetic process|GO:0031327,negative regulation of cellular biosynthetic process|GO:0031326,regulation of cellular biosynthetic process|GO:0031324,negative regulation of cellular metabolic process|GO:0031323,regulation of cellular metabolic process|GO:009030…		GO:0043168,anion binding|GO:0050662,coenzyme binding|GO:0097367,carbohydrate derivative binding|GO:0097159,organic cyclic compound binding|GO:0000166,nucleotide binding|GO:0036094,small molecule binding|GO:0003824,catalytic activity|GO:0048037,cofactor binding|GO:0032553,ribonucleotide binding|GO:0010181,FMN binding|GO:0005488,binding|GO:0043167,ion binding|GO:1901363,heterocyclic compound bindin…	osa00130,Ubiquinone and other terpenoid-quinone biosynthesis|osa01110,Biosynthesis of secondary metabolites	http://www.uniprot.org/uniprot/Q60EJ3	FALSE
A0A287VZ68	2.39805	1.26186	74.48	4e-66	Q7F2P0	B1096D03.48		GO:0005576,extracellular region		osa04075,Plant hormone signal transduction|osa04626,Plant-pathogen interaction	http://www.uniprot.org/uniprot/Q7F2P0	FALSE
A0A287N4Z9	2.30918	1.20738			Q75GV2	OJ1499_D04.6					http://www.uniprot.org/uniprot/Q75GV2	FALSE
A0A287MGQ7	2.20469	1.14057			Q0DLF7	Os05g0104300					http://www.uniprot.org/uniprot/Q0DLF7	FALSE
B4ESF5	2.1492	1.1038	84.62	8e-150	C7J2C3	Os05g0310500	GO:0051603,proteolysis involved in cellular protein catabolic process|GO:1901575,organic substance catabolic process|GO:0044265,cellular macromolecule catabolic process|GO:0044260,cellular macromolecule metabolic process|GO:0044267,cellular protein metabolic process|GO:0019538,protein metabolic process|GO:0009056,catabolic process|GO:0009987,cellular process|GO:0044237,cellular metabolic process|…	GO:0005737,cytoplasm|GO:0000323,lytic vacuole|GO:0043231,intracellular membrane-bounded organelle|GO:0005773,vacuole|GO:0044464,cell part|GO:0044444,cytoplasmic part|GO:0005623,cell|GO:0005622,intracellular|GO:0005764,lysosome|GO:0044421,extracellular region part|GO:0043229,intracellular organelle|GO:0005576,extracellular region|GO:0044424,intracellular part|GO:0043227,membrane-bounded organelle|…	GO:0016787,hydrolase activity|GO:0004175,endopeptidase activity|GO:0070011,peptidase activity, acting on L-amino acid peptides|GO:0003824,catalytic activity|GO:0004197,cysteine-type endopeptidase activity|GO:0008233,peptidase activity|GO:0008234,cysteine-type peptidase activity		http://www.uniprot.org/uniprot/C7J2C3	FALSE
F2DF56	2.09638	1.0679	83.88	0	Q0DLT3	Os03g0848200	GO:0016311,dephosphorylation|GO:0009987,cellular process|GO:0044237,cellular metabolic process|GO:0006796,phosphate-containing compound metabolic process|GO:0008152,metabolic process|GO:0006793,phosphorus metabolic process		GO:0016787,hydrolase activity|GO:0016791,phosphatase activity|GO:0043169,cation binding|GO:0016788,hydrolase activity, acting on ester bonds|GO:0043167,ion binding|GO:0042578,phosphoric ester hydrolase activity|GO:0003824,catalytic activity|GO:0005488,binding|GO:0046872,metal ion binding|GO:0003993,acid phosphatase activity		http://www.uniprot.org/uniprot/Q0DLT3	FALSE
F2D4M8	2.08742	1.06172	71.55	1e-110	Q0J9Q1	OSJNBb0034I13.9			GO:0097159,organic cyclic compound binding|GO:0000166,nucleotide binding|GO:0036094,small molecule binding|GO:0005488,binding|GO:0003676,nucleic acid binding|GO:1901363,heterocyclic compound binding|GO:1901265,nucleoside phosphate binding	osa03040,Spliceosome	http://www.uniprot.org/uniprot/Q0J9Q1	FALSE
A0A287XEF9	2.0762	1.05394	68.26	0	Q69XG4	P0490F09.29-1	GO:0044238,primary metabolic process|GO:0019538,protein metabolic process|GO:0043170,macromolecule metabolic process|GO:0071704,organic substance metabolic process|GO:0008152,metabolic process|GO:0006508,proteolysis		GO:0016787,hydrolase activity|GO:0004175,endopeptidase activity|GO:0097159,organic cyclic compound binding|GO:0070001,aspartic-type peptidase activity|GO:0003824,catalytic activity|GO:0070011,peptidase activity, acting on L-amino acid peptides|GO:0004190,aspartic-type endopeptidase activity|GO:0005488,binding|GO:0003676,nucleic acid binding|GO:0003677,DNA binding|GO:0008233,peptidase activity|GO:…		http://www.uniprot.org/uniprot/Q69XG4	FALSE
A0A287WBR3	2.06878	1.04878	84.53	0	Q0DCN0	Os06g0309200			GO:0008289,lipid binding|GO:0005488,binding		http://www.uniprot.org/uniprot/Q0DCN0	FALSE
F2EF95	2.06692	1.04748	76.69	6e-59	Q8H7W5	OSJNBa0064E16.12		GO:0044425,membrane part|GO:0016021,integral component of membrane|GO:0016020,membrane|GO:0031224,intrinsic component of membrane			http://www.uniprot.org/uniprot/Q8H7W5	FALSE
A0A287VQA5	2.04908	1.03497	55.69	2e-134	Q5VMA5	P0046E09.15	GO:0008152,metabolic process		GO:0016787,hydrolase activity|GO:0016788,hydrolase activity, acting on ester bonds|GO:0003824,catalytic activity		http://www.uniprot.org/uniprot/Q5VMA5	FALSE
A0A287H6D6	2.03358	1.02402			Q9AWM1	P0666G04.21					http://www.uniprot.org/uniprot/Q9AWM1	FALSE
A7YA60	2.02316	1.01661			Q9FWU3	OSJNBa0051D19.12					http://www.uniprot.org/uniprot/Q9FWU3	FALSE
M0YW47	2.00845	1.00608	77.16	3e-157	Q9FYR9	chib1	GO:0044238,primary metabolic process|GO:0005975,carbohydrate metabolic process|GO:0008152,metabolic process|GO:0071704,organic substance metabolic process		GO:0016787,hydrolase activity|GO:0003824,catalytic activity|GO:0016798,hydrolase activity, acting on glycosyl bonds|GO:0004553,hydrolase activity, hydrolyzing O-glycosyl compounds		http://www.uniprot.org/uniprot/Q9FYR9	FALSE
A0A287HPZ3	1.97857	0.984457	98.65	2e-160	Q10KF0	PAB1	GO:0044248,cellular catabolic process|GO:0043632,modification-dependent macromolecule catabolic process|GO:0044267,cellular protein metabolic process|GO:1901575,organic substance catabolic process|GO:0044265,cellular macromolecule catabolic process|GO:0044260,cellular macromolecule metabolic process|GO:0071704,organic substance metabolic process|GO:0006508,proteolysis|GO:0044238,primary metabolic…	GO:0043234,protein complex|GO:0005737,cytoplasm|GO:0032991,macromolecular complex|GO:0043231,intracellular membrane-bounded organelle|GO:0019773,proteasome core complex, alpha-subunit complex|GO:0005634,nucleus|GO:0044464,cell part|GO:0005623,cell|GO:0005622,intracellular|GO:0043229,intracellular organelle|GO:0044424,intracellular part|GO:0000502,proteasome complex|GO:0043227,membrane-bounded org…	GO:0016787,hydrolase activity|GO:0004175,endopeptidase activity|GO:0004298,threonine-type endopeptidase activity|GO:0003824,catalytic activity|GO:0070003,threonine-type peptidase activity|GO:0070011,peptidase activity, acting on L-amino acid peptides|GO:0008233,peptidase activity	osa03050,Proteasome	http://www.uniprot.org/uniprot/Q10KF0	FALSE
F2D465	1.88841	0.91717			Q9FWU4	OSJNBa0051D19.25					http://www.uniprot.org/uniprot/Q9FWU4	FALSE
A0A287WND1	1.88226	0.91247	73.17	0	Q6YYX5	P0604E01.18	GO:0044238,primary metabolic process|GO:0019538,protein metabolic process|GO:0043170,macromolecule metabolic process|GO:0071704,organic substance metabolic process|GO:0008152,metabolic process|GO:0006508,proteolysis		GO:0016787,hydrolase activity|GO:0017171,serine hydrolase activity|GO:0003824,catalytic activity|GO:0004180,carboxypeptidase activity|GO:0004185,serine-type carboxypeptidase activity|GO:0008238,exopeptidase activity|GO:0070011,peptidase activity, acting on L-amino acid peptides|GO:0070008,serine-type exopeptidase activity|GO:0008233,peptidase activity|GO:0008236,serine-type peptidase activity		http://www.uniprot.org/uniprot/Q6YYX5	FALSE
F2DV72	1.86221	0.897015	77.09	0	Q653V7	Os06g0675700	GO:0044238,primary metabolic process|GO:0044710,single-organism metabolic process|GO:0044262,cellular carbohydrate metabolic process|GO:0005984,disaccharide metabolic process|GO:0009987,cellular process|GO:0009311,oligosaccharide metabolic process|GO:0044237,cellular metabolic process|GO:0071704,organic substance metabolic process|GO:0044763,single-organism cellular process|GO:0008152,metabolic p…		GO:0090599,alpha-glucosidase activity|GO:0015926,glucosidase activity|GO:0016787,hydrolase activity|GO:0016798,hydrolase activity, acting on glycosyl bonds|GO:0030246,carbohydrate binding|GO:0032450,maltose alpha-glucosidase activity|GO:0003824,catalytic activity|GO:0005488,binding|GO:0004553,hydrolase activity, hydrolyzing O-glycosyl compounds|GO:0004558,alpha-1,4-glucosidase activity	osa00052,Galactose metabolism|osa00500,Starch and sucrose metabolism|osa01100,Metabolic pathways	http://www.uniprot.org/uniprot/Q653V7	FALSE
A0A287SPB3	1.85691	0.892901	84.88	2e-35	Q84M34	OSJNBa0059E14.17	GO:0009141,nucleoside triphosphate metabolic process|GO:0009144,purine nucleoside triphosphate metabolic process|GO:0009167,purine ribonucleoside monophosphate metabolic process|GO:0034641,cellular nitrogen compound metabolic process|GO:0006807,nitrogen compound metabolic process|GO:0044281,small molecule metabolic process|GO:0009161,ribonucleoside monophosphate metabolic process|GO:0009123,nucle…	GO:0044464,cell part|GO:1990204,oxidoreductase complex|GO:0043229,intracellular organelle|GO:0070069,cytochrome complex|GO:0043227,membrane-bounded organelle|GO:0043226,organelle|GO:0031224,intrinsic component of membrane|GO:0005737,cytoplasm|GO:0031090,organelle membrane|GO:0098796,membrane protein complex|GO:0016021,integral component of membrane|GO:0016020,membrane|GO:0098803,respiratory chain…		osa00190,Oxidative phosphorylation|osa01100,Metabolic pathways	http://www.uniprot.org/uniprot/Q84M34	FALSE
A0A287USV7	1.82303	0.86634			Q6Z676	P0627E03.43					http://www.uniprot.org/uniprot/Q6Z676	FALSE
A0A287M9N3	1.81846	0.862719	74.57	0	Q7F3A8	P0497A05.8	GO:0044238,primary metabolic process|GO:0019538,protein metabolic process|GO:0043170,macromolecule metabolic process|GO:0071704,organic substance metabolic process|GO:0008152,metabolic process|GO:0006508,proteolysis		GO:0016787,hydrolase activity|GO:0003824,catalytic activity|GO:0070011,peptidase activity, acting on L-amino acid peptides|GO:0008233,peptidase activity|GO:0008234,cysteine-type peptidase activity		http://www.uniprot.org/uniprot/Q7F3A8	FALSE
F2DMQ8	1.81693	0.861506	72.08	9e-172	Q6Z7T3	P0516G10.12-1	GO:0008152,metabolic process		GO:0016787,hydrolase activity|GO:0016788,hydrolase activity, acting on ester bonds|GO:0003824,catalytic activity		http://www.uniprot.org/uniprot/Q6Z7T3	FALSE
F2DTD3	1.81411	0.85926	92.78	2e-157	Q0DXL7	Os02g0745000	GO:0008152,metabolic process		GO:0035639,purine ribonucleoside triphosphate binding|GO:0005488,binding|GO:0016887,ATPase activity|GO:0043167,ion binding|GO:1901363,heterocyclic compound binding|GO:1901265,nucleoside phosphate binding|GO:0001882,nucleoside binding|GO:0043168,anion binding|GO:0000166,nucleotide binding|GO:0001883,purine nucleoside binding|GO:0032549,ribonucleoside binding|GO:0017076,purine nucleotide binding|GO…		http://www.uniprot.org/uniprot/Q0DXL7	FALSE
F2DAM1	1.79596	0.844754	82.46	0	Q67WZ5	OSJNBa0062J02.12	GO:0019758,glycosinolate biosynthetic process|GO:0019757,glycosinolate metabolic process|GO:0044249,cellular biosynthetic process|GO:0044281,small molecule metabolic process|GO:1901137,carbohydrate derivative biosynthetic process|GO:0044699,single-organism process|GO:1901576,organic substance biosynthetic process|GO:0044710,single-organism metabolic process|GO:0044711,single-organism biosynthetic…		GO:0016787,hydrolase activity|GO:0017171,serine hydrolase activity|GO:0003824,catalytic activity|GO:0004180,carboxypeptidase activity|GO:0008238,exopeptidase activity|GO:0070011,peptidase activity, acting on L-amino acid peptides|GO:0008233,peptidase activity|GO:0008236,serine-type peptidase activity		http://www.uniprot.org/uniprot/Q67WZ5	FALSE
A0A287QK87	1.79521	0.844152	72	5e-31	Q5VNM3	Os01g0639100	GO:0090304,nucleic acid metabolic process|GO:0034641,cellular nitrogen compound metabolic process|GO:0006807,nitrogen compound metabolic process|GO:0034660,ncRNA metabolic process|GO:1901360,organic cyclic compound metabolic process|GO:0006139,nucleobase-containing compound metabolic process|GO:0044260,cellular macromolecule metabolic process|GO:0071840,cellular component organization or biogenes…	GO:0043231,intracellular membrane-bounded organelle|GO:0031981,nuclear lumen|GO:0043233,organelle lumen|GO:0005634,nucleus|GO:0005730,nucleolus|GO:0044464,cell part|GO:0043232,intracellular non-membrane-bounded organelle|GO:0031974,membrane-enclosed lumen|GO:0005622,intracellular|GO:0044446,intracellular organelle part|GO:0070013,intracellular organelle lumen|GO:0043229,intracellular organelle|GO…	GO:0035639,purine ribonucleoside triphosphate binding|GO:0005488,binding|GO:0003676,nucleic acid binding|GO:0043167,ion binding|GO:1901363,heterocyclic compound binding|GO:0001883,purine nucleoside binding|GO:0001882,nucleoside binding|GO:0043168,anion binding|GO:0000166,nucleotide binding|GO:1901265,nucleoside phosphate binding|GO:0032549,ribonucleoside binding|GO:0017076,purine nucleotide bindi…	osa03013,RNA transport|osa03040,Spliceosome|osa03015,mRNA surveillance pathway	http://www.uniprot.org/uniprot/Q5VNM3	FALSE
M0Z1D4	1.76573	0.820264	45.69	3e-99	Q7XHN5	OJ1113_E01.104	GO:0008152,metabolic process		GO:0016787,hydrolase activity|GO:0016788,hydrolase activity, acting on ester bonds|GO:0003824,catalytic activity		http://www.uniprot.org/uniprot/Q7XHN5	FALSE
F2DNM1	1.75871	0.814522	85.76	0	Q6K4J4	OJ1118_B06.10	GO:0048638,regulation of developmental growth|GO:0008152,metabolic process|GO:0048589,developmental growth|GO:0035266,meristem growth|GO:0009799,specification of symmetry|GO:0009798,axis specification|GO:0009653,anatomical structure morphogenesis|GO:0050789,regulation of biological process|GO:0044699,single-organism process|GO:0007389,pattern specification process|GO:0044710,single-organism metab…	GO:0005737,cytoplasm|GO:0005829,cytosol|GO:0044464,cell part|GO:0005623,cell|GO:0005622,intracellular|GO:0044444,cytoplasmic part|GO:0044424,intracellular part	GO:0043169,cation binding|GO:0046872,metal ion binding|GO:0020037,heme binding|GO:0046906,tetrapyrrole binding|GO:0097159,organic cyclic compound binding|GO:0016209,antioxidant activity|GO:0043167,ion binding|GO:1901363,heterocyclic compound binding|GO:0003824,catalytic activity|GO:0005488,binding|GO:0016684,oxidoreductase activity, acting on peroxide as acceptor|GO:0004601,peroxidase activity|GO…	osa01110,Biosynthesis of secondary metabolites|osa00940,Phenylpropanoid biosynthesis|osa01100,Metabolic pathways	http://www.uniprot.org/uniprot/Q6K4J4	FALSE
F2DFK1	1.75813	0.814042	58.89	0	Q6K7G5	OJ1293_A01.13	GO:0006778,porphyrin-containing compound metabolic process|GO:0044248,cellular catabolic process|GO:0034641,cellular nitrogen compound metabolic process|GO:0006807,nitrogen compound metabolic process|GO:0044699,single-organism process|GO:1901361,organic cyclic compound catabolic process|GO:0015996,chlorophyll catabolic process|GO:0044710,single-organism metabolic process|GO:0051186,cofactor metab…	GO:0048046,apoplast|GO:0043229,intracellular organelle|GO:0071944,cell periphery|GO:0043227,membrane-bounded organelle|GO:0043226,organelle|GO:0005737,cytoplasm|GO:0031090,organelle membrane|GO:0005773,vacuole|GO:0098805,whole membrane|GO:0016020,membrane|GO:0005774,vacuolar membrane|GO:0044437,vacuolar part|GO:0098588,bounding membrane of organelle|GO:0030312,external encapsulating structure|GO:…	GO:0004252,serine-type endopeptidase activity|GO:0004175,endopeptidase activity|GO:0017171,serine hydrolase activity|GO:0016787,hydrolase activity|GO:0003824,catalytic activity|GO:0070011,peptidase activity, acting on L-amino acid peptides|GO:0008233,peptidase activity|GO:0008236,serine-type peptidase activity		http://www.uniprot.org/uniprot/Q6K7G5	FALSE
A0A287PI54	1.74814	0.805823	80.27	0	Q53MP2	LOC_Os11g18730	GO:0044238,primary metabolic process|GO:0005975,carbohydrate metabolic process|GO:0008152,metabolic process|GO:0071704,organic substance metabolic process		GO:0016787,hydrolase activity|GO:0003824,catalytic activity|GO:0016798,hydrolase activity, acting on glycosyl bonds|GO:0004553,hydrolase activity, hydrolyzing O-glycosyl compounds		http://www.uniprot.org/uniprot/Q53MP2	FALSE
F2CXZ3	1.74529	0.803464	32.26	0.15	P28752	TUBA1	GO:0051258,protein polymerization|GO:0007017,microtubule-based process|GO:0071822,protein complex subunit organization|GO:0070271,protein complex biogenesis|GO:0043933,macromolecular complex subunit organization|GO:0006461,protein complex assembly|GO:0016043,cellular component organization|GO:0065003,macromolecular complex assembly|GO:0022607,cellular component assembly|GO:0044763,single-organism…	GO:0005856,cytoskeleton|GO:0043234,protein complex|GO:0015630,microtubule cytoskeleton|GO:0043228,non-membrane-bounded organelle|GO:0043232,intracellular non-membrane-bounded organelle|GO:0044464,cell part|GO:0005623,cell|GO:0005737,cytoplasm|GO:0044446,intracellular organelle part|GO:0043229,intracellular organelle|GO:0044430,cytoskeletal part|GO:0044424,intracellular part|GO:0032991,macromolecu…	GO:0005200,structural constituent of cytoskeleton|GO:0035639,purine ribonucleoside triphosphate binding|GO:0005488,binding|GO:0005198,structural molecule activity|GO:1901363,heterocyclic compound binding|GO:1901265,nucleoside phosphate binding|GO:0001882,nucleoside binding|GO:0043168,anion binding|GO:0016462,pyrophosphatase activity|GO:0000166,nucleotide binding|GO:0032561,guanyl ribonucleotide b…	osa04145,Phagosome	http://www.uniprot.org/uniprot/P28752	FALSE
A0A287EZF7	1.72337	0.785236			Q5KQK4	Os05g0180300					http://www.uniprot.org/uniprot/Q5KQK4	FALSE
A0A287HUJ1	1.71937	0.781878	76.44	1e-112	B7F946	Os06g0356800	GO:0044238,primary metabolic process|GO:0005975,carbohydrate metabolic process|GO:0008152,metabolic process|GO:0071704,organic substance metabolic process		GO:0016787,hydrolase activity|GO:0003824,catalytic activity|GO:0016798,hydrolase activity, acting on glycosyl bonds|GO:0004553,hydrolase activity, hydrolyzing O-glycosyl compounds		http://www.uniprot.org/uniprot/B7F946	FALSE
F2DER9	1.71102	0.774857	86.45	0	P37891	CBP3	GO:0044238,primary metabolic process|GO:0019538,protein metabolic process|GO:0043170,macromolecule metabolic process|GO:0071704,organic substance metabolic process|GO:0008152,metabolic process|GO:0006508,proteolysis		GO:0016787,hydrolase activity|GO:0017171,serine hydrolase activity|GO:0003824,catalytic activity|GO:0004180,carboxypeptidase activity|GO:0004185,serine-type carboxypeptidase activity|GO:0008238,exopeptidase activity|GO:0070011,peptidase activity, acting on L-amino acid peptides|GO:0070008,serine-type exopeptidase activity|GO:0008233,peptidase activity|GO:0008236,serine-type peptidase activity		http://www.uniprot.org/uniprot/P37891	FALSE
A0A287TCS1	1.6949	0.761203	70.16	0	Q84QZ6	OSJNBa0093I13.3	GO:0044238,primary metabolic process|GO:0019538,protein metabolic process|GO:0043170,macromolecule metabolic process|GO:0071704,organic substance metabolic process|GO:0008152,metabolic process|GO:0006508,proteolysis		GO:0016787,hydrolase activity|GO:0017171,serine hydrolase activity|GO:0003824,catalytic activity|GO:0004180,carboxypeptidase activity|GO:0004185,serine-type carboxypeptidase activity|GO:0008238,exopeptidase activity|GO:0070011,peptidase activity, acting on L-amino acid peptides|GO:0070008,serine-type exopeptidase activity|GO:0008233,peptidase activity|GO:0008236,serine-type peptidase activity		http://www.uniprot.org/uniprot/Q84QZ6	FALSE
A0A287VEF2	1.67558	0.744664	27.52	8e-07	Q6ZC83	P0702G08.13	GO:0009892,negative regulation of metabolic process|GO:0019222,regulation of metabolic process|GO:0050790,regulation of catalytic activity|GO:0050789,regulation of biological process|GO:0065007,biological regulation|GO:0008152,metabolic process|GO:0044092,negative regulation of molecular function|GO:0048519,negative regulation of biological process|GO:0065009,regulation of molecular function|GO:0…		GO:0016787,hydrolase activity|GO:0030234,enzyme regulator activity|GO:0030599,pectinesterase activity|GO:0016788,hydrolase activity, acting on ester bonds|GO:0003824,catalytic activity|GO:0052689,carboxylic ester hydrolase activity|GO:0004857,enzyme inhibitor activity|GO:0098772,molecular function regulator		http://www.uniprot.org/uniprot/Q6ZC83	FALSE
A0A287JE08	1.67206	0.741629	70.43	0	Q0J360	CIN7	GO:0044238,primary metabolic process|GO:0005975,carbohydrate metabolic process|GO:0008152,metabolic process|GO:0071704,organic substance metabolic process	GO:0005618,cell wall|GO:0044464,cell part|GO:0005623,cell|GO:0030312,external encapsulating structure|GO:0048046,apoplast|GO:0071944,cell periphery|GO:0005576,extracellular region	GO:0015926,glucosidase activity|GO:0016787,hydrolase activity|GO:0004575,sucrose alpha-glucosidase activity|GO:0016798,hydrolase activity, acting on glycosyl bonds|GO:0090599,alpha-glucosidase activity|GO:0003824,catalytic activity|GO:0004564,beta-fructofuranosidase activity|GO:0004553,hydrolase activity, hydrolyzing O-glycosyl compounds	osa00052,Galactose metabolism|osa00500,Starch and sucrose metabolism|osa01100,Metabolic pathways	http://www.uniprot.org/uniprot/Q0J360	FALSE
A0A287J0N9	1.66536	0.735832	72.64	2e-45	Q84MP2	OSJNBb0036F07.15	GO:0030148,sphingolipid biosynthetic process|GO:0044249,cellular biosynthetic process|GO:0006807,nitrogen compound metabolic process|GO:0044281,small molecule metabolic process|GO:0044283,small molecule biosynthetic process|GO:1901362,organic cyclic compound biosynthetic process|GO:0044699,single-organism process|GO:0006643,membrane lipid metabolic process|GO:1901576,organic substance biosyntheti…	GO:0005737,cytoplasm|GO:0005783,endoplasmic reticulum|GO:0005773,vacuole|GO:0016021,integral component of membrane|GO:0016020,membrane|GO:0044464,cell part|GO:0044444,cytoplasmic part|GO:0005623,cell|GO:0005622,intracellular|GO:0043229,intracellular organelle|GO:0012505,endomembrane system|GO:0044424,intracellular part|GO:0044425,membrane part|GO:0043227,membrane-bounded organelle|GO:0043226,orga…			http://www.uniprot.org/uniprot/Q84MP2	FALSE
F2CPZ2	1.66523	0.735719	72.47	2e-149	Q6YSC5	P0104B02.41	GO:0006810,transport|GO:0006812,cation transport|GO:0006811,ion transport|GO:0009987,cellular process|GO:0051179,localization|GO:0044765,single-organism transport|GO:0030001,metal ion transport|GO:0044699,single-organism process|GO:0044763,single-organism cellular process|GO:0051234,establishment of localization|GO:0055085,transmembrane transport|GO:1902578,single-organism localization	GO:0005737,cytoplasm|GO:0005783,endoplasmic reticulum|GO:0016020,membrane|GO:0044464,cell part|GO:0044444,cytoplasmic part|GO:0005623,cell|GO:0005622,intracellular|GO:0043229,intracellular organelle|GO:0012505,endomembrane system|GO:0044424,intracellular part|GO:0043227,membrane-bounded organelle|GO:0043226,organelle|GO:0043231,intracellular membrane-bounded organelle	GO:0022891,substrate-specific transmembrane transporter activity|GO:0022890,inorganic cation transmembrane transporter activity|GO:0022892,substrate-specific transporter activity|GO:0005215,transporter activity|GO:0008324,cation transmembrane transporter activity|GO:0015075,ion transmembrane transporter activity|GO:0022857,transmembrane transporter activity|GO:0046873,metal ion transmembrane tran…		http://www.uniprot.org/uniprot/Q6YSC5	FALSE
A0A287PTY8	1.66313	0.733899	75.46	2e-147	Q10S27	VDAC6	GO:0051049,regulation of transport|GO:0006820,anion transport|GO:0034765,regulation of ion transmembrane transport|GO:0044070,regulation of anion transport|GO:1903959,regulation of anion transmembrane transport|GO:0050789,regulation of biological process|GO:0044699,single-organism process|GO:0051234,establishment of localization|GO:0051179,localization|GO:0065007,biological regulation|GO:0034762,…	GO:0031975,envelope|GO:0043229,intracellular organelle|GO:0071944,cell periphery|GO:0043227,membrane-bounded organelle|GO:0043226,organelle|GO:0031224,intrinsic component of membrane|GO:0005737,cytoplasm|GO:0046930,pore complex|GO:0031090,organelle membrane|GO:0016021,integral component of membrane|GO:0016020,membrane|GO:0044444,cytoplasmic part|GO:0005739,mitochondrion|GO:0031968,organelle outer…	GO:0022891,substrate-specific transmembrane transporter activity|GO:0005244,voltage-gated ion channel activity|GO:0022836,gated channel activity|GO:0005215,transporter activity|GO:0008509,anion transmembrane transporter activity|GO:0015288,porin activity|GO:0008308,voltage-gated anion channel activity|GO:0015075,ion transmembrane transporter activity|GO:0022832,voltage-gated channel activity|GO:0…		http://www.uniprot.org/uniprot/Q10S27	FALSE
A0A287R5Z9	1.66144	0.732438			Q69LL7	B1136D08.130					http://www.uniprot.org/uniprot/Q69LL7	FALSE
A0A287G8I7	1.65474	0.726603	88.24	0	Q60DG7	B1110B01.2	GO:0008152,metabolic process		GO:0016787,hydrolase activity|GO:0003824,catalytic activity		http://www.uniprot.org/uniprot/Q60DG7	FALSE
A0A287NI74	1.65046	0.72287	77.32	5e-170	Q5U1F8	prx135	GO:0044710,single-organism metabolic process|GO:0050896,response to stimulus|GO:0006950,response to stress|GO:0055114,oxidation-reduction process|GO:0008152,metabolic process|GO:0006979,response to oxidative stress|GO:0044699,single-organism process	GO:0005576,extracellular region	GO:0043169,cation binding|GO:0046872,metal ion binding|GO:0020037,heme binding|GO:0046906,tetrapyrrole binding|GO:0097159,organic cyclic compound binding|GO:0016209,antioxidant activity|GO:0043167,ion binding|GO:1901363,heterocyclic compound binding|GO:0003824,catalytic activity|GO:0005488,binding|GO:0016684,oxidoreductase activity, acting on peroxide as acceptor|GO:0004601,peroxidase activity|GO…	osa01110,Biosynthesis of secondary metabolites|osa00940,Phenylpropanoid biosynthesis|osa01100,Metabolic pathways	http://www.uniprot.org/uniprot/Q5U1F8	FALSE
A0A287HDP9	1.63235	0.706948	72.22	3e-42	Q5QMT0	BGLU1	GO:0044238,primary metabolic process|GO:0005975,carbohydrate metabolic process|GO:0008152,metabolic process|GO:0071704,organic substance metabolic process		GO:0015926,glucosidase activity|GO:0016787,hydrolase activity|GO:0016798,hydrolase activity, acting on glycosyl bonds|GO:0008422,beta-glucosidase activity|GO:0003824,catalytic activity|GO:0004553,hydrolase activity, hydrolyzing O-glycosyl compounds	osa00940,Phenylpropanoid biosynthesis|osa01110,Biosynthesis of secondary metabolites|osa00460,Cyanoamino acid metabolism|osa00500,Starch and sucrose metabolism|osa01100,Metabolic pathways	http://www.uniprot.org/uniprot/Q5QMT0	FALSE
F2D5K9	1.61688	0.693215	78.76	0	Q0DEF1	Os06g0157000	GO:0008152,metabolic process		GO:0016787,hydrolase activity|GO:0016788,hydrolase activity, acting on ester bonds|GO:0003824,catalytic activity		http://www.uniprot.org/uniprot/Q0DEF1	FALSE
A0A287SCR1	1.60706	0.684423	84.88	0	Q10CU4	Os03g0749500	GO:0044238,primary metabolic process|GO:0005975,carbohydrate metabolic process|GO:0008152,metabolic process|GO:0071704,organic substance metabolic process		GO:0016787,hydrolase activity|GO:0003824,catalytic activity|GO:0016798,hydrolase activity, acting on glycosyl bonds|GO:0004553,hydrolase activity, hydrolyzing O-glycosyl compounds	osa00940,Phenylpropanoid biosynthesis|osa01110,Biosynthesis of secondary metabolites|osa00460,Cyanoamino acid metabolism|osa00500,Starch and sucrose metabolism|osa01100,Metabolic pathways	http://www.uniprot.org/uniprot/Q10CU4	FALSE
F2EAF6	1.60502	0.682595	90.16	1e-77	Q2R1V2	Os11g0592000	GO:0006952,defense response|GO:0009607,response to biotic stimulus|GO:0009605,response to external stimulus|GO:0043207,response to external biotic stimulus|GO:0009620,response to fungus|GO:0050896,response to stimulus|GO:0009617,response to bacterium|GO:0050832,defense response to fungus|GO:0006950,response to stress|GO:0098542,defense response to other organism|GO:0042742,defense response to bac…				http://www.uniprot.org/uniprot/Q2R1V2	FALSE
F2D8D3	1.60051	0.678532	90.91	0	Q10E70	Os03g0706900			GO:0043169,cation binding|GO:0046914,transition metal ion binding|GO:0043167,ion binding|GO:0005488,binding|GO:0046872,metal ion binding|GO:0008270,zinc ion binding		http://www.uniprot.org/uniprot/Q10E70	FALSE
F2DMG9	1.59597	0.674431	88	0	Q69IN5	P0450E05.10	GO:0042221,response to chemical|GO:0007166,cell surface receptor signaling pathway|GO:0016310,phosphorylation|GO:0018108,peptidyl-tyrosine phosphorylation|GO:0023052,signaling|GO:0007165,signal transduction|GO:0070887,cellular response to chemical stimulus|GO:0007167,enzyme linked receptor protein signaling pathway|GO:0046777,protein autophosphorylation|GO:0044699,single-organism process|GO:00097…	GO:0016020,membrane|GO:0044464,cell part|GO:0005623,cell|GO:0055044,symplast|GO:0071944,cell periphery|GO:0009506,plasmodesma|GO:0005911,cell-cell junction|GO:0005886,plasma membrane|GO:0030054,cell junction	GO:0038023,signaling receptor activity|GO:0035639,purine ribonucleoside triphosphate binding|GO:0019899,enzyme binding|GO:0060089,molecular transducer activity|GO:0004872,receptor activity|GO:0004871,signal transducer activity|GO:0044389,ubiquitin-like protein ligase binding|GO:0043167,ion binding|GO:1901363,heterocyclic compound binding|GO:0001883,purine nucleoside binding|GO:0001882,nucleoside …		http://www.uniprot.org/uniprot/Q69IN5	FALSE
F2D3H7	1.59063	0.6696	86.73	0	Q69PQ1	P0406D01.114	GO:0009860,pollen tube growth|GO:0048589,developmental growth|GO:0048588,developmental cell growth|GO:0006904,vesicle docking involved in exocytosis|GO:0048468,cell development|GO:0008104,protein localization|GO:0071840,cellular component organization or biogenesis|GO:0044712,single-organism catabolic process|GO:0044710,single-organism metabolic process|GO:0048868,pollen tube development|GO:00488…	GO:0043234,protein complex|GO:0005737,cytoplasm|GO:0032991,macromolecular complex|GO:0000145,exocyst|GO:0005829,cytosol|GO:0016020,membrane|GO:0044464,cell part|GO:0005623,cell|GO:0005622,intracellular|GO:0055044,symplast|GO:0044448,cell cortex part|GO:0044444,cytoplasmic part|GO:0071944,cell periphery|GO:0009506,plasmodesma|GO:0005911,cell-cell junction|GO:0005886,plasma membrane|GO:0044424,intr…			http://www.uniprot.org/uniprot/Q69PQ1	FALSE
A0A287NB57	1.58478	0.664284	32.87	7e-36	Q69IP6	OSJNBa0039D04.13	GO:0044238,primary metabolic process|GO:0019538,protein metabolic process|GO:0043170,macromolecule metabolic process|GO:0071704,organic substance metabolic process|GO:0008152,metabolic process|GO:0006508,proteolysis		GO:0016787,hydrolase activity|GO:0004175,endopeptidase activity|GO:0070001,aspartic-type peptidase activity|GO:0003824,catalytic activity|GO:0070011,peptidase activity, acting on L-amino acid peptides|GO:0004190,aspartic-type endopeptidase activity|GO:0008233,peptidase activity		http://www.uniprot.org/uniprot/Q69IP6	FALSE
A0A287MHV2	1.57953	0.659499	55.41	1e-120	Q8S1V0	P0504E02.10	GO:0044036,cell wall macromolecule metabolic process|GO:1901575,organic substance catabolic process|GO:0044260,cellular macromolecule metabolic process|GO:0071554,cell wall organization or biogenesis|GO:0071704,organic substance metabolic process|GO:0006508,proteolysis|GO:0009987,cellular process|GO:0000272,polysaccharide catabolic process|GO:0008152,metabolic process|GO:0010383,cell wall polysac…		GO:0016787,hydrolase activity|GO:0004175,endopeptidase activity|GO:0070001,aspartic-type peptidase activity|GO:0003824,catalytic activity|GO:0070011,peptidase activity, acting on L-amino acid peptides|GO:0004190,aspartic-type endopeptidase activity|GO:0008233,peptidase activity		http://www.uniprot.org/uniprot/Q8S1V0	FALSE
F2EDC9	1.57501	0.655361	79.56	0	Q5WMR0	OJ1123_C08.10	GO:0044238,primary metabolic process|GO:0005975,carbohydrate metabolic process|GO:0008152,metabolic process|GO:0071704,organic substance metabolic process		GO:0016787,hydrolase activity|GO:0016798,hydrolase activity, acting on glycosyl bonds|GO:0015929,hexosaminidase activity|GO:0003824,catalytic activity|GO:0004563,beta-N-acetylhexosaminidase activity|GO:0004553,hydrolase activity, hydrolyzing O-glycosyl compounds	osa00511,Other glycan degradation|osa00604,Glycosphingolipid biosynthesis - ganglio series|osa00603,Glycosphingolipid biosynthesis - globo series|osa01100,Metabolic pathways|osa00520,Amino sugar and nucleotide sugar metabolism|osa00531,Glycosaminoglycan degradation	http://www.uniprot.org/uniprot/Q5WMR0	FALSE
F2DE84	1.57348	0.653962	75.05	0	Q7XMY0	OSJNBb0006L01.9	GO:0008152,metabolic process		GO:0016879,ligase activity, forming carbon-nitrogen bonds|GO:0016874,ligase activity|GO:0016884,carbon-nitrogen ligase activity, with glutamine as amido-N-donor|GO:0003824,catalytic activity		http://www.uniprot.org/uniprot/Q7XMY0	FALSE
A0A287TYH0	1.57326	0.653753	61.42	0	Q5VP94	P0498C03.28-2	GO:0032774,RNA biosynthetic process|GO:0080090,regulation of primary metabolic process|GO:0019222,regulation of metabolic process|GO:0043933,macromolecular complex subunit organization|GO:0031326,regulation of cellular biosynthetic process|GO:0031323,regulation of cellular metabolic process|GO:0006476,protein deacetylation|GO:0090304,nucleic acid metabolic process|GO:0044249,cellular biosynthetic…	GO:0043231,intracellular membrane-bounded organelle|GO:0005634,nucleus|GO:0044464,cell part|GO:0005623,cell|GO:0005622,intracellular|GO:0043229,intracellular organelle|GO:0044424,intracellular part|GO:0043227,membrane-bounded organelle|GO:0043226,organelle	GO:0016787,hydrolase activity|GO:0032041,NAD-dependent histone deacetylase activity (H3-K14 specific)|GO:0031078,histone deacetylase activity (H3-K14 specific)|GO:0004407,histone deacetylase activity|GO:0016810,hydrolase activity, acting on carbon-nitrogen (but not peptide) bonds|GO:0016811,hydrolase activity, acting on carbon-nitrogen (but not peptide) bonds, in linear amides|GO:0017136,NAD-depe…		http://www.uniprot.org/uniprot/Q5VP94	FALSE
M0WEG2	1.57294	0.65346	93.33	9e-120	Q5VN14	P0676F10.11	GO:0044267,cellular protein metabolic process|GO:0051604,protein maturation|GO:1901564,organonitrogen compound metabolic process|GO:0043603,cellular amide metabolic process|GO:0044260,cellular macromolecule metabolic process|GO:0044238,primary metabolic process|GO:0019538,protein metabolic process|GO:0009987,cellular process|GO:0010467,gene expression|GO:0044237,cellular metabolic process|GO:0006…	GO:0044425,membrane part|GO:0016021,integral component of membrane|GO:0016020,membrane|GO:0031224,intrinsic component of membrane	GO:0016787,hydrolase activity|GO:0008233,peptidase activity|GO:0003824,catalytic activity	osa03060,Protein export	http://www.uniprot.org/uniprot/Q5VN14	FALSE
F2DG15	1.56622	0.647288	84.75	2e-152	C7IY94	Os02g0169800	GO:0022607,cellular component assembly|GO:0070271,protein complex biogenesis|GO:0043933,macromolecular complex subunit organization|GO:0034622,cellular macromolecular complex assembly|GO:0071840,cellular component organization or biogenesis|GO:0044267,cellular protein metabolic process|GO:0071822,protein complex subunit organization|GO:0071704,organic substance metabolic process|GO:0070647,protei…	GO:0043231,intracellular membrane-bounded organelle|GO:0005634,nucleus|GO:0044464,cell part|GO:0005623,cell|GO:0005622,intracellular|GO:0043229,intracellular organelle|GO:0044424,intracellular part|GO:0043227,membrane-bounded organelle|GO:0043226,organelle			http://www.uniprot.org/uniprot/C7IY94	FALSE
A0A287HQS2	1.56449	0.645693	60.32	1e-09	Q6ZL20	OJ1699_E05.17	GO:0008104,protein localization|GO:0072666,establishment of protein localization to vacuole|GO:0072665,protein localization to vacuole|GO:0051641,cellular localization|GO:0044699,single-organism process|GO:0070727,cellular macromolecule localization|GO:0006886,intracellular protein transport|GO:0071702,organic substance transport|GO:0033036,macromolecule localization|GO:0034613,cellular protein l…	GO:0044464,cell part|GO:0005623,cell|GO:0005622,intracellular	GO:0043169,cation binding|GO:0046872,metal ion binding|GO:0005488,binding|GO:0043167,ion binding		http://www.uniprot.org/uniprot/Q6ZL20	FALSE
A0A287FF91	1.56358	0.644853	82.28	0	Q9FW15	OSJNBa0055O03.8	GO:0044238,primary metabolic process|GO:0019538,protein metabolic process|GO:0043170,macromolecule metabolic process|GO:0071704,organic substance metabolic process|GO:0008152,metabolic process|GO:0006508,proteolysis		GO:0016787,hydrolase activity|GO:0017171,serine hydrolase activity|GO:0003824,catalytic activity|GO:0070011,peptidase activity, acting on L-amino acid peptides|GO:0008233,peptidase activity|GO:0008236,serine-type peptidase activity		http://www.uniprot.org/uniprot/Q9FW15	FALSE
M0X1Y4	1.56194	0.643341	82.99	0	Q0JCP4	Os04g0458600	GO:0044238,primary metabolic process|GO:0044710,single-organism metabolic process|GO:0005975,carbohydrate metabolic process|GO:0005996,monosaccharide metabolic process|GO:0019318,hexose metabolic process|GO:0071704,organic substance metabolic process|GO:0008152,metabolic process|GO:0044723,single-organism carbohydrate metabolic process|GO:0044699,single-organism process		GO:0016857,racemase and epimerase activity, acting on carbohydrates and derivatives|GO:0016854,racemase and epimerase activity|GO:0016853,isomerase activity|GO:0004034,aldose 1-epimerase activity|GO:0030246,carbohydrate binding|GO:0003824,catalytic activity|GO:0005488,binding	osa00052,Galactose metabolism|osa01110,Biosynthesis of secondary metabolites|osa00010,Glycolysis / Gluconeogenesis|osa01100,Metabolic pathways	http://www.uniprot.org/uniprot/Q0JCP4	FALSE
A0A287H3U7	1.55349	0.63551	91.2	2e-142	Q0JEI2	Os04g0270100	GO:0008152,metabolic process		GO:0035639,purine ribonucleoside triphosphate binding|GO:0005488,binding|GO:0043167,ion binding|GO:1901363,heterocyclic compound binding|GO:1901265,nucleoside phosphate binding|GO:0001882,nucleoside binding|GO:0043168,anion binding|GO:0016462,pyrophosphatase activity|GO:0000166,nucleotide binding|GO:0032561,guanyl ribonucleotide binding|GO:0001883,purine nucleoside binding|GO:0032549,ribonucleosi…	osa03015,mRNA surveillance pathway	http://www.uniprot.org/uniprot/Q0JEI2	FALSE
Q4A1H2	1.54894	0.631278	72.06	0	Q948L0	SUT3	GO:0015766,disaccharide transport|GO:0009311,oligosaccharide metabolic process|GO:0051179,localization|GO:0044699,single-organism process|GO:0044710,single-organism metabolic process|GO:0044262,cellular carbohydrate metabolic process|GO:0005984,disaccharide metabolic process|GO:0005985,sucrose metabolic process|GO:0008643,carbohydrate transport|GO:0071704,organic substance metabolic process|GO:00…	GO:0031226,intrinsic component of plasma membrane|GO:0016021,integral component of membrane|GO:0016020,membrane|GO:0044464,cell part|GO:0005623,cell|GO:0071944,cell periphery|GO:0005887,integral component of plasma membrane|GO:0005886,plasma membrane|GO:0044425,membrane part|GO:0044459,plasma membrane part|GO:0031224,intrinsic component of membrane	GO:0022891,substrate-specific transmembrane transporter activity|GO:0022892,substrate-specific transporter activity|GO:0015291,secondary active transmembrane transporter activity|GO:0015293,symporter activity|GO:0051119,sugar transmembrane transporter activity|GO:1901476,carbohydrate transporter activity|GO:0008515,sucrose transmembrane transporter activity|GO:0015157,oligosaccharide transmembran…		http://www.uniprot.org/uniprot/Q948L0	FALSE
A0A287TBW4	1.54366	0.626354	89.83	5e-74	Q6ZH90	OJ1020_C02.26	GO:0006631,fatty acid metabolic process|GO:0019752,carboxylic acid metabolic process|GO:0044248,cellular catabolic process|GO:0009062,fatty acid catabolic process|GO:0044281,small molecule metabolic process|GO:0044282,small molecule catabolic process|GO:0009651,response to salt stress|GO:0044242,cellular lipid catabolic process|GO:0044699,single-organism process|GO:0044712,single-organism catabol…	GO:0043231,intracellular membrane-bounded organelle|GO:0031981,nuclear lumen|GO:0043233,organelle lumen|GO:0005634,nucleus|GO:0005730,nucleolus|GO:0044464,cell part|GO:0043232,intracellular non-membrane-bounded organelle|GO:0031974,membrane-enclosed lumen|GO:0005622,intracellular|GO:0044446,intracellular organelle part|GO:0070013,intracellular organelle lumen|GO:0043229,intracellular organelle|GO…		osa03013,RNA transport|osa03015,mRNA surveillance pathway	http://www.uniprot.org/uniprot/Q6ZH90	FALSE
A0A287URQ3	1.54095	0.623819	94.2	0	Q6Z7R7	P0516G10.32	GO:0006810,transport|GO:0009987,cellular process|GO:0051179,localization|GO:0044765,single-organism transport|GO:0044763,single-organism cellular process|GO:1902578,single-organism localization|GO:0051234,establishment of localization|GO:0055085,transmembrane transport|GO:0044699,single-organism process	GO:0016020,membrane	GO:0005215,transporter activity		http://www.uniprot.org/uniprot/Q6Z7R7	FALSE
A0A287SFB4	1.53797	0.62103	83.27	0	Q94H95	OSJNBb0048A17.11	GO:0044238,primary metabolic process|GO:0019538,protein metabolic process|GO:0043170,macromolecule metabolic process|GO:0071704,organic substance metabolic process|GO:0008152,metabolic process|GO:0006508,proteolysis		GO:0004252,serine-type endopeptidase activity|GO:0004175,endopeptidase activity|GO:0017171,serine hydrolase activity|GO:0016787,hydrolase activity|GO:0003824,catalytic activity|GO:0070011,peptidase activity, acting on L-amino acid peptides|GO:0008233,peptidase activity|GO:0008236,serine-type peptidase activity		http://www.uniprot.org/uniprot/Q94H95	FALSE
A0A287M9G1	1.53493	0.618171	53.48	3e-116	Q0JD10	Os04g0438400	GO:0042545,cell wall modification|GO:0009987,cellular process|GO:0016043,cellular component organization|GO:0071554,cell wall organization or biogenesis|GO:0071555,cell wall organization|GO:0045229,external encapsulating structure organization|GO:0008152,metabolic process|GO:0071840,cellular component organization or biogenesis	GO:0005618,cell wall|GO:0044464,cell part|GO:0005623,cell|GO:0030312,external encapsulating structure|GO:0071944,cell periphery	GO:0016787,hydrolase activity|GO:0030599,pectinesterase activity|GO:0016788,hydrolase activity, acting on ester bonds|GO:0003824,catalytic activity|GO:0052689,carboxylic ester hydrolase activity|GO:0045330,aspartyl esterase activity		http://www.uniprot.org/uniprot/Q0JD10	FALSE
F2D0D4	1.53178	0.615204			Q65XR8	Os05g0171200					http://www.uniprot.org/uniprot/Q65XR8	FALSE
F2D4N5	1.52135	0.605348	86.08	0	Q75I93	BGLU7	GO:0044238,primary metabolic process|GO:0005975,carbohydrate metabolic process|GO:0008152,metabolic process|GO:0071704,organic substance metabolic process	GO:0005576,extracellular region	GO:0005488,binding|GO:0047668,amygdalin beta-glucosidase activity|GO:0016798,hydrolase activity, acting on glycosyl bonds|GO:0008270,zinc ion binding|GO:0043169,cation binding|GO:0046914,transition metal ion binding|GO:0008422,beta-glucosidase activity|GO:0043167,ion binding|GO:0004565,beta-galactosidase activity|GO:0004567,beta-mannosidase activity|GO:0046872,metal ion binding|GO:0042802,identic…	osa00940,Phenylpropanoid biosynthesis|osa01110,Biosynthesis of secondary metabolites|osa00460,Cyanoamino acid metabolism|osa00500,Starch and sucrose metabolism|osa01100,Metabolic pathways	http://www.uniprot.org/uniprot/Q75I93	FALSE
F2D8G6	1.51993	0.604004	53.52	1e-86	Q7GCM7	RIXI	GO:0044238,primary metabolic process|GO:0005975,carbohydrate metabolic process|GO:0050896,response to stimulus|GO:0006952,defense response|GO:0071704,organic substance metabolic process|GO:0006950,response to stress|GO:0008152,metabolic process	GO:0005576,extracellular region	GO:0016787,hydrolase activity|GO:0003824,catalytic activity|GO:0016798,hydrolase activity, acting on glycosyl bonds|GO:0004553,hydrolase activity, hydrolyzing O-glycosyl compounds		http://www.uniprot.org/uniprot/Q7GCM7	FALSE
A0A287PMW3	1.51905	0.603169	83.97	0	Q8S5T1	OJ1123F12.19	GO:0042592,homeostatic process|GO:0034641,cellular nitrogen compound metabolic process|GO:0006807,nitrogen compound metabolic process|GO:0050789,regulation of biological process|GO:0044699,single-organism process|GO:0044710,single-organism metabolic process|GO:0071704,organic substance metabolic process|GO:0065007,biological regulation|GO:0006749,glutathione metabolic process|GO:0065008,regulatio…	GO:0005623,cell	GO:0005488,binding|GO:0000166,nucleotide binding|GO:1901363,heterocyclic compound binding|GO:1901265,nucleoside phosphate binding|GO:0016491,oxidoreductase activity|GO:0043168,anion binding|GO:0050662,coenzyme binding|GO:0050661,NADP binding|GO:0050660,flavin adenine dinucleotide binding|GO:0004362,glutathione-disulfide reductase activity|GO:0043167,ion binding|GO:0016667,oxidoreductase activity,…	osa00480,Glutathione metabolism	http://www.uniprot.org/uniprot/Q8S5T1	FALSE
F2E8C4	1.51061	0.595136	28.39	1e-25	Q67V02	P0488D02.13	GO:0044238,primary metabolic process|GO:0019538,protein metabolic process|GO:0043170,macromolecule metabolic process|GO:0071704,organic substance metabolic process|GO:0008152,metabolic process|GO:0006508,proteolysis		GO:0016787,hydrolase activity|GO:0004175,endopeptidase activity|GO:0070001,aspartic-type peptidase activity|GO:0003824,catalytic activity|GO:0070011,peptidase activity, acting on L-amino acid peptides|GO:0004190,aspartic-type endopeptidase activity|GO:0008233,peptidase activity		http://www.uniprot.org/uniprot/Q67V02	FALSE
A0A287V0E4	1.50949	0.594057			Q5WMU0	OJ1116_F05.3					http://www.uniprot.org/uniprot/Q5WMU0	FALSE
A0A287HP79	1.50771	0.592363	33.78	1e-53	Q5ZAZ8	P0413G02.28	GO:0044238,primary metabolic process|GO:0019538,protein metabolic process|GO:0043170,macromolecule metabolic process|GO:0071704,organic substance metabolic process|GO:0008152,metabolic process|GO:0006508,proteolysis		GO:0016787,hydrolase activity|GO:0004175,endopeptidase activity|GO:0070001,aspartic-type peptidase activity|GO:0003824,catalytic activity|GO:0070011,peptidase activity, acting on L-amino acid peptides|GO:0004190,aspartic-type endopeptidase activity|GO:0008233,peptidase activity		http://www.uniprot.org/uniprot/Q5ZAZ8	FALSE
A0A287DTR9	1.50574	0.590471	89.39	0	Q336R7	Os10g0564400	GO:0019752,carboxylic acid metabolic process|GO:0044249,cellular biosynthetic process|GO:0006807,nitrogen compound metabolic process|GO:0044281,small molecule metabolic process|GO:0044283,small molecule biosynthetic process|GO:1901362,organic cyclic compound biosynthetic process|GO:0044699,single-organism process|GO:1901576,organic substance biosynthetic process|GO:0044710,single-organism metabol…		GO:0016765,transferase activity, transferring alkyl or aryl (other than methyl) groups|GO:0003849,3-deoxy-7-phosphoheptulonate synthase activity|GO:0016740,transferase activity|GO:0003824,catalytic activity	osa01110,Biosynthesis of secondary metabolites|osa00400,Phenylalanine, tyrosine and tryptophan biosynthesis|osa01230,Biosynthesis of amino acids|osa01100,Metabolic pathways	http://www.uniprot.org/uniprot/Q336R7	FALSE
F2EKV9	1.50305	0.587897	70.59	8e-97	Q688L5	Os05g0197200		GO:0048046,apoplast|GO:0005576,extracellular region	GO:0043169,cation binding|GO:0046914,transition metal ion binding|GO:0030145,manganese ion binding|GO:0043167,ion binding|GO:0005488,binding|GO:0045735,nutrient reservoir activity|GO:0046872,metal ion binding		http://www.uniprot.org/uniprot/Q688L5	FALSE
F2E008	1.50286	0.58771	78.16	0	Q0JCP6	Os04g0458300	GO:0044238,primary metabolic process|GO:0044710,single-organism metabolic process|GO:0005975,carbohydrate metabolic process|GO:0005996,monosaccharide metabolic process|GO:0019318,hexose metabolic process|GO:0071704,organic substance metabolic process|GO:0008152,metabolic process|GO:0044723,single-organism carbohydrate metabolic process|GO:0044699,single-organism process		GO:0016857,racemase and epimerase activity, acting on carbohydrates and derivatives|GO:0016854,racemase and epimerase activity|GO:0016853,isomerase activity|GO:0004034,aldose 1-epimerase activity|GO:0030246,carbohydrate binding|GO:0003824,catalytic activity|GO:0005488,binding	osa00052,Galactose metabolism|osa01110,Biosynthesis of secondary metabolites|osa00010,Glycolysis / Gluconeogenesis|osa01100,Metabolic pathways	http://www.uniprot.org/uniprot/Q0JCP6	FALSE
A0A287I4B2	1.50169	0.586583	62.1	3e-40	Q0D8I5	Os07g0157900	GO:0006139,nucleobase-containing compound metabolic process|GO:0044260,cellular macromolecule metabolic process|GO:0044238,primary metabolic process|GO:0009987,cellular process|GO:0006725,cellular aromatic compound metabolic process|GO:0044237,cellular metabolic process|GO:0043170,macromolecule metabolic process|GO:0090304,nucleic acid metabolic process|GO:0071704,organic substance metabolic proc…		GO:0016787,hydrolase activity|GO:0016893,endonuclease activity, active with either ribo- or deoxyribonucleic acids and producing 5'-phosphomonoesters|GO:0004536,deoxyribonuclease activity|GO:0004519,endonuclease activity|GO:0003824,catalytic activity|GO:0004520,endodeoxyribonuclease activity|GO:0016788,hydrolase activity, acting on ester bonds|GO:0004518,nuclease activity|GO:0016888,endodeoxyribo…		http://www.uniprot.org/uniprot/Q0D8I5	FALSE
F2E8B4	1.50121	0.586125			Q6Z347	B1121A12.6					http://www.uniprot.org/uniprot/Q6Z347	FALSE
F2DEG9	0.665225	-0.588087	89.12	0	Q10NX2	Os03g0255500	GO:0046364,monosaccharide biosynthetic process|GO:0044699,single-organism process|GO:0006094,gluconeogenesis|GO:1901576,organic substance biosynthetic process|GO:0044710,single-organism metabolic process|GO:0044711,single-organism biosynthetic process|GO:0071704,organic substance metabolic process|GO:0016310,phosphorylation|GO:0009987,cellular process|GO:0019318,hexose metabolic process|GO:001931…		GO:0035639,purine ribonucleoside triphosphate binding|GO:0005488,binding|GO:0043167,ion binding|GO:1901363,heterocyclic compound binding|GO:1901265,nucleoside phosphate binding|GO:0001882,nucleoside binding|GO:0043168,anion binding|GO:0016829,lyase activity|GO:0016740,transferase activity|GO:0000166,nucleotide binding|GO:0004612,phosphoenolpyruvate carboxykinase (ATP) activity|GO:0004611,phosphoe…	osa00020,Citrate cycle (TCA cycle)|osa00620,Pyruvate metabolism|osa00010,Glycolysis / Gluconeogenesis|osa00710,Carbon fixation in photosynthetic organisms|osa01200,Carbon metabolism|osa01110,Biosynthesis of secondary metabolites|osa01100,Metabolic pathways	http://www.uniprot.org/uniprot/Q10NX2	FALSE
A0A287GJ64	0.664821	-0.588962	92.69	2e-139	Q0JKB4	Os01g0685800	GO:0009167,purine ribonucleoside monophosphate metabolic process|GO:0009165,nucleotide biosynthetic process|GO:0009163,nucleoside biosynthetic process|GO:0009161,ribonucleoside monophosphate metabolic process|GO:1901362,organic cyclic compound biosynthetic process|GO:0042451,purine nucleoside biosynthetic process|GO:0009168,purine ribonucleoside monophosphate biosynthetic process|GO:0044710,singl…	GO:0044464,cell part|GO:0031975,envelope|GO:0043229,intracellular organelle|GO:0043227,membrane-bounded organelle|GO:0043226,organelle|GO:0045261,proton-transporting ATP synthase complex, catalytic core F(1)|GO:0033178,proton-transporting two-sector ATPase complex, catalytic domain|GO:0031090,organelle membrane|GO:0098796,membrane protein complex|GO:0016020,membrane|GO:0044444,cytoplasmic part|GO…	GO:0035639,purine ribonucleoside triphosphate binding|GO:0005488,binding|GO:0016887,ATPase activity|GO:0043167,ion binding|GO:1901363,heterocyclic compound binding|GO:0032550,purine ribonucleoside binding|GO:0001882,nucleoside binding|GO:0043168,anion binding|GO:0042625,ATPase coupled ion transmembrane transporter activity|GO:0042626,ATPase activity, coupled to transmembrane movement of substance…	osa00190,Oxidative phosphorylation|osa01100,Metabolic pathways	http://www.uniprot.org/uniprot/Q0JKB4	FALSE
F2EJM8	0.663441	-0.591961	70.13	2e-76	Q2QNV2	LOC_Os12g36640	GO:0006950,response to stress|GO:0050896,response to stimulus				http://www.uniprot.org/uniprot/Q2QNV2	FALSE
A0A287TST0	0.661604	-0.595959	91.65	0	B9F3B6	ALDH5F1	GO:0009628,response to abiotic stimulus|GO:0009065,glutamine family amino acid catabolic process|GO:0043933,macromolecular complex subunit organization|GO:0009314,response to radiation|GO:0009266,response to temperature stimulus|GO:0009450,gamma-aminobutyric acid catabolic process|GO:0009063,cellular amino acid catabolic process|GO:0006807,nitrogen compound metabolic process|GO:0009416,response t…	GO:0031974,membrane-enclosed lumen|GO:0043229,intracellular organelle|GO:0043227,membrane-bounded organelle|GO:0043226,organelle|GO:0005737,cytoplasm|GO:0009536,plastid|GO:0009532,plastid stroma|GO:0009570,chloroplast stroma|GO:0005739,mitochondrion|GO:0044435,plastid part|GO:0044434,chloroplast part|GO:0005759,mitochondrial matrix|GO:0009507,chloroplast|GO:0043231,intracellular membrane-bounded …	GO:0005488,binding|GO:0043169,cation binding|GO:0005507,copper ion binding|GO:0046914,transition metal ion binding|GO:0046872,metal ion binding|GO:0051287,NAD binding|GO:0043167,ion binding|GO:0016620,oxidoreductase activity, acting on the aldehyde or oxo group of donors, NAD or NADP as acceptor|GO:0036094,small molecule binding|GO:0000166,nucleotide binding|GO:0050662,coenzyme binding|GO:0003824…	osa00650,Butanoate metabolism|osa00250,Alanine, aspartate and glutamate metabolism|osa01100,Metabolic pathways	http://www.uniprot.org/uniprot/B9F3B6	FALSE
A0A287WCD6	0.660489	-0.598393	57.22	4e-70	Q9ASJ1	P0439B06.26	GO:0051252,regulation of RNA metabolic process|GO:0080090,regulation of primary metabolic process|GO:0019222,regulation of metabolic process|GO:2000242,negative regulation of reproductive process|GO:0031326,regulation of cellular biosynthetic process|GO:2000241,regulation of reproductive process|GO:0031323,regulation of cellular metabolic process|GO:0048581,negative regulation of post-embryonic d…		GO:0003712,transcription cofactor activity|GO:0000989,transcription factor activity, transcription factor binding|GO:0000988,transcription factor activity, protein binding		http://www.uniprot.org/uniprot/Q9ASJ1	FALSE
A0A287WSE7	0.660036	-0.599384	90	7e-60	Q6YYB0	Os08g0359500		GO:0005737,cytoplasm|GO:0005829,cytosol|GO:0016020,membrane|GO:0044464,cell part|GO:0005623,cell|GO:0005622,intracellular|GO:0055044,symplast|GO:0044444,cytoplasmic part|GO:0071944,cell periphery|GO:0009506,plasmodesma|GO:0005911,cell-cell junction|GO:0005886,plasma membrane|GO:0044424,intracellular part|GO:0030054,cell junction			http://www.uniprot.org/uniprot/Q6YYB0	FALSE
A0A287PK81	0.658259	-0.603273	75.26	6e-40	Q0DUA3	Os03g0197300			GO:0045735,nutrient reservoir activity		http://www.uniprot.org/uniprot/Q0DUA3	FALSE
A3RHE5	0.657219	-0.605554	72.73	3.3	Q2R4Z7	RAB16C	GO:1901700,response to oxygen-containing compound|GO:0009628,response to abiotic stimulus|GO:0050896,response to stimulus|GO:0006950,response to stress|GO:0001101,response to acid chemical|GO:0009415,response to water|GO:0042221,response to chemical|GO:0010035,response to inorganic substance				http://www.uniprot.org/uniprot/Q2R4Z7	FALSE
A0A287SRA3	0.655995	-0.608243	47.52	8e-86	Q5QLS2	B1088C09.13	GO:0008152,metabolic process		GO:0003824,catalytic activity|GO:0048037,cofactor binding|GO:0005488,binding|GO:0050662,coenzyme binding		http://www.uniprot.org/uniprot/Q5QLS2	FALSE
A0A287R7Q5	0.655983	-0.60827	89.25	3e-119	Q2R8Z5	ADH1	GO:0008152,metabolic process|GO:0044710,single-organism metabolic process|GO:0044699,single-organism process|GO:0055114,oxidation-reduction process	GO:0005737,cytoplasm|GO:0044464,cell part|GO:0005623,cell|GO:0005622,intracellular|GO:0044424,intracellular part	GO:0005488,binding|GO:0043169,cation binding|GO:0016614,oxidoreductase activity, acting on CH-OH group of donors|GO:0046914,transition metal ion binding|GO:0016616,oxidoreductase activity, acting on the CH-OH group of donors, NAD or NADP as acceptor|GO:0004022,alcohol dehydrogenase (NAD) activity|GO:0043167,ion binding|GO:0003824,catalytic activity|GO:0008270,zinc ion binding|GO:0046872,metal ion…	osa00010,Glycolysis / Gluconeogenesis|osa00592,alpha-Linolenic acid metabolism|osa01110,Biosynthesis of secondary metabolites|osa01100,Metabolic pathways|osa00350,Tyrosine metabolism|osa00071,Fatty acid degradation	http://www.uniprot.org/uniprot/Q2R8Z5	FALSE
A0A287XZK1	0.655578	-0.609161	67.8	8e-85	Q5Z402	Os06g0731800	GO:0033036,macromolecule localization|GO:0034613,cellular protein localization|GO:0016192,vesicle-mediated transport|GO:0046907,intracellular transport|GO:0070727,cellular macromolecule localization|GO:0006886,intracellular protein transport|GO:0006810,transport|GO:0045184,establishment of protein localization|GO:0008104,protein localization|GO:0071702,organic substance transport|GO:0015031,prote…	GO:0043229,intracellular organelle|GO:0071944,cell periphery|GO:0030117,membrane coat|GO:0005905,clathrin-coated pit|GO:0012510,trans-Golgi network transport vesicle membrane|GO:0030130,clathrin coat of trans-Golgi network vesicle|GO:0030133,transport vesicle|GO:0030132,clathrin coat of coated pit|GO:0030135,coated vesicle|GO:0043226,organelle|GO:0030136,clathrin-coated vesicle|GO:0030665,clathri…	GO:0005198,structural molecule activity		http://www.uniprot.org/uniprot/Q5Z402	FALSE
F2DG27	0.655027	-0.610373	70.83	0.018	Q7XLZ7	OSJNBa0086O06.12	GO:0032502,developmental process|GO:0032501,multicellular organismal process|GO:0044707,single-multicellular organism process|GO:0048856,anatomical structure development|GO:0044767,single-organism developmental process|GO:0009790,embryo development|GO:0007275,multicellular organism development|GO:0044699,single-organism process				http://www.uniprot.org/uniprot/Q7XLZ7	FALSE
A0A287IJG1	0.654475	-0.61159			Q0JCX3	Os04g0445200					http://www.uniprot.org/uniprot/Q0JCX3	FALSE
M0XPJ2	0.652832	-0.615216	52.24	1e-22	Q2QY90	LOC_Os12g03460	GO:0033036,macromolecule localization|GO:0008104,protein localization|GO:0006810,transport|GO:0045184,establishment of protein localization|GO:0071702,organic substance transport|GO:0015031,protein transport|GO:0051234,establishment of localization|GO:0051179,localization	GO:0005737,cytoplasm|GO:0043231,intracellular membrane-bounded organelle|GO:0044464,cell part|GO:0043229,intracellular organelle|GO:0005739,mitochondrion|GO:0005622,intracellular|GO:0044444,cytoplasmic part|GO:0005623,cell|GO:0044424,intracellular part|GO:0043227,membrane-bounded organelle|GO:0043226,organelle	GO:0043169,cation binding|GO:0046872,metal ion binding|GO:0005488,binding|GO:0043167,ion binding		http://www.uniprot.org/uniprot/Q2QY90	FALSE
F2CZ63	0.652318	-0.616353	32.56	0.6	Q5W6B9	HAP2A	GO:0044703,multi-organism reproductive process|GO:0044702,single organism reproductive process|GO:0000003,reproduction|GO:0009566,fertilization|GO:0019953,sexual reproduction|GO:0022414,reproductive process|GO:0007338,single fertilization|GO:0044699,single-organism process|GO:0051704,multi-organism process	GO:0044425,membrane part|GO:0016021,integral component of membrane|GO:0016020,membrane|GO:0031224,intrinsic component of membrane			http://www.uniprot.org/uniprot/Q5W6B9	FALSE
F2E8J8	0.651479	-0.618209	83.16	0	Q5VNV1	P0001H02.16	GO:0022607,cellular component assembly|GO:0019752,carboxylic acid metabolic process|GO:0044248,cellular catabolic process|GO:0044281,small molecule metabolic process|GO:0044282,small molecule catabolic process|GO:0009438,methylglyoxal metabolic process|GO:0044699,single-organism process|GO:0044712,single-organism catabolic process|GO:0044710,single-organism metabolic process|GO:0016043,cellular c…	GO:0005737,cytoplasm|GO:0043231,intracellular membrane-bounded organelle|GO:0043233,organelle lumen|GO:0044464,cell part|GO:0044444,cytoplasmic part|GO:0031974,membrane-enclosed lumen|GO:0005622,intracellular|GO:0044446,intracellular organelle part|GO:0070013,intracellular organelle lumen|GO:0043229,intracellular organelle|GO:0005739,mitochondrion|GO:0044429,mitochondrial part|GO:0005759,mitochon…			http://www.uniprot.org/uniprot/Q5VNV1	FALSE
A0A287P0D5	0.650058	-0.621359	88.43	0	Q0DS66	Os03g0330200	GO:0044712,single-organism catabolic process|GO:0019320,hexose catabolic process|GO:0044710,single-organism metabolic process|GO:0005975,carbohydrate metabolic process|GO:0044238,primary metabolic process|GO:0046365,monosaccharide catabolic process|GO:0005996,monosaccharide metabolic process|GO:0019318,hexose metabolic process|GO:1901575,organic substance catabolic process|GO:0016052,carbohydrate…	GO:0005737,cytoplasm|GO:0044464,cell part|GO:0005623,cell|GO:0005622,intracellular|GO:0044424,intracellular part	GO:0043169,cation binding|GO:0016853,isomerase activity|GO:0046914,transition metal ion binding|GO:0030145,manganese ion binding|GO:0043167,ion binding|GO:0003824,catalytic activity|GO:0005488,binding|GO:0016868,intramolecular transferase activity, phosphotransferases|GO:0016866,intramolecular transferase activity|GO:0004619,phosphoglycerate mutase activity|GO:0046872,metal ion binding	osa01230,Biosynthesis of amino acids|osa00010,Glycolysis / Gluconeogenesis|osa01200,Carbon metabolism|osa01110,Biosynthesis of secondary metabolites|osa01100,Metabolic pathways|osa00260,Glycine, serine and threonine metabolism	http://www.uniprot.org/uniprot/Q0DS66	FALSE
F2EL01	0.649506	-0.622586			Q0ILS0	Os12g0626500					http://www.uniprot.org/uniprot/Q0ILS0	FALSE
F2EA93	0.649046	-0.623607	89.68	5e-79	P35686	RPS20	GO:0044249,cellular biosynthetic process|GO:0034641,cellular nitrogen compound metabolic process|GO:0006807,nitrogen compound metabolic process|GO:0034645,cellular macromolecule biosynthetic process|GO:1901576,organic substance biosynthetic process|GO:0044267,cellular protein metabolic process|GO:0044260,cellular macromolecule metabolic process|GO:0043043,peptide biosynthetic process|GO:0071704,o…	GO:0005737,cytoplasm|GO:0005622,intracellular|GO:0032991,macromolecular complex|GO:0005840,ribosome|GO:0043232,intracellular non-membrane-bounded organelle|GO:0044464,cell part|GO:0044444,cytoplasmic part|GO:0005623,cell|GO:0044391,ribosomal subunit|GO:0044446,intracellular organelle part|GO:0043229,intracellular organelle|GO:0043228,non-membrane-bounded organelle|GO:0044424,intracellular part|GO…	GO:0097159,organic cyclic compound binding|GO:0005198,structural molecule activity|GO:0003735,structural constituent of ribosome|GO:0003723,RNA binding|GO:0003676,nucleic acid binding|GO:1901363,heterocyclic compound binding|GO:0005488,binding	osa03010,Ribosome	http://www.uniprot.org/uniprot/P35686	FALSE
M0XJL4	0.648403	-0.625037	94.66	0	Q8H8T0	UAM1	GO:0030243,cellulose metabolic process|GO:0030244,cellulose biosynthetic process|GO:0044249,cellular biosynthetic process|GO:0009250,glucan biosynthetic process|GO:0034645,cellular macromolecule biosynthetic process|GO:0033692,cellular polysaccharide biosynthetic process|GO:0071840,cellular component organization or biogenesis|GO:1901576,organic substance biosynthetic process|GO:0044710,single-or…	GO:0005737,cytoplasm|GO:0005794,Golgi apparatus|GO:0043231,intracellular membrane-bounded organelle|GO:0044464,cell part|GO:0044444,cytoplasmic part|GO:0005623,cell|GO:0005622,intracellular|GO:0043229,intracellular organelle|GO:0012505,endomembrane system|GO:0044424,intracellular part|GO:0043227,membrane-bounded organelle|GO:0043226,organelle	GO:0052691,UDP-arabinopyranose mutase activity|GO:0016853,isomerase activity|GO:0003824,catalytic activity|GO:0005488,binding|GO:0005515,protein binding|GO:0016866,intramolecular transferase activity	osa00520,Amino sugar and nucleotide sugar metabolism	http://www.uniprot.org/uniprot/Q8H8T0	FALSE
A0A287VLJ7	0.647009	-0.628143	31.53	4e-07	Q01881	RA5	GO:0006954,inflammatory response|GO:0009892,negative regulation of metabolic process|GO:0080090,regulation of primary metabolic process|GO:0019222,regulation of metabolic process|GO:0002438,acute inflammatory response to antigenic stimulus|GO:0031324,negative regulation of cellular metabolic process|GO:0031323,regulation of cellular metabolic process|GO:0016068,type I hypersensitivity|GO:0043086,…	GO:0005576,extracellular region|GO:0005615,extracellular space|GO:0044421,extracellular region part	GO:0004866,endopeptidase inhibitor activity|GO:0061135,endopeptidase regulator activity|GO:0061134,peptidase regulator activity|GO:0030414,peptidase inhibitor activity|GO:0004867,serine-type endopeptidase inhibitor activity|GO:0004857,enzyme inhibitor activity|GO:0098772,molecular function regulator|GO:0030234,enzyme regulator activity		http://www.uniprot.org/uniprot/Q01881	FALSE
A0A287VUP7	0.645359	-0.631825	95.16	4e-28	C7IZ82	Os02g0804150	GO:0044249,cellular biosynthetic process|GO:0034641,cellular nitrogen compound metabolic process|GO:0006807,nitrogen compound metabolic process|GO:0034645,cellular macromolecule biosynthetic process|GO:1901576,organic substance biosynthetic process|GO:0044267,cellular protein metabolic process|GO:0044260,cellular macromolecule metabolic process|GO:0043043,peptide biosynthetic process|GO:0071704,o…	GO:0005737,cytoplasm|GO:0032991,macromolecular complex|GO:0005840,ribosome|GO:0043232,intracellular non-membrane-bounded organelle|GO:0044464,cell part|GO:0044444,cytoplasmic part|GO:0005623,cell|GO:0030529,intracellular ribonucleoprotein complex|GO:0043229,intracellular organelle|GO:0043228,non-membrane-bounded organelle|GO:0044424,intracellular part|GO:0005622,intracellular|GO:0043226,organelle	GO:0003735,structural constituent of ribosome|GO:0005198,structural molecule activity	osa03010,Ribosome	http://www.uniprot.org/uniprot/C7IZ82	FALSE
A0A287UP01	0.644705	-0.633289	92.7	0	P14656	GLN1-1	GO:0044283,small molecule biosynthetic process|GO:0019752,carboxylic acid metabolic process|GO:0044249,cellular biosynthetic process|GO:0006807,nitrogen compound metabolic process|GO:0044281,small molecule metabolic process|GO:0009064,glutamine family amino acid metabolic process|GO:0044699,single-organism process|GO:1901576,organic substance biosynthetic process|GO:0044710,single-organism metabo…	GO:0005737,cytoplasm|GO:0044464,cell part|GO:0005623,cell|GO:0005622,intracellular|GO:0044424,intracellular part	GO:0035639,purine ribonucleoside triphosphate binding|GO:0016211,ammonia ligase activity|GO:0016880,acid-ammonia (or amide) ligase activity|GO:0005488,binding|GO:0043167,ion binding|GO:1901363,heterocyclic compound binding|GO:1901265,nucleoside phosphate binding|GO:0001882,nucleoside binding|GO:0043168,anion binding|GO:0000166,nucleotide binding|GO:0016879,ligase activity, forming carbon-nitrogen…	osa00220,Arginine biosynthesis|osa00630,Glyoxylate and dicarboxylate metabolism|osa00250,Alanine, aspartate and glutamate metabolism|osa01230,Biosynthesis of amino acids|osa00910,Nitrogen metabolism|osa01100,Metabolic pathways	http://www.uniprot.org/uniprot/P14656	FALSE
A0A287E4H3	0.644496	-0.633756	85.13	3e-112	P48642	GRC2	GO:0008152,metabolic process|GO:0042592,homeostatic process|GO:0034641,cellular nitrogen compound metabolic process|GO:0006807,nitrogen compound metabolic process|GO:0050789,regulation of biological process|GO:0044699,single-organism process|GO:0044712,single-organism catabolic process|GO:0044710,single-organism metabolic process|GO:0071704,organic substance metabolic process|GO:0065007,biologica…	GO:0005737,cytoplasm|GO:0043231,intracellular membrane-bounded organelle|GO:0044464,cell part|GO:0005777,peroxisome|GO:0044444,cytoplasmic part|GO:0005623,cell|GO:0005622,intracellular|GO:0042579,microbody|GO:0043229,intracellular organelle|GO:0044424,intracellular part|GO:0043227,membrane-bounded organelle|GO:0043226,organelle	GO:0005488,binding|GO:0000166,nucleotide binding|GO:1901363,heterocyclic compound binding|GO:1901265,nucleoside phosphate binding|GO:0016491,oxidoreductase activity|GO:0043168,anion binding|GO:0050662,coenzyme binding|GO:0050661,NADP binding|GO:0050660,flavin adenine dinucleotide binding|GO:0004362,glutathione-disulfide reductase activity|GO:0043167,ion binding|GO:0016667,oxidoreductase activity,…	osa00480,Glutathione metabolism	http://www.uniprot.org/uniprot/P48642	FALSE
M0XUU4	0.644384	-0.634007	56.87	3e-118	Q852L2	OSJNBb0060J21.10			GO:0045735,nutrient reservoir activity		http://www.uniprot.org/uniprot/Q852L2	FALSE
A0A287FR61	0.638936	-0.646258	84.15	8e-78	Q0DIK0	Os05g0383000	GO:0006996,organelle organization|GO:0000266,mitochondrial fission|GO:0009987,cellular process|GO:0016043,cellular component organization|GO:0048285,organelle fission|GO:0007005,mitochondrion organization|GO:0071840,cellular component organization or biogenesis				http://www.uniprot.org/uniprot/Q0DIK0	FALSE
A0A287IPV1	0.638254	-0.647798	75.4	0	Q7XUG1	MS	GO:0019752,carboxylic acid metabolic process|GO:0044723,single-organism carbohydrate metabolic process|GO:0006099,tricarboxylic acid cycle|GO:0009060,aerobic respiration|GO:0044281,small molecule metabolic process|GO:0006091,generation of precursor metabolites and energy|GO:0072350,tricarboxylic acid metabolic process|GO:0006097,glyoxylate cycle|GO:0044699,single-organism process|GO:0044710,singl…	GO:0005737,cytoplasm|GO:0043231,intracellular membrane-bounded organelle|GO:0044464,cell part|GO:0005777,peroxisome|GO:0044444,cytoplasmic part|GO:0005623,cell|GO:0005622,intracellular|GO:0042579,microbody|GO:0043229,intracellular organelle|GO:0044424,intracellular part|GO:0009514,glyoxysome|GO:0043227,membrane-bounded organelle|GO:0043226,organelle	GO:0046912,transferase activity, transferring acyl groups, acyl groups converted into alkyl on transfer|GO:0004474,malate synthase activity|GO:0003824,catalytic activity|GO:0016740,transferase activity|GO:0016746,transferase activity, transferring acyl groups	osa01200,Carbon metabolism|osa00630,Glyoxylate and dicarboxylate metabolism|osa01110,Biosynthesis of secondary metabolites|osa00620,Pyruvate metabolism|osa01100,Metabolic pathways	http://www.uniprot.org/uniprot/Q7XUG1	FALSE
A0A287KD65	0.638095	-0.648156	78.53	0	Q6ZLJ9	OJ1136_A05.22	GO:0008152,metabolic process		GO:0003824,catalytic activity	osa00052,Galactose metabolism	http://www.uniprot.org/uniprot/Q6ZLJ9	FALSE
A0A287WL23	0.637764	-0.648906	85.75	0	Q2QLT5	LOC_Os12g43370	GO:0044267,cellular protein metabolic process|GO:0044260,cellular macromolecule metabolic process|GO:0044238,primary metabolic process|GO:0019538,protein metabolic process|GO:0009987,cellular process|GO:0070084,protein initiator methionine removal|GO:0044237,cellular metabolic process|GO:0043170,macromolecule metabolic process|GO:0071704,organic substance metabolic process|GO:0043412,macromolecul…	GO:0005737,cytoplasm|GO:0044464,cell part|GO:0005623,cell|GO:0005622,intracellular|GO:0044424,intracellular part	GO:0004177,aminopeptidase activity|GO:0016787,hydrolase activity|GO:0003824,catalytic activity|GO:0043169,cation binding|GO:0043167,ion binding|GO:0008238,exopeptidase activity|GO:0070011,peptidase activity, acting on L-amino acid peptides|GO:0005488,binding|GO:0070006,metalloaminopeptidase activity|GO:0008233,peptidase activity|GO:0046872,metal ion binding|GO:0008235,metalloexopeptidase activity…		http://www.uniprot.org/uniprot/Q2QLT5	FALSE
A0A287EIM7	0.634426	-0.656477				A0A287EIM7						FALSE
F2EB41	0.631769	-0.662531				F2EB41						FALSE
M0WY94	0.628866	-0.669176	42.67	4e-08	Q42980	OLE16		GO:0016020,membrane|GO:0043232,intracellular non-membrane-bounded organelle|GO:0016021,integral component of membrane|GO:0005811,lipid particle|GO:0044464,cell part|GO:0005623,cell|GO:0005622,intracellular|GO:0043229,intracellular organelle|GO:0043228,non-membrane-bounded organelle|GO:0012511,monolayer-surrounded lipid storage body|GO:0044424,intracellular part|GO:0044425,membrane part|GO:0043226…			http://www.uniprot.org/uniprot/Q42980	FALSE
A0A287PP23	0.626807	-0.673906			Q8S7U3	OSJNBa0091P11.33					http://www.uniprot.org/uniprot/Q8S7U3	FALSE
A0A287MV15	0.625	-0.678072			Q9SXG0	OsIF1-2					http://www.uniprot.org/uniprot/Q9SXG0	FALSE
F2D3S4	0.623124	-0.682408			Q337E2	Os10g0505900					http://www.uniprot.org/uniprot/Q337E2	FALSE
A0A287T452	0.62181	-0.685455	89.41	2e-73	Q2R4Y1	Os11g0456300	GO:0044248,cellular catabolic process|GO:0043632,modification-dependent macromolecule catabolic process|GO:0044267,cellular protein metabolic process|GO:1901575,organic substance catabolic process|GO:0044265,cellular macromolecule catabolic process|GO:0044260,cellular macromolecule metabolic process|GO:0071704,organic substance metabolic process|GO:0006508,proteolysis|GO:0044238,primary metabolic…			osa04141,Protein processing in endoplasmic reticulum|osa04120,Ubiquitin mediated proteolysis	http://www.uniprot.org/uniprot/Q2R4Y1	FALSE
A0A287G115	0.620823	-0.687747	47.06	8e-16	P29835	Os05g0499100			GO:0045735,nutrient reservoir activity		http://www.uniprot.org/uniprot/P29835	FALSE
F2D005	0.619825	-0.690066	74.55	3e-167	Q10QP0	Os03g0189400	GO:0008152,metabolic process|GO:0044710,single-organism metabolic process|GO:0044699,single-organism process|GO:0055114,oxidation-reduction process		GO:0005488,binding|GO:0043169,cation binding|GO:0046914,transition metal ion binding|GO:0043167,ion binding|GO:0003824,catalytic activity|GO:0008270,zinc ion binding|GO:0046872,metal ion binding|GO:0016491,oxidoreductase activity	osa00010,Glycolysis / Gluconeogenesis|osa01200,Carbon metabolism|osa01110,Biosynthesis of secondary metabolites|osa01100,Metabolic pathways|osa00350,Tyrosine metabolism|osa00071,Fatty acid degradation	http://www.uniprot.org/uniprot/Q10QP0	FALSE
F2DJM5	0.61945	-0.69094	64.57	9e-20	Q6YUR8	OSJNBb0088N06.21	GO:0080090,regulation of primary metabolic process|GO:0019222,regulation of metabolic process|GO:0031326,regulation of cellular biosynthetic process|GO:0031323,regulation of cellular metabolic process|GO:0090304,nucleic acid metabolic process|GO:0044249,cellular biosynthetic process|GO:0034641,cellular nitrogen compound metabolic process|GO:0006807,nitrogen compound metabolic process|GO:0034645,c…		GO:0043169,cation binding|GO:0046914,transition metal ion binding|GO:0097159,organic cyclic compound binding|GO:0043167,ion binding|GO:0008270,zinc ion binding|GO:0003676,nucleic acid binding|GO:0003677,DNA binding|GO:0046872,metal ion binding|GO:1901363,heterocyclic compound binding|GO:0005488,binding		http://www.uniprot.org/uniprot/Q6YUR8	FALSE
A0A287S8C5	0.61936	-0.691149	73.08	0.005	Q2R4Z5	RAB16B	GO:1901700,response to oxygen-containing compound|GO:0009628,response to abiotic stimulus|GO:0050896,response to stimulus|GO:0006950,response to stress|GO:0001101,response to acid chemical|GO:0009415,response to water|GO:0042221,response to chemical|GO:0010035,response to inorganic substance				http://www.uniprot.org/uniprot/Q2R4Z5	FALSE
A0A287KD15	0.618739	-0.692598	74.83	6e-51	Q5VRY1	HSP18.0	GO:0009628,response to abiotic stimulus|GO:0050896,response to stimulus|GO:0006950,response to stress|GO:0009266,response to temperature stimulus|GO:0009408,response to heat	GO:0005737,cytoplasm|GO:0044464,cell part|GO:0005623,cell|GO:0005622,intracellular|GO:0044424,intracellular part		osa04141,Protein processing in endoplasmic reticulum	http://www.uniprot.org/uniprot/Q5VRY1	FALSE
A0A287EF93	0.618701	-0.692687	39.39	2.6	Q5Z9M9	P0561B08.15			GO:0045735,nutrient reservoir activity		http://www.uniprot.org/uniprot/Q5Z9M9	FALSE
A0A287HJJ5	0.616272	-0.698361	66.28	2e-49	Q9SXV0	COX6b-1	GO:1902600,hydrogen ion transmembrane transport|GO:0044249,cellular biosynthetic process|GO:0044699,single-organism process|GO:0015992,proton transport|GO:0051179,localization|GO:0098662,inorganic cation transmembrane transport|GO:0006810,transport|GO:0098660,inorganic ion transmembrane transport|GO:0015672,monovalent inorganic cation transport|GO:0006818,hydrogen transport|GO:0006812,cation tran…	GO:0055035,plastid thylakoid membrane|GO:0034357,photosynthetic membrane|GO:0031976,plastid thylakoid|GO:0043229,intracellular organelle|GO:0005622,intracellular|GO:0043227,membrane-bounded organelle|GO:0043226,organelle|GO:0009535,chloroplast thylakoid membrane|GO:0009534,chloroplast thylakoid|GO:0031984,organelle subcompartment|GO:0016020,membrane|GO:0005739,mitochondrion|GO:0044436,thylakoid p…	GO:0005488,binding|GO:0016491,oxidoreductase activity|GO:0043169,cation binding|GO:0046914,transition metal ion binding|GO:0015077,monovalent inorganic cation transmembrane transporter activity|GO:0043167,ion binding|GO:0046872,metal ion binding|GO:0015002,heme-copper terminal oxidase activity|GO:0004129,cytochrome-c oxidase activity|GO:0005215,transporter activity|GO:0008324,cation transmembrane…	osa00190,Oxidative phosphorylation|osa01100,Metabolic pathways	http://www.uniprot.org/uniprot/Q9SXV0	FALSE
A0A287UZX4	0.614199	-0.703221	64.81	0	Q6ZCH3	P0479C12.25-1	GO:0009311,oligosaccharide metabolic process|GO:0009312,oligosaccharide biosynthetic process|GO:0044249,cellular biosynthetic process|GO:0044237,cellular metabolic process|GO:0044699,single-organism process|GO:1901576,organic substance biosynthetic process|GO:0044710,single-organism metabolic process|GO:0044711,single-organism biosynthetic process|GO:0044262,cellular carbohydrate metabolic proces…		GO:0003824,catalytic activity	osa00500,Starch and sucrose metabolism|osa01100,Metabolic pathways	http://www.uniprot.org/uniprot/Q6ZCH3	FALSE
A0A287HGF8	0.612186	-0.707958	87.15	5e-113	P0C5C9	Os07g0638300	GO:0008152,metabolic process|GO:0044710,single-organism metabolic process|GO:0044699,single-organism process|GO:0055114,oxidation-reduction process	GO:0043231,intracellular membrane-bounded organelle|GO:0005634,nucleus|GO:0044464,cell part|GO:0005623,cell|GO:0005622,intracellular|GO:0043229,intracellular organelle|GO:0044424,intracellular part|GO:0043227,membrane-bounded organelle|GO:0043226,organelle	GO:0016209,antioxidant activity|GO:0051920,peroxiredoxin activity|GO:0003824,catalytic activity|GO:0016684,oxidoreductase activity, acting on peroxide as acceptor|GO:0004601,peroxidase activity|GO:0016491,oxidoreductase activity	osa01110,Biosynthesis of secondary metabolites|osa00940,Phenylpropanoid biosynthesis|osa01100,Metabolic pathways	http://www.uniprot.org/uniprot/P0C5C9	FALSE
M0VZ55	0.61	-0.713119	86.44	5e-31	Q9FP55	P0475H04.12	GO:0044249,cellular biosynthetic process|GO:0034641,cellular nitrogen compound metabolic process|GO:0006807,nitrogen compound metabolic process|GO:0034645,cellular macromolecule biosynthetic process|GO:1901576,organic substance biosynthetic process|GO:0044267,cellular protein metabolic process|GO:0044260,cellular macromolecule metabolic process|GO:0043043,peptide biosynthetic process|GO:0071704,o…	GO:0005737,cytoplasm|GO:0032991,macromolecular complex|GO:0005840,ribosome|GO:0043232,intracellular non-membrane-bounded organelle|GO:0044464,cell part|GO:0044444,cytoplasmic part|GO:0005623,cell|GO:0030529,intracellular ribonucleoprotein complex|GO:0043229,intracellular organelle|GO:0043228,non-membrane-bounded organelle|GO:0044424,intracellular part|GO:0005622,intracellular|GO:0043226,organelle	GO:0003735,structural constituent of ribosome|GO:0005198,structural molecule activity	osa03010,Ribosome	http://www.uniprot.org/uniprot/Q9FP55	FALSE
A0A287UT13	0.609222	-0.714961	80.36	4e-63	Q6K8D4	OJ1175_B01.15	GO:0044238,primary metabolic process|GO:0006457,protein folding|GO:0019752,carboxylic acid metabolic process|GO:0090304,nucleic acid metabolic process|GO:0044249,cellular biosynthetic process|GO:0034641,cellular nitrogen compound metabolic process|GO:0006807,nitrogen compound metabolic process|GO:0009067,aspartate family amino acid biosynthetic process|GO:0009066,aspartate family amino acid metab…	GO:0005737,cytoplasm|GO:0005829,cytosol|GO:0044464,cell part|GO:0005623,cell|GO:0005622,intracellular|GO:0044444,cytoplasmic part|GO:0044424,intracellular part	GO:0003824,catalytic activity|GO:0016853,isomerase activity|GO:0003755,peptidyl-prolyl cis-trans isomerase activity|GO:0016859,cis-trans isomerase activity		http://www.uniprot.org/uniprot/Q6K8D4	FALSE
A0A287GBQ1	0.60769	-0.718592			Q0D4W1	Os07g0600700					http://www.uniprot.org/uniprot/Q0D4W1	FALSE
A0A287MFU2	0.607527	-0.71898	70.55	1e-108	Q942W0	P0506E04.14	GO:0008152,metabolic process|GO:0044710,single-organism metabolic process|GO:0044699,single-organism process|GO:0055114,oxidation-reduction process		GO:0003824,catalytic activity|GO:0016491,oxidoreductase activity		http://www.uniprot.org/uniprot/Q942W0	FALSE
A0A287PN76	0.606777	-0.720762	83.56	2e-88	Q10L89	Os03g0356484	GO:0006996,organelle organization|GO:0000266,mitochondrial fission|GO:0009987,cellular process|GO:0016043,cellular component organization|GO:0048285,organelle fission|GO:0007005,mitochondrion organization|GO:0071840,cellular component organization or biogenesis				http://www.uniprot.org/uniprot/Q10L89	FALSE
A0A287P084	0.60424	-0.726806	89.88	9e-177	Q10LW8	Os03g0332400	GO:0008104,protein localization|GO:0044281,small molecule metabolic process|GO:0044282,small molecule catabolic process|GO:0044712,single-organism catabolic process|GO:0044710,single-organism metabolic process|GO:0044711,single-organism biosynthetic process|GO:0070727,cellular macromolecule localization|GO:0043043,peptide biosynthetic process|GO:0019184,nonribosomal peptide biosynthetic process|G…	GO:0005737,cytoplasm|GO:0005829,cytosol|GO:0044464,cell part|GO:0005623,cell|GO:0005622,intracellular|GO:0044444,cytoplasmic part|GO:0044424,intracellular part	GO:0016787,hydrolase activity|GO:0016790,thiolester hydrolase activity|GO:0046914,transition metal ion binding|GO:0043169,cation binding|GO:0004416,hydroxyacylglutathione hydrolase activity|GO:0016788,hydrolase activity, acting on ester bonds|GO:0043167,ion binding|GO:0003824,catalytic activity|GO:0008270,zinc ion binding|GO:0046872,metal ion binding|GO:0005488,binding	osa00620,Pyruvate metabolism	http://www.uniprot.org/uniprot/Q10LW8	FALSE
A0A287XRK8	0.60237	-0.731278	85.55	0	Q655X8	AAH	GO:0000256,allantoin catabolic process|GO:0006778,porphyrin-containing compound metabolic process|GO:0044248,cellular catabolic process|GO:0034641,cellular nitrogen compound metabolic process|GO:0006807,nitrogen compound metabolic process|GO:0044281,small molecule metabolic process|GO:0072521,purine-containing compound metabolic process|GO:0044699,single-organism process|GO:1901361,organic cyclic…	GO:0005737,cytoplasm|GO:0005783,endoplasmic reticulum|GO:0044464,cell part|GO:0043229,intracellular organelle|GO:0005623,cell|GO:0005622,intracellular|GO:0044444,cytoplasmic part|GO:0012505,endomembrane system|GO:0044424,intracellular part|GO:0043227,membrane-bounded organelle|GO:0043226,organelle|GO:0043231,intracellular membrane-bounded organelle	GO:0016787,hydrolase activity|GO:0043169,cation binding|GO:0016813,hydrolase activity, acting on carbon-nitrogen (but not peptide) bonds, in linear amidines|GO:0016810,hydrolase activity, acting on carbon-nitrogen (but not peptide) bonds|GO:0043167,ion binding|GO:0003824,catalytic activity|GO:0070011,peptidase activity, acting on L-amino acid peptides|GO:0047652,allantoate deiminase activity|GO:0…	osa00230,Purine metabolism	http://www.uniprot.org/uniprot/Q655X8	FALSE
F2E9C4	0.596922	-0.744386			Q5NBN5	P0038F12.21					http://www.uniprot.org/uniprot/Q5NBN5	FALSE
A0A287X1E6	0.596294	-0.745904	30.67	6	Q6K1W4	B1279D09.11	GO:0044238,primary metabolic process|GO:0019538,protein metabolic process|GO:0043170,macromolecule metabolic process|GO:0071704,organic substance metabolic process|GO:0008152,metabolic process|GO:0006508,proteolysis		GO:0016787,hydrolase activity|GO:0003824,catalytic activity|GO:0070011,peptidase activity, acting on L-amino acid peptides|GO:0008233,peptidase activity|GO:0008234,cysteine-type peptidase activity		http://www.uniprot.org/uniprot/Q6K1W4	FALSE
M0UXD6	0.595351	-0.748187	85.12	2e-99	Q53MH1	Os11g0294600			GO:0043169,cation binding|GO:0046914,transition metal ion binding|GO:0043167,ion binding|GO:0005488,binding|GO:0046872,metal ion binding|GO:0008270,zinc ion binding		http://www.uniprot.org/uniprot/Q53MH1	FALSE
M0XPC4	0.594652	-0.749881	82.42	5e-173	Q8GVR2	P0434A03.135	GO:0044238,primary metabolic process|GO:0019538,protein metabolic process|GO:0043170,macromolecule metabolic process|GO:0071704,organic substance metabolic process|GO:0008152,metabolic process|GO:0006508,proteolysis		GO:0016787,hydrolase activity|GO:0003824,catalytic activity|GO:0070011,peptidase activity, acting on L-amino acid peptides|GO:0008233,peptidase activity|GO:0008234,cysteine-type peptidase activity		http://www.uniprot.org/uniprot/Q8GVR2	FALSE
M0XH58	0.594185	-0.751016	55.42	3e-113	C7J006	Os03g0663800			GO:0045735,nutrient reservoir activity		http://www.uniprot.org/uniprot/C7J006	FALSE
F2DY58	0.593446	-0.752811	78.94	0	Q6Z5B7	OJ1729_E01.18	GO:0044238,primary metabolic process|GO:1901575,organic substance catabolic process|GO:0005975,carbohydrate metabolic process|GO:0005976,polysaccharide metabolic process|GO:0016052,carbohydrate catabolic process|GO:0000272,polysaccharide catabolic process|GO:0071704,organic substance metabolic process|GO:0008152,metabolic process|GO:0043170,macromolecule metabolic process|GO:0009056,catabolic pro…		GO:0016787,hydrolase activity|GO:0016160,amylase activity|GO:0016161,beta-amylase activity|GO:0016798,hydrolase activity, acting on glycosyl bonds|GO:0003824,catalytic activity|GO:0004553,hydrolase activity, hydrolyzing O-glycosyl compounds		http://www.uniprot.org/uniprot/Q6Z5B7	FALSE
A0A287W4A7	0.593177	-0.753466			Q7XXQ8	P0479H10.4-1					http://www.uniprot.org/uniprot/Q7XXQ8	FALSE
F2DNE8	0.588438	-0.765037			Q5Z9Y8	P0459H02.1					http://www.uniprot.org/uniprot/Q5Z9Y8	FALSE
A0A287ESJ7	0.586957	-0.768674	77.52	5e-168	Q75KH3	Os05g0140800	GO:0008152,metabolic process|GO:0044710,single-organism metabolic process|GO:0044699,single-organism process|GO:0055114,oxidation-reduction process		GO:0003824,catalytic activity|GO:0016491,oxidoreductase activity		http://www.uniprot.org/uniprot/Q75KH3	FALSE
F2CWL7	0.580671	-0.784207	89.42	2e-20	Q10EK7	OLE18		GO:0016020,membrane|GO:0043232,intracellular non-membrane-bounded organelle|GO:0016021,integral component of membrane|GO:0005811,lipid particle|GO:0044464,cell part|GO:0005623,cell|GO:0005622,intracellular|GO:0043229,intracellular organelle|GO:0043228,non-membrane-bounded organelle|GO:0012511,monolayer-surrounded lipid storage body|GO:0044424,intracellular part|GO:0044425,membrane part|GO:0043226…			http://www.uniprot.org/uniprot/Q10EK7	FALSE
A0A287QSP8	0.576251	-0.79523	82.4	0	Q2QT46	LOC_Os12g21890	GO:0071704,organic substance metabolic process|GO:0044267,cellular protein metabolic process|GO:0044260,cellular macromolecule metabolic process|GO:0044238,primary metabolic process|GO:0016311,dephosphorylation|GO:0006470,protein dephosphorylation|GO:0009987,cellular process|GO:0043412,macromolecule modification|GO:0006464,cellular protein modification process|GO:0043170,macromolecule metabolic p…		GO:0016787,hydrolase activity|GO:0016791,phosphatase activity|GO:0004725,protein tyrosine phosphatase activity|GO:0016788,hydrolase activity, acting on ester bonds|GO:0042578,phosphoric ester hydrolase activity|GO:0003824,catalytic activity|GO:0004721,phosphoprotein phosphatase activity	osa04070,Phosphatidylinositol signaling system|osa04931,Insulin resistance|osa00562,Inositol phosphate metabolism	http://www.uniprot.org/uniprot/Q2QT46	FALSE
F2ECB9	0.573428	-0.802315			Q5VQK2	P0691E06.42					http://www.uniprot.org/uniprot/Q5VQK2	FALSE
M0X3C4	0.572318	-0.805112	84.8	2e-59	Q5JMG1	P0512C01.47		GO:0005737,cytoplasm|GO:0043231,intracellular membrane-bounded organelle|GO:0044464,cell part|GO:0043229,intracellular organelle|GO:0005739,mitochondrion|GO:0005622,intracellular|GO:0044444,cytoplasmic part|GO:0005623,cell|GO:0044424,intracellular part|GO:0043227,membrane-bounded organelle|GO:0043226,organelle			http://www.uniprot.org/uniprot/Q5JMG1	FALSE
M0YKC6	0.566215	-0.820579	86.61	6e-157	Q336T5	EXPB3	GO:0044703,multi-organism reproductive process|GO:0000003,reproduction|GO:0022414,reproductive process|GO:0009987,cellular process|GO:0019953,sexual reproduction|GO:0016043,cellular component organization|GO:0071554,cell wall organization or biogenesis|GO:0071555,cell wall organization|GO:0045229,external encapsulating structure organization|GO:0071840,cellular component organization or biogenesi…	GO:0005618,cell wall|GO:0016020,membrane|GO:0044464,cell part|GO:0005623,cell|GO:0030312,external encapsulating structure|GO:0071944,cell periphery|GO:0005576,extracellular region			http://www.uniprot.org/uniprot/Q336T5	FALSE
A0A287P198	0.564168	-0.825804	66.27	7e-118	A3AHG5	LEA1	GO:0009628,response to abiotic stimulus|GO:0050896,response to stimulus|GO:0050826,response to freezing|GO:0006950,response to stress|GO:0009266,response to temperature stimulus|GO:0009409,response to cold	GO:0043231,intracellular membrane-bounded organelle|GO:0005634,nucleus|GO:0044464,cell part|GO:0005623,cell|GO:0005622,intracellular|GO:0043229,intracellular organelle|GO:0044424,intracellular part|GO:0043227,membrane-bounded organelle|GO:0043226,organelle			http://www.uniprot.org/uniprot/A3AHG5	FALSE
A0A287N4U5	0.564091	-0.825999			Q75GU1	OJ1499_D04.17					http://www.uniprot.org/uniprot/Q75GU1	FALSE
M0VJA1	0.562914	-0.829014	40	0.29	Q655T6	P0686E06.7-1	GO:0006546,glycine catabolic process|GO:0019752,carboxylic acid metabolic process|GO:0044248,cellular catabolic process|GO:0006807,nitrogen compound metabolic process|GO:0044281,small molecule metabolic process|GO:0044282,small molecule catabolic process|GO:0009069,serine family amino acid metabolic process|GO:0044699,single-organism process|GO:0044712,single-organism catabolic process|GO:0044710…	GO:0043234,protein complex|GO:0005737,cytoplasm|GO:0005960,glycine cleavage complex|GO:0032991,macromolecular complex|GO:1902494,catalytic complex|GO:0044464,cell part|GO:0005623,cell|GO:1990204,oxidoreductase complex|GO:0044444,cytoplasmic part|GO:0044424,intracellular part|GO:0005622,intracellular		osa00630,Glyoxylate and dicarboxylate metabolism|osa01110,Biosynthesis of secondary metabolites|osa00260,Glycine, serine and threonine metabolism|osa01100,Metabolic pathways	http://www.uniprot.org/uniprot/Q655T6	FALSE
A0A287GI21	0.552691	-0.855455			Q6KA29	OJ1113_G05.23					http://www.uniprot.org/uniprot/Q6KA29	FALSE
F2CRU2	0.551613	-0.858272	83.09	0	Q0INF6	Os12g0464400	GO:0008152,metabolic process|GO:0044710,single-organism metabolic process|GO:0044699,single-organism process|GO:0055114,oxidation-reduction process		GO:0003824,catalytic activity|GO:0016491,oxidoreductase activity		http://www.uniprot.org/uniprot/Q0INF6	FALSE
A0A287VFR8	0.54623	-0.872418	95.41	0	P31924	SUS1	GO:1901700,response to oxygen-containing compound|GO:0044238,primary metabolic process|GO:0044710,single-organism metabolic process|GO:0042221,response to chemical|GO:0044262,cellular carbohydrate metabolic process|GO:0005984,disaccharide metabolic process|GO:0050896,response to stimulus|GO:0009987,cellular process|GO:0009311,oligosaccharide metabolic process|GO:0005985,sucrose metabolic process|…		GO:0016157,sucrose synthase activity|GO:0035251,UDP-glucosyltransferase activity|GO:0046527,glucosyltransferase activity|GO:0003824,catalytic activity|GO:0016740,transferase activity|GO:0016757,transferase activity, transferring glycosyl groups|GO:0016758,transferase activity, transferring hexosyl groups|GO:0008194,UDP-glycosyltransferase activity	osa00500,Starch and sucrose metabolism|osa01100,Metabolic pathways	http://www.uniprot.org/uniprot/P31924	FALSE
A0A287DTW5	0.544609	-0.876708	43.14	1e-14	Q9LGB3	P0504H10.31	GO:0009892,negative regulation of metabolic process|GO:0080090,regulation of primary metabolic process|GO:0019222,regulation of metabolic process|GO:0031324,negative regulation of cellular metabolic process|GO:0031323,regulation of cellular metabolic process|GO:0043086,negative regulation of catalytic activity|GO:0044267,cellular protein metabolic process|GO:0051248,negative regulation of protein…	GO:0005576,extracellular region	GO:0016787,hydrolase activity|GO:0004866,endopeptidase inhibitor activity|GO:0008233,peptidase activity|GO:0061135,endopeptidase regulator activity|GO:0061134,peptidase regulator activity|GO:0003824,catalytic activity|GO:0030414,peptidase inhibitor activity|GO:0004867,serine-type endopeptidase inhibitor activity|GO:0004857,enzyme inhibitor activity|GO:0098772,molecular function regulator|GO:00302…		http://www.uniprot.org/uniprot/Q9LGB3	FALSE
A0A287G497	0.544332	-0.877442	89.06	0	Q65WW3	P0486C01.12	GO:0008152,metabolic process|GO:0044710,single-organism metabolic process|GO:0044699,single-organism process|GO:0055114,oxidation-reduction process		GO:0003824,catalytic activity|GO:0016491,oxidoreductase activity		http://www.uniprot.org/uniprot/Q65WW3	FALSE
A0A287VKA5	0.544324	-0.877462	95.07	0	Q5VNT9	P0001H02.35	GO:0009185,ribonucleoside diphosphate metabolic process|GO:0006732,coenzyme metabolic process|GO:0009141,nucleoside triphosphate metabolic process|GO:0009144,purine nucleoside triphosphate metabolic process|GO:0019752,carboxylic acid metabolic process|GO:0044723,single-organism carbohydrate metabolic process|GO:0034641,cellular nitrogen compound metabolic process|GO:0006807,nitrogen compound meta…	GO:0000015,phosphopyruvate hydratase complex|GO:0043234,protein complex|GO:0032991,macromolecular complex|GO:1902494,catalytic complex|GO:0005829,cytosol|GO:0044464,cell part|GO:0005623,cell|GO:0005737,cytoplasm|GO:0044444,cytoplasmic part|GO:0044445,cytosolic part|GO:0044424,intracellular part|GO:0005622,intracellular	GO:0043169,cation binding|GO:0043167,ion binding|GO:0016835,carbon-oxygen lyase activity|GO:0016836,hydro-lyase activity|GO:0000287,magnesium ion binding|GO:0004634,phosphopyruvate hydratase activity|GO:0003824,catalytic activity|GO:0005488,binding|GO:0046872,metal ion binding|GO:0016829,lyase activity	osa03018,RNA degradation|osa01230,Biosynthesis of amino acids|osa00010,Glycolysis / Gluconeogenesis|osa01200,Carbon metabolism|osa01110,Biosynthesis of secondary metabolites|osa01100,Metabolic pathways	http://www.uniprot.org/uniprot/Q5VNT9	FALSE
A0A287X1F5	0.543541	-0.87954			Q5Z790	P0410C01.31					http://www.uniprot.org/uniprot/Q5Z790	FALSE
F2CT65	0.541647	-0.884576			Q0JKR6	Os01g0654400					http://www.uniprot.org/uniprot/Q0JKR6	FALSE
A0A287S0D4	0.541198	-0.885772			Q652J9	OJ1254_E07.26					http://www.uniprot.org/uniprot/Q652J9	FALSE
A0A287MXS1	0.537524	-0.895599	61.76	4e-06	Q75GX9	OSJNBa0034D21.12			GO:0045735,nutrient reservoir activity		http://www.uniprot.org/uniprot/Q75GX9	FALSE
A0A287X398	0.53673	-0.897733	100	7e-61	Q5QM99	Os01g0679700	GO:0044249,cellular biosynthetic process|GO:0034641,cellular nitrogen compound metabolic process|GO:0006807,nitrogen compound metabolic process|GO:0034645,cellular macromolecule biosynthetic process|GO:1901576,organic substance biosynthetic process|GO:0044267,cellular protein metabolic process|GO:0044260,cellular macromolecule metabolic process|GO:0043043,peptide biosynthetic process|GO:0071704,o…	GO:0005737,cytoplasm|GO:0032991,macromolecular complex|GO:0005840,ribosome|GO:0043232,intracellular non-membrane-bounded organelle|GO:0044464,cell part|GO:0044444,cytoplasmic part|GO:0005623,cell|GO:0030529,intracellular ribonucleoprotein complex|GO:0043229,intracellular organelle|GO:0043228,non-membrane-bounded organelle|GO:0044424,intracellular part|GO:0005622,intracellular|GO:0043226,organelle	GO:0043169,cation binding|GO:0005198,structural molecule activity|GO:0043167,ion binding|GO:0003735,structural constituent of ribosome|GO:0005488,binding|GO:0046872,metal ion binding	osa03010,Ribosome	http://www.uniprot.org/uniprot/Q5QM99	FALSE
A0A287TCE0	0.536511	-0.898321	73.37	4e-81	Q651B0	B1331F11.9	GO:0044238,primary metabolic process|GO:0006457,protein folding|GO:0009451,RNA modification|GO:0090304,nucleic acid metabolic process|GO:0034641,cellular nitrogen compound metabolic process|GO:0006807,nitrogen compound metabolic process|GO:0023052,signaling|GO:0007165,signal transduction|GO:0034660,ncRNA metabolic process|GO:0050789,regulation of biological process|GO:0071840,cellular component o…	GO:0005737,cytoplasm|GO:0005794,Golgi apparatus|GO:0043231,intracellular membrane-bounded organelle|GO:0005829,cytosol|GO:0044464,cell part|GO:0044444,cytoplasmic part|GO:0005739,mitochondrion|GO:0005622,intracellular|GO:0005623,cell|GO:0043229,intracellular organelle|GO:0012505,endomembrane system|GO:0044424,intracellular part|GO:0043227,membrane-bounded organelle|GO:0043226,organelle	GO:0042277,peptide binding|GO:0016853,isomerase activity|GO:0033218,amide binding|GO:0008144,drug binding|GO:0003824,catalytic activity|GO:0005488,binding|GO:0003755,peptidyl-prolyl cis-trans isomerase activity|GO:0016018,cyclosporin A binding|GO:0016859,cis-trans isomerase activity		http://www.uniprot.org/uniprot/Q651B0	FALSE
A0A287IBZ2	0.533391	-0.906735	37.78	1e-11	Q94LU1	OSJNBa0082M15.6		GO:0005737,cytoplasm|GO:0043231,intracellular membrane-bounded organelle|GO:0005773,vacuole|GO:0016020,membrane|GO:0044464,cell part|GO:0044444,cytoplasmic part|GO:0005623,cell|GO:0005622,intracellular|GO:0043229,intracellular organelle|GO:0071944,cell periphery|GO:0005886,plasma membrane|GO:0044424,intracellular part|GO:0043227,membrane-bounded organelle|GO:0043226,organelle			http://www.uniprot.org/uniprot/Q94LU1	FALSE
F2E325	0.527733	-0.922119	83.93	1e-63	P55142	GRXC6	GO:0019725,cellular homeostasis|GO:0044710,single-organism metabolic process|GO:0009987,cellular process|GO:0050794,regulation of cellular process|GO:0042592,homeostatic process|GO:0044763,single-organism cellular process|GO:0044699,single-organism process|GO:0008152,metabolic process|GO:0065007,biological regulation|GO:0045454,cell redox homeostasis|GO:0065008,regulation of biological quality|GO…	GO:0005737,cytoplasm|GO:0044464,cell part|GO:0005623,cell|GO:0005622,intracellular|GO:0044424,intracellular part	GO:0015036,disulfide oxidoreductase activity|GO:0003824,catalytic activity|GO:0016667,oxidoreductase activity, acting on a sulfur group of donors|GO:0016491,oxidoreductase activity|GO:0015035,protein disulfide oxidoreductase activity|GO:0009055,electron carrier activity		http://www.uniprot.org/uniprot/P55142	FALSE
A0A287E0R8	0.524498	-0.930991	93.74	0	Q6YXI1	OJ1005_D12.17	GO:0046031,ADP metabolic process|GO:0009185,ribonucleoside diphosphate metabolic process|GO:0006732,coenzyme metabolic process|GO:0046364,monosaccharide biosynthetic process|GO:0009144,purine nucleoside triphosphate metabolic process|GO:1901575,organic substance catabolic process|GO:0019752,carboxylic acid metabolic process|GO:0043436,oxoacid metabolic process|GO:0034641,cellular nitrogen compoun…		GO:0016853,isomerase activity|GO:0004347,glucose-6-phosphate isomerase activity|GO:0003824,catalytic activity|GO:0016861,intramolecular oxidoreductase activity, interconverting aldoses and ketoses|GO:0016860,intramolecular oxidoreductase activity	osa00030,Pentose phosphate pathway|osa00500,Starch and sucrose metabolism|osa00010,Glycolysis / Gluconeogenesis|osa01200,Carbon metabolism|osa01110,Biosynthesis of secondary metabolites|osa01100,Metabolic pathways|osa00520,Amino sugar and nucleotide sugar metabolism	http://www.uniprot.org/uniprot/Q6YXI1	FALSE
M0Y045	0.524289	-0.931566	42.86	8e-10	C7IX29	Os01g0932825	GO:0006952,defense response|GO:0006950,response to stress|GO:0050896,response to stimulus				http://www.uniprot.org/uniprot/C7IX29	FALSE
A0A287Q3Y5	0.520293	-0.942603	28.21	1	Q5W6Z3	OJ1537_B05.11	GO:0016070,RNA metabolic process|GO:0090502,RNA phosphodiester bond hydrolysis, endonucleolytic|GO:0090501,RNA phosphodiester bond hydrolysis|GO:0044260,cellular macromolecule metabolic process|GO:0090305,nucleic acid phosphodiester bond hydrolysis|GO:0009987,cellular process|GO:0006725,cellular aromatic compound metabolic process|GO:0006139,nucleobase-containing compound metabolic process|GO:004…		GO:0016787,hydrolase activity|GO:0003824,catalytic activity|GO:0004518,nuclease activity|GO:0004519,endonuclease activity|GO:0004540,ribonuclease activity|GO:0004521,endoribonuclease activity|GO:0004523,RNA-DNA hybrid ribonuclease activity|GO:0016893,endonuclease activity, active with either ribo- or deoxyribonucleic acids and producing 5'-phosphomonoesters|GO:0016891,endoribonuclease activity, p…		http://www.uniprot.org/uniprot/Q5W6Z3	FALSE
A0A287KCB3	0.520113	-0.943104	94.72	0	P43279	ME6	GO:0043648,dicarboxylic acid metabolic process|GO:0044710,single-organism metabolic process|GO:0006082,organic acid metabolic process|GO:0044699,single-organism process|GO:0009987,cellular process|GO:0019752,carboxylic acid metabolic process|GO:0071704,organic substance metabolic process|GO:0044763,single-organism cellular process|GO:0044281,small molecule metabolic process|GO:0008152,metabolic p…	GO:0005737,cytoplasm|GO:0009536,plastid|GO:0043231,intracellular membrane-bounded organelle|GO:0044464,cell part|GO:0044444,cytoplasmic part|GO:0005623,cell|GO:0005622,intracellular|GO:0043229,intracellular organelle|GO:0044424,intracellular part|GO:0043227,membrane-bounded organelle|GO:0043226,organelle|GO:0009507,chloroplast	GO:0051287,NAD binding|GO:0008948,oxaloacetate decarboxylase activity|GO:0005488,binding|GO:0000166,nucleotide binding|GO:1901363,heterocyclic compound binding|GO:1901265,nucleoside phosphate binding|GO:0016491,oxidoreductase activity|GO:0043169,cation binding|GO:0016829,lyase activity|GO:0043167,ion binding|GO:0046872,metal ion binding|GO:0050662,coenzyme binding|GO:0036094,small molecule bindin…	osa00710,Carbon fixation in photosynthetic organisms|osa01200,Carbon metabolism|osa00620,Pyruvate metabolism|osa01100,Metabolic pathways	http://www.uniprot.org/uniprot/P43279	FALSE
A0A287FYT4	0.51741	-0.95062	71.21	2e-07	Q84UR8	P0582D05.112	GO:0080090,regulation of primary metabolic process|GO:0019222,regulation of metabolic process|GO:0031326,regulation of cellular biosynthetic process|GO:0031323,regulation of cellular metabolic process|GO:0090304,nucleic acid metabolic process|GO:0044249,cellular biosynthetic process|GO:0034641,cellular nitrogen compound metabolic process|GO:0006807,nitrogen compound metabolic process|GO:0034645,c…		GO:0043169,cation binding|GO:0046914,transition metal ion binding|GO:0097159,organic cyclic compound binding|GO:0043167,ion binding|GO:0008270,zinc ion binding|GO:0003676,nucleic acid binding|GO:0003677,DNA binding|GO:0046872,metal ion binding|GO:1901363,heterocyclic compound binding|GO:0005488,binding		http://www.uniprot.org/uniprot/Q84UR8	FALSE
A0A287U7X7	0.510702	-0.969447	93.2	1e-139	Q7FAH2	GAPC2	GO:0046031,ADP metabolic process|GO:0009185,ribonucleoside diphosphate metabolic process|GO:0006732,coenzyme metabolic process|GO:0009141,nucleoside triphosphate metabolic process|GO:0009144,purine nucleoside triphosphate metabolic process|GO:0019752,carboxylic acid metabolic process|GO:0044723,single-organism carbohydrate metabolic process|GO:0034641,cellular nitrogen compound metabolic process|…	GO:0005737,cytoplasm|GO:0044464,cell part|GO:0005623,cell|GO:0005622,intracellular|GO:0044424,intracellular part	GO:0050662,coenzyme binding|GO:0004365,glyceraldehyde-3-phosphate dehydrogenase (NAD+) (phosphorylating) activity|GO:0051287,NAD binding|GO:1901363,heterocyclic compound binding|GO:0043891,glyceraldehyde-3-phosphate dehydrogenase (NAD(P)+) (phosphorylating) activity|GO:0016620,oxidoreductase activity, acting on the aldehyde or oxo group of donors, NAD or NADP as acceptor|GO:0036094,small molecule…	osa01230,Biosynthesis of amino acids|osa00010,Glycolysis / Gluconeogenesis|osa00710,Carbon fixation in photosynthetic organisms|osa01200,Carbon metabolism|osa01110,Biosynthesis of secondary metabolites|osa01100,Metabolic pathways	http://www.uniprot.org/uniprot/Q7FAH2	FALSE
F2ELT5	0.509686	-0.972318	88.55	0	Q5JKW5	P0439E07.33	GO:0043648,dicarboxylic acid metabolic process|GO:0044710,single-organism metabolic process|GO:0006082,organic acid metabolic process|GO:0044699,single-organism process|GO:0009987,cellular process|GO:0019752,carboxylic acid metabolic process|GO:0071704,organic substance metabolic process|GO:0044763,single-organism cellular process|GO:0044281,small molecule metabolic process|GO:0008152,metabolic p…		GO:0043169,cation binding|GO:0016614,oxidoreductase activity, acting on CH-OH group of donors|GO:0016615,malate dehydrogenase activity|GO:0016616,oxidoreductase activity, acting on the CH-OH group of donors, NAD or NADP as acceptor|GO:0043167,ion binding|GO:0051287,NAD binding|GO:0004471,malate dehydrogenase (decarboxylating) (NAD+) activity|GO:0004470,malic enzyme activity|GO:0036094,small molec…	osa00710,Carbon fixation in photosynthetic organisms|osa01200,Carbon metabolism|osa00620,Pyruvate metabolism|osa01100,Metabolic pathways	http://www.uniprot.org/uniprot/Q5JKW5	FALSE
A0A287FQU7	0.509522	-0.972784			P0C5A4	LEA3					http://www.uniprot.org/uniprot/P0C5A4	FALSE
A0A287SXV9	0.508428	-0.975884	76.83	4e-161	Q75LE3	OSJNBa0032G11.2	GO:0071704,organic substance metabolic process|GO:0044238,primary metabolic process|GO:0044710,single-organism metabolic process|GO:0044711,single-organism biosynthetic process|GO:0006629,lipid metabolic process|GO:1901576,organic substance biosynthetic process|GO:0006721,terpenoid metabolic process|GO:0006720,isoprenoid metabolic process|GO:0009987,cellular process|GO:0009058,biosynthetic proces…		GO:0003824,catalytic activity|GO:0016491,oxidoreductase activity		http://www.uniprot.org/uniprot/Q75LE3	FALSE
M0YQS0	0.503564	-0.989752	72.08	1e-128	Q7XT40	EXPB15	GO:0044703,multi-organism reproductive process|GO:0000003,reproduction|GO:0022414,reproductive process|GO:0009987,cellular process|GO:0019953,sexual reproduction|GO:0016043,cellular component organization|GO:0071554,cell wall organization or biogenesis|GO:0071555,cell wall organization|GO:0045229,external encapsulating structure organization|GO:0071840,cellular component organization or biogenesi…	GO:0005618,cell wall|GO:0016020,membrane|GO:0044464,cell part|GO:0005623,cell|GO:0030312,external encapsulating structure|GO:0071944,cell periphery|GO:0005576,extracellular region			http://www.uniprot.org/uniprot/Q7XT40	FALSE
M0UY52	0.503174	-0.990872	53.51	2e-32	Q8GVI3	P0592C06.119	GO:0009892,negative regulation of metabolic process|GO:0080090,regulation of primary metabolic process|GO:0019222,regulation of metabolic process|GO:0031324,negative regulation of cellular metabolic process|GO:0031323,regulation of cellular metabolic process|GO:0043086,negative regulation of catalytic activity|GO:0044267,cellular protein metabolic process|GO:0051248,negative regulation of protein…		GO:0004866,endopeptidase inhibitor activity|GO:0061135,endopeptidase regulator activity|GO:0061134,peptidase regulator activity|GO:0030414,peptidase inhibitor activity|GO:0004867,serine-type endopeptidase inhibitor activity|GO:0004857,enzyme inhibitor activity|GO:0098772,molecular function regulator|GO:0030234,enzyme regulator activity		http://www.uniprot.org/uniprot/Q8GVI3	FALSE
F2EI71	0.496163	-1.01111	72.5	2e-25	Q7F8K7	Os03g0130300	GO:0006952,defense response|GO:0006950,response to stress|GO:0050896,response to stimulus				http://www.uniprot.org/uniprot/Q7F8K7	FALSE
A0A287WLY2	0.49613	-1.01121	79.7	2e-73	Q6ZJI9	OJ1479_B11.11	GO:0006633,fatty acid biosynthetic process|GO:0006631,fatty acid metabolic process|GO:0019752,carboxylic acid metabolic process|GO:0044249,cellular biosynthetic process|GO:0044281,small molecule metabolic process|GO:0044283,small molecule biosynthetic process|GO:0072330,monocarboxylic acid biosynthetic process|GO:0044699,single-organism process|GO:1901576,organic substance biosynthetic process|GO…				http://www.uniprot.org/uniprot/Q6ZJI9	FALSE
F2EKR2	0.485792	-1.04159	80.95	6e-145	C7J0T2	Os04g0510900				osa00073,Cutin, suberine and wax biosynthesis	http://www.uniprot.org/uniprot/C7J0T2	FALSE
Q0GA59	0.476541	-1.06933	76.19	0.017	Q53JR9	Os11g0451700	GO:1901700,response to oxygen-containing compound|GO:0009628,response to abiotic stimulus|GO:0050896,response to stimulus|GO:0006950,response to stress|GO:0001101,response to acid chemical|GO:0009415,response to water|GO:0042221,response to chemical|GO:0010035,response to inorganic substance				http://www.uniprot.org/uniprot/Q53JR9	FALSE
M0WPC3	0.476472	-1.06954	56.06	4e-23	Q7G2B5	Os10g0505700	GO:0044238,primary metabolic process|GO:0019538,protein metabolic process|GO:0043170,macromolecule metabolic process|GO:0071704,organic substance metabolic process|GO:0008152,metabolic process|GO:0006508,proteolysis		GO:0016787,hydrolase activity|GO:0008233,peptidase activity|GO:0003824,catalytic activity		http://www.uniprot.org/uniprot/Q7G2B5	FALSE
F2ED74	0.476246	-1.07022			Q2QLS9	LOC_Os12g43430					http://www.uniprot.org/uniprot/Q2QLS9	FALSE
A0A287JQN1	0.471698	-1.08406	51.94	7e-36	Q7X8H9	OJ1080_F08.106	GO:0009892,negative regulation of metabolic process|GO:0080090,regulation of primary metabolic process|GO:0019222,regulation of metabolic process|GO:0031324,negative regulation of cellular metabolic process|GO:0031323,regulation of cellular metabolic process|GO:0043086,negative regulation of catalytic activity|GO:0044267,cellular protein metabolic process|GO:0051248,negative regulation of protein…		GO:0004866,endopeptidase inhibitor activity|GO:0061135,endopeptidase regulator activity|GO:0061134,peptidase regulator activity|GO:0030414,peptidase inhibitor activity|GO:0004867,serine-type endopeptidase inhibitor activity|GO:0004857,enzyme inhibitor activity|GO:0098772,molecular function regulator|GO:0030234,enzyme regulator activity		http://www.uniprot.org/uniprot/Q7X8H9	FALSE
F2CSC9	0.470885	-1.08655	70.8	7e-59	Q6YZD4	P0702E04.24-1	GO:0033036,macromolecule localization|GO:0006869,lipid transport|GO:0006810,transport|GO:0044765,single-organism transport|GO:1902578,single-organism localization|GO:0071702,organic substance transport|GO:0051234,establishment of localization|GO:0010876,lipid localization|GO:0051179,localization|GO:0044699,single-organism process	GO:0044459,plasma membrane part|GO:0016020,membrane|GO:0044464,cell part|GO:0005623,cell|GO:0046658,anchored component of plasma membrane|GO:0071944,cell periphery|GO:0005886,plasma membrane|GO:0044425,membrane part|GO:0031226,intrinsic component of plasma membrane|GO:0031224,intrinsic component of membrane|GO:0031225,anchored component of membrane			http://www.uniprot.org/uniprot/Q6YZD4	FALSE
A0A287EEZ5	0.470669	-1.08722	45.45	7.5	Q0DN94	Os03g0766000		GO:0005737,cytoplasm|GO:0031982,vesicle|GO:0016023,cytoplasmic, membrane-bounded vesicle|GO:0031410,cytoplasmic vesicle|GO:0033095,aleurone grain|GO:0044464,cell part|GO:0044444,cytoplasmic part|GO:0005623,cell|GO:0031988,membrane-bounded vesicle|GO:0005773,vacuole|GO:0043229,intracellular organelle|GO:0044424,intracellular part|GO:0005622,intracellular|GO:0043227,membrane-bounded organelle|GO:00…	GO:0045735,nutrient reservoir activity		http://www.uniprot.org/uniprot/Q0DN94	FALSE
A0A287SCU7	0.469997	-1.08928	75.26	2e-45	Q0DNJ4	Os03g0750000	GO:0006950,response to stress|GO:0050896,response to stimulus				http://www.uniprot.org/uniprot/Q0DNJ4	FALSE
A0A287GM49	0.465885	-1.10196	37.04	6e-23	Q5Z434	OSJNBa0061G23.50	GO:0006952,defense response|GO:0006950,response to stress|GO:0050896,response to stimulus				http://www.uniprot.org/uniprot/Q5Z434	FALSE
F2EFD2	0.462349	-1.11295	73.33	8.3	Q0DC80	Os06g0473800		GO:0016020,membrane|GO:0043232,intracellular non-membrane-bounded organelle|GO:0016021,integral component of membrane|GO:0005811,lipid particle|GO:0044464,cell part|GO:0005623,cell|GO:0005622,intracellular|GO:0043229,intracellular organelle|GO:0043228,non-membrane-bounded organelle|GO:0012511,monolayer-surrounded lipid storage body|GO:0044424,intracellular part|GO:0044425,membrane part|GO:0043226…			http://www.uniprot.org/uniprot/Q0DC80	FALSE
A0A287SBU9	0.462031	-1.11394			Q0DNL6	Os03g0747400					http://www.uniprot.org/uniprot/Q0DNL6	FALSE
M0YWT6	0.456723	-1.13061	76.11	0	Q6ZD31	P0665C04.36	GO:0009607,response to biotic stimulus|GO:0009738,abscisic acid-activated signaling pathway|GO:0019752,carboxylic acid metabolic process|GO:0071229,cellular response to acid chemical|GO:0006807,nitrogen compound metabolic process|GO:0023052,signaling|GO:0007165,signal transduction|GO:0070887,cellular response to chemical stimulus|GO:0042221,response to chemical|GO:0050789,regulation of biological…	GO:0005737,cytoplasm|GO:0043231,intracellular membrane-bounded organelle|GO:0005773,vacuole|GO:0044464,cell part|GO:0043229,intracellular organelle|GO:0005623,cell|GO:0005622,intracellular|GO:0044444,cytoplasmic part|GO:0044424,intracellular part|GO:0043227,membrane-bounded organelle|GO:0043226,organelle			http://www.uniprot.org/uniprot/Q6ZD31	FALSE
A0A287EEZ9	0.441469	-1.17962	48	4e-05	Q654C3	OSJNBb0026G06.32			GO:0045735,nutrient reservoir activity		http://www.uniprot.org/uniprot/Q654C3	FALSE
A0A0K1Z5E8	0.43713	-1.19387				A0A0K1Z5E8						FALSE
A0A287SWB6	0.428844	-1.22148	61.94	4e-52	Q40684	B1110B01.18	GO:0044710,single-organism metabolic process|GO:0009987,cellular process|GO:0044237,cellular metabolic process|GO:0022900,electron transport chain|GO:0044763,single-organism cellular process|GO:0055114,oxidation-reduction process|GO:0008152,metabolic process|GO:0006091,generation of precursor metabolites and energy|GO:0044699,single-organism process		GO:0043169,cation binding|GO:0051540,metal cluster binding|GO:0051536,iron-sulfur cluster binding|GO:0051537,2 iron, 2 sulfur cluster binding|GO:0043167,ion binding|GO:0005488,binding|GO:0046872,metal ion binding|GO:0009055,electron carrier activity	osa00195,Photosynthesis	http://www.uniprot.org/uniprot/Q40684	FALSE
Q3YAF9	0.421951	-1.24485				Q3YAF9						FALSE
M0VYA0	0.411166	-1.28221	62.11	3e-38	Q2RBD1	Os11g0116000	GO:0033036,macromolecule localization|GO:0006869,lipid transport|GO:0006810,transport|GO:0044765,single-organism transport|GO:1902578,single-organism localization|GO:0071702,organic substance transport|GO:0051234,establishment of localization|GO:0010876,lipid localization|GO:0051179,localization|GO:0044699,single-organism process		GO:0008289,lipid binding|GO:0005488,binding		http://www.uniprot.org/uniprot/Q2RBD1	FALSE
A0A287FU96	0.396972	-1.33289	86.32	4e-39	P46520	EMP1	GO:0009719,response to endogenous stimulus|GO:1901700,response to oxygen-containing compound|GO:0009737,response to abscisic acid|GO:0009725,response to hormone|GO:0050896,response to stimulus|GO:0001101,response to acid chemical|GO:0033993,response to lipid|GO:0042221,response to chemical|GO:0097305,response to alcohol|GO:0010033,response to organic substance				http://www.uniprot.org/uniprot/P46520	FALSE
F2DZW3	0.396222	-1.33562	82.26	1e-125	Q943L0	P0031D11.36	GO:1903047,mitotic cell cycle process|GO:0022402,cell cycle process|GO:0061640,cytoskeleton-dependent cytokinesis|GO:0051301,cell division|GO:0044699,single-organism process|GO:0000281,mitotic cytokinesis|GO:0016043,cellular component organization|GO:0071554,cell wall organization or biogenesis|GO:0071555,cell wall organization|GO:0071840,cellular component organization or biogenesis|GO:0071669,p…	GO:0005618,cell wall|GO:0044464,cell part|GO:0005623,cell|GO:0030312,external encapsulating structure|GO:0055044,symplast|GO:0071944,cell periphery|GO:0009506,plasmodesma|GO:0005911,cell-cell junction|GO:0009505,plant-type cell wall|GO:0030054,cell junction			http://www.uniprot.org/uniprot/Q943L0	FALSE
F2DA41	0.387561	-1.36751	41.67	1.9	Q7XKT8	OSJNBa0022H21.19		GO:0043231,intracellular membrane-bounded organelle|GO:0005634,nucleus|GO:0044464,cell part|GO:0005623,cell|GO:0005622,intracellular|GO:0043229,intracellular organelle|GO:0044424,intracellular part|GO:0043227,membrane-bounded organelle|GO:0043226,organelle			http://www.uniprot.org/uniprot/Q7XKT8	FALSE
A0A287PDU0	0.381712	-1.38944	80.62	1e-58	Q10PB0	Os03g0240700	GO:0033036,macromolecule localization|GO:0034613,cellular protein localization|GO:0046907,intracellular transport|GO:0070727,cellular macromolecule localization|GO:0006886,intracellular protein transport|GO:0006810,transport|GO:0045184,establishment of protein localization|GO:0008104,protein localization|GO:0071702,organic substance transport|GO:0015031,protein transport|GO:0051234,establishment …	GO:0005737,cytoplasm|GO:0005783,endoplasmic reticulum|GO:0016021,integral component of membrane|GO:0016020,membrane|GO:0044464,cell part|GO:0044444,cytoplasmic part|GO:0005623,cell|GO:0005622,intracellular|GO:0043229,intracellular organelle|GO:0012505,endomembrane system|GO:0044424,intracellular part|GO:0044425,membrane part|GO:0043227,membrane-bounded organelle|GO:0043226,organelle|GO:0031224,in…			http://www.uniprot.org/uniprot/Q10PB0	FALSE
A0A287MV68	0.362679	-1.46324	55.73	2e-170	Q6YYY1	P0604E01.3	GO:0008152,metabolic process		GO:0016772,transferase activity, transferring phosphorus-containing groups|GO:0016779,nucleotidyltransferase activity|GO:0016740,transferase activity|GO:0003824,catalytic activity		http://www.uniprot.org/uniprot/Q6YYY1	FALSE
A0A287HIY6	0.343471	-1.54174	60	3e-30	Q7XIG9	OJ1339_F05.116	GO:0033036,macromolecule localization|GO:0006869,lipid transport|GO:0006810,transport|GO:0044765,single-organism transport|GO:1902578,single-organism localization|GO:0071702,organic substance transport|GO:0051234,establishment of localization|GO:0010876,lipid localization|GO:0051179,localization|GO:0044699,single-organism process		GO:0008289,lipid binding|GO:0005488,binding		http://www.uniprot.org/uniprot/Q7XIG9	FALSE
A0A287ENR1	0.332365	-1.58916			Q10KV4	OSJNBa0013M12.16					http://www.uniprot.org/uniprot/Q10KV4	FALSE
M0Y075	0.217382	-2.20169	37.35	4e-14	A5HEI2	pinA	GO:0009892,negative regulation of metabolic process|GO:0080090,regulation of primary metabolic process|GO:0019222,regulation of metabolic process|GO:0031324,negative regulation of cellular metabolic process|GO:0031323,regulation of cellular metabolic process|GO:0043086,negative regulation of catalytic activity|GO:0044267,cellular protein metabolic process|GO:0051248,negative regulation of protein…	GO:0005576,extracellular region	GO:0004866,endopeptidase inhibitor activity|GO:0061135,endopeptidase regulator activity|GO:0061134,peptidase regulator activity|GO:0030414,peptidase inhibitor activity|GO:0004867,serine-type endopeptidase inhibitor activity|GO:0004857,enzyme inhibitor activity|GO:0098772,molecular function regulator|GO:0030234,enzyme regulator activity		http://www.uniprot.org/uniprot/A5HEI2	FALSE

## Sheet: C vs. A summary
Table S4-3. C.vs.A summary.
ID	FoldChange	Log2FoldChange	Identity	Evalue	Uniprot	Genename	Biological Process	Cell Component	Molecular Function	KEGG Pathways	UNIPROT_URL	Transcription Factor
A0A287VZ68	20.0358	4.32451	74.48	4e-66	Q7F2P0	B1096D03.48		GO:0005576,extracellular region		osa04075,Plant hormone signal transduction|osa04626,Plant-pathogen interaction	http://www.uniprot.org/uniprot/Q7F2P0	FALSE
M0X164	17.7961	4.15349	79.56	0	Q0D9J1	AMY2A	GO:0044238,primary metabolic process|GO:0005975,carbohydrate metabolic process|GO:0008152,metabolic process|GO:0071704,organic substance metabolic process		GO:0016787,hydrolase activity|GO:0043169,cation binding|GO:0016160,amylase activity|GO:0016798,hydrolase activity, acting on glycosyl bonds|GO:0043167,ion binding|GO:0003824,catalytic activity|GO:0004556,alpha-amylase activity|GO:0005509,calcium ion binding|GO:0004553,hydrolase activity, hydrolyzing O-glycosyl compounds|GO:0046872,metal ion binding|GO:0005488,binding	osa00500,Starch and sucrose metabolism|osa01100,Metabolic pathways	http://www.uniprot.org/uniprot/Q0D9J1	FALSE
F2E340	17.5308	4.13182	61.22	0	Q2RAZ7	Os11g0131900	GO:0019321,pentose metabolic process|GO:0044238,primary metabolic process|GO:0044710,single-organism metabolic process|GO:0005975,carbohydrate metabolic process|GO:0005996,monosaccharide metabolic process|GO:0046373,L-arabinose metabolic process|GO:0019566,arabinose metabolic process|GO:0071704,organic substance metabolic process|GO:0008152,metabolic process|GO:0044723,single-organism carbohydrat…		GO:0016787,hydrolase activity|GO:0046556,alpha-L-arabinofuranosidase activity|GO:0016798,hydrolase activity, acting on glycosyl bonds|GO:0003824,catalytic activity|GO:0004553,hydrolase activity, hydrolyzing O-glycosyl compounds	osa00520,Amino sugar and nucleotide sugar metabolism	http://www.uniprot.org/uniprot/Q2RAZ7	FALSE
F2DMQ8	14	3.80735	72.08	9e-172	Q6Z7T3	P0516G10.12-1	GO:0008152,metabolic process		GO:0016787,hydrolase activity|GO:0016788,hydrolase activity, acting on ester bonds|GO:0003824,catalytic activity		http://www.uniprot.org/uniprot/Q6Z7T3	FALSE
F2ECC9	13.4554	3.75011	70.03	0	Q6Z310	MAN9	GO:0044238,primary metabolic process|GO:0005975,carbohydrate metabolic process|GO:0008152,metabolic process|GO:0071704,organic substance metabolic process	GO:0005576,extracellular region	GO:0016787,hydrolase activity|GO:0015923,mannosidase activity|GO:0016798,hydrolase activity, acting on glycosyl bonds|GO:0016985,mannan endo-1,4-beta-mannosidase activity|GO:0003824,catalytic activity|GO:0004567,beta-mannosidase activity|GO:0004553,hydrolase activity, hydrolyzing O-glycosyl compounds	osa00051,Fructose and mannose metabolism	http://www.uniprot.org/uniprot/Q6Z310	FALSE
M0Z4H7	11.2285	3.48909			Q7XW56	OSJNBb0096E05.8					http://www.uniprot.org/uniprot/Q7XW56	FALSE
A0A287UPW5	10.9981	3.45919	63.54	0	Q53MQ1	Os11g0297800	GO:0044238,primary metabolic process|GO:0005975,carbohydrate metabolic process|GO:0008152,metabolic process|GO:0071704,organic substance metabolic process		GO:0016787,hydrolase activity|GO:0003824,catalytic activity|GO:0016798,hydrolase activity, acting on glycosyl bonds|GO:0004553,hydrolase activity, hydrolyzing O-glycosyl compounds		http://www.uniprot.org/uniprot/Q53MQ1	FALSE
Q8S3U1	10.8452	3.43899	77.11	9e-158	Q94CR1	P0660F12.19	GO:0044238,primary metabolic process|GO:0005975,carbohydrate metabolic process|GO:0008152,metabolic process|GO:0071704,organic substance metabolic process		GO:0016787,hydrolase activity|GO:0003824,catalytic activity|GO:0016798,hydrolase activity, acting on glycosyl bonds|GO:0004553,hydrolase activity, hydrolyzing O-glycosyl compounds		http://www.uniprot.org/uniprot/Q94CR1	FALSE
C3W8M9	10.7691	3.42882	83.95	0	P17654	AMY1.1	GO:0009311,oligosaccharide metabolic process|GO:0009313,oligosaccharide catabolic process|GO:0044248,cellular catabolic process|GO:0009251,glucan catabolic process|GO:0044699,single-organism process|GO:0044247,cellular polysaccharide catabolic process|GO:0044712,single-organism catabolic process|GO:0044710,single-organism metabolic process|GO:0044262,cellular carbohydrate metabolic process|GO:004…		GO:0016787,hydrolase activity|GO:0043169,cation binding|GO:0016160,amylase activity|GO:0016798,hydrolase activity, acting on glycosyl bonds|GO:0043167,ion binding|GO:0003824,catalytic activity|GO:0004556,alpha-amylase activity|GO:0005509,calcium ion binding|GO:0004553,hydrolase activity, hydrolyzing O-glycosyl compounds|GO:0046872,metal ion binding|GO:0005488,binding	osa00500,Starch and sucrose metabolism|osa01100,Metabolic pathways	http://www.uniprot.org/uniprot/P17654	FALSE
F2DV72	10.6038	3.40652	77.09	0	Q653V7	Os06g0675700	GO:0044238,primary metabolic process|GO:0044710,single-organism metabolic process|GO:0044262,cellular carbohydrate metabolic process|GO:0005984,disaccharide metabolic process|GO:0009987,cellular process|GO:0009311,oligosaccharide metabolic process|GO:0044237,cellular metabolic process|GO:0071704,organic substance metabolic process|GO:0044763,single-organism cellular process|GO:0008152,metabolic p…		GO:0090599,alpha-glucosidase activity|GO:0015926,glucosidase activity|GO:0016787,hydrolase activity|GO:0016798,hydrolase activity, acting on glycosyl bonds|GO:0030246,carbohydrate binding|GO:0032450,maltose alpha-glucosidase activity|GO:0003824,catalytic activity|GO:0005488,binding|GO:0004553,hydrolase activity, hydrolyzing O-glycosyl compounds|GO:0004558,alpha-1,4-glucosidase activity	osa00052,Galactose metabolism|osa00500,Starch and sucrose metabolism|osa01100,Metabolic pathways	http://www.uniprot.org/uniprot/Q653V7	FALSE
F2DAM1	8.93245	3.15906	82.46	0	Q67WZ5	OSJNBa0062J02.12	GO:0019758,glycosinolate biosynthetic process|GO:0019757,glycosinolate metabolic process|GO:0044249,cellular biosynthetic process|GO:0044281,small molecule metabolic process|GO:1901137,carbohydrate derivative biosynthetic process|GO:0044699,single-organism process|GO:1901576,organic substance biosynthetic process|GO:0044710,single-organism metabolic process|GO:0044711,single-organism biosynthetic…		GO:0016787,hydrolase activity|GO:0017171,serine hydrolase activity|GO:0003824,catalytic activity|GO:0004180,carboxypeptidase activity|GO:0008238,exopeptidase activity|GO:0070011,peptidase activity, acting on L-amino acid peptides|GO:0008233,peptidase activity|GO:0008236,serine-type peptidase activity		http://www.uniprot.org/uniprot/Q67WZ5	FALSE
F2DX18	8.43601	3.07656	75.33	0	Q0JD53	Os04g0430700	GO:0044238,primary metabolic process|GO:0019538,protein metabolic process|GO:0043170,macromolecule metabolic process|GO:0071704,organic substance metabolic process|GO:0008152,metabolic process|GO:0006508,proteolysis		GO:0004252,serine-type endopeptidase activity|GO:0004175,endopeptidase activity|GO:0017171,serine hydrolase activity|GO:0016787,hydrolase activity|GO:0003824,catalytic activity|GO:0070011,peptidase activity, acting on L-amino acid peptides|GO:0008233,peptidase activity|GO:0008236,serine-type peptidase activity		http://www.uniprot.org/uniprot/Q0JD53	FALSE
A0A287Y0F7	8.36364	3.06413	80.84	0	Q75K72	Os05g0375400	GO:0044238,primary metabolic process|GO:0005975,carbohydrate metabolic process|GO:0008152,metabolic process|GO:0071704,organic substance metabolic process		GO:0016787,hydrolase activity|GO:0003824,catalytic activity|GO:0016798,hydrolase activity, acting on glycosyl bonds|GO:0004553,hydrolase activity, hydrolyzing O-glycosyl compounds		http://www.uniprot.org/uniprot/Q75K72	FALSE
A0A287XEF9	8.28916	3.05123	68.26	0	Q69XG4	P0490F09.29-1	GO:0044238,primary metabolic process|GO:0019538,protein metabolic process|GO:0043170,macromolecule metabolic process|GO:0071704,organic substance metabolic process|GO:0008152,metabolic process|GO:0006508,proteolysis		GO:0016787,hydrolase activity|GO:0004175,endopeptidase activity|GO:0097159,organic cyclic compound binding|GO:0070001,aspartic-type peptidase activity|GO:0003824,catalytic activity|GO:0070011,peptidase activity, acting on L-amino acid peptides|GO:0004190,aspartic-type endopeptidase activity|GO:0005488,binding|GO:0003676,nucleic acid binding|GO:0003677,DNA binding|GO:0008233,peptidase activity|GO:…		http://www.uniprot.org/uniprot/Q69XG4	FALSE
A0A287N6K9	8.11821	3.02116	89.52	2e-138	C7J2C3	Os05g0310500	GO:0051603,proteolysis involved in cellular protein catabolic process|GO:1901575,organic substance catabolic process|GO:0044265,cellular macromolecule catabolic process|GO:0044260,cellular macromolecule metabolic process|GO:0044267,cellular protein metabolic process|GO:0019538,protein metabolic process|GO:0009056,catabolic process|GO:0009987,cellular process|GO:0044237,cellular metabolic process|…	GO:0005737,cytoplasm|GO:0000323,lytic vacuole|GO:0043231,intracellular membrane-bounded organelle|GO:0005773,vacuole|GO:0044464,cell part|GO:0044444,cytoplasmic part|GO:0005623,cell|GO:0005622,intracellular|GO:0005764,lysosome|GO:0044421,extracellular region part|GO:0043229,intracellular organelle|GO:0005576,extracellular region|GO:0044424,intracellular part|GO:0043227,membrane-bounded organelle|…	GO:0016787,hydrolase activity|GO:0004175,endopeptidase activity|GO:0070011,peptidase activity, acting on L-amino acid peptides|GO:0003824,catalytic activity|GO:0004197,cysteine-type endopeptidase activity|GO:0008233,peptidase activity|GO:0008234,cysteine-type peptidase activity		http://www.uniprot.org/uniprot/C7J2C3	FALSE
F2CR50	7.53071	2.91279			Q651C1	B1274F11.44					http://www.uniprot.org/uniprot/Q651C1	FALSE
F2DUF3	7.52158	2.91104	85.34	0	Q10PD0	Os03g0238600	GO:0016311,dephosphorylation|GO:0009987,cellular process|GO:0044237,cellular metabolic process|GO:0006796,phosphate-containing compound metabolic process|GO:0008152,metabolic process|GO:0006793,phosphorus metabolic process		GO:0016787,hydrolase activity|GO:0016791,phosphatase activity|GO:0016788,hydrolase activity, acting on ester bonds|GO:0042578,phosphoric ester hydrolase activity|GO:0003824,catalytic activity|GO:0003993,acid phosphatase activity		http://www.uniprot.org/uniprot/Q10PD0	FALSE
A0A287M9N3	7.11275	2.83041	74.57	0	Q7F3A8	P0497A05.8	GO:0044238,primary metabolic process|GO:0019538,protein metabolic process|GO:0043170,macromolecule metabolic process|GO:0071704,organic substance metabolic process|GO:0008152,metabolic process|GO:0006508,proteolysis		GO:0016787,hydrolase activity|GO:0003824,catalytic activity|GO:0070011,peptidase activity, acting on L-amino acid peptides|GO:0008233,peptidase activity|GO:0008234,cysteine-type peptidase activity		http://www.uniprot.org/uniprot/Q7F3A8	FALSE
A0A287XIF9	7.02041	2.81155	76.41	2e-153	Q5Z8H6	P0622F03.19	GO:0044710,single-organism metabolic process|GO:0050896,response to stimulus|GO:0006950,response to stress|GO:0055114,oxidation-reduction process|GO:0008152,metabolic process|GO:0006979,response to oxidative stress|GO:0044699,single-organism process	GO:0005576,extracellular region	GO:0043169,cation binding|GO:0046872,metal ion binding|GO:0020037,heme binding|GO:0046906,tetrapyrrole binding|GO:0097159,organic cyclic compound binding|GO:0016209,antioxidant activity|GO:0043167,ion binding|GO:1901363,heterocyclic compound binding|GO:0003824,catalytic activity|GO:0005488,binding|GO:0016684,oxidoreductase activity, acting on peroxide as acceptor|GO:0004601,peroxidase activity|GO…		http://www.uniprot.org/uniprot/Q5Z8H6	FALSE
F2EHF9	5.24518	2.39099	75.85	0	Q7GDU7	RepA	GO:0044238,primary metabolic process|GO:0019538,protein metabolic process|GO:0043170,macromolecule metabolic process|GO:0071704,organic substance metabolic process|GO:0008152,metabolic process|GO:0006508,proteolysis		GO:0016787,hydrolase activity|GO:0003824,catalytic activity|GO:0070011,peptidase activity, acting on L-amino acid peptides|GO:0008233,peptidase activity|GO:0008234,cysteine-type peptidase activity		http://www.uniprot.org/uniprot/Q7GDU7	FALSE
F2CPZ2	4.91569	2.29739	72.47	2e-149	Q6YSC5	P0104B02.41	GO:0006810,transport|GO:0006812,cation transport|GO:0006811,ion transport|GO:0009987,cellular process|GO:0051179,localization|GO:0044765,single-organism transport|GO:0030001,metal ion transport|GO:0044699,single-organism process|GO:0044763,single-organism cellular process|GO:0051234,establishment of localization|GO:0055085,transmembrane transport|GO:1902578,single-organism localization	GO:0005737,cytoplasm|GO:0005783,endoplasmic reticulum|GO:0016020,membrane|GO:0044464,cell part|GO:0044444,cytoplasmic part|GO:0005623,cell|GO:0005622,intracellular|GO:0043229,intracellular organelle|GO:0012505,endomembrane system|GO:0044424,intracellular part|GO:0043227,membrane-bounded organelle|GO:0043226,organelle|GO:0043231,intracellular membrane-bounded organelle	GO:0022891,substrate-specific transmembrane transporter activity|GO:0022890,inorganic cation transmembrane transporter activity|GO:0022892,substrate-specific transporter activity|GO:0005215,transporter activity|GO:0008324,cation transmembrane transporter activity|GO:0015075,ion transmembrane transporter activity|GO:0022857,transmembrane transporter activity|GO:0046873,metal ion transmembrane tran…		http://www.uniprot.org/uniprot/Q6YSC5	FALSE
F2DNM1	4.87773	2.28621	85.76	0	Q6K4J4	OJ1118_B06.10	GO:0048638,regulation of developmental growth|GO:0008152,metabolic process|GO:0048589,developmental growth|GO:0035266,meristem growth|GO:0009799,specification of symmetry|GO:0009798,axis specification|GO:0009653,anatomical structure morphogenesis|GO:0050789,regulation of biological process|GO:0044699,single-organism process|GO:0007389,pattern specification process|GO:0044710,single-organism metab…	GO:0005737,cytoplasm|GO:0005829,cytosol|GO:0044464,cell part|GO:0005623,cell|GO:0005622,intracellular|GO:0044444,cytoplasmic part|GO:0044424,intracellular part	GO:0043169,cation binding|GO:0046872,metal ion binding|GO:0020037,heme binding|GO:0046906,tetrapyrrole binding|GO:0097159,organic cyclic compound binding|GO:0016209,antioxidant activity|GO:0043167,ion binding|GO:1901363,heterocyclic compound binding|GO:0003824,catalytic activity|GO:0005488,binding|GO:0016684,oxidoreductase activity, acting on peroxide as acceptor|GO:0004601,peroxidase activity|GO…	osa01110,Biosynthesis of secondary metabolites|osa00940,Phenylpropanoid biosynthesis|osa01100,Metabolic pathways	http://www.uniprot.org/uniprot/Q6K4J4	FALSE
F2DER9	4.75806	2.25037	86.45	0	P37891	CBP3	GO:0044238,primary metabolic process|GO:0019538,protein metabolic process|GO:0043170,macromolecule metabolic process|GO:0071704,organic substance metabolic process|GO:0008152,metabolic process|GO:0006508,proteolysis		GO:0016787,hydrolase activity|GO:0017171,serine hydrolase activity|GO:0003824,catalytic activity|GO:0004180,carboxypeptidase activity|GO:0004185,serine-type carboxypeptidase activity|GO:0008238,exopeptidase activity|GO:0070011,peptidase activity, acting on L-amino acid peptides|GO:0070008,serine-type exopeptidase activity|GO:0008233,peptidase activity|GO:0008236,serine-type peptidase activity		http://www.uniprot.org/uniprot/P37891	FALSE
F2D465	4.74071	2.2451			Q9FWU4	OSJNBa0051D19.25					http://www.uniprot.org/uniprot/Q9FWU4	FALSE
F2EF95	4.67711	2.22562	76.69	6e-59	Q8H7W5	OSJNBa0064E16.12		GO:0044425,membrane part|GO:0016021,integral component of membrane|GO:0016020,membrane|GO:0031224,intrinsic component of membrane			http://www.uniprot.org/uniprot/Q8H7W5	FALSE
A0A287SFB4	4.51914	2.17605	83.27	0	Q94H95	OSJNBb0048A17.11	GO:0044238,primary metabolic process|GO:0019538,protein metabolic process|GO:0043170,macromolecule metabolic process|GO:0071704,organic substance metabolic process|GO:0008152,metabolic process|GO:0006508,proteolysis		GO:0004252,serine-type endopeptidase activity|GO:0004175,endopeptidase activity|GO:0017171,serine hydrolase activity|GO:0016787,hydrolase activity|GO:0003824,catalytic activity|GO:0070011,peptidase activity, acting on L-amino acid peptides|GO:0008233,peptidase activity|GO:0008236,serine-type peptidase activity		http://www.uniprot.org/uniprot/Q94H95	FALSE
A0A287MUM5	4.51913	2.17605			Q7XRN4	OSJNBa0024J22.14					http://www.uniprot.org/uniprot/Q7XRN4	FALSE
M0YW47	4.38558	2.13277	77.16	3e-157	Q9FYR9	chib1	GO:0044238,primary metabolic process|GO:0005975,carbohydrate metabolic process|GO:0008152,metabolic process|GO:0071704,organic substance metabolic process		GO:0016787,hydrolase activity|GO:0003824,catalytic activity|GO:0016798,hydrolase activity, acting on glycosyl bonds|GO:0004553,hydrolase activity, hydrolyzing O-glycosyl compounds		http://www.uniprot.org/uniprot/Q9FYR9	FALSE
A7YA60	4.33223	2.11511			Q9FWU3	OSJNBa0051D19.12					http://www.uniprot.org/uniprot/Q9FWU3	FALSE
F2DF56	4.16126	2.05702	83.88	0	Q0DLT3	Os03g0848200	GO:0016311,dephosphorylation|GO:0009987,cellular process|GO:0044237,cellular metabolic process|GO:0006796,phosphate-containing compound metabolic process|GO:0008152,metabolic process|GO:0006793,phosphorus metabolic process		GO:0016787,hydrolase activity|GO:0016791,phosphatase activity|GO:0043169,cation binding|GO:0016788,hydrolase activity, acting on ester bonds|GO:0043167,ion binding|GO:0042578,phosphoric ester hydrolase activity|GO:0003824,catalytic activity|GO:0005488,binding|GO:0046872,metal ion binding|GO:0003993,acid phosphatase activity		http://www.uniprot.org/uniprot/Q0DLT3	FALSE
A0A287SCR1	4.05206	2.01865	84.88	0	Q10CU4	Os03g0749500	GO:0044238,primary metabolic process|GO:0005975,carbohydrate metabolic process|GO:0008152,metabolic process|GO:0071704,organic substance metabolic process		GO:0016787,hydrolase activity|GO:0003824,catalytic activity|GO:0016798,hydrolase activity, acting on glycosyl bonds|GO:0004553,hydrolase activity, hydrolyzing O-glycosyl compounds	osa00940,Phenylpropanoid biosynthesis|osa01110,Biosynthesis of secondary metabolites|osa00460,Cyanoamino acid metabolism|osa00500,Starch and sucrose metabolism|osa01100,Metabolic pathways	http://www.uniprot.org/uniprot/Q10CU4	FALSE
A0A287WJH5	4.01723	2.0062	71.18	6e-171	Q6ZIA4	OJ1770_H02.28	GO:0034440,lipid oxidation|GO:0006631,fatty acid metabolic process|GO:0006635,fatty acid beta-oxidation|GO:0019752,carboxylic acid metabolic process|GO:0044248,cellular catabolic process|GO:0009062,fatty acid catabolic process|GO:0044281,small molecule metabolic process|GO:0044282,small molecule catabolic process|GO:0044242,cellular lipid catabolic process|GO:0044699,single-organism process|GO:00…		GO:0016787,hydrolase activity|GO:0016298,lipase activity|GO:0016788,hydrolase activity, acting on ester bonds|GO:0003824,catalytic activity		http://www.uniprot.org/uniprot/Q6ZIA4	FALSE
A0A287VQA5	3.96279	1.98652	55.69	2e-134	Q5VMA5	P0046E09.15	GO:0008152,metabolic process		GO:0016787,hydrolase activity|GO:0016788,hydrolase activity, acting on ester bonds|GO:0003824,catalytic activity		http://www.uniprot.org/uniprot/Q5VMA5	FALSE
A0A287WND1	3.94035	1.97832	73.17	0	Q6YYX5	P0604E01.18	GO:0044238,primary metabolic process|GO:0019538,protein metabolic process|GO:0043170,macromolecule metabolic process|GO:0071704,organic substance metabolic process|GO:0008152,metabolic process|GO:0006508,proteolysis		GO:0016787,hydrolase activity|GO:0017171,serine hydrolase activity|GO:0003824,catalytic activity|GO:0004180,carboxypeptidase activity|GO:0004185,serine-type carboxypeptidase activity|GO:0008238,exopeptidase activity|GO:0070011,peptidase activity, acting on L-amino acid peptides|GO:0070008,serine-type exopeptidase activity|GO:0008233,peptidase activity|GO:0008236,serine-type peptidase activity		http://www.uniprot.org/uniprot/Q6YYX5	FALSE
A0A287PKG1	3.92301	1.97196	78.21	0	C7J0F2	Os03g0201901	GO:0044238,primary metabolic process|GO:0005975,carbohydrate metabolic process|GO:0008152,metabolic process|GO:0071704,organic substance metabolic process		GO:0016787,hydrolase activity|GO:0003824,catalytic activity|GO:0016798,hydrolase activity, acting on glycosyl bonds|GO:0004553,hydrolase activity, hydrolyzing O-glycosyl compounds		http://www.uniprot.org/uniprot/C7J0F2	FALSE
F2D4N5	3.77225	1.91543	86.08	0	Q75I93	BGLU7	GO:0044238,primary metabolic process|GO:0005975,carbohydrate metabolic process|GO:0008152,metabolic process|GO:0071704,organic substance metabolic process	GO:0005576,extracellular region	GO:0005488,binding|GO:0047668,amygdalin beta-glucosidase activity|GO:0016798,hydrolase activity, acting on glycosyl bonds|GO:0008270,zinc ion binding|GO:0043169,cation binding|GO:0046914,transition metal ion binding|GO:0008422,beta-glucosidase activity|GO:0043167,ion binding|GO:0004565,beta-galactosidase activity|GO:0004567,beta-mannosidase activity|GO:0046872,metal ion binding|GO:0042802,identic…	osa00940,Phenylpropanoid biosynthesis|osa01110,Biosynthesis of secondary metabolites|osa00460,Cyanoamino acid metabolism|osa00500,Starch and sucrose metabolism|osa01100,Metabolic pathways	http://www.uniprot.org/uniprot/Q75I93	FALSE
A0A287RM00	3.72656	1.89785	78.57	9e-90	Q6H5X0	Os02g0637000		GO:0005576,extracellular region			http://www.uniprot.org/uniprot/Q6H5X0	FALSE
A0A287NI74	3.72566	1.89749	77.32	5e-170	Q5U1F8	prx135	GO:0044710,single-organism metabolic process|GO:0050896,response to stimulus|GO:0006950,response to stress|GO:0055114,oxidation-reduction process|GO:0008152,metabolic process|GO:0006979,response to oxidative stress|GO:0044699,single-organism process	GO:0005576,extracellular region	GO:0043169,cation binding|GO:0046872,metal ion binding|GO:0020037,heme binding|GO:0046906,tetrapyrrole binding|GO:0097159,organic cyclic compound binding|GO:0016209,antioxidant activity|GO:0043167,ion binding|GO:1901363,heterocyclic compound binding|GO:0003824,catalytic activity|GO:0005488,binding|GO:0016684,oxidoreductase activity, acting on peroxide as acceptor|GO:0004601,peroxidase activity|GO…	osa01110,Biosynthesis of secondary metabolites|osa00940,Phenylpropanoid biosynthesis|osa01100,Metabolic pathways	http://www.uniprot.org/uniprot/Q5U1F8	FALSE
A0A287RML1	3.63483	1.86189	83.86	0	P27932	AMY1.2	GO:0009311,oligosaccharide metabolic process|GO:0009313,oligosaccharide catabolic process|GO:0044248,cellular catabolic process|GO:0009251,glucan catabolic process|GO:0044699,single-organism process|GO:0044247,cellular polysaccharide catabolic process|GO:0044712,single-organism catabolic process|GO:0044710,single-organism metabolic process|GO:0044262,cellular carbohydrate metabolic process|GO:004…		GO:0016787,hydrolase activity|GO:0043169,cation binding|GO:0016160,amylase activity|GO:0016798,hydrolase activity, acting on glycosyl bonds|GO:0043167,ion binding|GO:0003824,catalytic activity|GO:0004556,alpha-amylase activity|GO:0005509,calcium ion binding|GO:0004553,hydrolase activity, hydrolyzing O-glycosyl compounds|GO:0046872,metal ion binding|GO:0005488,binding	osa00500,Starch and sucrose metabolism|osa01100,Metabolic pathways	http://www.uniprot.org/uniprot/P27932	FALSE
A0A287TCS1	3.60389	1.84955	70.16	0	Q84QZ6	OSJNBa0093I13.3	GO:0044238,primary metabolic process|GO:0019538,protein metabolic process|GO:0043170,macromolecule metabolic process|GO:0071704,organic substance metabolic process|GO:0008152,metabolic process|GO:0006508,proteolysis		GO:0016787,hydrolase activity|GO:0017171,serine hydrolase activity|GO:0003824,catalytic activity|GO:0004180,carboxypeptidase activity|GO:0004185,serine-type carboxypeptidase activity|GO:0008238,exopeptidase activity|GO:0070011,peptidase activity, acting on L-amino acid peptides|GO:0070008,serine-type exopeptidase activity|GO:0008233,peptidase activity|GO:0008236,serine-type peptidase activity		http://www.uniprot.org/uniprot/Q84QZ6	FALSE
A0A287MGQ7	3.53727	1.82264			Q0DLF7	Os05g0104300					http://www.uniprot.org/uniprot/Q0DLF7	FALSE
A0A287USV7	3.51918	1.81524			Q6Z676	P0627E03.43					http://www.uniprot.org/uniprot/Q6Z676	FALSE
F2EFX9	3.48103	1.79952	64.08	5e-42	Q6EN30	OSJNBa0052K15.33			GO:0009055,electron carrier activity		http://www.uniprot.org/uniprot/Q6EN30	FALSE
A0A287EZF7	3.4126	1.77087			Q5KQK4	Os05g0180300					http://www.uniprot.org/uniprot/Q5KQK4	FALSE
A0A287JGV4	3.36426	1.75029	69.78	4e-137	Q7XPN4	OSJNBa0060D06.10	GO:0090304,nucleic acid metabolic process|GO:0090305,nucleic acid phosphodiester bond hydrolysis|GO:0034641,cellular nitrogen compound metabolic process|GO:0006807,nitrogen compound metabolic process|GO:1901360,organic cyclic compound metabolic process|GO:1901361,organic cyclic compound catabolic process|GO:0006139,nucleobase-containing compound metabolic process|GO:1901575,organic substance cata…		GO:0016787,hydrolase activity|GO:0004518,nuclease activity|GO:0004519,endonuclease activity|GO:0016788,hydrolase activity, acting on ester bonds|GO:0003824,catalytic activity|GO:0005488,binding|GO:0003676,nucleic acid binding|GO:0097159,organic cyclic compound binding|GO:1901363,heterocyclic compound binding		http://www.uniprot.org/uniprot/Q7XPN4	FALSE
F2DWX8	3.29902	1.72204	88.67	6e-116	Q60EJ3	OSJNBa0017K09.5	GO:0009892,negative regulation of metabolic process|GO:0080090,regulation of primary metabolic process|GO:0009890,negative regulation of biosynthetic process|GO:0031327,negative regulation of cellular biosynthetic process|GO:0031326,regulation of cellular biosynthetic process|GO:0031324,negative regulation of cellular metabolic process|GO:0031323,regulation of cellular metabolic process|GO:009030…		GO:0043168,anion binding|GO:0050662,coenzyme binding|GO:0097367,carbohydrate derivative binding|GO:0097159,organic cyclic compound binding|GO:0000166,nucleotide binding|GO:0036094,small molecule binding|GO:0003824,catalytic activity|GO:0048037,cofactor binding|GO:0032553,ribonucleotide binding|GO:0010181,FMN binding|GO:0005488,binding|GO:0043167,ion binding|GO:1901363,heterocyclic compound bindin…	osa00130,Ubiquinone and other terpenoid-quinone biosynthesis|osa01110,Biosynthesis of secondary metabolites	http://www.uniprot.org/uniprot/Q60EJ3	FALSE
F2E8K5	3.15116	1.65588	75.35	2e-158	Q0D3N0	PRX112	GO:0044712,single-organism catabolic process|GO:0044710,single-organism metabolic process|GO:0044237,cellular metabolic process|GO:0050896,response to stimulus|GO:0009987,cellular process|GO:0072593,reactive oxygen species metabolic process|GO:0044248,cellular catabolic process|GO:0006950,response to stress|GO:0042744,hydrogen peroxide catabolic process|GO:0044763,single-organism cellular process…	GO:0005576,extracellular region	GO:0043169,cation binding|GO:0046872,metal ion binding|GO:0020037,heme binding|GO:0046906,tetrapyrrole binding|GO:0097159,organic cyclic compound binding|GO:0016209,antioxidant activity|GO:0043167,ion binding|GO:1901363,heterocyclic compound binding|GO:0003824,catalytic activity|GO:0005488,binding|GO:0016684,oxidoreductase activity, acting on peroxide as acceptor|GO:0004601,peroxidase activity|GO…	osa01110,Biosynthesis of secondary metabolites|osa00940,Phenylpropanoid biosynthesis|osa01100,Metabolic pathways	http://www.uniprot.org/uniprot/Q0D3N0	FALSE
M0Z1D4	3.04662	1.60721	45.69	3e-99	Q7XHN5	OJ1113_E01.104	GO:0008152,metabolic process		GO:0016787,hydrolase activity|GO:0016788,hydrolase activity, acting on ester bonds|GO:0003824,catalytic activity		http://www.uniprot.org/uniprot/Q7XHN5	FALSE
A0A287MFF3	3.01324	1.59132	82.48	0	P37890	CBP1	GO:0044238,primary metabolic process|GO:0019538,protein metabolic process|GO:0043170,macromolecule metabolic process|GO:0071704,organic substance metabolic process|GO:0008152,metabolic process|GO:0006508,proteolysis		GO:0016787,hydrolase activity|GO:0017171,serine hydrolase activity|GO:0003824,catalytic activity|GO:0004180,carboxypeptidase activity|GO:0004185,serine-type carboxypeptidase activity|GO:0008238,exopeptidase activity|GO:0070011,peptidase activity, acting on L-amino acid peptides|GO:0070008,serine-type exopeptidase activity|GO:0008233,peptidase activity|GO:0008236,serine-type peptidase activity		http://www.uniprot.org/uniprot/P37890	FALSE
A0A287NB57	2.85241	1.51218	32.87	7e-36	Q69IP6	OSJNBa0039D04.13	GO:0044238,primary metabolic process|GO:0019538,protein metabolic process|GO:0043170,macromolecule metabolic process|GO:0071704,organic substance metabolic process|GO:0008152,metabolic process|GO:0006508,proteolysis		GO:0016787,hydrolase activity|GO:0004175,endopeptidase activity|GO:0070001,aspartic-type peptidase activity|GO:0003824,catalytic activity|GO:0070011,peptidase activity, acting on L-amino acid peptides|GO:0004190,aspartic-type endopeptidase activity|GO:0008233,peptidase activity		http://www.uniprot.org/uniprot/Q69IP6	FALSE
A0A287HDP9	2.8354	1.50355	72.22	3e-42	Q5QMT0	BGLU1	GO:0044238,primary metabolic process|GO:0005975,carbohydrate metabolic process|GO:0008152,metabolic process|GO:0071704,organic substance metabolic process		GO:0015926,glucosidase activity|GO:0016787,hydrolase activity|GO:0016798,hydrolase activity, acting on glycosyl bonds|GO:0008422,beta-glucosidase activity|GO:0003824,catalytic activity|GO:0004553,hydrolase activity, hydrolyzing O-glycosyl compounds	osa00940,Phenylpropanoid biosynthesis|osa01110,Biosynthesis of secondary metabolites|osa00460,Cyanoamino acid metabolism|osa00500,Starch and sucrose metabolism|osa01100,Metabolic pathways	http://www.uniprot.org/uniprot/Q5QMT0	FALSE
A0A287PI54	2.82304	1.49725	80.27	0	Q53MP2	LOC_Os11g18730	GO:0044238,primary metabolic process|GO:0005975,carbohydrate metabolic process|GO:0008152,metabolic process|GO:0071704,organic substance metabolic process		GO:0016787,hydrolase activity|GO:0003824,catalytic activity|GO:0016798,hydrolase activity, acting on glycosyl bonds|GO:0004553,hydrolase activity, hydrolyzing O-glycosyl compounds		http://www.uniprot.org/uniprot/Q53MP2	FALSE
A0A287KS33	2.80357	1.48727	89.34	0	Q9LI45	P0453A06.5	GO:0044710,single-organism metabolic process|GO:0050896,response to stimulus|GO:0006950,response to stress|GO:0055114,oxidation-reduction process|GO:0008152,metabolic process|GO:0006979,response to oxidative stress|GO:0044699,single-organism process	GO:0005576,extracellular region	GO:0043169,cation binding|GO:0046872,metal ion binding|GO:0020037,heme binding|GO:0046906,tetrapyrrole binding|GO:0097159,organic cyclic compound binding|GO:0016209,antioxidant activity|GO:0043167,ion binding|GO:1901363,heterocyclic compound binding|GO:0003824,catalytic activity|GO:0005488,binding|GO:0016684,oxidoreductase activity, acting on peroxide as acceptor|GO:0004601,peroxidase activity|GO…	osa01110,Biosynthesis of secondary metabolites|osa00940,Phenylpropanoid biosynthesis|osa01100,Metabolic pathways	http://www.uniprot.org/uniprot/Q9LI45	FALSE
A0A287MHV2	2.79778	1.48428	55.41	1e-120	Q8S1V0	P0504E02.10	GO:0044036,cell wall macromolecule metabolic process|GO:1901575,organic substance catabolic process|GO:0044260,cellular macromolecule metabolic process|GO:0071554,cell wall organization or biogenesis|GO:0071704,organic substance metabolic process|GO:0006508,proteolysis|GO:0009987,cellular process|GO:0000272,polysaccharide catabolic process|GO:0008152,metabolic process|GO:0010383,cell wall polysac…		GO:0016787,hydrolase activity|GO:0004175,endopeptidase activity|GO:0070001,aspartic-type peptidase activity|GO:0003824,catalytic activity|GO:0070011,peptidase activity, acting on L-amino acid peptides|GO:0004190,aspartic-type endopeptidase activity|GO:0008233,peptidase activity		http://www.uniprot.org/uniprot/Q8S1V0	FALSE
M0W099	2.75094	1.45992			Q75GR1	OSJNBb0065L20.2					http://www.uniprot.org/uniprot/Q75GR1	FALSE
F2DFK1	2.67977	1.42211	58.89	0	Q6K7G5	OJ1293_A01.13	GO:0006778,porphyrin-containing compound metabolic process|GO:0044248,cellular catabolic process|GO:0034641,cellular nitrogen compound metabolic process|GO:0006807,nitrogen compound metabolic process|GO:0044699,single-organism process|GO:1901361,organic cyclic compound catabolic process|GO:0015996,chlorophyll catabolic process|GO:0044710,single-organism metabolic process|GO:0051186,cofactor metab…	GO:0048046,apoplast|GO:0043229,intracellular organelle|GO:0071944,cell periphery|GO:0043227,membrane-bounded organelle|GO:0043226,organelle|GO:0005737,cytoplasm|GO:0031090,organelle membrane|GO:0005773,vacuole|GO:0098805,whole membrane|GO:0016020,membrane|GO:0005774,vacuolar membrane|GO:0044437,vacuolar part|GO:0098588,bounding membrane of organelle|GO:0030312,external encapsulating structure|GO:…	GO:0004252,serine-type endopeptidase activity|GO:0004175,endopeptidase activity|GO:0017171,serine hydrolase activity|GO:0016787,hydrolase activity|GO:0003824,catalytic activity|GO:0070011,peptidase activity, acting on L-amino acid peptides|GO:0008233,peptidase activity|GO:0008236,serine-type peptidase activity		http://www.uniprot.org/uniprot/Q6K7G5	FALSE
F2DE84	2.64661	1.40414	75.05	0	Q7XMY0	OSJNBb0006L01.9	GO:0008152,metabolic process		GO:0016879,ligase activity, forming carbon-nitrogen bonds|GO:0016874,ligase activity|GO:0016884,carbon-nitrogen ligase activity, with glutamine as amido-N-donor|GO:0003824,catalytic activity		http://www.uniprot.org/uniprot/Q7XMY0	FALSE
A0A287NNM3	2.56599	1.35952	82.09	0	Q53MA7	Os11g0704600	GO:0044238,primary metabolic process|GO:0005975,carbohydrate metabolic process|GO:0008152,metabolic process|GO:0071704,organic substance metabolic process		GO:0016787,hydrolase activity|GO:0003824,catalytic activity|GO:0016798,hydrolase activity, acting on glycosyl bonds|GO:0004553,hydrolase activity, hydrolyzing O-glycosyl compounds		http://www.uniprot.org/uniprot/Q53MA7	FALSE
A0A287QK87	2.5388	1.34415	72	5e-31	Q5VNM3	Os01g0639100	GO:0090304,nucleic acid metabolic process|GO:0034641,cellular nitrogen compound metabolic process|GO:0006807,nitrogen compound metabolic process|GO:0034660,ncRNA metabolic process|GO:1901360,organic cyclic compound metabolic process|GO:0006139,nucleobase-containing compound metabolic process|GO:0044260,cellular macromolecule metabolic process|GO:0071840,cellular component organization or biogenes…	GO:0043231,intracellular membrane-bounded organelle|GO:0031981,nuclear lumen|GO:0043233,organelle lumen|GO:0005634,nucleus|GO:0005730,nucleolus|GO:0044464,cell part|GO:0043232,intracellular non-membrane-bounded organelle|GO:0031974,membrane-enclosed lumen|GO:0005622,intracellular|GO:0044446,intracellular organelle part|GO:0070013,intracellular organelle lumen|GO:0043229,intracellular organelle|GO…	GO:0035639,purine ribonucleoside triphosphate binding|GO:0005488,binding|GO:0003676,nucleic acid binding|GO:0043167,ion binding|GO:1901363,heterocyclic compound binding|GO:0001883,purine nucleoside binding|GO:0001882,nucleoside binding|GO:0043168,anion binding|GO:0000166,nucleotide binding|GO:1901265,nucleoside phosphate binding|GO:0032549,ribonucleoside binding|GO:0017076,purine nucleotide bindi…	osa03013,RNA transport|osa03040,Spliceosome|osa03015,mRNA surveillance pathway	http://www.uniprot.org/uniprot/Q5VNM3	FALSE
F2D5K9	2.50952	1.32741	78.76	0	Q0DEF1	Os06g0157000	GO:0008152,metabolic process		GO:0016787,hydrolase activity|GO:0016788,hydrolase activity, acting on ester bonds|GO:0003824,catalytic activity		http://www.uniprot.org/uniprot/Q0DEF1	FALSE
F2EAZ9	2.50618	1.32549	60.36	3e-42	Q6ETQ9	P0613F08.19			GO:0009055,electron carrier activity		http://www.uniprot.org/uniprot/Q6ETQ9	FALSE
A0A287V0E4	2.49487	1.31896			Q5WMU0	OJ1116_F05.3					http://www.uniprot.org/uniprot/Q5WMU0	FALSE
F2DTD3	2.48665	1.3142	92.78	2e-157	Q0DXL7	Os02g0745000	GO:0008152,metabolic process		GO:0035639,purine ribonucleoside triphosphate binding|GO:0005488,binding|GO:0016887,ATPase activity|GO:0043167,ion binding|GO:1901363,heterocyclic compound binding|GO:1901265,nucleoside phosphate binding|GO:0001882,nucleoside binding|GO:0043168,anion binding|GO:0000166,nucleotide binding|GO:0001883,purine nucleoside binding|GO:0032549,ribonucleoside binding|GO:0017076,purine nucleotide binding|GO…		http://www.uniprot.org/uniprot/Q0DXL7	FALSE
A0A287IXX5	2.47171	1.30551	71.85	0	Q8GS39	Rep2	GO:0044238,primary metabolic process|GO:0019538,protein metabolic process|GO:0043170,macromolecule metabolic process|GO:0071704,organic substance metabolic process|GO:0008152,metabolic process|GO:0006508,proteolysis		GO:0016787,hydrolase activity|GO:0008233,peptidase activity|GO:0003824,catalytic activity		http://www.uniprot.org/uniprot/Q8GS39	FALSE
A0A287VE97	2.46481	1.30147	50	3	Q943W1	B1080D07.27	GO:0043467,regulation of generation of precursor metabolites and energy|GO:0019222,regulation of metabolic process|GO:0042549,photosystem II stabilization|GO:0019684,photosynthesis, light reaction|GO:0009987,cellular process|GO:0031323,regulation of cellular metabolic process|GO:0042548,regulation of photosynthesis, light reaction|GO:0044237,cellular metabolic process|GO:0050794,regulation of cel…	GO:0034357,photosynthetic membrane|GO:0019898,extrinsic component of membrane|GO:0009654,photosystem II oxygen evolving complex|GO:0031224,intrinsic component of membrane|GO:0009579,thylakoid|GO:0016021,integral component of membrane|GO:0016020,membrane|GO:0044436,thylakoid part|GO:1902494,catalytic complex|GO:1990204,oxidoreductase complex|GO:0042651,thylakoid membrane|GO:0043234,protein complex…	GO:0043169,cation binding|GO:0043167,ion binding|GO:0005488,binding|GO:0046872,metal ion binding|GO:0005509,calcium ion binding	osa00195,Photosynthesis|osa01100,Metabolic pathways	http://www.uniprot.org/uniprot/Q943W1	FALSE
F2E8B4	2.43746	1.28538			Q6Z347	B1121A12.6					http://www.uniprot.org/uniprot/Q6Z347	FALSE
F2CT80	2.43377	1.28319	75.97	0	Q5W6C5	OSJNBa0037H03.5	GO:0044238,primary metabolic process|GO:0019538,protein metabolic process|GO:0043170,macromolecule metabolic process|GO:0071704,organic substance metabolic process|GO:0008152,metabolic process|GO:0006508,proteolysis		GO:0016787,hydrolase activity|GO:0017171,serine hydrolase activity|GO:0003824,catalytic activity|GO:0004180,carboxypeptidase activity|GO:0004185,serine-type carboxypeptidase activity|GO:0008238,exopeptidase activity|GO:0070011,peptidase activity, acting on L-amino acid peptides|GO:0070008,serine-type exopeptidase activity|GO:0008233,peptidase activity|GO:0008236,serine-type peptidase activity		http://www.uniprot.org/uniprot/Q5W6C5	FALSE
A0A287N4Z9	2.40924	1.26858			Q75GV2	OJ1499_D04.6					http://www.uniprot.org/uniprot/Q75GV2	FALSE
A0A287XE66	2.40133	1.26384	77.04	0	Q69WY3	P0417G12.12	GO:0008152,metabolic process		GO:0003824,catalytic activity		http://www.uniprot.org/uniprot/Q69WY3	FALSE
M0X1Y4	2.39857	1.26218	82.99	0	Q0JCP4	Os04g0458600	GO:0044238,primary metabolic process|GO:0044710,single-organism metabolic process|GO:0005975,carbohydrate metabolic process|GO:0005996,monosaccharide metabolic process|GO:0019318,hexose metabolic process|GO:0071704,organic substance metabolic process|GO:0008152,metabolic process|GO:0044723,single-organism carbohydrate metabolic process|GO:0044699,single-organism process		GO:0016857,racemase and epimerase activity, acting on carbohydrates and derivatives|GO:0016854,racemase and epimerase activity|GO:0016853,isomerase activity|GO:0004034,aldose 1-epimerase activity|GO:0030246,carbohydrate binding|GO:0003824,catalytic activity|GO:0005488,binding	osa00052,Galactose metabolism|osa01110,Biosynthesis of secondary metabolites|osa00010,Glycolysis / Gluconeogenesis|osa01100,Metabolic pathways	http://www.uniprot.org/uniprot/Q0JCP4	FALSE
A0A287URQ3	2.39694	1.26119	94.2	0	Q6Z7R7	P0516G10.32	GO:0006810,transport|GO:0009987,cellular process|GO:0051179,localization|GO:0044765,single-organism transport|GO:0044763,single-organism cellular process|GO:1902578,single-organism localization|GO:0051234,establishment of localization|GO:0055085,transmembrane transport|GO:0044699,single-organism process	GO:0016020,membrane	GO:0005215,transporter activity		http://www.uniprot.org/uniprot/Q6Z7R7	FALSE
F2EAF6	2.3781	1.24981	90.16	1e-77	Q2R1V2	Os11g0592000	GO:0006952,defense response|GO:0009607,response to biotic stimulus|GO:0009605,response to external stimulus|GO:0043207,response to external biotic stimulus|GO:0009620,response to fungus|GO:0050896,response to stimulus|GO:0009617,response to bacterium|GO:0050832,defense response to fungus|GO:0006950,response to stress|GO:0098542,defense response to other organism|GO:0042742,defense response to bac…				http://www.uniprot.org/uniprot/Q2R1V2	FALSE
F2CXZ3	2.35026	1.23282	32.26	0.15	P28752	TUBA1	GO:0051258,protein polymerization|GO:0007017,microtubule-based process|GO:0071822,protein complex subunit organization|GO:0070271,protein complex biogenesis|GO:0043933,macromolecular complex subunit organization|GO:0006461,protein complex assembly|GO:0016043,cellular component organization|GO:0065003,macromolecular complex assembly|GO:0022607,cellular component assembly|GO:0044763,single-organism…	GO:0005856,cytoskeleton|GO:0043234,protein complex|GO:0015630,microtubule cytoskeleton|GO:0043228,non-membrane-bounded organelle|GO:0043232,intracellular non-membrane-bounded organelle|GO:0044464,cell part|GO:0005623,cell|GO:0005737,cytoplasm|GO:0044446,intracellular organelle part|GO:0043229,intracellular organelle|GO:0044430,cytoskeletal part|GO:0044424,intracellular part|GO:0032991,macromolecu…	GO:0005200,structural constituent of cytoskeleton|GO:0035639,purine ribonucleoside triphosphate binding|GO:0005488,binding|GO:0005198,structural molecule activity|GO:1901363,heterocyclic compound binding|GO:1901265,nucleoside phosphate binding|GO:0001882,nucleoside binding|GO:0043168,anion binding|GO:0016462,pyrophosphatase activity|GO:0000166,nucleotide binding|GO:0032561,guanyl ribonucleotide b…	osa04145,Phagosome	http://www.uniprot.org/uniprot/P28752	FALSE
A0A287WJE6	2.31539	1.21125	72.76	2e-133	Q0J0L3	Os09g0506000	GO:0016311,dephosphorylation|GO:0009987,cellular process|GO:0044237,cellular metabolic process|GO:0006796,phosphate-containing compound metabolic process|GO:0008152,metabolic process|GO:0006793,phosphorus metabolic process		GO:0016787,hydrolase activity|GO:0016791,phosphatase activity|GO:0043169,cation binding|GO:0016788,hydrolase activity, acting on ester bonds|GO:0043167,ion binding|GO:0042578,phosphoric ester hydrolase activity|GO:0003824,catalytic activity|GO:0005488,binding|GO:0046872,metal ion binding|GO:0003993,acid phosphatase activity		http://www.uniprot.org/uniprot/Q0J0L3	FALSE
A0A287J1J3	2.30833	1.20685	42.44	3e-89	Q84ZN9	OJ1559_F09.112	GO:0044238,primary metabolic process|GO:0005975,carbohydrate metabolic process|GO:0071704,organic substance metabolic process|GO:0009987,cellular process|GO:0016043,cellular component organization|GO:0071554,cell wall organization or biogenesis|GO:0071555,cell wall organization|GO:0045229,external encapsulating structure organization|GO:0008152,metabolic process|GO:0071840,cellular component orga…	GO:0005576,extracellular region	GO:0016787,hydrolase activity|GO:0016798,hydrolase activity, acting on glycosyl bonds|GO:0004650,polygalacturonase activity|GO:0003824,catalytic activity|GO:0004553,hydrolase activity, hydrolyzing O-glycosyl compounds		http://www.uniprot.org/uniprot/Q84ZN9	FALSE
A0A287VEF2	2.29819	1.2005	27.52	8e-07	Q6ZC83	P0702G08.13	GO:0009892,negative regulation of metabolic process|GO:0019222,regulation of metabolic process|GO:0050790,regulation of catalytic activity|GO:0050789,regulation of biological process|GO:0065007,biological regulation|GO:0008152,metabolic process|GO:0044092,negative regulation of molecular function|GO:0048519,negative regulation of biological process|GO:0065009,regulation of molecular function|GO:0…		GO:0016787,hydrolase activity|GO:0030234,enzyme regulator activity|GO:0030599,pectinesterase activity|GO:0016788,hydrolase activity, acting on ester bonds|GO:0003824,catalytic activity|GO:0052689,carboxylic ester hydrolase activity|GO:0004857,enzyme inhibitor activity|GO:0098772,molecular function regulator		http://www.uniprot.org/uniprot/Q6ZC83	FALSE
F2DIZ5	2.29749	1.20006	86.46	0	Q94J22	P0481E12.33	GO:0008104,protein localization|GO:0019222,regulation of metabolic process|GO:0048585,negative regulation of response to stimulus|GO:0048583,regulation of response to stimulus|GO:0031348,negative regulation of defense response|GO:0009696,salicylic acid metabolic process|GO:0007165,signal transduction|GO:0071840,cellular component organization or biogenesis|GO:0009755,hormone-mediated signaling pa…	GO:0044464,cell part|GO:0005623,cell|GO:0005622,intracellular			http://www.uniprot.org/uniprot/Q94J22	FALSE
A0A287MPM5	2.28964	1.19512	33.85	3e-15	P29421	RASI	GO:0009892,negative regulation of metabolic process|GO:0080090,regulation of primary metabolic process|GO:0019222,regulation of metabolic process|GO:0031324,negative regulation of cellular metabolic process|GO:0031323,regulation of cellular metabolic process|GO:0043086,negative regulation of catalytic activity|GO:0044267,cellular protein metabolic process|GO:0051248,negative regulation of protein…		GO:0004866,endopeptidase inhibitor activity|GO:0061135,endopeptidase regulator activity|GO:0061134,peptidase regulator activity|GO:0015066,alpha-amylase inhibitor activity|GO:0030414,peptidase inhibitor activity|GO:0004867,serine-type endopeptidase inhibitor activity|GO:0004857,enzyme inhibitor activity|GO:0098772,molecular function regulator|GO:0030234,enzyme regulator activity		http://www.uniprot.org/uniprot/P29421	FALSE
A0A287RPX3	2.27248	1.18427			Q6Z3Q6	OSJNBa0084P08.11					http://www.uniprot.org/uniprot/Q6Z3Q6	FALSE
F2ECM4	2.25449	1.1728	26.08	5e-26	Q67V02	P0488D02.13	GO:0044238,primary metabolic process|GO:0019538,protein metabolic process|GO:0043170,macromolecule metabolic process|GO:0071704,organic substance metabolic process|GO:0008152,metabolic process|GO:0006508,proteolysis		GO:0016787,hydrolase activity|GO:0004175,endopeptidase activity|GO:0070001,aspartic-type peptidase activity|GO:0003824,catalytic activity|GO:0070011,peptidase activity, acting on L-amino acid peptides|GO:0004190,aspartic-type endopeptidase activity|GO:0008233,peptidase activity		http://www.uniprot.org/uniprot/Q67V02	FALSE
F2ELX8	2.20201	1.13882	76.95	4e-140	Q42993	Cht1	GO:0009607,response to biotic stimulus|GO:0046348,amino sugar catabolic process|GO:0044248,cellular catabolic process|GO:0044036,cell wall macromolecule metabolic process|GO:0006807,nitrogen compound metabolic process|GO:1901575,organic substance catabolic process|GO:0044260,cellular macromolecule metabolic process|GO:0016998,cell wall macromolecule catabolic process|GO:0051707,response to other …		GO:0016787,hydrolase activity|GO:0097367,carbohydrate derivative binding|GO:0016798,hydrolase activity, acting on glycosyl bonds|GO:0003824,catalytic activity|GO:0008061,chitin binding|GO:0004553,hydrolase activity, hydrolyzing O-glycosyl compounds|GO:0004568,chitinase activity|GO:0005488,binding		http://www.uniprot.org/uniprot/Q42993	FALSE
F2D8D3	2.199	1.13685	90.91	0	Q10E70	Os03g0706900			GO:0043169,cation binding|GO:0046914,transition metal ion binding|GO:0043167,ion binding|GO:0005488,binding|GO:0046872,metal ion binding|GO:0008270,zinc ion binding		http://www.uniprot.org/uniprot/Q10E70	FALSE
Q4A1H2	2.19829	1.13638	72.06	0	Q948L0	SUT3	GO:0015766,disaccharide transport|GO:0009311,oligosaccharide metabolic process|GO:0051179,localization|GO:0044699,single-organism process|GO:0044710,single-organism metabolic process|GO:0044262,cellular carbohydrate metabolic process|GO:0005984,disaccharide metabolic process|GO:0005985,sucrose metabolic process|GO:0008643,carbohydrate transport|GO:0071704,organic substance metabolic process|GO:00…	GO:0031226,intrinsic component of plasma membrane|GO:0016021,integral component of membrane|GO:0016020,membrane|GO:0044464,cell part|GO:0005623,cell|GO:0071944,cell periphery|GO:0005887,integral component of plasma membrane|GO:0005886,plasma membrane|GO:0044425,membrane part|GO:0044459,plasma membrane part|GO:0031224,intrinsic component of membrane	GO:0022891,substrate-specific transmembrane transporter activity|GO:0022892,substrate-specific transporter activity|GO:0015291,secondary active transmembrane transporter activity|GO:0015293,symporter activity|GO:0051119,sugar transmembrane transporter activity|GO:1901476,carbohydrate transporter activity|GO:0008515,sucrose transmembrane transporter activity|GO:0015157,oligosaccharide transmembran…		http://www.uniprot.org/uniprot/Q948L0	FALSE
A0A287JE08	2.18768	1.1294	70.43	0	Q0J360	CIN7	GO:0044238,primary metabolic process|GO:0005975,carbohydrate metabolic process|GO:0008152,metabolic process|GO:0071704,organic substance metabolic process	GO:0005618,cell wall|GO:0044464,cell part|GO:0005623,cell|GO:0030312,external encapsulating structure|GO:0048046,apoplast|GO:0071944,cell periphery|GO:0005576,extracellular region	GO:0015926,glucosidase activity|GO:0016787,hydrolase activity|GO:0004575,sucrose alpha-glucosidase activity|GO:0016798,hydrolase activity, acting on glycosyl bonds|GO:0090599,alpha-glucosidase activity|GO:0003824,catalytic activity|GO:0004564,beta-fructofuranosidase activity|GO:0004553,hydrolase activity, hydrolyzing O-glycosyl compounds	osa00052,Galactose metabolism|osa00500,Starch and sucrose metabolism|osa01100,Metabolic pathways	http://www.uniprot.org/uniprot/Q0J360	FALSE
A0A287HUI9	2.1838	1.12684	55.96	3e-111	Q7GCM7	RIXI	GO:0044238,primary metabolic process|GO:0005975,carbohydrate metabolic process|GO:0050896,response to stimulus|GO:0006952,defense response|GO:0071704,organic substance metabolic process|GO:0006950,response to stress|GO:0008152,metabolic process	GO:0005576,extracellular region	GO:0016787,hydrolase activity|GO:0003824,catalytic activity|GO:0016798,hydrolase activity, acting on glycosyl bonds|GO:0004553,hydrolase activity, hydrolyzing O-glycosyl compounds		http://www.uniprot.org/uniprot/Q7GCM7	FALSE
A0A287G1S9	2.17909	1.12373	86.2	0	Q75K85	OJ1118_C04.7	GO:0006996,organelle organization|GO:0051276,chromosome organization|GO:0009987,cellular process|GO:0016043,cellular component organization|GO:0071840,cellular component organization or biogenesis	GO:0043231,intracellular membrane-bounded organelle|GO:0043232,intracellular non-membrane-bounded organelle|GO:0043227,membrane-bounded organelle|GO:0005634,nucleus|GO:0044464,cell part|GO:0005623,cell|GO:0005622,intracellular|GO:0043229,intracellular organelle|GO:0043228,non-membrane-bounded organelle|GO:0044424,intracellular part|GO:0005694,chromosome|GO:0043226,organelle	GO:0043168,anion binding|GO:0005488,binding|GO:0030554,adenyl nucleotide binding|GO:0035639,purine ribonucleoside triphosphate binding|GO:0097367,carbohydrate derivative binding|GO:1901363,heterocyclic compound binding|GO:1901265,nucleoside phosphate binding|GO:0000166,nucleotide binding|GO:0036094,small molecule binding|GO:0032553,ribonucleotide binding|GO:0032559,adenyl ribonucleotide binding|G…		http://www.uniprot.org/uniprot/Q75K85	FALSE
A0A287KCE3	2.17559	1.1214	75.46	0	Q0JQ12	CKX1	GO:0042445,hormone metabolic process|GO:0044710,single-organism metabolic process|GO:1901564,organonitrogen compound metabolic process|GO:0009308,amine metabolic process|GO:0009987,cellular process|GO:0006725,cellular aromatic compound metabolic process|GO:0044237,cellular metabolic process|GO:0010817,regulation of hormone levels|GO:0071704,organic substance metabolic process|GO:0006807,nitrogen …	GO:0005576,extracellular region|GO:0005615,extracellular space|GO:0044421,extracellular region part	GO:0043168,anion binding|GO:0050662,coenzyme binding|GO:0050660,flavin adenine dinucleotide binding|GO:0016614,oxidoreductase activity, acting on CH-OH group of donors|GO:0008762,UDP-N-acetylmuramate dehydrogenase activity|GO:0016616,oxidoreductase activity, acting on the CH-OH group of donors, NAD or NADP as acceptor|GO:0097159,organic cyclic compound binding|GO:0019139,cytokinin dehydrogenase a…	osa00908,Zeatin biosynthesis	http://www.uniprot.org/uniprot/Q0JQ12	FALSE
F2D013	2.16262	1.11278	91.3	4e-05	Q6AUG0	U2AF35B	GO:0016070,RNA metabolic process|GO:0016071,mRNA metabolic process|GO:0044238,primary metabolic process|GO:0044260,cellular macromolecule metabolic process|GO:0006139,nucleobase-containing compound metabolic process|GO:0009987,cellular process|GO:0006725,cellular aromatic compound metabolic process|GO:0010467,gene expression|GO:0044237,cellular metabolic process|GO:0043170,macromolecule metabolic…	GO:0043231,intracellular membrane-bounded organelle|GO:0005634,nucleus|GO:0044464,cell part|GO:0005623,cell|GO:0005622,intracellular|GO:0043229,intracellular organelle|GO:0044424,intracellular part|GO:0043227,membrane-bounded organelle|GO:0043226,organelle	GO:0043169,cation binding|GO:0097159,organic cyclic compound binding|GO:0000166,nucleotide binding|GO:0036094,small molecule binding|GO:0043167,ion binding|GO:0003723,RNA binding|GO:0003676,nucleic acid binding|GO:0003677,DNA binding|GO:0046872,metal ion binding|GO:1901363,heterocyclic compound binding|GO:1901265,nucleoside phosphate binding|GO:0005488,binding	osa03040,Spliceosome	http://www.uniprot.org/uniprot/Q6AUG0	FALSE
A0A287V4I8	2.15873	1.11018	83.87	1e-11	Q7FAH2	GAPC2	GO:0046031,ADP metabolic process|GO:0009185,ribonucleoside diphosphate metabolic process|GO:0006732,coenzyme metabolic process|GO:0009141,nucleoside triphosphate metabolic process|GO:0009144,purine nucleoside triphosphate metabolic process|GO:0019752,carboxylic acid metabolic process|GO:0044723,single-organism carbohydrate metabolic process|GO:0034641,cellular nitrogen compound metabolic process|…	GO:0005737,cytoplasm|GO:0044464,cell part|GO:0005623,cell|GO:0005622,intracellular|GO:0044424,intracellular part	GO:0050662,coenzyme binding|GO:0004365,glyceraldehyde-3-phosphate dehydrogenase (NAD+) (phosphorylating) activity|GO:0051287,NAD binding|GO:1901363,heterocyclic compound binding|GO:0043891,glyceraldehyde-3-phosphate dehydrogenase (NAD(P)+) (phosphorylating) activity|GO:0016620,oxidoreductase activity, acting on the aldehyde or oxo group of donors, NAD or NADP as acceptor|GO:0036094,small molecule…	osa01230,Biosynthesis of amino acids|osa00010,Glycolysis / Gluconeogenesis|osa00710,Carbon fixation in photosynthetic organisms|osa01200,Carbon metabolism|osa01110,Biosynthesis of secondary metabolites|osa01100,Metabolic pathways	http://www.uniprot.org/uniprot/Q7FAH2	FALSE
A0A287FSZ7	2.15581	1.10823			Q60E83	Os05g0362300					http://www.uniprot.org/uniprot/Q60E83	FALSE
A0A287J1N6	2.14838	1.10325	63.79	1e-105	Q655H5	P0710B08.42	GO:0008152,metabolic process|GO:0044710,single-organism metabolic process|GO:0044699,single-organism process|GO:0055114,oxidation-reduction process		GO:0043169,cation binding|GO:0005507,copper ion binding|GO:0046914,transition metal ion binding|GO:0043167,ion binding|GO:0003824,catalytic activity|GO:0005488,binding|GO:0046872,metal ion binding|GO:0016491,oxidoreductase activity		http://www.uniprot.org/uniprot/Q655H5	FALSE
F2E3G6	2.14633	1.10187			Q6K2Z7	P0543C11.11					http://www.uniprot.org/uniprot/Q6K2Z7	FALSE
A0A287VFC9	2.13851	1.0966	30.3	7e-06	Q2RAZ6	Os11g0132100	GO:0009892,negative regulation of metabolic process|GO:0019222,regulation of metabolic process|GO:0050790,regulation of catalytic activity|GO:0050789,regulation of biological process|GO:0065007,biological regulation|GO:0008152,metabolic process|GO:0044092,negative regulation of molecular function|GO:0048519,negative regulation of biological process|GO:0065009,regulation of molecular function|GO:0…		GO:0016787,hydrolase activity|GO:0030234,enzyme regulator activity|GO:0030599,pectinesterase activity|GO:0016788,hydrolase activity, acting on ester bonds|GO:0003824,catalytic activity|GO:0052689,carboxylic ester hydrolase activity|GO:0004857,enzyme inhibitor activity|GO:0098772,molecular function regulator		http://www.uniprot.org/uniprot/Q2RAZ6	FALSE
A0A287X8V0	2.12647	1.08846	66.53	0	Q5Z7I1	OSJNBa0016D02.44	GO:0008152,metabolic process|GO:0044710,single-organism metabolic process|GO:0044699,single-organism process|GO:0055114,oxidation-reduction process		GO:0043168,anion binding|GO:0050662,coenzyme binding|GO:0050660,flavin adenine dinucleotide binding|GO:0016614,oxidoreductase activity, acting on CH-OH group of donors|GO:0008762,UDP-N-acetylmuramate dehydrogenase activity|GO:0016616,oxidoreductase activity, acting on the CH-OH group of donors, NAD or NADP as acceptor|GO:0097159,organic cyclic compound binding|GO:0000166,nucleotide binding|GO:003…		http://www.uniprot.org/uniprot/Q5Z7I1	FALSE
F2EGD3	2.12555	1.08783			Q2QND6	LOC_Os12g38170					http://www.uniprot.org/uniprot/Q2QND6	FALSE
A0A287M4Y1	2.125	1.08746	81.57	0	Q6ZJ18	OJ1150_A11.17	GO:0044238,primary metabolic process|GO:0019538,protein metabolic process|GO:0043170,macromolecule metabolic process|GO:0071704,organic substance metabolic process|GO:0008152,metabolic process|GO:0006508,proteolysis		GO:0016787,hydrolase activity|GO:0003824,catalytic activity|GO:0070011,peptidase activity, acting on L-amino acid peptides|GO:0008233,peptidase activity|GO:0008234,cysteine-type peptidase activity		http://www.uniprot.org/uniprot/Q6ZJ18	FALSE
Q5ITT6	2.10281	1.07232	27.72	0.001	Q7X8H9	OJ1080_F08.106	GO:0009892,negative regulation of metabolic process|GO:0080090,regulation of primary metabolic process|GO:0019222,regulation of metabolic process|GO:0031324,negative regulation of cellular metabolic process|GO:0031323,regulation of cellular metabolic process|GO:0043086,negative regulation of catalytic activity|GO:0044267,cellular protein metabolic process|GO:0051248,negative regulation of protein…		GO:0004866,endopeptidase inhibitor activity|GO:0061135,endopeptidase regulator activity|GO:0061134,peptidase regulator activity|GO:0030414,peptidase inhibitor activity|GO:0004867,serine-type endopeptidase inhibitor activity|GO:0004857,enzyme inhibitor activity|GO:0098772,molecular function regulator|GO:0030234,enzyme regulator activity		http://www.uniprot.org/uniprot/Q7X8H9	FALSE
A0A287WBR3	2.10215	1.07187	84.53	0	Q0DCN0	Os06g0309200			GO:0008289,lipid binding|GO:0005488,binding		http://www.uniprot.org/uniprot/Q0DCN0	FALSE
F2E5X4	2.10139	1.07134	61.17	2e-24	Q5N806	Os01g0915200	GO:0009892,negative regulation of metabolic process|GO:0080090,regulation of primary metabolic process|GO:0019222,regulation of metabolic process|GO:0031324,negative regulation of cellular metabolic process|GO:0031323,regulation of cellular metabolic process|GO:0043086,negative regulation of catalytic activity|GO:0044267,cellular protein metabolic process|GO:0051248,negative regulation of protein…	GO:0005576,extracellular region	GO:0004866,endopeptidase inhibitor activity|GO:0061135,endopeptidase regulator activity|GO:0061134,peptidase regulator activity|GO:0030414,peptidase inhibitor activity|GO:0004869,cysteine-type endopeptidase inhibitor activity|GO:0004857,enzyme inhibitor activity|GO:0098772,molecular function regulator|GO:0030234,enzyme regulator activity		http://www.uniprot.org/uniprot/Q5N806	FALSE
A0A287FC46	2.09593	1.06759	87.85	0	Q9FXT4	Os10g0493600	GO:0019222,regulation of metabolic process|GO:2000243,positive regulation of reproductive process|GO:2000241,regulation of reproductive process|GO:0048582,positive regulation of post-embryonic development|GO:0048580,regulation of post-embryonic development|GO:0071840,cellular component organization or biogenesis|GO:0044710,single-organism metabolic process|GO:0044711,single-organism biosynthetic …	GO:0005618,cell wall|GO:0044464,cell part|GO:0005623,cell|GO:0030312,external encapsulating structure|GO:0071944,cell periphery|GO:0009505,plant-type cell wall	GO:0016787,hydrolase activity|GO:0052692,raffinose alpha-galactosidase activity|GO:0015925,galactosidase activity|GO:0016798,hydrolase activity, acting on glycosyl bonds|GO:0003824,catalytic activity|GO:0004557,alpha-galactosidase activity|GO:0004553,hydrolase activity, hydrolyzing O-glycosyl compounds	osa00052,Galactose metabolism|osa00600,Sphingolipid metabolism|osa00603,Glycosphingolipid biosynthesis - globo series|osa00561,Glycerolipid metabolism	http://www.uniprot.org/uniprot/Q9FXT4	FALSE
F2DDD6	2.08121	1.05742	75.22	0	Q5Z9R9	P0458E11.23		GO:0044425,membrane part|GO:0016021,integral component of membrane|GO:0016020,membrane|GO:0031224,intrinsic component of membrane			http://www.uniprot.org/uniprot/Q5Z9R9	FALSE
A0A287H3U7	2.0746	1.05283	91.2	2e-142	Q0JEI2	Os04g0270100	GO:0008152,metabolic process		GO:0035639,purine ribonucleoside triphosphate binding|GO:0005488,binding|GO:0043167,ion binding|GO:1901363,heterocyclic compound binding|GO:1901265,nucleoside phosphate binding|GO:0001882,nucleoside binding|GO:0043168,anion binding|GO:0016462,pyrophosphatase activity|GO:0000166,nucleotide binding|GO:0032561,guanyl ribonucleotide binding|GO:0001883,purine nucleoside binding|GO:0032549,ribonucleosi…	osa03015,mRNA surveillance pathway	http://www.uniprot.org/uniprot/Q0JEI2	FALSE
A0A287HPZ3	2.07274	1.05154	98.65	2e-160	Q10KF0	PAB1	GO:0044248,cellular catabolic process|GO:0043632,modification-dependent macromolecule catabolic process|GO:0044267,cellular protein metabolic process|GO:1901575,organic substance catabolic process|GO:0044265,cellular macromolecule catabolic process|GO:0044260,cellular macromolecule metabolic process|GO:0071704,organic substance metabolic process|GO:0006508,proteolysis|GO:0044238,primary metabolic…	GO:0043234,protein complex|GO:0005737,cytoplasm|GO:0032991,macromolecular complex|GO:0043231,intracellular membrane-bounded organelle|GO:0019773,proteasome core complex, alpha-subunit complex|GO:0005634,nucleus|GO:0044464,cell part|GO:0005623,cell|GO:0005622,intracellular|GO:0043229,intracellular organelle|GO:0044424,intracellular part|GO:0000502,proteasome complex|GO:0043227,membrane-bounded org…	GO:0016787,hydrolase activity|GO:0004175,endopeptidase activity|GO:0004298,threonine-type endopeptidase activity|GO:0003824,catalytic activity|GO:0070003,threonine-type peptidase activity|GO:0070011,peptidase activity, acting on L-amino acid peptides|GO:0008233,peptidase activity	osa03050,Proteasome	http://www.uniprot.org/uniprot/Q10KF0	FALSE
M0WUX9	2.07246	1.05135	52.32	2e-155	Q6L4I2	Os05g0212300	GO:0030243,cellulose metabolic process|GO:0044042,glucan metabolic process|GO:0030245,cellulose catabolic process|GO:0044248,cellular catabolic process|GO:0045229,external encapsulating structure organization|GO:0009251,glucan catabolic process|GO:0071840,cellular component organization or biogenesis|GO:0044247,cellular polysaccharide catabolic process|GO:0044264,cellular polysaccharide metabolic…	GO:0005576,extracellular region	GO:0016787,hydrolase activity|GO:0008810,cellulase activity|GO:0030246,carbohydrate binding|GO:0016798,hydrolase activity, acting on glycosyl bonds|GO:0003824,catalytic activity|GO:0005488,binding|GO:0004553,hydrolase activity, hydrolyzing O-glycosyl compounds		http://www.uniprot.org/uniprot/Q6L4I2	FALSE
A0A287M3L4	2.06656	1.04723	92.43	0	Q8W3J1	UXS-4	GO:0008152,metabolic process		GO:0003824,catalytic activity|GO:0048037,cofactor binding|GO:0005488,binding|GO:0050662,coenzyme binding	osa00520,Amino sugar and nucleotide sugar metabolism|osa00500,Starch and sucrose metabolism|osa01100,Metabolic pathways	http://www.uniprot.org/uniprot/Q8W3J1	FALSE
F2DFZ2	2.06348	1.04508			Q7XPU1	OSJNBa0088H09.15					http://www.uniprot.org/uniprot/Q7XPU1	FALSE
F2D5W2	2.06208	1.0441	86.25	0	Q67UR5	P0453H04.15	GO:0008152,metabolic process		GO:0003824,catalytic activity	osa00564,Glycerophospholipid metabolism|osa00565,Ether lipid metabolism|osa01110,Biosynthesis of secondary metabolites|osa01100,Metabolic pathways	http://www.uniprot.org/uniprot/Q67UR5	FALSE
M0Z837	2.05799	1.04123	39.35	2e-18	Q6YYZ5	P0473D02.34	GO:0009892,negative regulation of metabolic process|GO:0019222,regulation of metabolic process|GO:0050790,regulation of catalytic activity|GO:0050789,regulation of biological process|GO:0065007,biological regulation|GO:0008152,metabolic process|GO:0044092,negative regulation of molecular function|GO:0048519,negative regulation of biological process|GO:0065009,regulation of molecular function|GO:0…		GO:0016787,hydrolase activity|GO:0030234,enzyme regulator activity|GO:0030599,pectinesterase activity|GO:0016788,hydrolase activity, acting on ester bonds|GO:0003824,catalytic activity|GO:0052689,carboxylic ester hydrolase activity|GO:0004857,enzyme inhibitor activity|GO:0098772,molecular function regulator		http://www.uniprot.org/uniprot/Q6YYZ5	FALSE
F2E1C6	2.05441	1.03873	27.69	0.002	Q69QB3	P0644A02.15	GO:0044267,cellular protein metabolic process|GO:0009628,response to abiotic stimulus|GO:0006457,protein folding|GO:0044260,cellular macromolecule metabolic process|GO:0044238,primary metabolic process|GO:0019538,protein metabolic process|GO:0050896,response to stimulus|GO:0009987,cellular process|GO:0044237,cellular metabolic process|GO:0043170,macromolecule metabolic process|GO:0071704,organic …	GO:0005737,cytoplasm|GO:0043231,intracellular membrane-bounded organelle|GO:0044464,cell part|GO:0043229,intracellular organelle|GO:0005739,mitochondrion|GO:0005622,intracellular|GO:0044444,cytoplasmic part|GO:0005623,cell|GO:0044424,intracellular part|GO:0043227,membrane-bounded organelle|GO:0043226,organelle	GO:0035639,purine ribonucleoside triphosphate binding|GO:0031072,heat shock protein binding|GO:0005488,binding|GO:0000166,nucleotide binding|GO:1901363,heterocyclic compound binding|GO:1901265,nucleoside phosphate binding|GO:0001882,nucleoside binding|GO:0043168,anion binding|GO:0043169,cation binding|GO:0051087,chaperone binding|GO:0051082,unfolded protein binding|GO:0043167,ion binding|GO:00018…		http://www.uniprot.org/uniprot/Q69QB3	FALSE
A0A287K155	2.05069	1.03611	46.79	5e-50	Q0JG83	Os01g0937000	GO:0044238,primary metabolic process|GO:1901575,organic substance catabolic process|GO:0019538,protein metabolic process|GO:0043170,macromolecule metabolic process|GO:0071704,organic substance metabolic process|GO:0030163,protein catabolic process|GO:0008152,metabolic process|GO:0006508,proteolysis|GO:0009056,catabolic process|GO:0009057,macromolecule catabolic process	GO:0005576,extracellular region	GO:0016787,hydrolase activity|GO:0004175,endopeptidase activity|GO:0070001,aspartic-type peptidase activity|GO:0003824,catalytic activity|GO:0070011,peptidase activity, acting on L-amino acid peptides|GO:0004190,aspartic-type endopeptidase activity|GO:0008233,peptidase activity		http://www.uniprot.org/uniprot/Q0JG83	FALSE
F2E008	2.04325	1.03086	78.16	0	Q0JCP6	Os04g0458300	GO:0044238,primary metabolic process|GO:0044710,single-organism metabolic process|GO:0005975,carbohydrate metabolic process|GO:0005996,monosaccharide metabolic process|GO:0019318,hexose metabolic process|GO:0071704,organic substance metabolic process|GO:0008152,metabolic process|GO:0044723,single-organism carbohydrate metabolic process|GO:0044699,single-organism process		GO:0016857,racemase and epimerase activity, acting on carbohydrates and derivatives|GO:0016854,racemase and epimerase activity|GO:0016853,isomerase activity|GO:0004034,aldose 1-epimerase activity|GO:0030246,carbohydrate binding|GO:0003824,catalytic activity|GO:0005488,binding	osa00052,Galactose metabolism|osa01110,Biosynthesis of secondary metabolites|osa00010,Glycolysis / Gluconeogenesis|osa01100,Metabolic pathways	http://www.uniprot.org/uniprot/Q0JCP6	FALSE
A0A287RZ38	2.04297	1.03067	90.96	0	Q64MA8	OSJNOa273B05.2	GO:0022607,cellular component assembly|GO:0070271,protein complex biogenesis|GO:0043933,macromolecular complex subunit organization|GO:0010498,proteasomal protein catabolic process|GO:0051603,proteolysis involved in cellular protein catabolic process|GO:0044248,cellular catabolic process|GO:0061024,membrane organization|GO:0008104,protein localization|GO:0043248,proteasome assembly|GO:0051641,cel…	GO:0005737,cytoplasm|GO:0005783,endoplasmic reticulum|GO:0044464,cell part|GO:0043229,intracellular organelle|GO:0005623,cell|GO:0005622,intracellular|GO:0044444,cytoplasmic part|GO:0012505,endomembrane system|GO:0044424,intracellular part|GO:0043227,membrane-bounded organelle|GO:0043226,organelle|GO:0043231,intracellular membrane-bounded organelle	GO:0035639,purine ribonucleoside triphosphate binding|GO:0005488,binding|GO:0016887,ATPase activity|GO:0043167,ion binding|GO:1901363,heterocyclic compound binding|GO:1901265,nucleoside phosphate binding|GO:0001882,nucleoside binding|GO:0043168,anion binding|GO:0000166,nucleotide binding|GO:0001883,purine nucleoside binding|GO:0032549,ribonucleoside binding|GO:0017076,purine nucleotide binding|GO…		http://www.uniprot.org/uniprot/Q64MA8	FALSE
A0A287SCI5	2.04123	1.02944	86.33	0	Q10CU9	OSJNBa0069E14.7	GO:0044238,primary metabolic process|GO:0005975,carbohydrate metabolic process|GO:0008152,metabolic process|GO:0071704,organic substance metabolic process		GO:0016787,hydrolase activity|GO:0003824,catalytic activity|GO:0016798,hydrolase activity, acting on glycosyl bonds|GO:0004553,hydrolase activity, hydrolyzing O-glycosyl compounds	osa00940,Phenylpropanoid biosynthesis|osa01110,Biosynthesis of secondary metabolites|osa00460,Cyanoamino acid metabolism|osa00500,Starch and sucrose metabolism|osa01100,Metabolic pathways	http://www.uniprot.org/uniprot/Q10CU9	FALSE
A0A287R5Z9	2.0394	1.02814			Q69LL7	B1136D08.130					http://www.uniprot.org/uniprot/Q69LL7	FALSE
M0VQX2	2.03609	1.0258	40.86	4e-19	Q10J94	Os03g0429000	GO:0009892,negative regulation of metabolic process|GO:0080090,regulation of primary metabolic process|GO:0019222,regulation of metabolic process|GO:0031324,negative regulation of cellular metabolic process|GO:0031323,regulation of cellular metabolic process|GO:0043086,negative regulation of catalytic activity|GO:0044267,cellular protein metabolic process|GO:0051248,negative regulation of protein…	GO:0005576,extracellular region	GO:0004866,endopeptidase inhibitor activity|GO:0061135,endopeptidase regulator activity|GO:0061134,peptidase regulator activity|GO:0030414,peptidase inhibitor activity|GO:0004869,cysteine-type endopeptidase inhibitor activity|GO:0004857,enzyme inhibitor activity|GO:0098772,molecular function regulator|GO:0030234,enzyme regulator activity		http://www.uniprot.org/uniprot/Q10J94	FALSE
F2EI95	2.03386	1.02422	55.83	9e-38	Q6Z2H9	P0643A10.51			GO:0043169,cation binding|GO:0043167,ion binding|GO:0005488,binding|GO:0046872,metal ion binding|GO:0005509,calcium ion binding		http://www.uniprot.org/uniprot/Q6Z2H9	FALSE
A0A287HUJ1	2.03366	1.02408	76.44	1e-112	B7F946	Os06g0356800	GO:0044238,primary metabolic process|GO:0005975,carbohydrate metabolic process|GO:0008152,metabolic process|GO:0071704,organic substance metabolic process		GO:0016787,hydrolase activity|GO:0003824,catalytic activity|GO:0016798,hydrolase activity, acting on glycosyl bonds|GO:0004553,hydrolase activity, hydrolyzing O-glycosyl compounds		http://www.uniprot.org/uniprot/B7F946	FALSE
A0A287H6D6	2.00991	1.00713			Q9AWM1	P0666G04.21					http://www.uniprot.org/uniprot/Q9AWM1	FALSE
A0A287SPB3	1.9929	0.994868	84.88	2e-35	Q84M34	OSJNBa0059E14.17	GO:0009141,nucleoside triphosphate metabolic process|GO:0009144,purine nucleoside triphosphate metabolic process|GO:0009167,purine ribonucleoside monophosphate metabolic process|GO:0034641,cellular nitrogen compound metabolic process|GO:0006807,nitrogen compound metabolic process|GO:0044281,small molecule metabolic process|GO:0009161,ribonucleoside monophosphate metabolic process|GO:0009123,nucle…	GO:0044464,cell part|GO:1990204,oxidoreductase complex|GO:0043229,intracellular organelle|GO:0070069,cytochrome complex|GO:0043227,membrane-bounded organelle|GO:0043226,organelle|GO:0031224,intrinsic component of membrane|GO:0005737,cytoplasm|GO:0031090,organelle membrane|GO:0098796,membrane protein complex|GO:0016021,integral component of membrane|GO:0016020,membrane|GO:0098803,respiratory chain…		osa00190,Oxidative phosphorylation|osa01100,Metabolic pathways	http://www.uniprot.org/uniprot/Q84M34	FALSE
A0A287DY20	1.99026	0.992959	85.59	0	Q10NX8	Os03g0255100	GO:0044238,primary metabolic process|GO:0005975,carbohydrate metabolic process|GO:0008152,metabolic process|GO:0071704,organic substance metabolic process	GO:0005618,cell wall|GO:0044464,cell part|GO:0005623,cell|GO:0030312,external encapsulating structure|GO:0048046,apoplast|GO:0071944,cell periphery|GO:0005576,extracellular region	GO:0016787,hydrolase activity|GO:0015925,galactosidase activity|GO:0016798,hydrolase activity, acting on glycosyl bonds|GO:0030246,carbohydrate binding|GO:0003824,catalytic activity|GO:0004565,beta-galactosidase activity|GO:0005488,binding|GO:0004553,hydrolase activity, hydrolyzing O-glycosyl compounds		http://www.uniprot.org/uniprot/Q10NX8	FALSE
F2CR67	1.98806	0.991361			Q851Z1	OSJNBa0015N08.10					http://www.uniprot.org/uniprot/Q851Z1	FALSE
F2EKV9	1.98153	0.986611	70.59	8e-97	Q688L5	Os05g0197200		GO:0048046,apoplast|GO:0005576,extracellular region	GO:0043169,cation binding|GO:0046914,transition metal ion binding|GO:0030145,manganese ion binding|GO:0043167,ion binding|GO:0005488,binding|GO:0045735,nutrient reservoir activity|GO:0046872,metal ion binding		http://www.uniprot.org/uniprot/Q688L5	FALSE
A0A287HP79	1.98021	0.985652	33.78	1e-53	Q5ZAZ8	P0413G02.28	GO:0044238,primary metabolic process|GO:0019538,protein metabolic process|GO:0043170,macromolecule metabolic process|GO:0071704,organic substance metabolic process|GO:0008152,metabolic process|GO:0006508,proteolysis		GO:0016787,hydrolase activity|GO:0004175,endopeptidase activity|GO:0070001,aspartic-type peptidase activity|GO:0003824,catalytic activity|GO:0070011,peptidase activity, acting on L-amino acid peptides|GO:0004190,aspartic-type endopeptidase activity|GO:0008233,peptidase activity		http://www.uniprot.org/uniprot/Q5ZAZ8	FALSE
A0A287LJU1	1.97361	0.980835	81.69	0	Q5JKV3	P0439E07.31	GO:0044238,primary metabolic process|GO:0019538,protein metabolic process|GO:0043170,macromolecule metabolic process|GO:0071704,organic substance metabolic process|GO:0008152,metabolic process|GO:0006508,proteolysis		GO:0016787,hydrolase activity|GO:0003824,catalytic activity|GO:0004180,carboxypeptidase activity|GO:0008238,exopeptidase activity|GO:0070011,peptidase activity, acting on L-amino acid peptides|GO:0008233,peptidase activity		http://www.uniprot.org/uniprot/Q5JKV3	FALSE
F2D0D4	1.96994	0.978151			Q65XR8	Os05g0171200					http://www.uniprot.org/uniprot/Q65XR8	FALSE
M0WGK7	1.96269	0.972835	77.43	3e-171	Q69JW7	B1342F01.3	GO:0044238,primary metabolic process|GO:0044710,single-organism metabolic process|GO:0005975,carbohydrate metabolic process|GO:0005996,monosaccharide metabolic process|GO:0019318,hexose metabolic process|GO:0071704,organic substance metabolic process|GO:0008152,metabolic process|GO:0044723,single-organism carbohydrate metabolic process|GO:0044699,single-organism process		GO:0016857,racemase and epimerase activity, acting on carbohydrates and derivatives|GO:0016854,racemase and epimerase activity|GO:0016853,isomerase activity|GO:0004034,aldose 1-epimerase activity|GO:0030246,carbohydrate binding|GO:0003824,catalytic activity|GO:0005488,binding	osa00052,Galactose metabolism|osa01110,Biosynthesis of secondary metabolites|osa00010,Glycolysis / Gluconeogenesis|osa01100,Metabolic pathways	http://www.uniprot.org/uniprot/Q69JW7	FALSE
F2EB49	1.9521	0.965026	78.59	0	Q0J0Q3	Os09g0502200	GO:0044238,primary metabolic process|GO:0005975,carbohydrate metabolic process|GO:0008152,metabolic process|GO:0071704,organic substance metabolic process		GO:0016787,hydrolase activity|GO:0003824,catalytic activity|GO:0016798,hydrolase activity, acting on glycosyl bonds|GO:0004553,hydrolase activity, hydrolyzing O-glycosyl compounds		http://www.uniprot.org/uniprot/Q0J0Q3	FALSE
M0WEG2	1.95	0.963474	93.33	9e-120	Q5VN14	P0676F10.11	GO:0044267,cellular protein metabolic process|GO:0051604,protein maturation|GO:1901564,organonitrogen compound metabolic process|GO:0043603,cellular amide metabolic process|GO:0044260,cellular macromolecule metabolic process|GO:0044238,primary metabolic process|GO:0019538,protein metabolic process|GO:0009987,cellular process|GO:0010467,gene expression|GO:0044237,cellular metabolic process|GO:0006…	GO:0044425,membrane part|GO:0016021,integral component of membrane|GO:0016020,membrane|GO:0031224,intrinsic component of membrane	GO:0016787,hydrolase activity|GO:0008233,peptidase activity|GO:0003824,catalytic activity	osa03060,Protein export	http://www.uniprot.org/uniprot/Q5VN14	FALSE
A0A287NDV7	1.94254	0.957944	85.95	0	Q2R8W8	Os11g0213600	GO:0044238,primary metabolic process|GO:0019538,protein metabolic process|GO:0043170,macromolecule metabolic process|GO:0071704,organic substance metabolic process|GO:0008152,metabolic process|GO:0006508,proteolysis		GO:0016787,hydrolase activity|GO:0017171,serine hydrolase activity|GO:0003824,catalytic activity|GO:0004180,carboxypeptidase activity|GO:0004185,serine-type carboxypeptidase activity|GO:0008238,exopeptidase activity|GO:0070011,peptidase activity, acting on L-amino acid peptides|GO:0070008,serine-type exopeptidase activity|GO:0008233,peptidase activity|GO:0008236,serine-type peptidase activity		http://www.uniprot.org/uniprot/Q2R8W8	FALSE
A0A287LMI4	1.93296	0.95081	95.25	0	Q94DT2	P0460E08.15	GO:0006810,transport|GO:0009987,cellular process|GO:0051179,localization|GO:0044765,single-organism transport|GO:0044763,single-organism cellular process|GO:1902578,single-organism localization|GO:0051234,establishment of localization|GO:0055085,transmembrane transport|GO:0044699,single-organism process	GO:0016020,membrane	GO:0005215,transporter activity		http://www.uniprot.org/uniprot/Q94DT2	FALSE
A0A287QAM9	1.92143	0.942182			Q0JPR3	Os01g0207600					http://www.uniprot.org/uniprot/Q0JPR3	FALSE
M0Y5F8	1.9176	0.9393	69.21	1e-108	C7J1P1	Os04g0377932			GO:0097159,organic cyclic compound binding|GO:0005488,binding|GO:0003676,nucleic acid binding|GO:0003677,DNA binding|GO:1901363,heterocyclic compound binding		http://www.uniprot.org/uniprot/C7J1P1	FALSE
A0A287VUA5	1.9175	0.939227	80.26	3e-136	Q0JF44	Os04g0164900	GO:0044238,primary metabolic process|GO:0005975,carbohydrate metabolic process|GO:0008152,metabolic process|GO:0071704,organic substance metabolic process		GO:0016787,hydrolase activity|GO:0043169,cation binding|GO:0016798,hydrolase activity, acting on glycosyl bonds|GO:0051060,pullulanase activity|GO:0043167,ion binding|GO:0003824,catalytic activity|GO:0005488,binding|GO:0004553,hydrolase activity, hydrolyzing O-glycosyl compounds		http://www.uniprot.org/uniprot/Q0JF44	FALSE
A0A287LWV0	1.90081	0.926615	88.55	3e-135	Q40636	EXPA2	GO:0009664,plant-type cell wall organization|GO:0009987,cellular process|GO:0016043,cellular component organization|GO:0071554,cell wall organization or biogenesis|GO:0071555,cell wall organization|GO:0045229,external encapsulating structure organization|GO:0071840,cellular component organization or biogenesis|GO:0071669,plant-type cell wall organization or biogenesis	GO:0005618,cell wall|GO:0016020,membrane|GO:0044464,cell part|GO:0005623,cell|GO:0030312,external encapsulating structure|GO:0071944,cell periphery|GO:0005576,extracellular region			http://www.uniprot.org/uniprot/Q40636	FALSE
A0A287PXG2	1.88624	0.915517	86.7	0	Q10SE9	Os03g0124900	GO:0044238,primary metabolic process|GO:0005975,carbohydrate metabolic process|GO:0071704,organic substance metabolic process|GO:0009987,cellular process|GO:0016043,cellular component organization|GO:0071554,cell wall organization or biogenesis|GO:0071555,cell wall organization|GO:0045229,external encapsulating structure organization|GO:0008152,metabolic process|GO:0071840,cellular component orga…	GO:0005576,extracellular region	GO:0016787,hydrolase activity|GO:0016798,hydrolase activity, acting on glycosyl bonds|GO:0004650,polygalacturonase activity|GO:0003824,catalytic activity|GO:0004553,hydrolase activity, hydrolyzing O-glycosyl compounds		http://www.uniprot.org/uniprot/Q10SE9	FALSE
A0A287PBT6	1.87741	0.908745	91.16	0	Q10P53	Os03g0246800	GO:0009893,positive regulation of metabolic process|GO:0019222,regulation of metabolic process|GO:0048583,regulation of response to stimulus|GO:0023052,signaling|GO:0007165,signal transduction|GO:0023051,regulation of signaling|GO:0035556,intracellular signal transduction|GO:0010646,regulation of cell communication|GO:0043087,regulation of GTPase activity|GO:0050789,regulation of biological proce…		GO:0098772,molecular function regulator|GO:0005085,guanyl-nucleotide exchange factor activity|GO:0005086,ARF guanyl-nucleotide exchange factor activity	osa04144,Endocytosis	http://www.uniprot.org/uniprot/Q10P53	FALSE
A0A287H3X3	1.87629	0.907886	83.01	0	Q0E4Q5	Os02g0105400	GO:0044238,primary metabolic process|GO:0044710,single-organism metabolic process|GO:0005975,carbohydrate metabolic process|GO:0006082,organic acid metabolic process|GO:0044699,single-organism process|GO:0009987,cellular process|GO:0019752,carboxylic acid metabolic process|GO:0071704,organic substance metabolic process|GO:0044763,single-organism cellular process|GO:0044281,small molecule metaboli…	GO:0005737,cytoplasm|GO:0044464,cell part|GO:0005623,cell|GO:0005622,intracellular|GO:0044424,intracellular part	GO:0016614,oxidoreductase activity, acting on CH-OH group of donors|GO:0016616,oxidoreductase activity, acting on the CH-OH group of donors, NAD or NADP as acceptor|GO:0003824,catalytic activity|GO:0004457,lactate dehydrogenase activity|GO:0004459,L-lactate dehydrogenase activity|GO:0016491,oxidoreductase activity	osa00620,Pyruvate metabolism|osa00010,Glycolysis / Gluconeogenesis|osa00640,Propanoate metabolism|osa01110,Biosynthesis of secondary metabolites|osa01100,Metabolic pathways|osa00270,Cysteine and methionine metabolism	http://www.uniprot.org/uniprot/Q0E4Q5	FALSE
F2DI98	1.87362	0.905831			Q6ZLA9	OJ1065_B06.1					http://www.uniprot.org/uniprot/Q6ZLA9	FALSE
F2D3H7	1.86058	0.895752	86.73	0	Q69PQ1	P0406D01.114	GO:0009860,pollen tube growth|GO:0048589,developmental growth|GO:0048588,developmental cell growth|GO:0006904,vesicle docking involved in exocytosis|GO:0048468,cell development|GO:0008104,protein localization|GO:0071840,cellular component organization or biogenesis|GO:0044712,single-organism catabolic process|GO:0044710,single-organism metabolic process|GO:0048868,pollen tube development|GO:00488…	GO:0043234,protein complex|GO:0005737,cytoplasm|GO:0032991,macromolecular complex|GO:0000145,exocyst|GO:0005829,cytosol|GO:0016020,membrane|GO:0044464,cell part|GO:0005623,cell|GO:0005622,intracellular|GO:0055044,symplast|GO:0044448,cell cortex part|GO:0044444,cytoplasmic part|GO:0071944,cell periphery|GO:0009506,plasmodesma|GO:0005911,cell-cell junction|GO:0005886,plasma membrane|GO:0044424,intr…			http://www.uniprot.org/uniprot/Q69PQ1	FALSE
M0VT14	1.85903	0.894549	57.22	2e-128	Q0DE54	Os06g0176300	GO:0008152,metabolic process|GO:0044710,single-organism metabolic process|GO:0044699,single-organism process|GO:0055114,oxidation-reduction process		GO:0043169,cation binding|GO:0051213,dioxygenase activity|GO:0016706,oxidoreductase activity, acting on paired donors, with incorporation or reduction of molecular oxygen, 2-oxoglutarate as one donor, and incorporation of one atom each of oxygen into both donors|GO:0016705,oxidoreductase activity, acting on paired donors, with incorporation or reduction of molecular oxygen|GO:0043167,ion binding|…		http://www.uniprot.org/uniprot/Q0DE54	FALSE
M0Y3R7	1.85491	0.891351	86.36	0	Q6H7I7	OJ1643_A10.33-1	GO:0044238,primary metabolic process|GO:0019538,protein metabolic process|GO:0043170,macromolecule metabolic process|GO:0071704,organic substance metabolic process|GO:0008152,metabolic process|GO:0006508,proteolysis	GO:0005737,cytoplasm|GO:0005622,intracellular|GO:0043231,intracellular membrane-bounded organelle|GO:0005773,vacuole|GO:0044464,cell part|GO:0043229,intracellular organelle|GO:0005623,cell|GO:0009505,plant-type cell wall|GO:0005618,cell wall|GO:0044444,cytoplasmic part|GO:0071944,cell periphery|GO:0044424,intracellular part|GO:0030312,external encapsulating structure|GO:0043227,membrane-bounded o…	GO:0016787,hydrolase activity|GO:0017171,serine hydrolase activity|GO:0003824,catalytic activity|GO:0004180,carboxypeptidase activity|GO:0004185,serine-type carboxypeptidase activity|GO:0008238,exopeptidase activity|GO:0070011,peptidase activity, acting on L-amino acid peptides|GO:0070008,serine-type exopeptidase activity|GO:0008233,peptidase activity|GO:0008236,serine-type peptidase activity		http://www.uniprot.org/uniprot/Q6H7I7	FALSE
A0A287GB31	1.84854	0.886388	86.41	0	Q75II5	B1130G10.17	GO:0019752,carboxylic acid metabolic process|GO:0006807,nitrogen compound metabolic process|GO:0044281,small molecule metabolic process|GO:0009064,glutamine family amino acid metabolic process|GO:0044699,single-organism process|GO:0044710,single-organism metabolic process|GO:0006520,cellular amino acid metabolic process|GO:0006541,glutamine metabolic process|GO:0071704,organic substance metabolic…		GO:0016787,hydrolase activity|GO:0003824,catalytic activity|GO:0008242,omega peptidase activity|GO:0008238,exopeptidase activity|GO:0070011,peptidase activity, acting on L-amino acid peptides|GO:0008233,peptidase activity	osa00790,Folate biosynthesis	http://www.uniprot.org/uniprot/Q75II5	FALSE
M0V3Q0	1.84647	0.884768	91.33	0	Q10N20	MPK5	GO:0009595,detection of biotic stimulus|GO:0048467,gynoecium development|GO:0019220,regulation of phosphate metabolic process|GO:0080090,regulation of primary metabolic process|GO:0019222,regulation of metabolic process|GO:0006470,protein dephosphorylation|GO:0048585,negative regulation of response to stimulus|GO:0048584,positive regulation of response to stimulus|GO:0048583,regulation of respons…	GO:0044464,cell part|GO:0005623,cell|GO:0005622,intracellular	GO:0035639,purine ribonucleoside triphosphate binding|GO:0060089,molecular transducer activity|GO:0005488,binding|GO:0004871,signal transducer activity|GO:0043167,ion binding|GO:1901363,heterocyclic compound binding|GO:0001883,purine nucleoside binding|GO:0001882,nucleoside binding|GO:0043168,anion binding|GO:0005057,signal transducer activity, downstream of receptor|GO:0032549,ribonucleoside bin…	osa04933,AGE-RAGE signaling pathway in diabetic complications	http://www.uniprot.org/uniprot/Q10N20	FALSE
M0WUE1	1.84067	0.880229	27.37	5e-28	Q0JCV1	Os04g0448300	GO:0061458,reproductive system development|GO:0010383,cell wall polysaccharide metabolic process|GO:0009791,post-embryonic development|GO:0016926,protein desumoylation|GO:0042743,hydrogen peroxide metabolic process|GO:0034645,cellular macromolecule biosynthetic process|GO:0070592,cell wall polysaccharide biosynthetic process|GO:0033692,cellular polysaccharide biosynthetic process|GO:0007275,multi…		GO:0016787,hydrolase activity|GO:0004175,endopeptidase activity|GO:0070001,aspartic-type peptidase activity|GO:0003824,catalytic activity|GO:0070011,peptidase activity, acting on L-amino acid peptides|GO:0004190,aspartic-type endopeptidase activity|GO:0008233,peptidase activity		http://www.uniprot.org/uniprot/Q0JCV1	FALSE
F2DZ19	1.82566	0.868419	63.19	3e-137	Q6AUC5	OSJNBa0079H23.17	GO:0008152,metabolic process		GO:0016758,transferase activity, transferring hexosyl groups|GO:0016740,transferase activity|GO:0016757,transferase activity, transferring glycosyl groups|GO:0003824,catalytic activity		http://www.uniprot.org/uniprot/Q6AUC5	FALSE
A0A287MTS8	1.82036	0.864221	68.25	2e-127	Q5JLW5	B1078G07.23	GO:0008152,metabolic process		GO:0016787,hydrolase activity|GO:0016788,hydrolase activity, acting on ester bonds|GO:0052689,carboxylic ester hydrolase activity|GO:0003824,catalytic activity		http://www.uniprot.org/uniprot/Q5JLW5	FALSE
F2E2J6	1.81302	0.858391	83.8	0	Q5ZAM8	OSJNBb0053G03.16	GO:0019752,carboxylic acid metabolic process|GO:0090304,nucleic acid metabolic process|GO:0044249,cellular biosynthetic process|GO:0034641,cellular nitrogen compound metabolic process|GO:0006807,nitrogen compound metabolic process|GO:0009067,aspartate family amino acid biosynthetic process|GO:0009066,aspartate family amino acid metabolic process|GO:0044283,small molecule biosynthetic process|GO:1…	GO:0005737,cytoplasm|GO:0009536,plastid|GO:0043231,intracellular membrane-bounded organelle|GO:0005773,vacuole|GO:0044464,cell part|GO:0044444,cytoplasmic part|GO:0005623,cell|GO:0005622,intracellular|GO:0043229,intracellular organelle|GO:0044424,intracellular part|GO:0043227,membrane-bounded organelle|GO:0043226,organelle|GO:0009507,chloroplast	GO:0016787,hydrolase activity|GO:0017171,serine hydrolase activity|GO:0003824,catalytic activity|GO:0004180,carboxypeptidase activity|GO:0008238,exopeptidase activity|GO:0070011,peptidase activity, acting on L-amino acid peptides|GO:0008233,peptidase activity|GO:0008236,serine-type peptidase activity		http://www.uniprot.org/uniprot/Q5ZAM8	FALSE
A0A287N3G7	1.81125	0.856987	31.98	3e-32	Q8H5I3	OJ1131_E05.101	GO:0044238,primary metabolic process|GO:0019538,protein metabolic process|GO:0043170,macromolecule metabolic process|GO:0071704,organic substance metabolic process|GO:0008152,metabolic process|GO:0006508,proteolysis		GO:0016787,hydrolase activity|GO:0004175,endopeptidase activity|GO:0097159,organic cyclic compound binding|GO:0070001,aspartic-type peptidase activity|GO:0003824,catalytic activity|GO:0070011,peptidase activity, acting on L-amino acid peptides|GO:0004190,aspartic-type endopeptidase activity|GO:0005488,binding|GO:0003676,nucleic acid binding|GO:0003677,DNA binding|GO:0008233,peptidase activity|GO:…		http://www.uniprot.org/uniprot/Q8H5I3	FALSE
A0A287QNB8	1.79841	0.846719	84.09	0	Q0IMQ3	Os12g0554800	GO:0044238,primary metabolic process|GO:0005975,carbohydrate metabolic process|GO:0071704,organic substance metabolic process|GO:0009987,cellular process|GO:0016043,cellular component organization|GO:0071554,cell wall organization or biogenesis|GO:0071555,cell wall organization|GO:0045229,external encapsulating structure organization|GO:0008152,metabolic process|GO:0071840,cellular component orga…	GO:0005576,extracellular region	GO:0016787,hydrolase activity|GO:0016798,hydrolase activity, acting on glycosyl bonds|GO:0004650,polygalacturonase activity|GO:0003824,catalytic activity|GO:0004553,hydrolase activity, hydrolyzing O-glycosyl compounds		http://www.uniprot.org/uniprot/Q0IMQ3	FALSE
A0A287UPF3	1.79304	0.842407	54.17	5e-31	Q6K4A7	OJ1595_D08.10			GO:0009055,electron carrier activity		http://www.uniprot.org/uniprot/Q6K4A7	FALSE
A0A287SJI1	1.78928	0.839381			Q6F3C5	OSJNBb0024J04.17					http://www.uniprot.org/uniprot/Q6F3C5	FALSE
M0V128	1.78391	0.83504			Q5Z8A4	P0697D09.29					http://www.uniprot.org/uniprot/Q5Z8A4	FALSE
F2CRQ8	1.77848	0.830646			Q9LD82	P0466B10.23					http://www.uniprot.org/uniprot/Q9LD82	FALSE
M0XY93	1.7767	0.829203	81.87	0	Q0JB91	Os04g0549300	GO:0008152,metabolic process		GO:0016787,hydrolase activity|GO:0003824,catalytic activity	osa00511,Other glycan degradation	http://www.uniprot.org/uniprot/Q0JB91	FALSE
F2EDC9	1.77147	0.824943	79.56	0	Q5WMR0	OJ1123_C08.10	GO:0044238,primary metabolic process|GO:0005975,carbohydrate metabolic process|GO:0008152,metabolic process|GO:0071704,organic substance metabolic process		GO:0016787,hydrolase activity|GO:0016798,hydrolase activity, acting on glycosyl bonds|GO:0015929,hexosaminidase activity|GO:0003824,catalytic activity|GO:0004563,beta-N-acetylhexosaminidase activity|GO:0004553,hydrolase activity, hydrolyzing O-glycosyl compounds	osa00511,Other glycan degradation|osa00604,Glycosphingolipid biosynthesis - ganglio series|osa00603,Glycosphingolipid biosynthesis - globo series|osa01100,Metabolic pathways|osa00520,Amino sugar and nucleotide sugar metabolism|osa00531,Glycosaminoglycan degradation	http://www.uniprot.org/uniprot/Q5WMR0	FALSE
A0A287I2W7	1.76947	0.823315	95.42	4e-95	P31674	RPS15	GO:0044249,cellular biosynthetic process|GO:0034641,cellular nitrogen compound metabolic process|GO:0006807,nitrogen compound metabolic process|GO:0034645,cellular macromolecule biosynthetic process|GO:1901576,organic substance biosynthetic process|GO:0044267,cellular protein metabolic process|GO:0044260,cellular macromolecule metabolic process|GO:0043043,peptide biosynthetic process|GO:0071704,o…	GO:0005737,cytoplasm|GO:0005622,intracellular|GO:0032991,macromolecular complex|GO:0005840,ribosome|GO:0043232,intracellular non-membrane-bounded organelle|GO:0044464,cell part|GO:0044444,cytoplasmic part|GO:0005623,cell|GO:0044391,ribosomal subunit|GO:0044446,intracellular organelle part|GO:0043229,intracellular organelle|GO:0043228,non-membrane-bounded organelle|GO:0044424,intracellular part|GO…	GO:0097159,organic cyclic compound binding|GO:0005198,structural molecule activity|GO:0003735,structural constituent of ribosome|GO:0003723,RNA binding|GO:0003676,nucleic acid binding|GO:1901363,heterocyclic compound binding|GO:0005488,binding		http://www.uniprot.org/uniprot/P31674	FALSE
A0A287RYX5	1.76912	0.823034	79.5	0	Q650T8	P0669G04.14	GO:0044238,primary metabolic process|GO:0005975,carbohydrate metabolic process|GO:0008152,metabolic process|GO:0071704,organic substance metabolic process		GO:0016787,hydrolase activity|GO:0003824,catalytic activity|GO:0016798,hydrolase activity, acting on glycosyl bonds|GO:0015928,fucosidase activity|GO:0004560,alpha-L-fucosidase activity|GO:0004553,hydrolase activity, hydrolyzing O-glycosyl compounds	osa00511,Other glycan degradation	http://www.uniprot.org/uniprot/Q650T8	FALSE
A0A287DYT2	1.76699	0.821298	87.43	0	Q75IX4	OSJNBb0059G13.6	GO:0044238,primary metabolic process|GO:0044710,single-organism metabolic process|GO:0006629,lipid metabolic process|GO:0009628,response to abiotic stimulus|GO:0016310,phosphorylation|GO:0050896,response to stimulus|GO:0009987,cellular process|GO:0006950,response to stress|GO:0044237,cellular metabolic process|GO:0071704,organic substance metabolic process|GO:0006796,phosphate-containing compound…		GO:0016787,hydrolase activity|GO:0008081,phosphoric diester hydrolase activity|GO:0016772,transferase activity, transferring phosphorus-containing groups|GO:0016301,kinase activity|GO:0016788,hydrolase activity, acting on ester bonds|GO:0042578,phosphoric ester hydrolase activity|GO:0003824,catalytic activity|GO:0016740,transferase activity		http://www.uniprot.org/uniprot/Q75IX4	FALSE
A0A287R9S6	1.76548	0.820063	86.79	0	Q69VQ7	OJ1381_H04.24	GO:0009892,negative regulation of metabolic process|GO:0019222,regulation of metabolic process|GO:0030422,production of siRNA involved in RNA interference|GO:0090304,nucleic acid metabolic process|GO:0031050,dsRNA fragmentation|GO:0010629,negative regulation of gene expression|GO:0006807,nitrogen compound metabolic process|GO:0070887,cellular response to chemical stimulus|GO:0050789,regulation of…	GO:0043234,protein complex|GO:0032991,macromolecular complex|GO:1902494,catalytic complex|GO:0080008,Cul4-RING E3 ubiquitin ligase complex|GO:0044464,cell part|GO:0000151,ubiquitin ligase complex|GO:0005623,cell|GO:0005622,intracellular|GO:1990234,transferase complex|GO:0044424,intracellular part|GO:0031461,cullin-RING ubiquitin ligase complex		osa03013,RNA transport|osa03040,Spliceosome	http://www.uniprot.org/uniprot/Q69VQ7	FALSE
A0A287IT04	1.76534	0.819945	76.72	3e-52	Q0JBY6	Os04g0502900			GO:0043169,cation binding|GO:0043167,ion binding|GO:0005488,binding|GO:0046872,metal ion binding|GO:0005509,calcium ion binding		http://www.uniprot.org/uniprot/Q0JBY6	FALSE
A0A287N4T2	1.76112	0.816492	89.17	2e-53	Q2QPG9	Os12g0530000		GO:0044815,DNA packaging complex|GO:0043229,intracellular organelle|GO:0043228,non-membrane-bounded organelle|GO:0000785,chromatin|GO:0000786,nucleosome|GO:0043227,membrane-bounded organelle|GO:0043226,organelle|GO:0005634,nucleus|GO:0005694,chromosome|GO:0043234,protein complex|GO:0032991,macromolecular complex|GO:0043231,intracellular membrane-bounded organelle|GO:0043232,intracellular non-memb…	GO:0003676,nucleic acid binding|GO:0097159,organic cyclic compound binding|GO:0005488,binding|GO:0005515,protein binding|GO:0003677,DNA binding|GO:0046983,protein dimerization activity|GO:0046982,protein heterodimerization activity|GO:1901363,heterocyclic compound binding		http://www.uniprot.org/uniprot/Q2QPG9	FALSE
M0Z2X3	1.75639	0.812616	79.65	0	Q655T1	P0686E06.13	GO:0009185,ribonucleoside diphosphate metabolic process|GO:0006732,coenzyme metabolic process|GO:0009141,nucleoside triphosphate metabolic process|GO:0009144,purine nucleoside triphosphate metabolic process|GO:0019752,carboxylic acid metabolic process|GO:0044723,single-organism carbohydrate metabolic process|GO:0034641,cellular nitrogen compound metabolic process|GO:0006807,nitrogen compound meta…		GO:0035639,purine ribonucleoside triphosphate binding|GO:0005488,binding|GO:0000166,nucleotide binding|GO:1901363,heterocyclic compound binding|GO:1901265,nucleoside phosphate binding|GO:0001882,nucleoside binding|GO:0043168,anion binding|GO:0043167,ion binding|GO:0016740,transferase activity|GO:0001883,purine nucleoside binding|GO:0032549,ribonucleoside binding|GO:0017076,purine nucleotide bindi…	osa01230,Biosynthesis of amino acids|osa00010,Glycolysis / Gluconeogenesis|osa00710,Carbon fixation in photosynthetic organisms|osa01200,Carbon metabolism|osa01110,Biosynthesis of secondary metabolites|osa01100,Metabolic pathways	http://www.uniprot.org/uniprot/Q655T1	FALSE
A0A287MJP2	1.75469	0.811218	67.76	3e-124	Q8S9Q6	P0432C03.18	GO:0044238,primary metabolic process|GO:0005975,carbohydrate metabolic process|GO:0008152,metabolic process|GO:0071704,organic substance metabolic process		GO:0016787,hydrolase activity|GO:0003824,catalytic activity|GO:0016798,hydrolase activity, acting on glycosyl bonds|GO:0004553,hydrolase activity, hydrolyzing O-glycosyl compounds		http://www.uniprot.org/uniprot/Q8S9Q6	FALSE
A0A287N3R3	1.75103	0.8082	32.93	1.6	Q0DP45	Os03g0717000	GO:0042221,response to chemical|GO:0007166,cell surface receptor signaling pathway|GO:0016310,phosphorylation|GO:0023052,signaling|GO:0007165,signal transduction|GO:0070887,cellular response to chemical stimulus|GO:0007167,enzyme linked receptor protein signaling pathway|GO:0046777,protein autophosphorylation|GO:0044699,single-organism process|GO:0009755,hormone-mediated signaling pathway|GO:0044…	GO:0016020,membrane|GO:0044464,cell part|GO:0005623,cell|GO:0055044,symplast|GO:0071944,cell periphery|GO:0009506,plasmodesma|GO:0005911,cell-cell junction|GO:0005886,plasma membrane|GO:0030054,cell junction	GO:0038023,signaling receptor activity|GO:0035639,purine ribonucleoside triphosphate binding|GO:0019899,enzyme binding|GO:0060089,molecular transducer activity|GO:0004872,receptor activity|GO:0004871,signal transducer activity|GO:0044389,ubiquitin-like protein ligase binding|GO:0043167,ion binding|GO:1901363,heterocyclic compound binding|GO:0001883,purine nucleoside binding|GO:0001882,nucleoside …		http://www.uniprot.org/uniprot/Q0DP45	FALSE
A0A287M1U2	1.75025	0.807564	74.22	3e-32	Q8S283	P0414E03.27			GO:0043169,cation binding|GO:0046914,transition metal ion binding|GO:0043167,ion binding|GO:0005488,binding|GO:0046872,metal ion binding|GO:0008270,zinc ion binding		http://www.uniprot.org/uniprot/Q8S283	FALSE
A0A287SAK2	1.74755	0.805337	74.51	0	Q7G794	Os03g0700400	GO:0006633,fatty acid biosynthetic process|GO:0006631,fatty acid metabolic process|GO:0019752,carboxylic acid metabolic process|GO:0031407,oxylipin metabolic process|GO:0044249,cellular biosynthetic process|GO:0044281,small molecule metabolic process|GO:0044283,small molecule biosynthetic process|GO:0072330,monocarboxylic acid biosynthetic process|GO:0044699,single-organism process|GO:1901576,org…		GO:0043169,cation binding|GO:0051213,dioxygenase activity|GO:0043167,ion binding|GO:0016702,oxidoreductase activity, acting on single donors with incorporation of molecular oxygen, incorporation of two atoms of oxygen|GO:0016701,oxidoreductase activity, acting on single donors with incorporation of molecular oxygen|GO:0003824,catalytic activity|GO:0005488,binding|GO:0046872,metal ion binding|GO:0…	osa00591,Linoleic acid metabolism	http://www.uniprot.org/uniprot/Q7G794	FALSE
A0A287GR65	1.74597	0.804033	74.28	0	Q75HY2	OSJNBb0035N21.13	GO:0044238,primary metabolic process|GO:0019538,protein metabolic process|GO:0043170,macromolecule metabolic process|GO:0071704,organic substance metabolic process|GO:0008152,metabolic process|GO:0006508,proteolysis		GO:0016787,hydrolase activity|GO:0017171,serine hydrolase activity|GO:0003824,catalytic activity|GO:0004180,carboxypeptidase activity|GO:0004185,serine-type carboxypeptidase activity|GO:0008238,exopeptidase activity|GO:0070011,peptidase activity, acting on L-amino acid peptides|GO:0070008,serine-type exopeptidase activity|GO:0008233,peptidase activity|GO:0008236,serine-type peptidase activity		http://www.uniprot.org/uniprot/Q75HY2	FALSE
Q84T19	1.74353	0.802012	80.94	0	Q6Z5B2	OJ1729_E01.25	GO:0044238,primary metabolic process|GO:1901575,organic substance catabolic process|GO:0005975,carbohydrate metabolic process|GO:0005976,polysaccharide metabolic process|GO:0016052,carbohydrate catabolic process|GO:0000272,polysaccharide catabolic process|GO:0071704,organic substance metabolic process|GO:0008152,metabolic process|GO:0043170,macromolecule metabolic process|GO:0009056,catabolic pro…		GO:0016787,hydrolase activity|GO:0016160,amylase activity|GO:0016161,beta-amylase activity|GO:0016798,hydrolase activity, acting on glycosyl bonds|GO:0003824,catalytic activity|GO:0004553,hydrolase activity, hydrolyzing O-glycosyl compounds		http://www.uniprot.org/uniprot/Q6Z5B2	FALSE
A0A287E0J7	1.73848	0.797829	25	0.34	Q0JEW2	Os04g0194500	GO:0008152,metabolic process		GO:0035639,purine ribonucleoside triphosphate binding|GO:0005488,binding|GO:0016887,ATPase activity|GO:0043167,ion binding|GO:1901363,heterocyclic compound binding|GO:1901265,nucleoside phosphate binding|GO:0001882,nucleoside binding|GO:0043168,anion binding|GO:0000166,nucleotide binding|GO:0001883,purine nucleoside binding|GO:0032549,ribonucleoside binding|GO:0017076,purine nucleotide binding|GO…		http://www.uniprot.org/uniprot/Q0JEW2	FALSE
A0A287GE51	1.7355	0.79535	87.41	0	Q65XM9	OJ1288_A07.10	GO:0071704,organic substance metabolic process|GO:0044238,primary metabolic process|GO:0044710,single-organism metabolic process|GO:0044711,single-organism biosynthetic process|GO:0006629,lipid metabolic process|GO:1901576,organic substance biosynthetic process|GO:0006720,isoprenoid metabolic process|GO:0009987,cellular process|GO:0009058,biosynthetic process|GO:0044237,cellular metabolic process…		GO:0003824,catalytic activity|GO:0016740,transferase activity	osa00900,Terpenoid backbone biosynthesis|osa01110,Biosynthesis of secondary metabolites|osa01100,Metabolic pathways	http://www.uniprot.org/uniprot/Q65XM9	FALSE
A0A287EE26	1.73012	0.790872	30.77	9e-07	Q6YZ04	P0473D02.22	GO:0009892,negative regulation of metabolic process|GO:0019222,regulation of metabolic process|GO:0050790,regulation of catalytic activity|GO:0050789,regulation of biological process|GO:0065007,biological regulation|GO:0008152,metabolic process|GO:0044092,negative regulation of molecular function|GO:0048519,negative regulation of biological process|GO:0065009,regulation of molecular function|GO:0…		GO:0016787,hydrolase activity|GO:0030234,enzyme regulator activity|GO:0030599,pectinesterase activity|GO:0016788,hydrolase activity, acting on ester bonds|GO:0003824,catalytic activity|GO:0052689,carboxylic ester hydrolase activity|GO:0004857,enzyme inhibitor activity|GO:0098772,molecular function regulator		http://www.uniprot.org/uniprot/Q6YZ04	FALSE
A0A287U7I8	1.72618	0.787583	91.37	0	Q6K908	ARP3	GO:0032502,developmental process|GO:0022607,cellular component assembly|GO:0033043,regulation of organelle organization|GO:0043933,macromolecular complex subunit organization|GO:0030036,actin cytoskeleton organization|GO:0051128,regulation of cellular component organization|GO:0008064,regulation of actin polymerization or depolymerization|GO:0032501,multicellular organismal process|GO:0034314,Arp…	GO:0005856,cytoskeleton|GO:0043234,protein complex|GO:0043228,non-membrane-bounded organelle|GO:0015629,actin cytoskeleton|GO:0043232,intracellular non-membrane-bounded organelle|GO:0044464,cell part|GO:0005623,cell|GO:0005737,cytoplasm|GO:0044446,intracellular organelle part|GO:0043229,intracellular organelle|GO:0044430,cytoskeletal part|GO:0005885,Arp2/3 protein complex|GO:0044424,intracellular…	GO:0035639,purine ribonucleoside triphosphate binding|GO:0005488,binding|GO:0043167,ion binding|GO:1901363,heterocyclic compound binding|GO:1901265,nucleoside phosphate binding|GO:0001882,nucleoside binding|GO:0043168,anion binding|GO:0000166,nucleotide binding|GO:0003779,actin binding|GO:0001883,purine nucleoside binding|GO:0032549,ribonucleoside binding|GO:0017076,purine nucleotide binding|GO:0…		http://www.uniprot.org/uniprot/Q6K908	FALSE
A0A287SDS9	1.71998	0.782393	58.89	3e-31	Q5JN21	P0403C05.3	GO:0008152,metabolic process		GO:0016787,hydrolase activity|GO:0003824,catalytic activity		http://www.uniprot.org/uniprot/Q5JN21	FALSE
A0A287M9Z8	1.717	0.779888	87.57	0	Q5N6Z8	B1417F08.38			GO:0043169,cation binding|GO:0046914,transition metal ion binding|GO:0043167,ion binding|GO:0005488,binding|GO:0046872,metal ion binding|GO:0008270,zinc ion binding		http://www.uniprot.org/uniprot/Q5N6Z8	FALSE
A0A287FLT1	1.71614	0.77917	90.35	0	Q336V3	Os10g0546600	GO:0006778,porphyrin-containing compound metabolic process|GO:0009451,RNA modification|GO:0044281,small molecule metabolic process|GO:0044283,small molecule biosynthetic process|GO:1901362,organic cyclic compound biosynthetic process|GO:1901360,organic cyclic compound metabolic process|GO:0044710,single-organism metabolic process|GO:0044711,single-organism biosynthetic process|GO:0042440,pigment …	GO:0009526,plastid envelope|GO:0009941,chloroplast envelope|GO:0009536,plastid|GO:0043231,intracellular membrane-bounded organelle|GO:0044464,cell part|GO:0044444,cytoplasmic part|GO:0031967,organelle envelope|GO:0031975,envelope|GO:0044446,intracellular organelle part|GO:0043229,intracellular organelle|GO:0005737,cytoplasm|GO:0005623,cell|GO:0044435,plastid part|GO:0044434,chloroplast part|GO:00…	GO:0043169,cation binding|GO:0004497,monooxygenase activity|GO:0043167,ion binding|GO:0072374,carotene epsilon hydroxylase activity|GO:0020037,heme binding|GO:0046906,tetrapyrrole binding|GO:0009974,zeinoxanthin epsilon hydroxylase activity|GO:0016705,oxidoreductase activity, acting on paired donors, with incorporation or reduction of molecular oxygen|GO:0046914,transition metal ion binding|GO:00…	osa01110,Biosynthesis of secondary metabolites|osa00906,Carotenoid biosynthesis|osa01100,Metabolic pathways	http://www.uniprot.org/uniprot/Q336V3	FALSE
A0A287W4F7	1.7159	0.778969	68.38	0	Q0DDE3	SSII-3	GO:0044249,cellular biosynthetic process|GO:0009250,glucan biosynthetic process|GO:0034645,cellular macromolecule biosynthetic process|GO:0016051,carbohydrate biosynthetic process|GO:0044699,single-organism process|GO:1901576,organic substance biosynthetic process|GO:0044710,single-organism metabolic process|GO:0044711,single-organism biosynthetic process|GO:0044262,cellular carbohydrate metaboli…	GO:0005737,cytoplasm|GO:0009536,plastid|GO:0043231,intracellular membrane-bounded organelle|GO:0044464,cell part|GO:0044444,cytoplasmic part|GO:0005623,cell|GO:0005622,intracellular|GO:0043229,intracellular organelle|GO:0044424,intracellular part|GO:0009501,amyloplast|GO:0043227,membrane-bounded organelle|GO:0043226,organelle|GO:0009507,chloroplast	GO:0004373,glycogen (starch) synthase activity|GO:0035251,UDP-glucosyltransferase activity|GO:0046527,glucosyltransferase activity|GO:0003824,catalytic activity|GO:0016740,transferase activity|GO:0016757,transferase activity, transferring glycosyl groups|GO:0009011,starch synthase activity|GO:0016758,transferase activity, transferring hexosyl groups|GO:0008194,UDP-glycosyltransferase activity	osa01110,Biosynthesis of secondary metabolites|osa00500,Starch and sucrose metabolism|osa01100,Metabolic pathways	http://www.uniprot.org/uniprot/Q0DDE3	FALSE
A0A287SE86	1.71498	0.778192	40.8	3e-23	Q9AUW1	OSJNBa0040E01.2			GO:0009055,electron carrier activity		http://www.uniprot.org/uniprot/Q9AUW1	FALSE
A0A287G2I2	1.71495	0.778169	74.38	2e-135	Q6F337	OSJNBa0088I06.10	GO:1901700,response to oxygen-containing compound|GO:0009744,response to sucrose|GO:0031668,cellular response to extracellular stimulus|GO:0031669,cellular response to nutrient levels|GO:0009605,response to external stimulus|GO:0043562,cellular response to nitrogen levels|GO:0050896,response to stimulus|GO:0009987,cellular process|GO:0009991,response to extracellular stimulus|GO:0051716,cellular …			osa04931,Insulin resistance	http://www.uniprot.org/uniprot/Q6F337	FALSE
A0A287J0N9	1.71452	0.777802	72.64	2e-45	Q84MP2	OSJNBb0036F07.15	GO:0030148,sphingolipid biosynthetic process|GO:0044249,cellular biosynthetic process|GO:0006807,nitrogen compound metabolic process|GO:0044281,small molecule metabolic process|GO:0044283,small molecule biosynthetic process|GO:1901362,organic cyclic compound biosynthetic process|GO:0044699,single-organism process|GO:0006643,membrane lipid metabolic process|GO:1901576,organic substance biosyntheti…	GO:0005737,cytoplasm|GO:0005783,endoplasmic reticulum|GO:0005773,vacuole|GO:0016021,integral component of membrane|GO:0016020,membrane|GO:0044464,cell part|GO:0044444,cytoplasmic part|GO:0005623,cell|GO:0005622,intracellular|GO:0043229,intracellular organelle|GO:0012505,endomembrane system|GO:0044424,intracellular part|GO:0044425,membrane part|GO:0043227,membrane-bounded organelle|GO:0043226,orga…			http://www.uniprot.org/uniprot/Q84MP2	FALSE
F2DY24	1.71416	0.777504	72.22	5e-122	Q84VG2	OJ1299_A11.16-1		GO:0044425,membrane part|GO:0016021,integral component of membrane|GO:0016020,membrane|GO:0031224,intrinsic component of membrane			http://www.uniprot.org/uniprot/Q84VG2	FALSE
A0A287UTG0	1.70976	0.773797	53.41	2e-20	Q6ASY2	LTPL1	GO:0044238,primary metabolic process|GO:0019538,protein metabolic process|GO:0043170,macromolecule metabolic process|GO:0071704,organic substance metabolic process|GO:0008152,metabolic process|GO:0006508,proteolysis	GO:0043229,intracellular organelle|GO:0043227,membrane-bounded organelle|GO:0043226,organelle|GO:0031224,intrinsic component of membrane|GO:0031225,anchored component of membrane|GO:0005737,cytoplasm|GO:0031982,vesicle|GO:0016023,cytoplasmic, membrane-bounded vesicle|GO:0031410,cytoplasmic vesicle|GO:0098805,whole membrane|GO:0016020,membrane|GO:0031988,membrane-bounded vesicle|GO:0044433,cytopla…	GO:0016787,hydrolase activity|GO:0008289,lipid binding|GO:0003824,catalytic activity|GO:0005488,binding|GO:0008233,peptidase activity		http://www.uniprot.org/uniprot/Q6ASY2	FALSE
A0A287PHB7	1.70975	0.773786	85.86	0	Q10Q09	Os03g0214000	GO:0016311,dephosphorylation|GO:0009987,cellular process|GO:0044237,cellular metabolic process|GO:0006796,phosphate-containing compound metabolic process|GO:0008152,metabolic process|GO:0006793,phosphorus metabolic process		GO:0016787,hydrolase activity|GO:0016791,phosphatase activity|GO:0043169,cation binding|GO:0016788,hydrolase activity, acting on ester bonds|GO:0043167,ion binding|GO:0042578,phosphoric ester hydrolase activity|GO:0003824,catalytic activity|GO:0005488,binding|GO:0046872,metal ion binding|GO:0003993,acid phosphatase activity		http://www.uniprot.org/uniprot/Q10Q09	FALSE
F2D4M8	1.7068	0.771298	71.55	1e-110	Q0J9Q1	OSJNBb0034I13.9			GO:0097159,organic cyclic compound binding|GO:0000166,nucleotide binding|GO:0036094,small molecule binding|GO:0005488,binding|GO:0003676,nucleic acid binding|GO:1901363,heterocyclic compound binding|GO:1901265,nucleoside phosphate binding	osa03040,Spliceosome	http://www.uniprot.org/uniprot/Q0J9Q1	FALSE
A0A287IUN5	1.70463	0.769456	70.61	4e-127	Q7FAX1	PXG	GO:0008152,metabolic process|GO:0044710,single-organism metabolic process|GO:0044699,single-organism process|GO:0055114,oxidation-reduction process	GO:0005737,cytoplasm|GO:0012505,endomembrane system|GO:0016020,membrane|GO:0005783,endoplasmic reticulum|GO:0043232,intracellular non-membrane-bounded organelle|GO:0005811,lipid particle|GO:0044464,cell part|GO:0044444,cytoplasmic part|GO:0005623,cell|GO:0005622,intracellular|GO:0043229,intracellular organelle|GO:0043228,non-membrane-bounded organelle|GO:0031090,organelle membrane|GO:0044424,intr…	GO:0043169,cation binding|GO:0016684,oxidoreductase activity, acting on peroxide as acceptor|GO:1990137,plant seed peroxidase activity|GO:0043167,ion binding|GO:0003824,catalytic activity|GO:0005488,binding|GO:0046872,metal ion binding|GO:0016491,oxidoreductase activity	osa00073,Cutin, suberine and wax biosynthesis	http://www.uniprot.org/uniprot/Q7FAX1	FALSE
A0A287I4A9	1.70115	0.766514			Q8H559	OJ1714_H10.115					http://www.uniprot.org/uniprot/Q8H559	FALSE
A0A287FF91	1.70008	0.765606	82.28	0	Q9FW15	OSJNBa0055O03.8	GO:0044238,primary metabolic process|GO:0019538,protein metabolic process|GO:0043170,macromolecule metabolic process|GO:0071704,organic substance metabolic process|GO:0008152,metabolic process|GO:0006508,proteolysis		GO:0016787,hydrolase activity|GO:0017171,serine hydrolase activity|GO:0003824,catalytic activity|GO:0070011,peptidase activity, acting on L-amino acid peptides|GO:0008233,peptidase activity|GO:0008236,serine-type peptidase activity		http://www.uniprot.org/uniprot/Q9FW15	FALSE
A0A287I4B2	1.69471	0.761042	62.1	3e-40	Q0D8I5	Os07g0157900	GO:0006139,nucleobase-containing compound metabolic process|GO:0044260,cellular macromolecule metabolic process|GO:0044238,primary metabolic process|GO:0009987,cellular process|GO:0006725,cellular aromatic compound metabolic process|GO:0044237,cellular metabolic process|GO:0043170,macromolecule metabolic process|GO:0090304,nucleic acid metabolic process|GO:0071704,organic substance metabolic proc…		GO:0016787,hydrolase activity|GO:0016893,endonuclease activity, active with either ribo- or deoxyribonucleic acids and producing 5'-phosphomonoesters|GO:0004536,deoxyribonuclease activity|GO:0004519,endonuclease activity|GO:0003824,catalytic activity|GO:0004520,endodeoxyribonuclease activity|GO:0016788,hydrolase activity, acting on ester bonds|GO:0004518,nuclease activity|GO:0016888,endodeoxyribo…		http://www.uniprot.org/uniprot/Q0D8I5	FALSE
A0A287G6D0	1.69293	0.759526	98.91	7e-60	Q943L2	H2B.11		GO:0044815,DNA packaging complex|GO:0043229,intracellular organelle|GO:0043228,non-membrane-bounded organelle|GO:0000785,chromatin|GO:0000786,nucleosome|GO:0043227,membrane-bounded organelle|GO:0043226,organelle|GO:0005634,nucleus|GO:0005694,chromosome|GO:0043234,protein complex|GO:0032991,macromolecular complex|GO:0043231,intracellular membrane-bounded organelle|GO:0043232,intracellular non-memb…	GO:0003676,nucleic acid binding|GO:0097159,organic cyclic compound binding|GO:0005488,binding|GO:0005515,protein binding|GO:0003677,DNA binding|GO:0046983,protein dimerization activity|GO:0046982,protein heterodimerization activity|GO:1901363,heterocyclic compound binding		http://www.uniprot.org/uniprot/Q943L2	FALSE
A0A287Q738	1.69278	0.759394	96.95	1e-137	Q42971	ENO1	GO:0009185,ribonucleoside diphosphate metabolic process|GO:0006732,coenzyme metabolic process|GO:0009141,nucleoside triphosphate metabolic process|GO:0009144,purine nucleoside triphosphate metabolic process|GO:0019752,carboxylic acid metabolic process|GO:0044723,single-organism carbohydrate metabolic process|GO:0034641,cellular nitrogen compound metabolic process|GO:0006807,nitrogen compound meta…	GO:0000015,phosphopyruvate hydratase complex|GO:0043234,protein complex|GO:0032991,macromolecular complex|GO:1902494,catalytic complex|GO:0005829,cytosol|GO:0044464,cell part|GO:0005623,cell|GO:0005737,cytoplasm|GO:0044444,cytoplasmic part|GO:0044445,cytosolic part|GO:0044424,intracellular part|GO:0005622,intracellular	GO:0043169,cation binding|GO:0043167,ion binding|GO:0016835,carbon-oxygen lyase activity|GO:0016836,hydro-lyase activity|GO:0000287,magnesium ion binding|GO:0004634,phosphopyruvate hydratase activity|GO:0003824,catalytic activity|GO:0005488,binding|GO:0046872,metal ion binding|GO:0016829,lyase activity	osa03018,RNA degradation|osa01230,Biosynthesis of amino acids|osa00010,Glycolysis / Gluconeogenesis|osa01200,Carbon metabolism|osa01110,Biosynthesis of secondary metabolites|osa01100,Metabolic pathways	http://www.uniprot.org/uniprot/Q42971	FALSE
A0A287TIE3	1.69004	0.757058	89.55	0	Q6YXZ7	PRMT5	GO:0006479,protein methylation|GO:0051169,nuclear transport|GO:0051168,nuclear export|GO:2000241,regulation of reproductive process|GO:0048583,regulation of response to stimulus|GO:0048580,regulation of post-embryonic development|GO:0007292,female gamete generation|GO:0009165,nucleotide biosynthetic process|GO:0007165,signal transduction|GO:0019915,lipid storage|GO:1901576,organic substance biosy…	GO:0005737,cytoplasm|GO:0005829,cytosol|GO:0044464,cell part|GO:0005623,cell|GO:0005622,intracellular|GO:0044444,cytoplasmic part|GO:0044424,intracellular part	GO:0016274,protein-arginine N-methyltransferase activity|GO:0042054,histone methyltransferase activity|GO:0016273,arginine N-methyltransferase activity|GO:0003824,catalytic activity|GO:0008757,S-adenosylmethionine-dependent methyltransferase activity|GO:0016740,transferase activity|GO:0016741,transferase activity, transferring one-carbon groups|GO:0008469,histone-arginine N-methyltransferase acti…	osa03013,RNA transport	http://www.uniprot.org/uniprot/Q6YXZ7	FALSE
A0A287IWN9	1.68803	0.755342	77.26	0	Q0JBL4	Os04g0525700	GO:0044238,primary metabolic process|GO:0019538,protein metabolic process|GO:0043170,macromolecule metabolic process|GO:0071704,organic substance metabolic process|GO:0008152,metabolic process|GO:0006508,proteolysis		GO:0016787,hydrolase activity|GO:0017171,serine hydrolase activity|GO:0003824,catalytic activity|GO:0004180,carboxypeptidase activity|GO:0004185,serine-type carboxypeptidase activity|GO:0008238,exopeptidase activity|GO:0070011,peptidase activity, acting on L-amino acid peptides|GO:0070008,serine-type exopeptidase activity|GO:0008233,peptidase activity|GO:0008236,serine-type peptidase activity		http://www.uniprot.org/uniprot/Q0JBL4	FALSE
A0A287WEF6	1.68334	0.751327	85.46	0	Q6Z5F6	B1142B04.3			GO:0043169,cation binding|GO:0046914,transition metal ion binding|GO:0043167,ion binding|GO:0005488,binding|GO:0046872,metal ion binding|GO:0008270,zinc ion binding		http://www.uniprot.org/uniprot/Q6Z5F6	FALSE
A0A287JPW5	1.67597	0.744997	83.41	0	P25777	Os04g0670200	GO:0044238,primary metabolic process|GO:0019538,protein metabolic process|GO:0043170,macromolecule metabolic process|GO:0071704,organic substance metabolic process|GO:0008152,metabolic process|GO:0006508,proteolysis		GO:0016787,hydrolase activity|GO:0003824,catalytic activity|GO:0070011,peptidase activity, acting on L-amino acid peptides|GO:0008233,peptidase activity|GO:0008234,cysteine-type peptidase activity		http://www.uniprot.org/uniprot/P25777	FALSE
A0A287L5U0	1.67514	0.744282			Q9LDX7	P0702F03.34					http://www.uniprot.org/uniprot/Q9LDX7	FALSE
A0A287M9G1	1.67343	0.742806	53.48	3e-116	Q0JD10	Os04g0438400	GO:0042545,cell wall modification|GO:0009987,cellular process|GO:0016043,cellular component organization|GO:0071554,cell wall organization or biogenesis|GO:0071555,cell wall organization|GO:0045229,external encapsulating structure organization|GO:0008152,metabolic process|GO:0071840,cellular component organization or biogenesis	GO:0005618,cell wall|GO:0044464,cell part|GO:0005623,cell|GO:0030312,external encapsulating structure|GO:0071944,cell periphery	GO:0016787,hydrolase activity|GO:0030599,pectinesterase activity|GO:0016788,hydrolase activity, acting on ester bonds|GO:0003824,catalytic activity|GO:0052689,carboxylic ester hydrolase activity|GO:0045330,aspartyl esterase activity		http://www.uniprot.org/uniprot/Q0JD10	FALSE
A0A287Q803	1.67198	0.741561	68.67	1e-70	P31110	Os12g0628600		GO:0005576,extracellular region			http://www.uniprot.org/uniprot/P31110	FALSE
A0A287GUG1	1.66768	0.737842	76.03	2e-116	Q5TKF4	OSJNBa0030I14.12	GO:0009218,pyrimidine ribonucleotide metabolic process|GO:0009165,nucleotide biosynthetic process|GO:0009163,nucleoside biosynthetic process|GO:0046134,pyrimidine nucleoside biosynthetic process|GO:1901362,organic cyclic compound biosynthetic process|GO:0046131,pyrimidine ribonucleoside metabolic process|GO:0046132,pyrimidine ribonucleoside biosynthetic process|GO:0044710,single-organism metaboli…		GO:0019205,nucleobase-containing compound kinase activity|GO:0035639,purine ribonucleoside triphosphate binding|GO:0005488,binding|GO:0043167,ion binding|GO:1901363,heterocyclic compound binding|GO:1901265,nucleoside phosphate binding|GO:0001882,nucleoside binding|GO:0043168,anion binding|GO:0000166,nucleotide binding|GO:0016740,transferase activity|GO:0001883,purine nucleoside binding|GO:0032549…	osa01100,Metabolic pathways|osa01110,Biosynthesis of secondary metabolites|osa00230,Purine metabolism|osa00240,Pyrimidine metabolism	http://www.uniprot.org/uniprot/Q5TKF4	FALSE
F2DXH7	1.6603	0.731446	79.92	6e-120	Q65XC3	OJ1187_E11.16	GO:0008152,metabolic process		GO:0003824,catalytic activity		http://www.uniprot.org/uniprot/Q65XC3	FALSE
F2CTS4	1.66017	0.73133	78.74	1e-56	Q7XC09	OSJNBa0057L21.3	GO:0044267,cellular protein metabolic process|GO:0006457,protein folding|GO:0044260,cellular macromolecule metabolic process|GO:0044238,primary metabolic process|GO:0019538,protein metabolic process|GO:0009987,cellular process|GO:0044237,cellular metabolic process|GO:0043170,macromolecule metabolic process|GO:0071704,organic substance metabolic process|GO:0008152,metabolic process	GO:0005737,cytoplasm|GO:0044464,cell part|GO:0005623,cell|GO:0005622,intracellular|GO:0044424,intracellular part			http://www.uniprot.org/uniprot/Q7XC09	FALSE
A0A287FRJ4	1.65676	0.728361	86.05	1e-46	Q0DIM2	Os05g0377000	GO:0006633,fatty acid biosynthetic process|GO:0006631,fatty acid metabolic process|GO:0019752,carboxylic acid metabolic process|GO:0044249,cellular biosynthetic process|GO:0044281,small molecule metabolic process|GO:0044283,small molecule biosynthetic process|GO:0072330,monocarboxylic acid biosynthetic process|GO:0044699,single-organism process|GO:1901576,organic substance biosynthetic process|GO…				http://www.uniprot.org/uniprot/Q0DIM2	FALSE
A0A287GZC8	1.65519	0.726995	78.16	8e-35	Q0J4E2	Os08g0519300	GO:0044238,primary metabolic process|GO:0005975,carbohydrate metabolic process|GO:0008152,metabolic process|GO:0071704,organic substance metabolic process				http://www.uniprot.org/uniprot/Q0J4E2	FALSE
A0A287E553	1.65467	0.726546	56.75	0	Q0JBF1	Os04g0535600	GO:0044238,primary metabolic process|GO:0005975,carbohydrate metabolic process|GO:0008152,metabolic process|GO:0071704,organic substance metabolic process		GO:0015926,glucosidase activity|GO:0016787,hydrolase activity|GO:0004575,sucrose alpha-glucosidase activity|GO:0016798,hydrolase activity, acting on glycosyl bonds|GO:0090599,alpha-glucosidase activity|GO:0003824,catalytic activity|GO:0004564,beta-fructofuranosidase activity|GO:0004553,hydrolase activity, hydrolyzing O-glycosyl compounds	osa00052,Galactose metabolism|osa00500,Starch and sucrose metabolism|osa01100,Metabolic pathways	http://www.uniprot.org/uniprot/Q0JBF1	FALSE
F2EGI0	1.64948	0.722011	79.47	2e-110	Q65XI7	OSJNBb0035J08.6	GO:0008104,protein localization|GO:0023052,signaling|GO:0007165,signal transduction|GO:0035556,intracellular signal transduction|GO:0050789,regulation of biological process|GO:0044699,single-organism process|GO:0051716,cellular response to stimulus|GO:0051234,establishment of localization|GO:0070727,cellular macromolecule localization|GO:0006886,intracellular protein transport|GO:0065007,biologic…	GO:0044464,cell part|GO:0005623,cell|GO:0005622,intracellular	GO:0035639,purine ribonucleoside triphosphate binding|GO:0005488,binding|GO:0043167,ion binding|GO:1901363,heterocyclic compound binding|GO:1901265,nucleoside phosphate binding|GO:0001882,nucleoside binding|GO:0043168,anion binding|GO:0016462,pyrophosphatase activity|GO:0000166,nucleotide binding|GO:0032561,guanyl ribonucleotide binding|GO:0001883,purine nucleoside binding|GO:0032549,ribonucleosi…		http://www.uniprot.org/uniprot/Q65XI7	FALSE
A0A287VMP5	1.64918	0.721753	69.91	3e-157	Q5VP33	P0036F10.45-1	GO:0022622,root system development|GO:0048589,developmental growth|GO:0048588,developmental cell growth|GO:0048468,cell development|GO:0048469,cell maturation|GO:0044281,small molecule metabolic process|GO:0071840,cellular component organization or biogenesis|GO:0044710,single-organism metabolic process|GO:0044711,single-organism biosynthetic process|GO:0071704,organic substance metabolic process…	GO:0048046,apoplast|GO:0005576,extracellular region	GO:0016787,hydrolase activity|GO:0016788,hydrolase activity, acting on ester bonds|GO:0003824,catalytic activity		http://www.uniprot.org/uniprot/Q5VP33	FALSE
F2EJU3	1.64127	0.71481	70.45	0	Q0DJU1	Os05g0227700	GO:0022607,cellular component assembly|GO:0080090,regulation of primary metabolic process|GO:0019222,regulation of metabolic process|GO:0043933,macromolecular complex subunit organization|GO:2000112,regulation of cellular macromolecule biosynthetic process|GO:0031323,regulation of cellular metabolic process|GO:0044249,cellular biosynthetic process|GO:0034641,cellular nitrogen compound metabolic p…	GO:0043234,protein complex|GO:0005737,cytoplasm|GO:0005852,eukaryotic translation initiation factor 3 complex|GO:0016282,eukaryotic 43S preinitiation complex|GO:0070993,translation preinitiation complex|GO:0005623,cell|GO:0030529,intracellular ribonucleoprotein complex|GO:0044444,cytoplasmic part|GO:0044424,intracellular part|GO:0033290,eukaryotic 48S preinitiation complex|GO:0005622,intracellula…	GO:0005488,binding|GO:0097159,organic cyclic compound binding|GO:0008135,translation factor activity, RNA binding|GO:0003723,RNA binding|GO:0003676,nucleic acid binding|GO:1901363,heterocyclic compound binding|GO:0003743,translation initiation factor activity		http://www.uniprot.org/uniprot/Q0DJU1	FALSE
A0A287XMM3	1.64107	0.714639	100	2e-148	Q5KQC2	OSJNOa0048I04.3		GO:0005737,cytoplasm|GO:0044464,cell part|GO:0005623,cell|GO:0005622,intracellular|GO:0044424,intracellular part			http://www.uniprot.org/uniprot/Q5KQC2	FALSE
A0A287PMW3	1.63899	0.712808	83.97	0	Q8S5T1	OJ1123F12.19	GO:0042592,homeostatic process|GO:0034641,cellular nitrogen compound metabolic process|GO:0006807,nitrogen compound metabolic process|GO:0050789,regulation of biological process|GO:0044699,single-organism process|GO:0044710,single-organism metabolic process|GO:0071704,organic substance metabolic process|GO:0065007,biological regulation|GO:0006749,glutathione metabolic process|GO:0065008,regulatio…	GO:0005623,cell	GO:0005488,binding|GO:0000166,nucleotide binding|GO:1901363,heterocyclic compound binding|GO:1901265,nucleoside phosphate binding|GO:0016491,oxidoreductase activity|GO:0043168,anion binding|GO:0050662,coenzyme binding|GO:0050661,NADP binding|GO:0050660,flavin adenine dinucleotide binding|GO:0004362,glutathione-disulfide reductase activity|GO:0043167,ion binding|GO:0016667,oxidoreductase activity,…	osa00480,Glutathione metabolism	http://www.uniprot.org/uniprot/Q8S5T1	FALSE
F2E2R5	1.63843	0.712312	90.91	4e-109	Q0JB49	Os04g0556300	GO:0044710,single-organism metabolic process|GO:0050896,response to stimulus|GO:0006950,response to stress|GO:0055114,oxidation-reduction process|GO:0008152,metabolic process|GO:0006979,response to oxidative stress|GO:0044699,single-organism process		GO:0016209,antioxidant activity|GO:0003824,catalytic activity|GO:0016684,oxidoreductase activity, acting on peroxide as acceptor|GO:0004601,peroxidase activity|GO:0004602,glutathione peroxidase activity|GO:0016491,oxidoreductase activity	osa00480,Glutathione metabolism|osa00590,Arachidonic acid metabolism	http://www.uniprot.org/uniprot/Q0JB49	FALSE
A0A287PTY8	1.63706	0.711105	75.46	2e-147	Q10S27	VDAC6	GO:0051049,regulation of transport|GO:0006820,anion transport|GO:0034765,regulation of ion transmembrane transport|GO:0044070,regulation of anion transport|GO:1903959,regulation of anion transmembrane transport|GO:0050789,regulation of biological process|GO:0044699,single-organism process|GO:0051234,establishment of localization|GO:0051179,localization|GO:0065007,biological regulation|GO:0034762,…	GO:0031975,envelope|GO:0043229,intracellular organelle|GO:0071944,cell periphery|GO:0043227,membrane-bounded organelle|GO:0043226,organelle|GO:0031224,intrinsic component of membrane|GO:0005737,cytoplasm|GO:0046930,pore complex|GO:0031090,organelle membrane|GO:0016021,integral component of membrane|GO:0016020,membrane|GO:0044444,cytoplasmic part|GO:0005739,mitochondrion|GO:0031968,organelle outer…	GO:0022891,substrate-specific transmembrane transporter activity|GO:0005244,voltage-gated ion channel activity|GO:0022836,gated channel activity|GO:0005215,transporter activity|GO:0008509,anion transmembrane transporter activity|GO:0015288,porin activity|GO:0008308,voltage-gated anion channel activity|GO:0015075,ion transmembrane transporter activity|GO:0022832,voltage-gated channel activity|GO:0…		http://www.uniprot.org/uniprot/Q10S27	FALSE
A0A287VBJ3	1.63372	0.708162	48.07	4e-152	Q5Z413	SPPL5	GO:0044238,primary metabolic process|GO:0019538,protein metabolic process|GO:0043170,macromolecule metabolic process|GO:0071704,organic substance metabolic process|GO:0008152,metabolic process|GO:0006508,proteolysis	GO:0043229,intracellular organelle|GO:0043227,membrane-bounded organelle|GO:0043226,organelle|GO:0031224,intrinsic component of membrane|GO:0010008,endosome membrane|GO:0005737,cytoplasm|GO:0031090,organelle membrane|GO:0016021,integral component of membrane|GO:0016020,membrane|GO:0098588,bounding membrane of organelle|GO:0012505,endomembrane system|GO:0043231,intracellular membrane-bounded organ…	GO:0016787,hydrolase activity|GO:0004175,endopeptidase activity|GO:0070001,aspartic-type peptidase activity|GO:0003824,catalytic activity|GO:0070011,peptidase activity, acting on L-amino acid peptides|GO:0004190,aspartic-type endopeptidase activity|GO:0008233,peptidase activity		http://www.uniprot.org/uniprot/Q5Z413	FALSE
M0Z4C7	1.63303	0.707553			Q0DUZ1	Os03g0159900					http://www.uniprot.org/uniprot/Q0DUZ1	FALSE
F2D5E4	1.63165	0.706329	86.99	0	Q7X6F6	OSJNBb0079B02.3	GO:0044238,primary metabolic process|GO:0005975,carbohydrate metabolic process|GO:0008152,metabolic process|GO:0071704,organic substance metabolic process		GO:0016787,hydrolase activity|GO:0003824,catalytic activity|GO:0016798,hydrolase activity, acting on glycosyl bonds|GO:0004553,hydrolase activity, hydrolyzing O-glycosyl compounds	osa00520,Amino sugar and nucleotide sugar metabolism|osa00500,Starch and sucrose metabolism|osa01100,Metabolic pathways	http://www.uniprot.org/uniprot/Q7X6F6	FALSE
C4PFJ4	1.63043	0.705249	92.8	0	Q75L45	OJ1127_B08.1	GO:0044267,cellular protein metabolic process|GO:0006468,protein phosphorylation|GO:0044260,cellular macromolecule metabolic process|GO:0044238,primary metabolic process|GO:0019538,protein metabolic process|GO:0016310,phosphorylation|GO:0009987,cellular process|GO:0043412,macromolecule modification|GO:0006464,cellular protein modification process|GO:0043170,macromolecule metabolic process|GO:0071…		GO:0035639,purine ribonucleoside triphosphate binding|GO:0004672,protein kinase activity|GO:0043167,ion binding|GO:1901363,heterocyclic compound binding|GO:0001883,purine nucleoside binding|GO:0001882,nucleoside binding|GO:0043168,anion binding|GO:0000166,nucleotide binding|GO:0004674,protein serine/threonine kinase activity|GO:0016740,transferase activity|GO:1901265,nucleoside phosphate binding|…	osa04626,Plant-pathogen interaction	http://www.uniprot.org/uniprot/Q75L45	FALSE
A0A287LUN5	1.63018	0.705029			Q2RB10	Os11g0130400					http://www.uniprot.org/uniprot/Q2RB10	FALSE
A0A287EKS1	1.62457	0.700058			Q2QX37	LOC_Os12g07310					http://www.uniprot.org/uniprot/Q2QX37	FALSE
F2CTB8	1.62309	0.69874	57.29	7e-100	Q0D498	Os07g0638800	GO:0044710,single-organism metabolic process|GO:0050896,response to stimulus|GO:0006950,response to stress|GO:0055114,oxidation-reduction process|GO:0008152,metabolic process|GO:0006979,response to oxidative stress|GO:0044699,single-organism process		GO:0043169,cation binding|GO:0046872,metal ion binding|GO:0020037,heme binding|GO:0046906,tetrapyrrole binding|GO:0097159,organic cyclic compound binding|GO:0016209,antioxidant activity|GO:0043167,ion binding|GO:1901363,heterocyclic compound binding|GO:0003824,catalytic activity|GO:0005488,binding|GO:0016684,oxidoreductase activity, acting on peroxide as acceptor|GO:0004601,peroxidase activity|GO…		http://www.uniprot.org/uniprot/Q0D498	FALSE
A0A287P231	1.62062	0.696545			Q10MA6	Os03g0317000					http://www.uniprot.org/uniprot/Q10MA6	FALSE
F2CRQ7	1.62057	0.696504	86.23	0	Q2QN04	LOC_Os12g39420	GO:0006810,transport|GO:0009987,cellular process|GO:0051179,localization|GO:0044765,single-organism transport|GO:0044763,single-organism cellular process|GO:1902578,single-organism localization|GO:0051234,establishment of localization|GO:0055085,transmembrane transport|GO:0044699,single-organism process	GO:0016020,membrane|GO:0044464,cell part|GO:0005623,cell|GO:0055044,symplast|GO:0071944,cell periphery|GO:0009506,plasmodesma|GO:0005911,cell-cell junction|GO:0005886,plasma membrane|GO:0030054,cell junction	GO:0005215,transporter activity		http://www.uniprot.org/uniprot/Q2QN04	FALSE
F2D3T3	1.61627	0.692672			Q53PH6	LOC_Os11g07470					http://www.uniprot.org/uniprot/Q53PH6	FALSE
A0A287XT32	1.61433	0.690938	60.36	9e-43	Q651V0	OSJNBa0051O02.27	GO:0042221,response to chemical|GO:0007166,cell surface receptor signaling pathway|GO:0016310,phosphorylation|GO:0023052,signaling|GO:0007165,signal transduction|GO:0070887,cellular response to chemical stimulus|GO:0007167,enzyme linked receptor protein signaling pathway|GO:0046777,protein autophosphorylation|GO:0044699,single-organism process|GO:0009755,hormone-mediated signaling pathway|GO:0044…	GO:0016021,integral component of membrane|GO:0016020,membrane|GO:0044464,cell part|GO:0005623,cell|GO:0055044,symplast|GO:0071944,cell periphery|GO:0030054,cell junction|GO:0005911,cell-cell junction|GO:0005886,plasma membrane|GO:0009506,plasmodesma|GO:0044425,membrane part|GO:0031224,intrinsic component of membrane	GO:0038023,signaling receptor activity|GO:0035639,purine ribonucleoside triphosphate binding|GO:0019899,enzyme binding|GO:0060089,molecular transducer activity|GO:0004872,receptor activity|GO:0004871,signal transducer activity|GO:0044389,ubiquitin-like protein ligase binding|GO:0043167,ion binding|GO:1901363,heterocyclic compound binding|GO:0001883,purine nucleoside binding|GO:0001882,nucleoside …		http://www.uniprot.org/uniprot/Q651V0	FALSE
F2DC68	1.61286	0.689622	88.42	0	Q0JL46	Os01g0624000	GO:0008152,metabolic process	GO:0005737,cytoplasm|GO:0005794,Golgi apparatus|GO:0005783,endoplasmic reticulum|GO:0044464,cell part|GO:0044444,cytoplasmic part|GO:0005623,cell|GO:0005622,intracellular|GO:0043229,intracellular organelle|GO:0005576,extracellular region|GO:0012505,endomembrane system|GO:0044424,intracellular part|GO:0043227,membrane-bounded organelle|GO:0043226,organelle|GO:0043231,intracellular membrane-bounded…	GO:0016787,hydrolase activity|GO:0017040,ceramidase activity|GO:0016810,hydrolase activity, acting on carbon-nitrogen (but not peptide) bonds|GO:0016811,hydrolase activity, acting on carbon-nitrogen (but not peptide) bonds, in linear amides|GO:0003824,catalytic activity	osa01100,Metabolic pathways|osa00600,Sphingolipid metabolism	http://www.uniprot.org/uniprot/Q0JL46	FALSE
A0A287QQS9	1.61279	0.689563	93.21	0	Q0IMX0	Os12g0533700	GO:0044238,primary metabolic process|GO:0006432,phenylalanyl-tRNA aminoacylation|GO:0019752,carboxylic acid metabolic process|GO:0090304,nucleic acid metabolic process|GO:0044249,cellular biosynthetic process|GO:0034641,cellular nitrogen compound metabolic process|GO:0006807,nitrogen compound metabolic process|GO:0044281,small molecule metabolic process|GO:0034645,cellular macromolecule biosynthe…	GO:0005737,cytoplasm|GO:0043231,intracellular membrane-bounded organelle|GO:0044464,cell part|GO:0043229,intracellular organelle|GO:0005739,mitochondrion|GO:0005622,intracellular|GO:0044444,cytoplasmic part|GO:0005623,cell|GO:0044424,intracellular part|GO:0043227,membrane-bounded organelle|GO:0043226,organelle	GO:0035639,purine ribonucleoside triphosphate binding|GO:0005488,binding|GO:0003676,nucleic acid binding|GO:0043167,ion binding|GO:1901363,heterocyclic compound binding|GO:1901265,nucleoside phosphate binding|GO:0001882,nucleoside binding|GO:0043168,anion binding|GO:0043169,cation binding|GO:0004812,aminoacyl-tRNA ligase activity|GO:0000287,magnesium ion binding|GO:0000166,nucleotide binding|GO:0…	osa00970,Aminoacyl-tRNA biosynthesis	http://www.uniprot.org/uniprot/Q0IMX0	FALSE
A0A287RSM2	1.59552	0.674024			Q2R1S5	Os11g0594800					http://www.uniprot.org/uniprot/Q2R1S5	FALSE
A0A287UM44	1.59374	0.672413	60.74	1e-100	Q5N8G9	P0408G07.28-1			GO:0097159,organic cyclic compound binding|GO:0005488,binding|GO:0003676,nucleic acid binding|GO:1901363,heterocyclic compound binding|GO:0003723,RNA binding		http://www.uniprot.org/uniprot/Q5N8G9	FALSE
A0A287TYH0	1.58927	0.668366	61.42	0	Q5VP94	P0498C03.28-2	GO:0032774,RNA biosynthetic process|GO:0080090,regulation of primary metabolic process|GO:0019222,regulation of metabolic process|GO:0043933,macromolecular complex subunit organization|GO:0031326,regulation of cellular biosynthetic process|GO:0031323,regulation of cellular metabolic process|GO:0006476,protein deacetylation|GO:0090304,nucleic acid metabolic process|GO:0044249,cellular biosynthetic…	GO:0043231,intracellular membrane-bounded organelle|GO:0005634,nucleus|GO:0044464,cell part|GO:0005623,cell|GO:0005622,intracellular|GO:0043229,intracellular organelle|GO:0044424,intracellular part|GO:0043227,membrane-bounded organelle|GO:0043226,organelle	GO:0016787,hydrolase activity|GO:0032041,NAD-dependent histone deacetylase activity (H3-K14 specific)|GO:0031078,histone deacetylase activity (H3-K14 specific)|GO:0004407,histone deacetylase activity|GO:0016810,hydrolase activity, acting on carbon-nitrogen (but not peptide) bonds|GO:0016811,hydrolase activity, acting on carbon-nitrogen (but not peptide) bonds, in linear amides|GO:0017136,NAD-depe…		http://www.uniprot.org/uniprot/Q5VP94	FALSE
A0A287JYJ1	1.5887	0.667843	80.77	0	Q0JQZ2	Os01g0130400	GO:0044238,primary metabolic process|GO:0005975,carbohydrate metabolic process|GO:0008152,metabolic process|GO:0071704,organic substance metabolic process		GO:0016787,hydrolase activity|GO:0030246,carbohydrate binding|GO:0016798,hydrolase activity, acting on glycosyl bonds|GO:0003824,catalytic activity|GO:0005488,binding|GO:0004553,hydrolase activity, hydrolyzing O-glycosyl compounds		http://www.uniprot.org/uniprot/Q0JQZ2	FALSE
A0A287L9N1	1.58794	0.66716	78.8	1e-124	Q6K2P6	P0706E03.6	GO:0008104,protein localization|GO:0023052,signaling|GO:0007165,signal transduction|GO:0035556,intracellular signal transduction|GO:0050789,regulation of biological process|GO:0044699,single-organism process|GO:0051716,cellular response to stimulus|GO:0007264,small GTPase mediated signal transduction|GO:0065007,biological regulation|GO:0071702,organic substance transport|GO:0033036,macromolecule …	GO:0044464,cell part|GO:0005623,cell|GO:0005622,intracellular	GO:0043168,anion binding|GO:0005488,binding|GO:0019001,guanyl nucleotide binding|GO:0035639,purine ribonucleoside triphosphate binding|GO:0097367,carbohydrate derivative binding|GO:0043167,ion binding|GO:1901363,heterocyclic compound binding|GO:1901265,nucleoside phosphate binding|GO:0000166,nucleotide binding|GO:0036094,small molecule binding|GO:0032561,guanyl ribonucleotide binding|GO:0032553,r…	osa04144,Endocytosis	http://www.uniprot.org/uniprot/Q6K2P6	FALSE
A0A287XS82	1.58512	0.664588	79.78	0	Q655Y8	P0473H04.5			GO:0043169,cation binding|GO:0043167,ion binding|GO:0005488,binding|GO:0046872,metal ion binding|GO:0005509,calcium ion binding		http://www.uniprot.org/uniprot/Q655Y8	FALSE
F2D114	1.58455	0.664076	61.45	1e-81	Q06396	Os01g0813400	GO:0008104,protein localization|GO:0023052,signaling|GO:0007165,signal transduction|GO:0035556,intracellular signal transduction|GO:0050789,regulation of biological process|GO:0044699,single-organism process|GO:0051716,cellular response to stimulus|GO:0007264,small GTPase mediated signal transduction|GO:0065007,biological regulation|GO:0071702,organic substance transport|GO:0033036,macromolecule …	GO:0005737,cytoplasm|GO:0005794,Golgi apparatus|GO:0043231,intracellular membrane-bounded organelle|GO:0044464,cell part|GO:0044444,cytoplasmic part|GO:0005623,cell|GO:0005622,intracellular|GO:0043229,intracellular organelle|GO:0012505,endomembrane system|GO:0044424,intracellular part|GO:0043227,membrane-bounded organelle|GO:0043226,organelle	GO:0043168,anion binding|GO:0005488,binding|GO:0019001,guanyl nucleotide binding|GO:0035639,purine ribonucleoside triphosphate binding|GO:0097367,carbohydrate derivative binding|GO:0043167,ion binding|GO:1901363,heterocyclic compound binding|GO:1901265,nucleoside phosphate binding|GO:0000166,nucleotide binding|GO:0036094,small molecule binding|GO:0032561,guanyl ribonucleotide binding|GO:0032553,r…	osa04144,Endocytosis	http://www.uniprot.org/uniprot/Q06396	FALSE
A0A287RRE9	1.58355	0.663159	95.65	3e-105	Q07078	HSP81-3	GO:0044267,cellular protein metabolic process|GO:0006457,protein folding|GO:0044260,cellular macromolecule metabolic process|GO:0044238,primary metabolic process|GO:0019538,protein metabolic process|GO:0050896,response to stimulus|GO:0009987,cellular process|GO:0044237,cellular metabolic process|GO:0043170,macromolecule metabolic process|GO:0071704,organic substance metabolic process|GO:0006950,r…	GO:0005737,cytoplasm|GO:0044464,cell part|GO:0005623,cell|GO:0005622,intracellular|GO:0044424,intracellular part	GO:0035639,purine ribonucleoside triphosphate binding|GO:0005488,binding|GO:0043167,ion binding|GO:1901363,heterocyclic compound binding|GO:1901265,nucleoside phosphate binding|GO:0001882,nucleoside binding|GO:0043168,anion binding|GO:0051082,unfolded protein binding|GO:0000166,nucleotide binding|GO:0001883,purine nucleoside binding|GO:0032549,ribonucleoside binding|GO:0017076,purine nucleotide b…	osa04141,Protein processing in endoplasmic reticulum|osa04626,Plant-pathogen interaction	http://www.uniprot.org/uniprot/Q07078	FALSE
A0A287S9B7	1.58341	0.663032			Q0DPZ9	Os03g0647800					http://www.uniprot.org/uniprot/Q0DPZ9	FALSE
F2DXF9	1.58333	0.662965	81.33	0	Q53NE7	Os11g0183900	GO:0044238,primary metabolic process|GO:1901575,organic substance catabolic process|GO:0019538,protein metabolic process|GO:0043170,macromolecule metabolic process|GO:0071704,organic substance metabolic process|GO:0030163,protein catabolic process|GO:0008152,metabolic process|GO:0006508,proteolysis|GO:0009056,catabolic process|GO:0009057,macromolecule catabolic process	GO:0005576,extracellular region	GO:0016787,hydrolase activity|GO:0004175,endopeptidase activity|GO:0070001,aspartic-type peptidase activity|GO:0003824,catalytic activity|GO:0070011,peptidase activity, acting on L-amino acid peptides|GO:0004190,aspartic-type endopeptidase activity|GO:0008233,peptidase activity		http://www.uniprot.org/uniprot/Q53NE7	FALSE
F2DEZ2	1.58073	0.660589	67.19	0	Q6ZFH9	OJ1506_F01.22	GO:0044238,primary metabolic process|GO:0044710,single-organism metabolic process|GO:0044262,cellular carbohydrate metabolic process|GO:0006629,lipid metabolic process|GO:0009987,cellular process|GO:0044763,single-organism cellular process|GO:0019751,polyol metabolic process|GO:0044237,cellular metabolic process|GO:0006066,alcohol metabolic process|GO:0071704,organic substance metabolic process|G…		GO:0016787,hydrolase activity|GO:0008081,phosphoric diester hydrolase activity|GO:0008889,glycerophosphodiester phosphodiesterase activity|GO:0016788,hydrolase activity, acting on ester bonds|GO:0042578,phosphoric ester hydrolase activity|GO:0003824,catalytic activity		http://www.uniprot.org/uniprot/Q6ZFH9	FALSE
F2CVL1	1.56979	0.650573	91.34	0	Q7XVN7	OSJNBa0023J03.11	GO:0008104,protein localization|GO:0006612,protein targeting to membrane|GO:0061024,membrane organization|GO:0051641,cellular localization|GO:0031204,posttranslational protein targeting to membrane, translocation|GO:0044699,single-organism process|GO:0070972,protein localization to endoplasmic reticulum|GO:0071806,protein transmembrane transport|GO:0070727,cellular macromolecule localization|GO:0…	GO:0044464,cell part|GO:0005623,cell|GO:0005622,intracellular	GO:0008565,protein transporter activity|GO:0005215,transporter activity|GO:0022892,substrate-specific transporter activity	osa04141,Protein processing in endoplasmic reticulum|osa03060,Protein export	http://www.uniprot.org/uniprot/Q7XVN7	FALSE
A0A287M3B4	1.56634	0.647399	88.89	7e-42	Q9LGH8	H2B.8	GO:0034728,nucleosome organization|GO:0071103,DNA conformation change|GO:0022607,cellular component assembly|GO:0070271,protein complex biogenesis|GO:0043933,macromolecular complex subunit organization|GO:0016043,cellular component organization|GO:0031497,chromatin assembly|GO:0034622,cellular macromolecular complex assembly|GO:0071840,cellular component organization or biogenesis|GO:0071824,prot…	GO:0031974,membrane-enclosed lumen|GO:0044815,DNA packaging complex|GO:0043229,intracellular organelle|GO:0043228,non-membrane-bounded organelle|GO:0000785,chromatin|GO:0000786,nucleosome|GO:0000788,nuclear nucleosome|GO:0000228,nuclear chromosome|GO:0043227,membrane-bounded organelle|GO:0043226,organelle|GO:0031981,nuclear lumen|GO:0005634,nucleus|GO:0044454,nuclear chromosome part|GO:0005694,ch…	GO:0003676,nucleic acid binding|GO:0097159,organic cyclic compound binding|GO:0005488,binding|GO:0005515,protein binding|GO:0003677,DNA binding|GO:0046983,protein dimerization activity|GO:0046982,protein heterodimerization activity|GO:1901363,heterocyclic compound binding		http://www.uniprot.org/uniprot/Q9LGH8	FALSE
[truncated: 260 more rows]
