# Supplementary material for: TMT Proteomics-Based Study of Proteins and Pathways Associated with β-Glucan Degradation in Barley Germination
Source: Metabolites. 2026 Apr 7;16(4):250. doi: 10.3390/metabo16040250 (PMC13117924; doi:10.3390/metabo16040250)
Supplement: Supplementary file 1 [file metabolites-16-00250-s001.zip › Table S5. GO annotations in the three comparison groups.xlsx]

## Sheet: GO annotations in the three com
Table S5. GO annotations in the three comparison groups.
GO ID (level1)	GO Term (level1)	GO ID (level2)	GO Term (level2)	number_of_out (up)	number_of_out (down)	Genes_of_out_up	Genes_of_out_down
GO:0008150	Biological Process	GO:0098754	detoxification	18	14	A0A287DTR9,A0A287NI74,A0A287PI54,A0A287PMW3,A0A287SCR1,A0A287UPW5,A0A287UQ13,A0A287XIF9,F2CPZ2,F2D5K9,F2DMQ8,F2DNM1,F2DTD3,F2ECC9,F2EKV9,M0Y1R4,M0YV20,M0Z1D4	A0A287E0R8,A0A287E4H3,A0A287G497,A0A287HGF8,A0A287P084,A0A287P0D5,A0A287R7Q5,A0A287TST0,A0A287U7X7,A0A287X1F5,F2D005,F2E325,F2EA93,Q94L27
GO:0008150	Biological Process	GO:0001906	cell killing	24	29	A0A287EZF7,A0A287H3U7,A0A287HUJ1,A0A287JRN6,A0A287KE24,A0A287M9G1,A0A287M9N3,A0A287MGQ7,A0A287PMW3,A0A287PTY8,A0A287QK87,A0A287TCS1,A0A287VZ68,A0A287WND1,B4ESF5,F2D8G6,F2DE84,F2DER9,F2DMG9,F2DTD3,F2EAF6,F2EHF9,F2EKV9,M0Z4H7	A0A287E4H3,A0A287ESJ7,A0A287FR61,A0A287GJ64,A0A287GM49,A0A287HGF8,A0A287KCB3,A0A287P0D5,A0A287PK81,A0A287PN76,A0A287S229,A0A287SRA3,A0A287SXV9,A0A287TCE0,A0A287U7X7,A0A287VKA5,A0A287WLY2,F2CRU2,F2DEG9,F2DZW3,F2ED74,F2EI71,F2ELT5,M0VYA0,M0XH58,M0XPC4,M0XPJ2,M0XUU4,M0Y045
GO:0008150	Biological Process	GO:0098743	cell aggregation	2	4	A0A287M9G1,M0WEG2	A0A287KD15,A0A287R7Q5,F2D005,Q94L27
GO:0008150	Biological Process	GO:0032501	multicellular organismal process	81	98	A0A287EZF7,A0A287FF91,A0A287G8I7,A0A287H3U7,A0A287HDP9,A0A287HP79,A0A287HPZ3,A0A287HUJ1,A0A287I4B2,A0A287JE08,A0A287JGV4,A0A287JRN6,A0A287KE24,A0A287KQH3,A0A287LAF9,A0A287M9G1,A0A287M9N3,A0A287MGQ7,A0A287MHV2,A0A287NB57,A0A287NI74,A0A287PI54,A0A287PMW3,A0A287PTY8,A0A287QK87,A0A287SCR1,A0A287SFB4,A0A287TBW4,A0A287TCS1,A0A287TYH0,A0A287UPW5,A0A287UQ13,A0A287URQ3,A0A287VQA5,A0A287VZ68,A0A287WBR3,A0A…	A0A287E0R8,A0A287E4H3,A0A287EEZ9,A0A287EFB3,A0A287EIM7,A0A287ESJ7,A0A287FQU7,A0A287FR61,A0A287FU96,A0A287FYT4,A0A287G115,A0A287G497,A0A287GBQ1,A0A287GI21,A0A287GJ64,A0A287GM49,A0A287HGF8,A0A287HIY6,A0A287HJJ5,A0A287IPV1,A0A287JQN1,A0A287KCB3,A0A287KD15,A0A287MFU2,A0A287MV68,A0A287P084,A0A287P0D5,A0A287P198,A0A287PK81,A0A287PN76,A0A287PP23,A0A287QSP8,A0A287R7Q5,A0A287S8C5,A0A287SBU9,A0A287SRA3,A0A…
GO:0008150	Biological Process	GO:0050896	response to stimulus	84	105	A0A287DTR9,A0A287EZF7,A0A287FF91,A0A287G8I7,A0A287H3U7,A0A287HDP9,A0A287HP79,A0A287HPZ3,A0A287HQS2,A0A287HUJ1,A0A287I4B2,A0A287JE08,A0A287JRN6,A0A287KE24,A0A287KQH3,A0A287LAF9,A0A287M9G1,A0A287M9N3,A0A287MGQ7,A0A287MHV2,A0A287NB57,A0A287NI74,A0A287PI54,A0A287PMW3,A0A287PTY8,A0A287QK87,A0A287R5Z9,A0A287SCR1,A0A287SFB4,A0A287TBW4,A0A287TCS1,A0A287TYH0,A0A287UPW5,A0A287UQ13,A0A287URQ3,A0A287USV7,A0A…	A0A287E0R8,A0A287E4H3,A0A287EEZ9,A0A287EFB3,A0A287EIM7,A0A287ESJ7,A0A287FQU7,A0A287FR61,A0A287FU96,A0A287FYT4,A0A287G115,A0A287G497,A0A287GBQ1,A0A287GJ64,A0A287GM49,A0A287HGF8,A0A287IPV1,A0A287JQN1,A0A287KCB3,A0A287KD15,A0A287KD65,A0A287MFU2,A0A287MV68,A0A287P084,A0A287P0D5,A0A287P198,A0A287PK81,A0A287PN76,A0A287PP23,A0A287QSP8,A0A287R7Q5,A0A287S0D4,A0A287S229,A0A287S8C5,A0A287SBU9,A0A287SCU7,A0A…
GO:0008150	Biological Process	GO:0032502	developmental process	80	93	A0A287EZF7,A0A287FF91,A0A287G8I7,A0A287H3U7,A0A287HDP9,A0A287HP79,A0A287HPZ3,A0A287HUJ1,A0A287I4B2,A0A287JE08,A0A287JGV4,A0A287JRN6,A0A287KE24,A0A287KQH3,A0A287LAF9,A0A287M9G1,A0A287M9N3,A0A287MGQ7,A0A287MHV2,A0A287NB57,A0A287NI74,A0A287PI54,A0A287PMW3,A0A287PTY8,A0A287QK87,A0A287SCR1,A0A287SFB4,A0A287TBW4,A0A287TCS1,A0A287TYH0,A0A287UPW5,A0A287UQ13,A0A287URQ3,A0A287VQA5,A0A287VZ68,A0A287WBR3,A0A…	A0A287E0R8,A0A287E4H3,A0A287EIM7,A0A287ESJ7,A0A287FQU7,A0A287FR61,A0A287FU96,A0A287FYT4,A0A287G115,A0A287G497,A0A287GBQ1,A0A287GI21,A0A287GJ64,A0A287GM49,A0A287HGF8,A0A287HIY6,A0A287HJJ5,A0A287IPV1,A0A287JQN1,A0A287KCB3,A0A287KD15,A0A287MFU2,A0A287MV68,A0A287P084,A0A287P0D5,A0A287P198,A0A287PK81,A0A287PN76,A0A287PP23,A0A287QSP8,A0A287R7Q5,A0A287S8C5,A0A287SBU9,A0A287SRA3,A0A287SWB6,A0A287SXV9,A0A…
GO:0008150	Biological Process	GO:0000003	reproduction	66	70	A0A287EZF7,A0A287G8I7,A0A287H3U7,A0A287HDP9,A0A287HP79,A0A287HPZ3,A0A287JE08,A0A287JGV4,A0A287JRN6,A0A287KE24,A0A287KQH3,A0A287LAF9,A0A287M9G1,A0A287M9N3,A0A287MGQ7,A0A287NB57,A0A287NI74,A0A287PI54,A0A287PMW3,A0A287PTY8,A0A287QK87,A0A287SCR1,A0A287SFB4,A0A287TCS1,A0A287TYH0,A0A287UPW5,A0A287UQ13,A0A287VQA5,A0A287VZ68,A0A287WND1,A0A287XAX2,A0A287XEF9,A0A287XIF9,B4ESF5,F2CPZ2,F2D0D4,F2D3H7,F2D4M8,F…	A0A287E0R8,A0A287E4H3,A0A287ESJ7,A0A287FQU7,A0A287FU96,A0A287FYT4,A0A287G497,A0A287GBQ1,A0A287GI21,A0A287GJ64,A0A287GM49,A0A287HGF8,A0A287KD15,A0A287MFU2,A0A287MV68,A0A287P084,A0A287P0D5,A0A287P198,A0A287PK81,A0A287PP23,A0A287QSP8,A0A287R7Q5,A0A287S8C5,A0A287SRA3,A0A287SXV9,A0A287T452,A0A287TCE0,A0A287TST0,A0A287U7X7,A0A287UP01,A0A287UT13,A0A287UZX4,A0A287VFR8,A0A287VKA5,A0A287WCD6,A0A287WL23,A0A…
GO:0008150	Biological Process	GO:0040007	growth	56	40	A0A287EZF7,A0A287G8I7,A0A287H3U7,A0A287HDP9,A0A287HP79,A0A287HPZ3,A0A287HUJ1,A0A287JRN6,A0A287KE24,A0A287M9G1,A0A287M9N3,A0A287MGQ7,A0A287MHV2,A0A287NB57,A0A287NI74,A0A287PI54,A0A287PMW3,A0A287PTY8,A0A287QK87,A0A287SCR1,A0A287SFB4,A0A287TCS1,A0A287TYH0,A0A287UPW5,A0A287UQ13,A0A287URQ3,A0A287VZ68,A0A287WND1,A0A287XAX2,A0A287XEF9,A0A287XIF9,B4ESF5,F2D3H7,F2D4M8,F2D4N5,F2D5K9,F2D8G6,F2DE84,F2DER9,F2…	A0A287E0R8,A0A287E4H3,A0A287ESJ7,A0A287FR61,A0A287FYT4,A0A287G115,A0A287G497,A0A287GJ64,A0A287HGF8,A0A287KCB3,A0A287KD15,A0A287MFU2,A0A287P084,A0A287PN76,A0A287R7Q5,A0A287SRA3,A0A287SXV9,A0A287T452,A0A287TCE0,A0A287UP01,A0A287UZX4,A0A287VKA5,A0A287WL23,A0A287WLY2,A0A287WSE7,A0A287X1F5,F2CRU2,F2D005,F2DJM5,F2E325,F2EI71,F2ELT5,M0VYA0,M0VZ55,M0XPC4,M0XPJ2,M0Y045,M0YKC6,M0YQS0,Q94L27
GO:0008150	Biological Process	GO:0022414	reproductive process	66	69	A0A287EZF7,A0A287G8I7,A0A287H3U7,A0A287HDP9,A0A287HP79,A0A287HPZ3,A0A287JE08,A0A287JGV4,A0A287JRN6,A0A287KE24,A0A287KQH3,A0A287LAF9,A0A287M9G1,A0A287M9N3,A0A287MGQ7,A0A287NB57,A0A287NI74,A0A287PI54,A0A287PMW3,A0A287PTY8,A0A287QK87,A0A287SCR1,A0A287SFB4,A0A287TCS1,A0A287TYH0,A0A287UPW5,A0A287UQ13,A0A287VQA5,A0A287VZ68,A0A287WND1,A0A287XAX2,A0A287XEF9,A0A287XIF9,B4ESF5,F2CPZ2,F2D0D4,F2D3H7,F2D4M8,F…	A0A287E0R8,A0A287E4H3,A0A287ESJ7,A0A287FQU7,A0A287FU96,A0A287FYT4,A0A287G497,A0A287GBQ1,A0A287GI21,A0A287GJ64,A0A287GM49,A0A287HGF8,A0A287KD15,A0A287MFU2,A0A287MV68,A0A287P084,A0A287P198,A0A287PK81,A0A287PP23,A0A287QSP8,A0A287R7Q5,A0A287S8C5,A0A287SRA3,A0A287SXV9,A0A287T452,A0A287TCE0,A0A287TST0,A0A287U7X7,A0A287UP01,A0A287UT13,A0A287UZX4,A0A287VFR8,A0A287VKA5,A0A287WCD6,A0A287WL23,A0A287WLY2,A0A…
GO:0008150	Biological Process	GO:0051704	multi-organism process	76	95	A0A287DTR9,A0A287EZF7,A0A287FF91,A0A287G8I7,A0A287H3U7,A0A287HDP9,A0A287HP79,A0A287HPZ3,A0A287HUJ1,A0A287I4B2,A0A287JE08,A0A287JRN6,A0A287KE24,A0A287KQH3,A0A287LAF9,A0A287M9G1,A0A287M9N3,A0A287MGQ7,A0A287MHV2,A0A287NB57,A0A287NI74,A0A287PI54,A0A287PMW3,A0A287PTY8,A0A287QK87,A0A287SCR1,A0A287SFB4,A0A287TCS1,A0A287TYH0,A0A287UPW5,A0A287UQ13,A0A287USV7,A0A287VQA5,A0A287VZ68,A0A287WBR3,A0A287WJ89,A0A…	A0A287E0R8,A0A287E4H3,A0A287EEZ5,A0A287EEZ9,A0A287EFB3,A0A287ESJ7,A0A287FQU7,A0A287FR61,A0A287FYT4,A0A287G497,A0A287GJ64,A0A287GM49,A0A287HGF8,A0A287IPV1,A0A287JQN1,A0A287KCB3,A0A287KD15,A0A287MFU2,A0A287MV68,A0A287P084,A0A287P0D5,A0A287PK81,A0A287PN76,A0A287QSP8,A0A287R7Q5,A0A287S0D4,A0A287S229,A0A287S8C5,A0A287SBU9,A0A287SCU7,A0A287SRA3,A0A287SWB6,A0A287SXV9,A0A287T452,A0A287TCE0,A0A287TST0,A0A…
GO:0008150	Biological Process	GO:0044699	single-organism process	93	109	A0A287DTR9,A0A287EZF7,A0A287FF91,A0A287G8I7,A0A287H3U7,A0A287HDP9,A0A287HP79,A0A287HPZ3,A0A287HQS2,A0A287HUJ1,A0A287I4B2,A0A287J0N9,A0A287JE08,A0A287JGV4,A0A287JRN6,A0A287KE24,A0A287KQH3,A0A287LAF9,A0A287M9G1,A0A287M9N3,A0A287MGQ7,A0A287MHV2,A0A287NB57,A0A287NI74,A0A287NMB4,A0A287PI54,A0A287PMW3,A0A287PTY8,A0A287QK87,A0A287R0R3,A0A287R5Z9,A0A287SCR1,A0A287SFB4,A0A287SPB3,A0A287TBW4,A0A287TCS1,A0A…	A0A287E0R8,A0A287E4H3,A0A287EEZ9,A0A287EFB3,A0A287EIM7,A0A287ESJ7,A0A287FQU7,A0A287FR61,A0A287FU96,A0A287FYT4,A0A287G115,A0A287G497,A0A287GBQ1,A0A287GI21,A0A287GJ64,A0A287GM49,A0A287HGF8,A0A287HIY6,A0A287HJJ5,A0A287IPV1,A0A287JQN1,A0A287KCB3,A0A287KD15,A0A287KD65,A0A287MFU2,A0A287MV68,A0A287P084,A0A287P0D5,A0A287P198,A0A287PK81,A0A287PN76,A0A287PP23,A0A287QSP8,A0A287R7Q5,A0A287S8C5,A0A287SBU9,A0A…
GO:0008150	Biological Process	GO:0099531	presynaptic process involved in synaptic transmission	13	4	A0A287HP79,A0A287LAF9,A0A287M9N3,A0A287PI54,A0A287SCR1,A0A287TCS1,A0A287UPW5,A0A287UQ13,A0A287WND1,B4ESF5,F2D3H7,F2DER9,F2EHF9	A0A287GM49,A0A287P084,A0A287X1F5,M0XPC4
GO:0008150	Biological Process	GO:0022610	biological adhesion	53	63	A0A287DTR9,A0A287EZF7,A0A287FF91,A0A287H3U7,A0A287HDP9,A0A287HP79,A0A287HPZ3,A0A287I4B2,A0A287JE08,A0A287JRN6,A0A287KE24,A0A287M9G1,A0A287M9N3,A0A287MGQ7,A0A287MHV2,A0A287NI74,A0A287PI54,A0A287PMW3,A0A287QK87,A0A287SCR1,A0A287TCS1,A0A287UPW5,A0A287UQ13,A0A287VQA5,A0A287VZ68,A0A287WBR3,A0A287WJ89,A0A287WJH5,A0A287WND1,A0A287XIF9,B4ESF5,F2D4M8,F2D4N5,F2D5K9,F2DAM1,F2DE84,F2DER9,F2DMG9,F2DMQ8,F2DNM1…	A0A287E0R8,A0A287E4H3,A0A287ESJ7,A0A287FQU7,A0A287FR61,A0A287FYT4,A0A287G497,A0A287GJ64,A0A287HGF8,A0A287IPV1,A0A287KCB3,A0A287KD15,A0A287MFU2,A0A287MV68,A0A287P084,A0A287P0D5,A0A287PK81,A0A287PN76,A0A287QSP8,A0A287R7Q5,A0A287S8C5,A0A287SRA3,A0A287SWB6,A0A287SXV9,A0A287TCE0,A0A287TST0,A0A287U7X7,A0A287UP01,A0A287UT13,A0A287UZX4,A0A287VFR8,A0A287VKA5,A0A287WL23,A0A287WLY2,A0A287X1F5,A3RHE5,B5TWD0,…
GO:0008150	Biological Process	GO:0002376	immune system process	67	65	A0A287DTR9,A0A287EZF7,A0A287FF91,A0A287G8I7,A0A287H3U7,A0A287HDP9,A0A287HP79,A0A287HPZ3,A0A287HUJ1,A0A287I4B2,A0A287JE08,A0A287JRN6,A0A287KE24,A0A287LAF9,A0A287M9G1,A0A287M9N3,A0A287MGQ7,A0A287NB57,A0A287NI74,A0A287PI54,A0A287PMW3,A0A287PTY8,A0A287QK87,A0A287SCR1,A0A287SFB4,A0A287TCS1,A0A287TYH0,A0A287UPW5,A0A287UQ13,A0A287VQA5,A0A287VZ68,A0A287WBR3,A0A287WJ89,A0A287WJH5,A0A287WND1,A0A287XAX2,A0A…	A0A287E0R8,A0A287E4H3,A0A287EEZ9,A0A287EFB3,A0A287EIM7,A0A287ESJ7,A0A287FR61,A0A287FYT4,A0A287G115,A0A287G497,A0A287GJ64,A0A287GM49,A0A287HGF8,A0A287IPV1,A0A287KD15,A0A287MFU2,A0A287MV68,A0A287P084,A0A287P0D5,A0A287PK81,A0A287PN76,A0A287R7Q5,A0A287S0D4,A0A287S8C5,A0A287SRA3,A0A287SWB6,A0A287SXV9,A0A287T452,A0A287TCE0,A0A287TST0,A0A287U7X7,A0A287UP01,A0A287UT13,A0A287UZX4,A0A287VFR8,A0A287VKA5,A0A…
GO:0008150	Biological Process	GO:0007610	behavior	38	27	A0A287EZF7,A0A287G8I7,A0A287HP79,A0A287HPZ3,A0A287I4B2,A0A287JRN6,A0A287KE24,A0A287LAF9,A0A287M9N3,A0A287MGQ7,A0A287NI74,A0A287PI54,A0A287PMW3,A0A287QK87,A0A287SCR1,A0A287TCS1,A0A287TYH0,A0A287UPW5,A0A287UQ13,A0A287URQ3,A0A287WBR3,A0A287WND1,A0A287XAX2,A0A287XIF9,B4ESF5,F2CPZ2,F2D4M8,F2DE84,F2DER9,F2DNM1,F2DV72,F2ECC9,F2EDC9,F2EHF9,M0X164,M0Y1R4,M0YV20,M0YW47	A0A287E0R8,A0A287E4H3,A0A287FYT4,A0A287GJ64,A0A287GM49,A0A287PK81,A0A287QSP8,A0A287R7Q5,A0A287TCE0,A0A287TST0,A0A287U7X7,A0A287UP01,A0A287VKA5,A0A287WCD6,A0A287WLY2,A0A287X1F5,F2D005,F2DJM5,F2EA93,M0UXD6,M0XH58,M0XPC4,M0XPJ2,M0XUU4,M0YKC6,M0YQS0,Q94L27
GO:0008150	Biological Process	GO:0040011	locomotion	63	60	A0A287DTR9,A0A287EZF7,A0A287FF91,A0A287G8I7,A0A287H3U7,A0A287HDP9,A0A287HP79,A0A287HPZ3,A0A287I4B2,A0A287JE08,A0A287JRN6,A0A287KE24,A0A287LAF9,A0A287M9N3,A0A287MGQ7,A0A287MHV2,A0A287NI74,A0A287PI54,A0A287PMW3,A0A287QK87,A0A287SCR1,A0A287SFB4,A0A287TCS1,A0A287TYH0,A0A287UPW5,A0A287UQ13,A0A287URQ3,A0A287VQA5,A0A287VZ68,A0A287WBR3,A0A287WND1,A0A287XAX2,A0A287XIF9,B4ESF5,F2CPZ2,F2D3H7,F2D4M8,F2D4N5,F…	A0A287E0R8,A0A287E4H3,A0A287ESJ7,A0A287FQU7,A0A287FR61,A0A287FYT4,A0A287G497,A0A287GJ64,A0A287GM49,A0A287HGF8,A0A287IPV1,A0A287JQN1,A0A287KCB3,A0A287KD15,A0A287MFU2,A0A287MV68,A0A287P084,A0A287P0D5,A0A287PK81,A0A287PN76,A0A287QSP8,A0A287R7Q5,A0A287SRA3,A0A287SWB6,A0A287SXV9,A0A287TCE0,A0A287TST0,A0A287U7X7,A0A287UP01,A0A287UT13,A0A287UZX4,A0A287VKA5,A0A287VLJ7,A0A287WCD6,A0A287WL23,A0A287WLY2,A0A…
GO:0008150	Biological Process	GO:0048511	rhythmic process	26	18	A0A287EZF7,A0A287G8I7,A0A287HP79,A0A287HPZ3,A0A287KE24,A0A287M9N3,A0A287MGQ7,A0A287MHV2,A0A287NB57,A0A287NI74,A0A287QK87,A0A287TYH0,A0A287VZ68,A0A287XEF9,A0A287XIF9,B4ESF5,F2D4M8,F2DE84,F2DMG9,F2DNM1,F2DTD3,F2E8C4,F2ECC9,F2EHF9,M0Y1R4,M0YV20	A0A287E0R8,A0A287P084,A0A287R7Q5,A0A287SRA3,A0A287TST0,A0A287U7X7,A0A287UZX4,A0A287WCD6,A0A287WLY2,F2D005,F2DEG9,F2E325,F2EA93,F2EI71,M0XPC4,M0XPJ2,M0Y045,Q94L27
GO:0008150	Biological Process	GO:0009987	cellular process	93	108	A0A287DTR9,A0A287EZF7,A0A287FF91,A0A287G8I7,A0A287H3U7,A0A287HDP9,A0A287HP79,A0A287HPZ3,A0A287HQS2,A0A287HUJ1,A0A287I4B2,A0A287J0N9,A0A287JE08,A0A287JGV4,A0A287JRN6,A0A287KE24,A0A287KQH3,A0A287LAF9,A0A287M9G1,A0A287M9N3,A0A287MGQ7,A0A287MHV2,A0A287NB57,A0A287NI74,A0A287NMB4,A0A287PI54,A0A287PMW3,A0A287PTY8,A0A287QK87,A0A287R0R3,A0A287R5Z9,A0A287SCR1,A0A287SFB4,A0A287SPB3,A0A287TBW4,A0A287TCS1,A0A…	A0A0K1Z5E8,A0A287E0R8,A0A287E4H3,A0A287EEZ5,A0A287EEZ9,A0A287EF93,A0A287EFB3,A0A287EIM7,A0A287ESJ7,A0A287FQU7,A0A287FR61,A0A287FU96,A0A287FYT4,A0A287G115,A0A287G497,A0A287GBQ1,A0A287GJ64,A0A287GM49,A0A287HGF8,A0A287HJJ5,A0A287IPV1,A0A287JQN1,A0A287KCB3,A0A287KD15,A0A287KD65,A0A287MFU2,A0A287MV15,A0A287MV68,A0A287P084,A0A287P0D5,A0A287PK81,A0A287PN76,A0A287QSP8,A0A287R7Q5,A0A287S8C5,A0A287SBU9,A0A…
GO:0008150	Biological Process	GO:0048518	positive regulation of biological process	72	77	A0A287EZF7,A0A287G8I7,A0A287H3U7,A0A287HDP9,A0A287HP79,A0A287HPZ3,A0A287HUJ1,A0A287I4B2,A0A287JE08,A0A287JRN6,A0A287KE24,A0A287LAF9,A0A287M9G1,A0A287M9N3,A0A287MGQ7,A0A287NB57,A0A287NI74,A0A287PI54,A0A287PMW3,A0A287QK87,A0A287SCR1,A0A287SFB4,A0A287TBW4,A0A287TCS1,A0A287TYH0,A0A287UPW5,A0A287UQ13,A0A287URQ3,A0A287VQA5,A0A287VZ68,A0A287WBR3,A0A287WJ89,A0A287WJH5,A0A287WND1,A0A287XAX2,A0A287XEF9,A0A…	A0A287E0R8,A0A287E4H3,A0A287EEZ9,A0A287EFB3,A0A287ESJ7,A0A287FQU7,A0A287FR61,A0A287FYT4,A0A287G115,A0A287G497,A0A287GBQ1,A0A287GJ64,A0A287GM49,A0A287HGF8,A0A287JQN1,A0A287KCB3,A0A287KD15,A0A287MFU2,A0A287MV68,A0A287P084,A0A287P0D5,A0A287P198,A0A287PK81,A0A287PN76,A0A287PP23,A0A287QSP8,A0A287R7Q5,A0A287SRA3,A0A287SWB6,A0A287SXV9,A0A287T452,A0A287TCE0,A0A287TST0,A0A287U7X7,A0A287UP01,A0A287UT13,A0A…
GO:0008150	Biological Process	GO:0065007	biological regulation	82	97	A0A287EZF7,A0A287FF91,A0A287G8I7,A0A287H3U7,A0A287HDP9,A0A287HP79,A0A287HPZ3,A0A287HQS2,A0A287HUJ1,A0A287I4B2,A0A287JE08,A0A287JRN6,A0A287KE24,A0A287KQH3,A0A287LAF9,A0A287M9G1,A0A287M9N3,A0A287MGQ7,A0A287MHV2,A0A287NB57,A0A287NI74,A0A287PI54,A0A287PMW3,A0A287PTY8,A0A287QK87,A0A287R5Z9,A0A287SCR1,A0A287SFB4,A0A287TBW4,A0A287TCS1,A0A287TYH0,A0A287UPW5,A0A287UQ13,A0A287URQ3,A0A287VQA5,A0A287VZ68,A0A…	A0A287E0R8,A0A287E4H3,A0A287EEZ9,A0A287EFB3,A0A287EIM7,A0A287ESJ7,A0A287FQU7,A0A287FR61,A0A287FU96,A0A287FYT4,A0A287G115,A0A287G497,A0A287GBQ1,A0A287GJ64,A0A287GM49,A0A287HGF8,A0A287IPV1,A0A287JQN1,A0A287KCB3,A0A287KD15,A0A287MFU2,A0A287MV68,A0A287P084,A0A287P0D5,A0A287P198,A0A287PK81,A0A287PN76,A0A287PP23,A0A287QSP8,A0A287R7Q5,A0A287S229,A0A287S8C5,A0A287SBU9,A0A287SRA3,A0A287SWB6,A0A287SXV9,A0A…
GO:0008150	Biological Process	GO:0023052	signaling	69	71	A0A287EZF7,A0A287FF91,A0A287G8I7,A0A287H3U7,A0A287HDP9,A0A287HP79,A0A287HPZ3,A0A287HQS2,A0A287HUJ1,A0A287I4B2,A0A287JE08,A0A287JRN6,A0A287KE24,A0A287LAF9,A0A287M9G1,A0A287M9N3,A0A287MGQ7,A0A287MHV2,A0A287NB57,A0A287NI74,A0A287PI54,A0A287PMW3,A0A287PTY8,A0A287QK87,A0A287R5Z9,A0A287SCR1,A0A287SFB4,A0A287TCS1,A0A287TYH0,A0A287UPW5,A0A287UQ13,A0A287URQ3,A0A287VQA5,A0A287VZ68,A0A287WBR3,A0A287WND1,A0A…	A0A287E0R8,A0A287E4H3,A0A287EEZ9,A0A287EFB3,A0A287ESJ7,A0A287FR61,A0A287FYT4,A0A287G115,A0A287G497,A0A287GJ64,A0A287GM49,A0A287HGF8,A0A287KCB3,A0A287KD15,A0A287MFU2,A0A287MV68,A0A287P084,A0A287P0D5,A0A287PK81,A0A287PN76,A0A287QSP8,A0A287R7Q5,A0A287S8C5,A0A287SRA3,A0A287SWB6,A0A287SXV9,A0A287T452,A0A287TCE0,A0A287TST0,A0A287U7X7,A0A287UP01,A0A287UT13,A0A287UZX4,A0A287VFR8,A0A287VKA5,A0A287WCD6,A0A…
GO:0008150	Biological Process	GO:0008152	metabolic process	90	98	A0A287DTR9,A0A287EZF7,A0A287FF91,A0A287G8I7,A0A287H3U7,A0A287HDP9,A0A287HP79,A0A287HPZ3,A0A287HQS2,A0A287HUJ1,A0A287I4B2,A0A287JE08,A0A287JGV4,A0A287JRN6,A0A287KE24,A0A287KQH3,A0A287LAF9,A0A287M9G1,A0A287M9N3,A0A287MGQ7,A0A287MHV2,A0A287NB57,A0A287NI74,A0A287NMB4,A0A287PI54,A0A287PMW3,A0A287PTY8,A0A287QK87,A0A287R0R3,A0A287R5Z9,A0A287SCR1,A0A287SFB4,A0A287SPB3,A0A287TBW4,A0A287TCS1,A0A287TYH0,A0A…	A0A0K1Z5E8,A0A287E0R8,A0A287E4H3,A0A287EEZ9,A0A287EF93,A0A287EFB3,A0A287EIM7,A0A287ESJ7,A0A287FQU7,A0A287FR61,A0A287FU96,A0A287FYT4,A0A287G115,A0A287G497,A0A287GBQ1,A0A287GJ64,A0A287GM49,A0A287HGF8,A0A287HJJ5,A0A287IPV1,A0A287JQN1,A0A287KCB3,A0A287KD15,A0A287KD65,A0A287MFU2,A0A287MV15,A0A287MV68,A0A287P084,A0A287P0D5,A0A287P198,A0A287PK81,A0A287PN76,A0A287QSP8,A0A287R7Q5,A0A287S8C5,A0A287SCU7,A0A…
GO:0008150	Biological Process	GO:0071840	cellular component organization or biogenesis	79	89	A0A287DTR9,A0A287EZF7,A0A287FF91,A0A287G8I7,A0A287H3U7,A0A287HDP9,A0A287HP79,A0A287HPZ3,A0A287HQS2,A0A287HUJ1,A0A287I4B2,A0A287J0N9,A0A287JE08,A0A287JRN6,A0A287KE24,A0A287KQH3,A0A287LAF9,A0A287M9G1,A0A287M9N3,A0A287MGQ7,A0A287NB57,A0A287NI74,A0A287PI54,A0A287PMW3,A0A287PTY8,A0A287QK87,A0A287SCR1,A0A287SFB4,A0A287SPB3,A0A287TBW4,A0A287TCS1,A0A287TYH0,A0A287UPW5,A0A287UQ13,A0A287URQ3,A0A287VQA5,A0A…	A0A287E0R8,A0A287E4H3,A0A287EEZ9,A0A287EFB3,A0A287ESJ7,A0A287FQU7,A0A287FR61,A0A287FYT4,A0A287G115,A0A287G497,A0A287GBQ1,A0A287GJ64,A0A287GM49,A0A287HGF8,A0A287HJJ5,A0A287IPV1,A0A287JQN1,A0A287KCB3,A0A287KD15,A0A287MFU2,A0A287MV68,A0A287P084,A0A287P0D5,A0A287PK81,A0A287PN76,A0A287QSP8,A0A287R7Q5,A0A287S8C5,A0A287SRA3,A0A287SWB6,A0A287SXV9,A0A287T452,A0A287TCE0,A0A287TST0,A0A287U7X7,A0A287UP01,A0A…
GO:0008150	Biological Process	GO:0048519	negative regulation of biological process	66	70	A0A287EZF7,A0A287G8I7,A0A287H3U7,A0A287HDP9,A0A287HP79,A0A287HPZ3,A0A287HUJ1,A0A287JE08,A0A287JRN6,A0A287KE24,A0A287LAF9,A0A287M9G1,A0A287M9N3,A0A287MGQ7,A0A287MHV2,A0A287NB57,A0A287NI74,A0A287PI54,A0A287PMW3,A0A287PTY8,A0A287QK87,A0A287SCR1,A0A287SFB4,A0A287TBW4,A0A287TCS1,A0A287TYH0,A0A287UPW5,A0A287UQ13,A0A287VQA5,A0A287VZ68,A0A287WBR3,A0A287WJ89,A0A287WJH5,A0A287WND1,A0A287XAX2,A0A287XEF9,A0A…	A0A287E0R8,A0A287E4H3,A0A287EEZ9,A0A287EFB3,A0A287EIM7,A0A287ESJ7,A0A287FR61,A0A287FYT4,A0A287G115,A0A287G497,A0A287GJ64,A0A287HGF8,A0A287JQN1,A0A287KCB3,A0A287KD15,A0A287MFU2,A0A287MV68,A0A287P084,A0A287P0D5,A0A287PK81,A0A287PN76,A0A287QSP8,A0A287R7Q5,A0A287S8C5,A0A287SRA3,A0A287SWB6,A0A287SXV9,A0A287T452,A0A287TCE0,A0A287TST0,A0A287U7X7,A0A287UP01,A0A287UT13,A0A287UZX4,A0A287VFR8,A0A287VKA5,A0A…
GO:0008150	Biological Process	GO:0050789	regulation of biological process	81	89	A0A287EZF7,A0A287FF91,A0A287G8I7,A0A287H3U7,A0A287HDP9,A0A287HP79,A0A287HPZ3,A0A287HQS2,A0A287HUJ1,A0A287I4B2,A0A287JE08,A0A287JRN6,A0A287KE24,A0A287KQH3,A0A287LAF9,A0A287M9G1,A0A287M9N3,A0A287MGQ7,A0A287MHV2,A0A287NB57,A0A287NI74,A0A287PI54,A0A287PMW3,A0A287PTY8,A0A287QK87,A0A287R5Z9,A0A287SCR1,A0A287SFB4,A0A287TBW4,A0A287TCS1,A0A287TYH0,A0A287UPW5,A0A287UQ13,A0A287URQ3,A0A287VQA5,A0A287VZ68,A0A…	A0A287E0R8,A0A287E4H3,A0A287EEZ9,A0A287EFB3,A0A287EIM7,A0A287ESJ7,A0A287FQU7,A0A287FR61,A0A287FYT4,A0A287G115,A0A287G497,A0A287GBQ1,A0A287GJ64,A0A287GM49,A0A287HGF8,A0A287IPV1,A0A287JQN1,A0A287KCB3,A0A287KD15,A0A287MFU2,A0A287MV68,A0A287P084,A0A287P0D5,A0A287P198,A0A287PK81,A0A287PN76,A0A287PP23,A0A287QSP8,A0A287R7Q5,A0A287S8C5,A0A287SRA3,A0A287SWB6,A0A287SXV9,A0A287T452,A0A287TCE0,A0A287TST0,A0A…
GO:0008150	Biological Process	GO:0051179	localization	75	77	A0A287EZF7,A0A287FF91,A0A287G8I7,A0A287H3U7,A0A287HDP9,A0A287HP79,A0A287HPZ3,A0A287HQS2,A0A287I4B2,A0A287J0N9,A0A287JE08,A0A287JRN6,A0A287KE24,A0A287KQH3,A0A287LAF9,A0A287M9G1,A0A287M9N3,A0A287MGQ7,A0A287NB57,A0A287NI74,A0A287PI54,A0A287PMW3,A0A287PTY8,A0A287QK87,A0A287SCR1,A0A287SFB4,A0A287TBW4,A0A287TCS1,A0A287TYH0,A0A287UPW5,A0A287UQ13,A0A287URQ3,A0A287VQA5,A0A287VZ68,A0A287WBR3,A0A287WJH5,A0A…	A0A287E0R8,A0A287E4H3,A0A287ESJ7,A0A287FR61,A0A287FYT4,A0A287G115,A0A287G497,A0A287GBQ1,A0A287GJ64,A0A287GM49,A0A287HGF8,A0A287HIY6,A0A287HJJ5,A0A287IPV1,A0A287JQN1,A0A287KCB3,A0A287KD15,A0A287MFU2,A0A287P084,A0A287P0D5,A0A287PK81,A0A287PN76,A0A287QSP8,A0A287R7Q5,A0A287SRA3,A0A287SWB6,A0A287SXV9,A0A287T452,A0A287TCE0,A0A287TST0,A0A287U7X7,A0A287UP01,A0A287UT13,A0A287UZX4,A0A287VFR8,A0A287VKA5,A0A…
GO:0003674	Molecular Function	GO:0045735	nutrient reservoir activity	9	30	A0A287H3U7,A0A287HP79,A0A287JRN6,A0A287MGQ7,A0A287MHV2,A0A287PMW3,F2DE84,F2DTD3,F2EKV9	A0A0K1Z5E8,A0A287E4H3,A0A287EEZ5,A0A287EEZ9,A0A287EF93,A0A287EFB3,A0A287EIM7,A0A287G115,A0A287GJ64,A0A287JQN1,A0A287P084,A0A287PK81,A0A287R7Q5,A0A287U7X7,A0A287VLJ7,A0A287WLY2,C7FB14,F2D005,F2DZW3,F2ED74,I6SJ17,M0UY52,M0VAF1,M0VEH1,M0VH55,M0XH58,M0XUU4,M0XYT2,Q3YAF9,Q94L27
GO:0003674	Molecular Function	GO:0005488	binding	91	108	A0A287DTR9,A0A287EZF7,A0A287G8I7,A0A287H3U7,A0A287HDP9,A0A287HP79,A0A287HPZ3,A0A287HQS2,A0A287HUJ1,A0A287I4B2,A0A287JE08,A0A287JGV4,A0A287JRN6,A0A287KE24,A0A287KQH3,A0A287LAF9,A0A287M9G1,A0A287M9N3,A0A287MGQ7,A0A287MHV2,A0A287NB57,A0A287NI74,A0A287NMB4,A0A287PI54,A0A287PMW3,A0A287PTY8,A0A287QK87,A0A287R0R3,A0A287R5Z9,A0A287SCR1,A0A287SFB4,A0A287TBW4,A0A287TCS1,A0A287TYH0,A0A287UPW5,A0A287UQ13,A0A…	A0A0K1Z5E8,A0A287E0R8,A0A287E4H3,A0A287EEZ5,A0A287EEZ9,A0A287EF93,A0A287EFB3,A0A287EIM7,A0A287ESJ7,A0A287FQU7,A0A287FR61,A0A287FU96,A0A287FYT4,A0A287G115,A0A287G497,A0A287GBQ1,A0A287GJ64,A0A287GM49,A0A287HGF8,A0A287HIY6,A0A287HJJ5,A0A287IPV1,A0A287JQN1,A0A287KCB3,A0A287KD15,A0A287MFU2,A0A287MV15,A0A287MV68,A0A287P084,A0A287P0D5,A0A287PK81,A0A287PN76,A0A287QSP8,A0A287R7Q5,A0A287S8C5,A0A287SBU9,A0A…
GO:0003674	Molecular Function	GO:0098772	molecular function regulator	49	50	A0A287EZF7,A0A287H3U7,A0A287HDP9,A0A287HP79,A0A287HPZ3,A0A287JRN6,A0A287KE24,A0A287LAF9,A0A287M9G1,A0A287M9N3,A0A287MGQ7,A0A287MHV2,A0A287NI74,A0A287PI54,A0A287PMW3,A0A287QK87,A0A287SCR1,A0A287SFB4,A0A287TCS1,A0A287UPW5,A0A287UQ13,A0A287VQA5,A0A287VZ68,A0A287WJH5,A0A287WND1,A0A287XIF9,B4ESF5,F2CPZ2,F2D4M8,F2D4N5,F2D5K9,F2D8D3,F2DE84,F2DER9,F2DFK1,F2DMG9,F2DMQ8,F2DNM1,F2DTD3,F2DWX8,F2DX18,F2E008,F…	A0A287E4H3,A0A287ESJ7,A0A287FYT4,A0A287G115,A0A287G497,A0A287GJ64,A0A287GM49,A0A287HGF8,A0A287JQN1,A0A287KCB3,A0A287P084,A0A287P0D5,A0A287R7Q5,A0A287S8C5,A0A287SWB6,A0A287SXV9,A0A287TCE0,A0A287TST0,A0A287U7X7,A0A287UP01,A0A287UT13,A0A287UZX4,A0A287VFR8,A0A287VKA5,A0A287VLJ7,A0A287WCD6,A0A287WLY2,A0A287WSE7,A0A287X398,A3RHE5,F2CRU2,F2D005,F2DEG9,F2DJM5,F2DZW3,F2EA93,F2ED74,F2EI71,F2ELT5,M0UY52,M0V…
GO:0003674	Molecular Function	GO:0003824	catalytic activity	91	92	A0A287DTR9,A0A287EZF7,A0A287FF91,A0A287G8I7,A0A287H3U7,A0A287HDP9,A0A287HP79,A0A287HPZ3,A0A287HUJ1,A0A287I4B2,A0A287JE08,A0A287JGV4,A0A287JRN6,A0A287KE24,A0A287KQH3,A0A287LAF9,A0A287M9G1,A0A287M9N3,A0A287MGQ7,A0A287MHV2,A0A287NB57,A0A287NI74,A0A287NMB4,A0A287PI54,A0A287PMW3,A0A287PTY8,A0A287QK87,A0A287R0R3,A0A287R5Z9,A0A287SCR1,A0A287SFB4,A0A287TBW4,A0A287TCS1,A0A287TYH0,A0A287UPW5,A0A287UQ13,A0A…	A0A287E0R8,A0A287E4H3,A0A287EEZ9,A0A287EFB3,A0A287ESJ7,A0A287FQU7,A0A287FR61,A0A287FU96,A0A287FYT4,A0A287G497,A0A287GBQ1,A0A287GJ64,A0A287GM49,A0A287HGF8,A0A287HIY6,A0A287HJJ5,A0A287IPV1,A0A287JQN1,A0A287KCB3,A0A287KD15,A0A287KD65,A0A287MFU2,A0A287MV68,A0A287P084,A0A287P0D5,A0A287PK81,A0A287PN76,A0A287QSP8,A0A287R7Q5,A0A287S8C5,A0A287SCU7,A0A287SRA3,A0A287SWB6,A0A287SXV9,A0A287T452,A0A287TCE0,A0A…
GO:0003674	Molecular Function	GO:0005215	transporter activity	57	59	A0A287DTR9,A0A287EZF7,A0A287G8I7,A0A287H3U7,A0A287HDP9,A0A287HP79,A0A287HPZ3,A0A287I4B2,A0A287JRN6,A0A287KE24,A0A287M9G1,A0A287M9N3,A0A287MGQ7,A0A287NI74,A0A287PI54,A0A287PMW3,A0A287PTY8,A0A287QK87,A0A287SCR1,A0A287SFB4,A0A287TBW4,A0A287TCS1,A0A287TYH0,A0A287UPW5,A0A287UQ13,A0A287URQ3,A0A287VQA5,A0A287VZ68,A0A287WBR3,A0A287WJH5,A0A287WND1,A0A287XEF9,A0A287XIF9,B4ESF5,F2CPZ2,F2D4M8,F2D4N5,F2D5K9,F…	A0A287E0R8,A0A287E4H3,A0A287EEZ9,A0A287EFB3,A0A287ESJ7,A0A287FR61,A0A287FU96,A0A287FYT4,A0A287G497,A0A287GJ64,A0A287GM49,A0A287HJJ5,A0A287JQN1,A0A287KCB3,A0A287KD15,A0A287MFU2,A0A287P084,A0A287P0D5,A0A287PK81,A0A287PN76,A0A287QSP8,A0A287R7Q5,A0A287SXV9,A0A287TCE0,A0A287TST0,A0A287U7X7,A0A287UP01,A0A287UT13,A0A287UZX4,A0A287VKA5,A0A287VLJ7,A0A287VUP7,A0A287WLY2,A0A287WSE7,A0A287X398,C7FB14,F2CRF2,…
GO:0003674	Molecular Function	GO:0016209	antioxidant activity	20	13	A0A287H3U7,A0A287JRN6,A0A287KQH3,A0A287LAF9,A0A287M9N3,A0A287NI74,A0A287PMW3,A0A287TCS1,A0A287WND1,A0A287XIF9,B4ESF5,F2D4M8,F2DER9,F2DF56,F2DNM1,F2DUF3,F2DV72,F2EHF9,F2EKV9,M0Y1R4	A0A287E0R8,A0A287E4H3,A0A287GJ64,A0A287HGF8,A0A287R7Q5,A0A287VKA5,A0A287WLY2,F2D005,F2DEG9,F2E325,F2EA93,M0XPC4,Q94L27
GO:0003674	Molecular Function	GO:0045182	translation regulator activity	5	5	A0A287EZF7,A0A287MGQ7,A0A287QK87,F2D4M8,F2DMG9	A0A287ESJ7,A0A287FYT4,A0A287MFU2,A0A287TST0,F2DJM5
GO:0003674	Molecular Function	GO:0042056	chemoattractant activity	1	3	A0A287JRN6	F2D005,F2DEG9,Q94L27
GO:0003674	Molecular Function	GO:0009055	electron carrier activity	21	48	A0A287H3U7,A0A287HDP9,A0A287I4B2,A0A287JRN6,A0A287LAF9,A0A287M9N3,A0A287PMW3,A0A287QK87,A0A287URQ3,A0A287XAX2,B4ESF5,F2D4N5,F2DE84,F2DMG9,F2DTD3,F2DWX8,F2ECC9,F2EHF9,F2EJ42,M0X164,M0YV20	A0A287E0R8,A0A287E4H3,A0A287EEZ9,A0A287EFB3,A0A287ESJ7,A0A287FYT4,A0A287G497,A0A287GJ64,A0A287HGF8,A0A287HJJ5,A0A287JQN1,A0A287KCB3,A0A287MFU2,A0A287P0D5,A0A287R7Q5,A0A287SWB6,A0A287SXV9,A0A287T452,A0A287TCE0,A0A287TST0,A0A287U7X7,A0A287UP01,A0A287UZX4,A0A287VKA5,A0A287VLJ7,A0A287WLY2,A0A287X398,C7FB14,F2CRF2,F2CRU2,F2D005,F2DJM5,F2DZW3,F2E325,F2E8X4,F2EA93,F2ED74,F2EI71,F2ELT5,I6SJ17,M0UY52,M0VE…
GO:0003674	Molecular Function	GO:0031386	protein tag	1	0	F2DG15	--
GO:0003674	Molecular Function	GO:0001071	nucleic acid binding transcription factor activity	35	46	A0A287EZF7,A0A287G8I7,A0A287H3U7,A0A287HDP9,A0A287HPZ3,A0A287JRN6,A0A287KE24,A0A287M9N3,A0A287MGQ7,A0A287NI74,A0A287PMW3,A0A287QK87,A0A287TCS1,A0A287TYH0,A0A287VQA5,A0A287VZ68,A0A287WJ89,A0A287WJH5,A0A287WND1,A0A287XIF9,B4ESF5,F2D4M8,F2D4N5,F2D5K9,F2DE84,F2DER9,F2DMG9,F2DMQ8,F2DNM1,F2EDC9,F2EHF9,M0Y1R4,M0Z1D4,M0Z4H7,Q4A1H2	A0A287E0R8,A0A287E4H3,A0A287EEZ9,A0A287EFB3,A0A287ESJ7,A0A287FR61,A0A287FYT4,A0A287G497,A0A287GJ64,A0A287KCB3,A0A287MFU2,A0A287MV68,A0A287P084,A0A287P0D5,A0A287PN76,A0A287S8C5,A0A287SRA3,A0A287SXV9,A0A287TCE0,A0A287TST0,A0A287U7X7,A0A287UT13,A0A287VFR8,A0A287VKA5,A0A287WL23,A0A287WLY2,A0A287X1F5,A3RHE5,C7FB14,F2CRU2,F2D005,F2DJM5,F2DY58,F2E325,F2EA93,F2ELT5,I6SJ17,M0VEH1,M0VH55,M0XPC4,M0XPJ2,M0XY…
GO:0003674	Molecular Function	GO:0005198	structural molecule activity	47	59	A0A287EZF7,A0A287G8I7,A0A287H3U7,A0A287HDP9,A0A287HP79,A0A287HPZ3,A0A287HUJ1,A0A287JE08,A0A287JRN6,A0A287KE24,A0A287M9N3,A0A287MGQ7,A0A287NB57,A0A287PI54,A0A287PMW3,A0A287QK87,A0A287SCR1,A0A287SFB4,A0A287TCS1,A0A287TYH0,A0A287UPW5,A0A287UQ13,A0A287VQA5,A0A287VZ68,A0A287WND1,A0A287XEF9,A0A287XIF9,B4ESF5,F2D0D4,F2D4M8,F2D4N5,F2D5K9,F2D8G6,F2DE84,F2DER9,F2DG15,F2DMG9,F2DMQ8,F2DTD3,F2DTH1,F2DV72,F2DX…	A0A287E0R8,A0A287E4H3,A0A287ESJ7,A0A287FU96,A0A287G115,A0A287G497,A0A287GBQ1,A0A287GJ64,A0A287HGF8,A0A287IPV1,A0A287JQN1,A0A287KD15,A0A287MFU2,A0A287P084,A0A287P0D5,A0A287PK81,A0A287R7Q5,A0A287SRA3,A0A287SWB6,A0A287SXV9,A0A287T452,A0A287TCE0,A0A287TST0,A0A287U7X7,A0A287UP01,A0A287UT13,A0A287UZX4,A0A287VFR8,A0A287VKA5,A0A287VLJ7,A0A287VUP7,A0A287WL23,A0A287WLY2,A0A287X1F5,A0A287X398,A0A287XZK1,F2C…
GO:0003674	Molecular Function	GO:0060089	molecular transducer activity	38	41	A0A287EZF7,A0A287H3U7,A0A287HP79,A0A287HPZ3,A0A287I4B2,A0A287JRN6,A0A287KE24,A0A287M9N3,A0A287MGQ7,A0A287PI54,A0A287PMW3,A0A287QK87,A0A287SCR1,A0A287SFB4,A0A287TCS1,A0A287UPW5,A0A287UQ13,A0A287VQA5,A0A287VZ68,A0A287WJ89,A0A287WJH5,A0A287WND1,B4ESF5,F2CPZ2,F2D4M8,F2D5K9,F2DE84,F2DER9,F2DFK1,F2DMG9,F2DMQ8,F2DV72,F2DWX8,F2DX18,F2EHF9,M0WEG2,M0Z1D4,M0Z4H7	A0A287E0R8,A0A287E4H3,A0A287EIM7,A0A287ESJ7,A0A287FYT4,A0A287G497,A0A287GJ64,A0A287GM49,A0A287HGF8,A0A287IPV1,A0A287KD15,A0A287MFU2,A0A287P084,A0A287P0D5,A0A287S8C5,A0A287SXV9,A0A287TCE0,A0A287TST0,A0A287U7X7,A0A287UT13,A0A287UZX4,A0A287VKA5,A0A287WL23,A0A287WLY2,A3RHE5,F2CRU2,F2D005,F2DEG9,F2DJM5,F2DZW3,F2E325,F2EA93,F2ED74,F2EI71,M0VYA0,M0XPC4,M0XPJ2,M0Y045,M0Y075,Q0GA59,Q94L27
GO:0003674	Molecular Function	GO:0004871	signal transducer activity	42	37	A0A287EZF7,A0A287H3U7,A0A287HP79,A0A287HPZ3,A0A287I4B2,A0A287JRN6,A0A287KE24,A0A287M9N3,A0A287MGQ7,A0A287PI54,A0A287PMW3,A0A287QK87,A0A287SCR1,A0A287SFB4,A0A287TCS1,A0A287UPW5,A0A287UQ13,A0A287VQA5,A0A287VZ68,A0A287WJ89,A0A287WJH5,A0A287WND1,A0A287XAX2,B4ESF5,F2CPZ2,F2D4M8,F2D5K9,F2DE84,F2DER9,F2DFK1,F2DMG9,F2DMQ8,F2DTD3,F2DV72,F2DWX8,F2DX18,F2EDC9,F2EHF9,M0WEG2,M0X164,M0Z1D4,M0Z4H7	A0A287E0R8,A0A287E4H3,A0A287ESJ7,A0A287FYT4,A0A287GJ64,A0A287HGF8,A0A287IPV1,A0A287KD15,A0A287MFU2,A0A287P084,A0A287P0D5,A0A287S8C5,A0A287SXV9,A0A287TCE0,A0A287TST0,A0A287U7X7,A0A287UT13,A0A287UZX4,A0A287VKA5,A0A287WL23,A0A287WLY2,A0A287X1F5,A3RHE5,F2CRU2,F2D005,F2DEG9,F2DJM5,F2DZW3,F2EA93,F2ED74,F2EI71,M0XPC4,M0XPJ2,M0Y045,M0Y075,Q0GA59,Q94L27
GO:0003674	Molecular Function	GO:0000988	transcription factor activity, protein binding	17	12	A0A287G8I7,A0A287HDP9,A0A287HUJ1,A0A287MGQ7,A0A287PI54,A0A287QK87,A0A287TBW4,A0A287TYH0,A0A287UPW5,A0A287UQ13,A0A287VZ68,F2D4M8,F2D4N5,F2D8G6,F2DWX8,F2EF95,M0Z4H7	A0A287ESJ7,A0A287G497,A0A287MV68,A0A287SXV9,A0A287TCE0,A0A287U7X7,A0A287VKA5,A0A287WCD6,A0A287WLY2,F2CRU2,F2D005,Q94L27
GO:0005575	Cellular Component	GO:0044420	extracellular matrix component	11	17	A0A287EZF7,A0A287KE24,A0A287M9N3,A0A287MGQ7,A0A287VQA5,B4ESF5,F2D5K9,F2DE84,F2DMQ8,F2EHF9,M0Z1D4	A0A287GJ64,A0A287JQN1,A0A287KD15,A0A287P084,A0A287R7Q5,A0A287WCD6,A0A287WLY2,A0A287X1F5,F2CRF2,F2D005,F2DEG9,F2DZW3,F2E8X4,F2EA93,F2ED74,M0XPC4,Q94L27
GO:0005575	Cellular Component	GO:0055044	symplast	46	31	A0A287EZF7,A0A287H3U7,A0A287HDP9,A0A287HPZ3,A0A287JRN6,A0A287KE24,A0A287KQH3,A0A287M9G1,A0A287M9N3,A0A287MGQ7,A0A287NI74,A0A287PI54,A0A287QK87,A0A287SCR1,A0A287SFB4,A0A287TCS1,A0A287UPW5,A0A287UQ13,A0A287URQ3,A0A287USV7,A0A287VQA5,A0A287WND1,A0A287XEF9,A0A287XIF9,B4ESF5,F2D0D4,F2D3H7,F2D4M8,F2D4N5,F2D5K9,F2DER9,F2DF56,F2DFK1,F2DMG9,F2DMQ8,F2DNM1,F2DTH1,F2DV72,F2DWX8,F2DX18,F2EHF9,F2EJ42,F2EKV9,M0…	A0A287GBQ1,A0A287GJ64,A0A287KCB3,A0A287KD65,A0A287P0D5,A0A287PK81,A0A287S0D4,A0A287S8C5,A0A287TCE0,A0A287U7X7,A0A287UP01,A0A287VFR8,A0A287VKA5,A0A287WSE7,A0A287X1F5,F2D005,F2DG27,F2DZW3,F2EA93,F2ED74,F2EI71,F2ELT5,M0VYA0,M0XH58,M0XJL4,M0XPC4,M0XUU4,M0Y045,M0YKC6,M0YQS0,Q94L27
GO:0005575	Cellular Component	GO:0039679	viral occlusion body	3	2	A0A287EZF7,A0A287KE24,A0A287MGQ7	A0A287TCE0,A0A287VKA5
GO:0005575	Cellular Component	GO:0005576	extracellular region	84	83	A0A287EZF7,A0A287FF91,A0A287H3U7,A0A287HDP9,A0A287HP79,A0A287HPZ3,A0A287HUJ1,A0A287I4B2,A0A287JE08,A0A287JGV4,A0A287JRN6,A0A287KE24,A0A287KQH3,A0A287LAF9,A0A287M9G1,A0A287M9N3,A0A287MGQ7,A0A287MHV2,A0A287NB57,A0A287NI74,A0A287NMB4,A0A287PI54,A0A287PMW3,A0A287PTY8,A0A287QK87,A0A287R0R3,A0A287SCR1,A0A287SFB4,A0A287TCS1,A0A287UPW5,A0A287UQ13,A0A287URQ3,A0A287USV7,A0A287VQA5,A0A287VZ68,A0A287WBR3,A0A…	A0A287E0R8,A0A287E4H3,A0A287EIM7,A0A287ESJ7,A0A287FR61,A0A287FYT4,A0A287G115,A0A287G497,A0A287GBQ1,A0A287GI21,A0A287GJ64,A0A287GM49,A0A287HGF8,A0A287HIY6,A0A287IPV1,A0A287JQN1,A0A287KCB3,A0A287KD15,A0A287MFU2,A0A287MV68,A0A287P084,A0A287P0D5,A0A287P198,A0A287PK81,A0A287PN76,A0A287PP23,A0A287R7Q5,A0A287SRA3,A0A287SXV9,A0A287T452,A0A287TCE0,A0A287TST0,A0A287U7X7,A0A287UP01,A0A287UT13,A0A287UZX4,A0A…
GO:0005575	Cellular Component	GO:0031012	extracellular matrix	29	27	A0A287EZF7,A0A287H3U7,A0A287HDP9,A0A287HPZ3,A0A287KE24,A0A287M9N3,A0A287MGQ7,A0A287NI74,A0A287PMW3,A0A287SFB4,A0A287URQ3,A0A287VQA5,A0A287VZ68,A0A287XIF9,B4ESF5,F2D4N5,F2D5K9,F2DE84,F2DFK1,F2DMG9,F2DMQ8,F2DNM1,F2DX18,F2EHF9,F2EJ42,F2EKV9,M0Y1R4,M0Z1D4,M0Z4H7	A0A287E4H3,A0A287FYT4,A0A287GJ64,A0A287JQN1,A0A287KD15,A0A287MFU2,A0A287P084,A0A287R7Q5,A0A287SWB6,A0A287SXV9,A0A287TST0,A0A287U7X7,A0A287VKA5,A0A287WCD6,A0A287WLY2,A0A287X1F5,F2CRF2,F2CRU2,F2D005,F2DEG9,F2DJM5,F2DZW3,F2E8X4,F2EA93,F2ED74,M0XPC4,Q94L27
GO:0005575	Cellular Component	GO:0009295	nucleoid	9	9	A0A287H3U7,A0A287I4B2,A0A287PI54,A0A287PMW3,A0A287PTY8,A0A287QK87,A0A287SCR1,A0A287UPW5,A0A287UQ13	A0A287E4H3,A0A287ESJ7,A0A287FYT4,A0A287GJ64,A0A287KD15,A0A287TST0,A0A287VFR8,F2DJM5,F2EA93
GO:0005575	Cellular Component	GO:0044425	membrane part	82	94	A0A287DTR9,A0A287EZF7,A0A287FF91,A0A287G8I7,A0A287H3U7,A0A287HDP9,A0A287HP79,A0A287HPZ3,A0A287HQS2,A0A287HUJ1,A0A287I4B2,A0A287J0N9,A0A287JE08,A0A287JRN6,A0A287KE24,A0A287LAF9,A0A287M9G1,A0A287M9N3,A0A287MGQ7,A0A287MHV2,A0A287NB57,A0A287NI74,A0A287PI54,A0A287PMW3,A0A287PTY8,A0A287QK87,A0A287SCR1,A0A287SFB4,A0A287SPB3,A0A287TBW4,A0A287TCS1,A0A287TYH0,A0A287UPW5,A0A287UQ13,A0A287URQ3,A0A287USV7,A0A…	A0A287E0R8,A0A287E4H3,A0A287EEZ9,A0A287EFB3,A0A287ESJ7,A0A287FR61,A0A287FU96,A0A287FYT4,A0A287G115,A0A287G497,A0A287GBQ1,A0A287GJ64,A0A287GM49,A0A287HGF8,A0A287HIY6,A0A287HJJ5,A0A287IPV1,A0A287JQN1,A0A287KCB3,A0A287KD15,A0A287MFU2,A0A287MV15,A0A287P084,A0A287P0D5,A0A287PK81,A0A287PN76,A0A287QSP8,A0A287R7Q5,A0A287S0D4,A0A287S8C5,A0A287SRA3,A0A287SWB6,A0A287SXV9,A0A287T452,A0A287TCE0,A0A287TST0,A0A…
GO:0005575	Cellular Component	GO:0043226	organelle	92	112	A0A287DTR9,A0A287EZF7,A0A287FF91,A0A287G8I7,A0A287H3U7,A0A287HDP9,A0A287HP79,A0A287HPZ3,A0A287HQS2,A0A287HUJ1,A0A287I4B2,A0A287J0N9,A0A287JE08,A0A287JRN6,A0A287KE24,A0A287KQH3,A0A287LAF9,A0A287M9G1,A0A287M9N3,A0A287MGQ7,A0A287MHV2,A0A287NB57,A0A287NI74,A0A287NMB4,A0A287PI54,A0A287PMW3,A0A287PTY8,A0A287QK87,A0A287R0R3,A0A287R5Z9,A0A287SCR1,A0A287SFB4,A0A287SPB3,A0A287TBW4,A0A287TCS1,A0A287TYH0,A0A…	A0A0K1Z5E8,A0A287E0R8,A0A287E4H3,A0A287EEZ5,A0A287EEZ9,A0A287EF93,A0A287EFB3,A0A287ESJ7,A0A287FQU7,A0A287FR61,A0A287FU96,A0A287FYT4,A0A287G115,A0A287G497,A0A287GBQ1,A0A287GJ64,A0A287GM49,A0A287HGF8,A0A287HIY6,A0A287HJJ5,A0A287IPV1,A0A287JQN1,A0A287KCB3,A0A287KD15,A0A287KD65,A0A287MFU2,A0A287MV15,A0A287MV68,A0A287P084,A0A287P0D5,A0A287P198,A0A287PK81,A0A287PN76,A0A287PP23,A0A287QSP8,A0A287R7Q5,A0A…
GO:0005575	Cellular Component	GO:0005623	cell	93	114	A0A287DTR9,A0A287EZF7,A0A287FF91,A0A287G8I7,A0A287H3U7,A0A287HDP9,A0A287HP79,A0A287HPZ3,A0A287HQS2,A0A287HUJ1,A0A287I4B2,A0A287J0N9,A0A287JE08,A0A287JRN6,A0A287KE24,A0A287KQH3,A0A287LAF9,A0A287M9G1,A0A287M9N3,A0A287MGQ7,A0A287MHV2,A0A287NB57,A0A287NI74,A0A287NMB4,A0A287PI54,A0A287PMW3,A0A287PTY8,A0A287QK87,A0A287R0R3,A0A287R5Z9,A0A287SCR1,A0A287SFB4,A0A287SPB3,A0A287TBW4,A0A287TCS1,A0A287TYH0,A0A…	A0A0K1Z5E8,A0A287E0R8,A0A287E4H3,A0A287EEZ5,A0A287EEZ9,A0A287EF93,A0A287EFB3,A0A287ESJ7,A0A287FQU7,A0A287FR61,A0A287FU96,A0A287FYT4,A0A287G115,A0A287G497,A0A287GBQ1,A0A287GI21,A0A287GJ64,A0A287GM49,A0A287HGF8,A0A287HIY6,A0A287HJJ5,A0A287IPV1,A0A287JQN1,A0A287KCB3,A0A287KD15,A0A287KD65,A0A287MFU2,A0A287MV15,A0A287MV68,A0A287P084,A0A287P0D5,A0A287P198,A0A287PK81,A0A287PN76,A0A287PP23,A0A287QSP8,A0A…
GO:0005575	Cellular Component	GO:0016020	membrane	87	103	A0A287DTR9,A0A287EZF7,A0A287FF91,A0A287G8I7,A0A287H3U7,A0A287HDP9,A0A287HP79,A0A287HPZ3,A0A287HQS2,A0A287HUJ1,A0A287I4B2,A0A287J0N9,A0A287JE08,A0A287JRN6,A0A287KE24,A0A287KQH3,A0A287LAF9,A0A287M9G1,A0A287M9N3,A0A287MGQ7,A0A287MHV2,A0A287NB57,A0A287NI74,A0A287PI54,A0A287PMW3,A0A287PTY8,A0A287QK87,A0A287R5Z9,A0A287SCR1,A0A287SFB4,A0A287SPB3,A0A287TBW4,A0A287TCS1,A0A287TYH0,A0A287UPW5,A0A287UQ13,A0A…	A0A287E0R8,A0A287E4H3,A0A287EEZ9,A0A287EFB3,A0A287ESJ7,A0A287FQU7,A0A287FR61,A0A287FU96,A0A287FYT4,A0A287G115,A0A287G497,A0A287GBQ1,A0A287GJ64,A0A287GM49,A0A287HGF8,A0A287HIY6,A0A287HJJ5,A0A287IPV1,A0A287JQN1,A0A287KCB3,A0A287KD15,A0A287MFU2,A0A287MV15,A0A287MV68,A0A287P084,A0A287P0D5,A0A287PK81,A0A287PN76,A0A287QSP8,A0A287R7Q5,A0A287S0D4,A0A287S8C5,A0A287SCU7,A0A287SRA3,A0A287SWB6,A0A287SXV9,A0A…
GO:0005575	Cellular Component	GO:0044464	cell part	92	114	A0A287DTR9,A0A287EZF7,A0A287FF91,A0A287G8I7,A0A287H3U7,A0A287HDP9,A0A287HP79,A0A287HPZ3,A0A287HQS2,A0A287HUJ1,A0A287I4B2,A0A287J0N9,A0A287JE08,A0A287JRN6,A0A287KE24,A0A287KQH3,A0A287LAF9,A0A287M9G1,A0A287M9N3,A0A287MGQ7,A0A287MHV2,A0A287NB57,A0A287NI74,A0A287NMB4,A0A287PI54,A0A287PMW3,A0A287PTY8,A0A287QK87,A0A287R0R3,A0A287R5Z9,A0A287SCR1,A0A287SFB4,A0A287SPB3,A0A287TBW4,A0A287TCS1,A0A287TYH0,A0A…	A0A0K1Z5E8,A0A287E0R8,A0A287E4H3,A0A287EEZ5,A0A287EEZ9,A0A287EF93,A0A287EFB3,A0A287ESJ7,A0A287FQU7,A0A287FR61,A0A287FU96,A0A287FYT4,A0A287G115,A0A287G497,A0A287GBQ1,A0A287GI21,A0A287GJ64,A0A287GM49,A0A287HGF8,A0A287HIY6,A0A287HJJ5,A0A287IPV1,A0A287JQN1,A0A287KCB3,A0A287KD15,A0A287KD65,A0A287MFU2,A0A287MV15,A0A287MV68,A0A287P084,A0A287P0D5,A0A287P198,A0A287PK81,A0A287PN76,A0A287PP23,A0A287QSP8,A0A…
GO:0005575	Cellular Component	GO:0019012	virion	56	65	A0A287DTR9,A0A287EZF7,A0A287FF91,A0A287G8I7,A0A287H3U7,A0A287HDP9,A0A287HP79,A0A287HPZ3,A0A287JE08,A0A287JRN6,A0A287KE24,A0A287M9G1,A0A287M9N3,A0A287MGQ7,A0A287MHV2,A0A287NI74,A0A287NMB4,A0A287PI54,A0A287PMW3,A0A287QK87,A0A287R0R3,A0A287SCR1,A0A287TCS1,A0A287TYH0,A0A287UPW5,A0A287UQ13,A0A287VQA5,A0A287VZ68,A0A287WBR3,A0A287WND1,A0A287XIF9,B4ESF5,F2D4M8,F2D4N5,F2D5K9,F2DAM1,F2DE84,F2DER9,F2DG15,F2…	A0A287E0R8,A0A287E4H3,A0A287ESJ7,A0A287FQU7,A0A287FYT4,A0A287G497,A0A287GJ64,A0A287HGF8,A0A287IPV1,A0A287JQN1,A0A287KD15,A0A287MFU2,A0A287MV68,A0A287P084,A0A287P0D5,A0A287PK81,A0A287R7Q5,A0A287S8C5,A0A287SBU9,A0A287SRA3,A0A287SWB6,A0A287SXV9,A0A287TCE0,A0A287TST0,A0A287U7X7,A0A287UP01,A0A287UT13,A0A287UZX4,A0A287VFR8,A0A287VKA5,A0A287VLJ7,A0A287WCD6,A0A287WL23,A0A287WLY2,A0A287X1F5,A0A287X398,A3R…
GO:0005575	Cellular Component	GO:0044423	virion part	53	62	A0A287DTR9,A0A287EZF7,A0A287FF91,A0A287G8I7,A0A287H3U7,A0A287HDP9,A0A287HP79,A0A287HPZ3,A0A287JE08,A0A287JRN6,A0A287KE24,A0A287M9N3,A0A287MGQ7,A0A287MHV2,A0A287NI74,A0A287PI54,A0A287PMW3,A0A287QK87,A0A287SCR1,A0A287TCS1,A0A287TYH0,A0A287UPW5,A0A287UQ13,A0A287VQA5,A0A287VZ68,A0A287WBR3,A0A287WND1,A0A287XIF9,B4ESF5,F2D4M8,F2D4N5,F2D5K9,F2DAM1,F2DE84,F2DER9,F2DG15,F2DMG9,F2DMQ8,F2DNM1,F2DTD3,F2DTH1,…	A0A287E0R8,A0A287E4H3,A0A287ESJ7,A0A287FQU7,A0A287FYT4,A0A287G497,A0A287GJ64,A0A287HGF8,A0A287IPV1,A0A287JQN1,A0A287KD15,A0A287MFU2,A0A287MV68,A0A287P084,A0A287P0D5,A0A287PK81,A0A287R7Q5,A0A287S8C5,A0A287SBU9,A0A287SRA3,A0A287SWB6,A0A287SXV9,A0A287TCE0,A0A287TST0,A0A287U7X7,A0A287UP01,A0A287UT13,A0A287UZX4,A0A287VFR8,A0A287VKA5,A0A287VLJ7,A0A287WL23,A0A287WLY2,A0A287X1F5,A0A287X398,A3RHE5,B5TWD0,…
GO:0005575	Cellular Component	GO:0030054	cell junction	51	47	A0A287EZF7,A0A287H3U7,A0A287HDP9,A0A287HPZ3,A0A287HUJ1,A0A287JE08,A0A287JRN6,A0A287KE24,A0A287KQH3,A0A287M9G1,A0A287M9N3,A0A287MGQ7,A0A287NI74,A0A287PI54,A0A287QK87,A0A287SCR1,A0A287SFB4,A0A287TCS1,A0A287UPW5,A0A287UQ13,A0A287URQ3,A0A287USV7,A0A287VQA5,A0A287VZ68,A0A287WND1,A0A287XEF9,A0A287XIF9,B4ESF5,F2D0D4,F2D3H7,F2D4M8,F2D4N5,F2D5K9,F2D8G6,F2DE84,F2DER9,F2DF56,F2DFK1,F2DMG9,F2DMQ8,F2DNM1,F2DT…	A0A287E0R8,A0A287ESJ7,A0A287G115,A0A287G497,A0A287GBQ1,A0A287GJ64,A0A287HGF8,A0A287KCB3,A0A287KD15,A0A287KD65,A0A287MFU2,A0A287P0D5,A0A287PK81,A0A287R7Q5,A0A287S0D4,A0A287S8C5,A0A287SXV9,A0A287TCE0,A0A287TST0,A0A287U7X7,A0A287UP01,A0A287UZX4,A0A287VFR8,A0A287VKA5,A0A287WL23,A0A287WLY2,A0A287WSE7,A0A287X1F5,A0A287X398,F2CRU2,F2D005,F2DEG9,F2DG27,F2DZW3,F2EA93,F2ED74,F2EI71,F2ELT5,M0VYA0,M0XH58,M0X…
GO:0005575	Cellular Component	GO:0044215	other organism	48	60	A0A287EZF7,A0A287H3U7,A0A287HDP9,A0A287HP79,A0A287HPZ3,A0A287HUJ1,A0A287I4B2,A0A287JE08,A0A287JRN6,A0A287KE24,A0A287M9G1,A0A287M9N3,A0A287MGQ7,A0A287MHV2,A0A287PI54,A0A287PMW3,A0A287QK87,A0A287SCR1,A0A287SFB4,A0A287TCS1,A0A287UPW5,A0A287UQ13,A0A287VQA5,A0A287VZ68,A0A287WBR3,A0A287WND1,B4ESF5,F2CPZ2,F2D4M8,F2D4N5,F2D5K9,F2D8G6,F2DE84,F2DER9,F2DFK1,F2DG15,F2DMG9,F2DMQ8,F2DTD3,F2DTH1,F2DUF3,F2DWX8,F…	A0A287E0R8,A0A287E4H3,A0A287EEZ9,A0A287EFB3,A0A287ESJ7,A0A287GJ64,A0A287JQN1,A0A287KCB3,A0A287KD15,A0A287MFU2,A0A287MV68,A0A287P084,A0A287P0D5,A0A287R7Q5,A0A287S8C5,A0A287SBU9,A0A287SRA3,A0A287SWB6,A0A287SXV9,A0A287TCE0,A0A287TST0,A0A287U7X7,A0A287UP01,A0A287UZX4,A0A287VFR8,A0A287VKA5,A0A287VLJ7,A0A287WL23,A0A287WLY2,A0A287X1F5,A0A287X398,A3RHE5,C7FB14,F2CRF2,F2CRU2,F2CWL7,F2D005,F2DEG9,F2DNE8,F2…
GO:0005575	Cellular Component	GO:0044217	other organism part	48	60	A0A287EZF7,A0A287H3U7,A0A287HDP9,A0A287HP79,A0A287HPZ3,A0A287HUJ1,A0A287I4B2,A0A287JE08,A0A287JRN6,A0A287KE24,A0A287M9G1,A0A287M9N3,A0A287MGQ7,A0A287MHV2,A0A287PI54,A0A287PMW3,A0A287QK87,A0A287SCR1,A0A287SFB4,A0A287TCS1,A0A287UPW5,A0A287UQ13,A0A287VQA5,A0A287VZ68,A0A287WBR3,A0A287WND1,B4ESF5,F2CPZ2,F2D4M8,F2D4N5,F2D5K9,F2D8G6,F2DE84,F2DER9,F2DFK1,F2DG15,F2DMG9,F2DMQ8,F2DTD3,F2DTH1,F2DUF3,F2DWX8,F…	A0A287E0R8,A0A287E4H3,A0A287EEZ9,A0A287EFB3,A0A287ESJ7,A0A287GJ64,A0A287JQN1,A0A287KCB3,A0A287KD15,A0A287MFU2,A0A287MV68,A0A287P084,A0A287P0D5,A0A287R7Q5,A0A287S8C5,A0A287SBU9,A0A287SRA3,A0A287SWB6,A0A287SXV9,A0A287TCE0,A0A287TST0,A0A287U7X7,A0A287UP01,A0A287UZX4,A0A287VFR8,A0A287VKA5,A0A287VLJ7,A0A287WL23,A0A287WLY2,A0A287X1F5,A0A287X398,A3RHE5,C7FB14,F2CRF2,F2CRU2,F2CWL7,F2D005,F2DEG9,F2DNE8,F2…
GO:0005575	Cellular Component	GO:0044421	extracellular region part	72	57	A0A287EZF7,A0A287FF91,A0A287H3U7,A0A287HDP9,A0A287HP79,A0A287HPZ3,A0A287HUJ1,A0A287I4B2,A0A287JE08,A0A287JRN6,A0A287KE24,A0A287KQH3,A0A287LAF9,A0A287M9G1,A0A287M9N3,A0A287MGQ7,A0A287MHV2,A0A287NB57,A0A287NI74,A0A287PI54,A0A287PMW3,A0A287QK87,A0A287SCR1,A0A287SFB4,A0A287TCS1,A0A287UPW5,A0A287UQ13,A0A287URQ3,A0A287USV7,A0A287VQA5,A0A287VZ68,A0A287WBR3,A0A287WJ89,A0A287WJH5,A0A287WND1,A0A287XAX2,A0A…	A0A287E0R8,A0A287E4H3,A0A287EIM7,A0A287ESJ7,A0A287FR61,A0A287FYT4,A0A287G497,A0A287GJ64,A0A287HGF8,A0A287IPV1,A0A287JQN1,A0A287KCB3,A0A287KD15,A0A287MFU2,A0A287MV68,A0A287P084,A0A287P0D5,A0A287PN76,A0A287R7Q5,A0A287SRA3,A0A287SXV9,A0A287TCE0,A0A287TST0,A0A287U7X7,A0A287UP01,A0A287UT13,A0A287UZX4,A0A287VFR8,A0A287VKA5,A0A287VUP7,A0A287WCD6,A0A287WL23,A0A287WLY2,A0A287X1F5,A0A287X398,F2CRU2,F2D005,…
GO:0005575	Cellular Component	GO:0099512	supramolecular fiber	16	23	A0A287H3U7,A0A287HP79,A0A287JE08,A0A287JRN6,A0A287KE24,A0A287MGQ7,A0A287PI54,A0A287PMW3,A0A287SCR1,A0A287UPW5,A0A287UQ13,A0A287VZ68,F2DE84,F2DTH1,F2DWX8,F2EJ42	A0A287E4H3,A0A287ESJ7,A0A287GBQ1,A0A287GJ64,A0A287KCB3,A0A287MFU2,A0A287P0D5,A0A287R7Q5,A0A287TCE0,A0A287TST0,A0A287UP01,A0A287UT13,A0A287VFR8,A0A287WSE7,A0A287XRK8,F2D005,F2E8J8,F2EA93,F2EI71,F2ELT5,M0Y045,M0Y075,Q94L27
GO:0005575	Cellular Component	GO:0032991	macromolecular complex	74	85	A0A287DTR9,A0A287EZF7,A0A287G8I7,A0A287H3U7,A0A287HDP9,A0A287HP79,A0A287HPZ3,A0A287HQS2,A0A287HUJ1,A0A287I4B2,A0A287JE08,A0A287JRN6,A0A287KE24,A0A287LAF9,A0A287M9G1,A0A287M9N3,A0A287MGQ7,A0A287NB57,A0A287NI74,A0A287NMB4,A0A287PI54,A0A287PMW3,A0A287PTY8,A0A287QK87,A0A287R0R3,A0A287SCR1,A0A287SFB4,A0A287SPB3,A0A287TBW4,A0A287TCS1,A0A287TYH0,A0A287UPW5,A0A287UQ13,A0A287URQ3,A0A287VQA5,A0A287VZ68,A0A…	A0A287E0R8,A0A287E4H3,A0A287EEZ9,A0A287EFB3,A0A287ESJ7,A0A287FR61,A0A287FU96,A0A287FYT4,A0A287G115,A0A287G497,A0A287GBQ1,A0A287GJ64,A0A287GM49,A0A287HGF8,A0A287HJJ5,A0A287IPV1,A0A287JQN1,A0A287KCB3,A0A287KD15,A0A287MFU2,A0A287MV15,A0A287MV68,A0A287P084,A0A287P0D5,A0A287PK81,A0A287PN76,A0A287QSP8,A0A287R7Q5,A0A287S8C5,A0A287SRA3,A0A287SWB6,A0A287SXV9,A0A287T452,A0A287TCE0,A0A287TST0,A0A287U7X7,A0A…
GO:0005575	Cellular Component	GO:0044422	organelle part	81	94	A0A287DTR9,A0A287EZF7,A0A287FF91,A0A287G8I7,A0A287H3U7,A0A287HDP9,A0A287HP79,A0A287HPZ3,A0A287HQS2,A0A287HUJ1,A0A287I4B2,A0A287J0N9,A0A287JE08,A0A287JRN6,A0A287KE24,A0A287KQH3,A0A287LAF9,A0A287M9G1,A0A287M9N3,A0A287MGQ7,A0A287NI74,A0A287PI54,A0A287PMW3,A0A287PTY8,A0A287QK87,A0A287R5Z9,A0A287SCR1,A0A287SFB4,A0A287SPB3,A0A287TBW4,A0A287TCS1,A0A287TYH0,A0A287UPW5,A0A287UQ13,A0A287URQ3,A0A287VQA5,A0A…	A0A287E0R8,A0A287E4H3,A0A287EEZ9,A0A287EFB3,A0A287ESJ7,A0A287FR61,A0A287FU96,A0A287FYT4,A0A287G115,A0A287G497,A0A287GBQ1,A0A287GJ64,A0A287GM49,A0A287HGF8,A0A287HIY6,A0A287HJJ5,A0A287IPV1,A0A287JQN1,A0A287KCB3,A0A287KD15,A0A287MFU2,A0A287MV15,A0A287MV68,A0A287P084,A0A287P0D5,A0A287PK81,A0A287PN76,A0A287QSP8,A0A287R7Q5,A0A287S0D4,A0A287S8C5,A0A287SBU9,A0A287SRA3,A0A287SWB6,A0A287SXV9,A0A287T452,A0A…
GO:0005575	Cellular Component	GO:0044456	synapse part	27	25	A0A287H3U7,A0A287HP79,A0A287HPZ3,A0A287JRN6,A0A287KE24,A0A287LAF9,A0A287M9N3,A0A287MGQ7,A0A287PI54,A0A287PMW3,A0A287PTY8,A0A287QK87,A0A287SCR1,A0A287TCS1,A0A287UPW5,A0A287UQ13,A0A287WND1,B4ESF5,F2CPZ2,F2D3H7,F2D4M8,F2DER9,F2DMG9,F2DTD3,F2DWX8,F2EHF9,Q4A1H2	A0A287E0R8,A0A287E4H3,A0A287ESJ7,A0A287G115,A0A287GJ64,A0A287GM49,A0A287HGF8,A0A287MFU2,A0A287QSP8,A0A287R7Q5,A0A287SXV9,A0A287TST0,A0A287U7X7,A0A287VKA5,A0A287WCD6,A0A287WL23,A0A287X1F5,F2CRU2,F2D005,F2DEG9,F2E8J8,F2EA93,M0XPC4,M0XPJ2,Q94L27
GO:0005575	Cellular Component	GO:0031974	membrane-enclosed lumen	61	67	A0A287EZF7,A0A287FF91,A0A287G8I7,A0A287H3U7,A0A287HDP9,A0A287HP79,A0A287HPZ3,A0A287HUJ1,A0A287I4B2,A0A287JE08,A0A287JRN6,A0A287KE24,A0A287KQH3,A0A287LAF9,A0A287M9G1,A0A287M9N3,A0A287MGQ7,A0A287NI74,A0A287PI54,A0A287PMW3,A0A287PTY8,A0A287QK87,A0A287SCR1,A0A287TBW4,A0A287TCS1,A0A287TYH0,A0A287UPW5,A0A287UQ13,A0A287VQA5,A0A287VZ68,A0A287WBR3,A0A287WJ89,A0A287WJH5,A0A287WND1,A0A287XAX2,A0A287XEF9,A0A…	A0A287E0R8,A0A287E4H3,A0A287ESJ7,A0A287FYT4,A0A287G115,A0A287G497,A0A287GJ64,A0A287GM49,A0A287HGF8,A0A287HJJ5,A0A287IPV1,A0A287JQN1,A0A287KCB3,A0A287KD15,A0A287MFU2,A0A287MV15,A0A287MV68,A0A287P084,A0A287P0D5,A0A287PK81,A0A287QSP8,A0A287R7Q5,A0A287SBU9,A0A287SRA3,A0A287SWB6,A0A287SXV9,A0A287T452,A0A287TCE0,A0A287TST0,A0A287U7X7,A0A287UP01,A0A287UT13,A0A287UZX4,A0A287VFR8,A0A287VKA5,A0A287VLJ7,A0A…
GO:0005575	Cellular Component	GO:0045202	synapse	30	29	A0A287G8I7,A0A287H3U7,A0A287HP79,A0A287HPZ3,A0A287JRN6,A0A287KE24,A0A287LAF9,A0A287M9N3,A0A287MGQ7,A0A287PI54,A0A287PMW3,A0A287PTY8,A0A287QK87,A0A287SCR1,A0A287TCS1,A0A287TYH0,A0A287UPW5,A0A287UQ13,A0A287WND1,B4ESF5,F2CPZ2,F2D3H7,F2D4M8,F2DE84,F2DER9,F2DMG9,F2DTD3,F2DWX8,F2EHF9,Q4A1H2	A0A287E0R8,A0A287E4H3,A0A287ESJ7,A0A287G115,A0A287G497,A0A287GJ64,A0A287GM49,A0A287HGF8,A0A287MFU2,A0A287QSP8,A0A287R7Q5,A0A287SXV9,A0A287TST0,A0A287U7X7,A0A287UT13,A0A287VKA5,A0A287WCD6,A0A287WL23,A0A287WLY2,A0A287X1F5,F2CRU2,F2D005,F2DEG9,F2E8J8,F2EA93,M0VZ55,M0XPC4,M0XPJ2,Q94L27
