# Supplementary material for: TMT Proteomics-Based Study of Proteins and Pathways Associated with β-Glucan Degradation in Barley Germination
Source: Metabolites. 2026 Apr 7;16(4):250. doi: 10.3390/metabo16040250 (PMC13117924; doi:10.3390/metabo16040250)
Supplement: Supplementary file 1 [file metabolites-16-00250-s001.zip › Table S6. GO terminology .xlsx]

## Sheet: GO terminology in B.vs.A
Table S6. GO terminology in B.vs.A.
GO ID (level1)	GO Term (level1)	GO ID (level2)	GO Term (level2)	number_of_out (up)	number_of_out (down)	Genes_of_out_up	Genes_of_out_down
GO:0008150	Biological Process	GO:0032501	multicellular organismal process	110	87	A0A287EZF7,A0A287FC46,A0A287G1S9,A0A287H3X3,A0A287HDP9,A0A287HIY6,A0A287HUI9,A0A287IXX5,A0A287J1J3,A0A287KCE3,A0A287KE24,A0A287KQH3,A0A287KS33,A0A287M3L4,A0A287M4Y1,A0A287M9N3,A0A287M9S8,A0A287MFF3,A0A287MGQ7,A0A287MHV2,A0A287N3G7,A0A287N6K9,A0A287NB57,A0A287NI74,A0A287NNM3,A0A287PI54,A0A287PKG1,A0A287PXA8,A0A287Q803,A0A287R7D5,A0A287RM00,A0A287RML1,A0A287SAK2,A0A287SCR1,A0A287SFB4,A0A287SQ59,A0A…	A0A287DZS1,A0A287E4H3,A0A287EIM7,A0A287ESJ7,A0A287FC77,A0A287FGI8,A0A287FU96,A0A287FYP3,A0A287G497,A0A287G9W2,A0A287GI21,A0A287HGF8,A0A287HTV5,A0A287IFX0,A0A287IJH1,A0A287J1S5,A0A287JYC4,A0A287K7G8,A0A287KB04,A0A287KCB3,A0A287KD15,A0A287LFB3,A0A287MFU2,A0A287NZR5,A0A287P0D5,A0A287P198,A0A287P6H5,A0A287PK81,A0A287PP23,A0A287RD67,A0A287RJK1,A0A287RYC4,A0A287S8C5,A0A287SBU9,A0A287SJ73,A0A287SJY8,A0A…
GO:0008150	Biological Process	GO:0032502	developmental process	108	87	A0A287EZF7,A0A287FC46,A0A287G1S9,A0A287H3X3,A0A287HDP9,A0A287HIY6,A0A287HUI9,A0A287IXX5,A0A287J1J3,A0A287KCE3,A0A287KE24,A0A287KQH3,A0A287KS33,A0A287M3L4,A0A287M4Y1,A0A287M9N3,A0A287M9S8,A0A287MFF3,A0A287MGQ7,A0A287MHV2,A0A287N3G7,A0A287N6K9,A0A287NB57,A0A287NI74,A0A287NNM3,A0A287PI54,A0A287PKG1,A0A287PXA8,A0A287Q803,A0A287R7D5,A0A287RM00,A0A287RML1,A0A287SAK2,A0A287SCR1,A0A287SFB4,A0A287SQ59,A0A…	A0A287DZS1,A0A287E4H3,A0A287EIM7,A0A287ESJ7,A0A287FC77,A0A287FGI8,A0A287FU96,A0A287FYP3,A0A287G497,A0A287G9W2,A0A287GI21,A0A287HGF8,A0A287HTV5,A0A287IFX0,A0A287IJH1,A0A287J1S5,A0A287JYC4,A0A287K7G8,A0A287KB04,A0A287KCB3,A0A287KD15,A0A287LFB3,A0A287MFU2,A0A287NZR5,A0A287P0D5,A0A287P198,A0A287P6H5,A0A287PK81,A0A287PP23,A0A287RD67,A0A287RJK1,A0A287RYC4,A0A287S8C5,A0A287SBU9,A0A287SJ73,A0A287SJY8,A0A…
GO:0008150	Biological Process	GO:0050896	response to stimulus	112	93	A0A287EZF7,A0A287FC46,A0A287G1S9,A0A287H3X3,A0A287HDP9,A0A287HUI9,A0A287IXX5,A0A287J1J3,A0A287K155,A0A287KCE3,A0A287KE24,A0A287KQH3,A0A287KS33,A0A287M3L4,A0A287M4Y1,A0A287M9N3,A0A287M9S8,A0A287MFF3,A0A287MGQ7,A0A287MHV2,A0A287N3G7,A0A287N6K9,A0A287NB57,A0A287NI74,A0A287NNM3,A0A287PI54,A0A287PKG1,A0A287PXA8,A0A287Q803,A0A287R7D5,A0A287RM00,A0A287RML1,A0A287SAK2,A0A287SCR1,A0A287SFB4,A0A287SQ59,A0A…	A0A287DZS1,A0A287E4H3,A0A287EIM7,A0A287ESJ7,A0A287FC77,A0A287FGI8,A0A287FU96,A0A287FYP3,A0A287G497,A0A287G9W2,A0A287H3Z2,A0A287HGF8,A0A287HTV5,A0A287IFX0,A0A287IHT9,A0A287IJH1,A0A287J1S5,A0A287JYC4,A0A287K666,A0A287K7G8,A0A287KB04,A0A287KCB3,A0A287KD15,A0A287LFB3,A0A287MFU2,A0A287NZR5,A0A287P0D5,A0A287P198,A0A287P6H5,A0A287PK81,A0A287PP23,A0A287QXL1,A0A287RD67,A0A287RJK1,A0A287RYC4,A0A287S8C5,A0A…
GO:0008150	Biological Process	GO:0000003	reproduction	91	69	A0A287EZF7,A0A287FC46,A0A287G1S9,A0A287H3X3,A0A287HDP9,A0A287IXX5,A0A287J1J3,A0A287KCE3,A0A287KE24,A0A287KQH3,A0A287KS33,A0A287M3L4,A0A287M4Y1,A0A287M9N3,A0A287M9S8,A0A287MFF3,A0A287MGQ7,A0A287N3G7,A0A287N6K9,A0A287NB57,A0A287NI74,A0A287NNM3,A0A287PI54,A0A287Q803,A0A287R7D5,A0A287RML1,A0A287SAK2,A0A287SCR1,A0A287SFB4,A0A287SQ59,A0A287T7V4,A0A287TCS1,A0A287UEZ3,A0A287UPW5,A0A287UQ13,A0A287UT81,A0A…	A0A287E4H3,A0A287ESJ7,A0A287FC77,A0A287FU96,A0A287FYP3,A0A287G497,A0A287G9W2,A0A287GI21,A0A287HGF8,A0A287HTV5,A0A287IFX0,A0A287IJH1,A0A287J1S5,A0A287JYC4,A0A287K7G8,A0A287KD15,A0A287LFB3,A0A287MFU2,A0A287NZR5,A0A287P0D5,A0A287P198,A0A287PK81,A0A287PP23,A0A287RJK1,A0A287RYC4,A0A287S8C5,A0A287SJ73,A0A287SXV9,A0A287TMN7,A0A287TST0,A0A287V3D4,A0A287VKA5,A0A287WCD6,F2CQF4,F2CR56,F2CRF2,F2CRU2,F2CUJ9,F…
GO:0008150	Biological Process	GO:0022414	reproductive process	91	68	A0A287EZF7,A0A287FC46,A0A287G1S9,A0A287H3X3,A0A287HDP9,A0A287IXX5,A0A287J1J3,A0A287KCE3,A0A287KE24,A0A287KQH3,A0A287KS33,A0A287M3L4,A0A287M4Y1,A0A287M9N3,A0A287M9S8,A0A287MFF3,A0A287MGQ7,A0A287N3G7,A0A287N6K9,A0A287NB57,A0A287NI74,A0A287NNM3,A0A287PI54,A0A287Q803,A0A287R7D5,A0A287RML1,A0A287SAK2,A0A287SCR1,A0A287SFB4,A0A287SQ59,A0A287T7V4,A0A287TCS1,A0A287UEZ3,A0A287UPW5,A0A287UQ13,A0A287UT81,A0A…	A0A287E4H3,A0A287ESJ7,A0A287FC77,A0A287FU96,A0A287FYP3,A0A287G497,A0A287G9W2,A0A287GI21,A0A287HGF8,A0A287HTV5,A0A287IFX0,A0A287IJH1,A0A287J1S5,A0A287JYC4,A0A287K7G8,A0A287KD15,A0A287LFB3,A0A287MFU2,A0A287NZR5,A0A287P198,A0A287PK81,A0A287PP23,A0A287RJK1,A0A287RYC4,A0A287S8C5,A0A287SJ73,A0A287SXV9,A0A287TMN7,A0A287TST0,A0A287V3D4,A0A287VKA5,A0A287WCD6,F2CQF4,F2CR56,F2CRF2,F2CRU2,F2CUJ9,F2CWL7,F2CYX…
GO:0008150	Biological Process	GO:0098754	detoxification	19	14	A0A287H3X3,A0A287KS33,A0A287NI74,A0A287PI54,A0A287SCR1,A0A287T7V4,A0A287UPW5,A0A287UQ13,A0A287V4I8,A0A287XIF9,F2CPZ2,F2D5K9,F2DMQ8,F2DNM1,F2E8K5,F2ECC9,M0Y1R4,M0YV20,M0Z1D4	A0A287E4H3,A0A287G497,A0A287HGF8,A0A287K7G8,A0A287P0D5,A0A287RYC4,A0A287TST0,F2CQF4,F2D005,F2DDK1,F2DDK8,F2E8A9,F2ELE6,Q7XZK3
GO:0008150	Biological Process	GO:0001906	cell killing	31	30	A0A287EZF7,A0A287HUI9,A0A287KE24,A0A287M3L4,A0A287M4Y1,A0A287M9N3,A0A287M9S8,A0A287MFF3,A0A287MGQ7,A0A287N6K9,A0A287PXA8,A0A287Q803,A0A287R7D5,A0A287TCS1,A0A287V4I8,A0A287VYY4,A0A287VZ68,A0A287WND1,A0A287X8V0,A0A287Y1P6,B4ESF5,F2CT80,F2DE84,F2DER9,F2ED74,F2EDB2,F2EGD3,F2EHF9,F2ELX8,M0W099,M0Z4H7	A0A287E4H3,A0A287ESJ7,A0A287FGI8,A0A287G9W2,A0A287HGF8,A0A287K7G8,A0A287KB04,A0A287KCB3,A0A287NZR5,A0A287P0D5,A0A287P6H5,A0A287PK81,A0A287RJK1,A0A287RYC4,A0A287SUL6,A0A287SXV9,A0A287V3D4,A0A287VKA5,F2CRU2,F2DDK8,F2E3V0,F2E8R9,F2ELE6,F2ELT5,M0XH58,M0XPC4,M0XTM6,M0XUU4,Q5UNP2,Q7XZK3
GO:0008150	Biological Process	GO:0040007	growth	69	41	A0A287EZF7,A0A287H3X3,A0A287HDP9,A0A287HUI9,A0A287IXX5,A0A287J1J3,A0A287K155,A0A287KE24,A0A287KS33,A0A287M3L4,A0A287M4Y1,A0A287M9N3,A0A287M9S8,A0A287MFF3,A0A287MGQ7,A0A287MHV2,A0A287N3G7,A0A287N6K9,A0A287NB57,A0A287NI74,A0A287PI54,A0A287PXA8,A0A287RML1,A0A287SAK2,A0A287SCR1,A0A287SFB4,A0A287T7V4,A0A287TCS1,A0A287UEZ3,A0A287UPW5,A0A287UQ13,A0A287URQ3,A0A287UT81,A0A287UTC6,A0A287VYY4,A0A287VZ68,A0A…	A0A287E4H3,A0A287ESJ7,A0A287FC77,A0A287G497,A0A287G9W2,A0A287H3Z2,A0A287HGF8,A0A287IFX0,A0A287IJH1,A0A287J1S5,A0A287JYC4,A0A287KB04,A0A287KCB3,A0A287KD15,A0A287MFU2,A0A287P6H5,A0A287RYC4,A0A287SJ73,A0A287SUL6,A0A287SXV9,A0A287V3D4,A0A287V7L8,A0A287VKA5,F2CRU2,F2D005,F2DDK8,F2DJA3,F2E3V0,F2E8A9,F2E8R9,F2EBU5,F2EDQ0,F2EL27,F2ELE6,F2ELT5,M0VDB7,M0X1N3,M0XPC4,M0XTM6,Q5UNP2,Q7XZK3
GO:0008150	Biological Process	GO:0022610	biological adhesion	71	63	A0A287EZF7,A0A287FC46,A0A287G1S9,A0A287H3X3,A0A287HDP9,A0A287J1J3,A0A287K155,A0A287KE24,A0A287KS33,A0A287M3L4,A0A287M4Y1,A0A287M9N3,A0A287M9S8,A0A287MFF3,A0A287MGQ7,A0A287MHV2,A0A287N6K9,A0A287NI74,A0A287NNM3,A0A287PI54,A0A287PKG1,A0A287Q803,A0A287R7D5,A0A287SAK2,A0A287SCR1,A0A287TCS1,A0A287UEZ3,A0A287UPW5,A0A287UQ13,A0A287V4I8,A0A287VQA5,A0A287VYY4,A0A287VZ68,A0A287WJH5,A0A287WND1,A0A287X8V0,A0A…	A0A287DZS1,A0A287E4H3,A0A287ESJ7,A0A287FC77,A0A287FYP3,A0A287G497,A0A287G9W2,A0A287H3Z2,A0A287HGF8,A0A287IFX0,A0A287IHT9,A0A287IJH1,A0A287J1S5,A0A287JYC4,A0A287K7G8,A0A287KB04,A0A287KCB3,A0A287KD15,A0A287LFB3,A0A287MFU2,A0A287NZR5,A0A287P0D5,A0A287P6H5,A0A287PK81,A0A287RD67,A0A287RJK1,A0A287RYC4,A0A287S8C5,A0A287SJ73,A0A287SJY8,A0A287SUL6,A0A287SXV9,A0A287TST0,A0A287V3D4,A0A287V7L8,A0A287VKA5,A3R…
GO:0008150	Biological Process	GO:0065007	biological regulation	110	88	A0A287EZF7,A0A287FC46,A0A287G1S9,A0A287H3X3,A0A287HDP9,A0A287HUI9,A0A287IXX5,A0A287J1J3,A0A287K155,A0A287KCE3,A0A287KE24,A0A287KQH3,A0A287KS33,A0A287M3L4,A0A287M4Y1,A0A287M9N3,A0A287M9S8,A0A287MFF3,A0A287MGQ7,A0A287MHV2,A0A287N3G7,A0A287N6K9,A0A287NB57,A0A287NI74,A0A287NNM3,A0A287PI54,A0A287PKG1,A0A287PXA8,A0A287Q803,A0A287R7D5,A0A287RM00,A0A287RML1,A0A287SAK2,A0A287SCR1,A0A287SFB4,A0A287SQ59,A0A…	A0A287DZS1,A0A287E4H3,A0A287EIM7,A0A287ESJ7,A0A287FC77,A0A287FGI8,A0A287FU96,A0A287FYP3,A0A287G497,A0A287G9W2,A0A287H3Z2,A0A287HGF8,A0A287HTV5,A0A287IFX0,A0A287IJH1,A0A287J1S5,A0A287JU08,A0A287JYC4,A0A287K7G8,A0A287KB04,A0A287KCB3,A0A287KD15,A0A287LFB3,A0A287MFU2,A0A287NZR5,A0A287P0D5,A0A287P198,A0A287P6H5,A0A287PK81,A0A287PP23,A0A287QXL1,A0A287RD67,A0A287RJK1,A0A287RYC4,A0A287S8C5,A0A287SBU9,A0A…
GO:0008150	Biological Process	GO:0002376	immune system process	88	63	A0A287EZF7,A0A287FC46,A0A287G1S9,A0A287H3X3,A0A287HDP9,A0A287HUI9,A0A287IXX5,A0A287J1J3,A0A287KE24,A0A287KS33,A0A287M3L4,A0A287M4Y1,A0A287M9N3,A0A287M9S8,A0A287MFF3,A0A287MGQ7,A0A287N3G7,A0A287N6K9,A0A287NB57,A0A287NI74,A0A287NNM3,A0A287PI54,A0A287PKG1,A0A287PXA8,A0A287Q803,A0A287R7D5,A0A287RML1,A0A287SAK2,A0A287SCR1,A0A287SFB4,A0A287T7V4,A0A287TCS1,A0A287UEZ3,A0A287UPW5,A0A287UQ13,A0A287UT81,A0A…	A0A287DZS1,A0A287E4H3,A0A287EIM7,A0A287ESJ7,A0A287FC77,A0A287FGI8,A0A287FYP3,A0A287G497,A0A287G9W2,A0A287H3Z2,A0A287HGF8,A0A287HTV5,A0A287IFX0,A0A287IJH1,A0A287J1S5,A0A287JYC4,A0A287K7G8,A0A287KB04,A0A287KD15,A0A287MFU2,A0A287NZR5,A0A287P0D5,A0A287P6H5,A0A287PK81,A0A287RD67,A0A287RJK1,A0A287RYC4,A0A287S8C5,A0A287SJ73,A0A287SJY8,A0A287SUL6,A0A287SXV9,A0A287TST0,A0A287V3D4,A0A287V7L8,A0A287VKA5,A0A…
GO:0008150	Biological Process	GO:0044699	single-organism process	115	96	A0A287EZF7,A0A287FC46,A0A287G1S9,A0A287H3X3,A0A287HDP9,A0A287HIY6,A0A287HUI9,A0A287IXX5,A0A287J1J3,A0A287KCE3,A0A287KE24,A0A287KQH3,A0A287KS33,A0A287M3L4,A0A287M4Y1,A0A287M9N3,A0A287M9S8,A0A287MFF3,A0A287MGQ7,A0A287MHV2,A0A287N3G7,A0A287N6K9,A0A287NB57,A0A287NI74,A0A287NMB4,A0A287NNM3,A0A287PI54,A0A287PKG1,A0A287PXA8,A0A287Q803,A0A287R0R3,A0A287R7D5,A0A287RM00,A0A287RML1,A0A287SAK2,A0A287SCR1,A0A…	A0A287DZS1,A0A287E4H3,A0A287EIM7,A0A287ESJ7,A0A287FC77,A0A287FGI8,A0A287FU96,A0A287FYP3,A0A287G497,A0A287G9W2,A0A287GI21,A0A287H3Z2,A0A287HGF8,A0A287HTV5,A0A287IFX0,A0A287IHT9,A0A287IJH1,A0A287J1S5,A0A287JU08,A0A287JYC4,A0A287K666,A0A287K7G8,A0A287KB04,A0A287KCB3,A0A287KD15,A0A287LFB3,A0A287MFU2,A0A287NZR5,A0A287P0D5,A0A287P198,A0A287P6H5,A0A287PK81,A0A287PP23,A0A287QXL1,A0A287RD67,A0A287RJK1,A0A…
GO:0008150	Biological Process	GO:0007610	behavior	52	30	A0A287EZF7,A0A287FC46,A0A287G1S9,A0A287H3X3,A0A287IXX5,A0A287KE24,A0A287KS33,A0A287M4Y1,A0A287M9N3,A0A287M9S8,A0A287MFF3,A0A287MGQ7,A0A287N6K9,A0A287NI74,A0A287PI54,A0A287PXA8,A0A287RML1,A0A287SCR1,A0A287SQ59,A0A287T7V4,A0A287TCS1,A0A287UEZ3,A0A287UPW5,A0A287UQ13,A0A287URQ3,A0A287UT81,A0A287UTC6,A0A287V4I8,A0A287WND1,A0A287XAX2,A0A287XB07,A0A287XIF9,B4ESF5,C3W8M9,F2CPZ2,F2CT80,F2D017,F2DE84,F2DER…	A0A287E4H3,A0A287FC77,A0A287FYP3,A0A287G9W2,A0A287HTV5,A0A287IFX0,A0A287J1S5,A0A287K7G8,A0A287NZR5,A0A287PK81,A0A287RJK1,A0A287SJ73,A0A287SJY8,A0A287TST0,A0A287V7L8,A0A287VKA5,A0A287WCD6,F2CQF4,F2D005,F2DDK1,F2E3V0,F2E8A9,F2EBU5,F2EDQ0,F2EL27,F2ELE6,M0WAL0,M0XH58,M0XPC4,M0XUU4
GO:0008150	Biological Process	GO:0051704	multi-organism process	99	82	A0A287EZF7,A0A287FC46,A0A287G1S9,A0A287H3X3,A0A287HDP9,A0A287HUI9,A0A287IXX5,A0A287J1J3,A0A287K155,A0A287KE24,A0A287KQH3,A0A287KS33,A0A287M3L4,A0A287M4Y1,A0A287M9N3,A0A287M9S8,A0A287MFF3,A0A287MGQ7,A0A287MHV2,A0A287N3G7,A0A287N6K9,A0A287NB57,A0A287NI74,A0A287NNM3,A0A287PI54,A0A287PKG1,A0A287PXA8,A0A287Q803,A0A287R7D5,A0A287RM00,A0A287SAK2,A0A287SCR1,A0A287SFB4,A0A287SQ59,A0A287T7V4,A0A287TCS1,A0A…	A0A287DZS1,A0A287E4H3,A0A287ESJ7,A0A287FC77,A0A287FGI8,A0A287FYP3,A0A287G497,A0A287G9W2,A0A287H3Z2,A0A287HGF8,A0A287HTV5,A0A287IFX0,A0A287IHT9,A0A287IJH1,A0A287J1S5,A0A287JYC4,A0A287K666,A0A287K7G8,A0A287KB04,A0A287KCB3,A0A287KD15,A0A287LFB3,A0A287MFU2,A0A287NZR5,A0A287P0D5,A0A287P6H5,A0A287PK81,A0A287RD67,A0A287RJK1,A0A287RYC4,A0A287S8C5,A0A287SBU9,A0A287SCU7,A0A287SJ73,A0A287SJY8,A0A287SUL6,A0A…
GO:0008150	Biological Process	GO:0048518	positive regulation of biological process	97	70	A0A287EZF7,A0A287FC46,A0A287G1S9,A0A287H3X3,A0A287HDP9,A0A287HUI9,A0A287IXX5,A0A287J1J3,A0A287KE24,A0A287KS33,A0A287M3L4,A0A287M4Y1,A0A287M9N3,A0A287M9S8,A0A287MFF3,A0A287MGQ7,A0A287N3G7,A0A287N6K9,A0A287NB57,A0A287NI74,A0A287NNM3,A0A287PI54,A0A287PKG1,A0A287PXA8,A0A287Q803,A0A287R7D5,A0A287RML1,A0A287SAK2,A0A287SCR1,A0A287SFB4,A0A287SQ59,A0A287T7V4,A0A287TCS1,A0A287UEZ3,A0A287UPW5,A0A287UQ13,A0A…	A0A287DZS1,A0A287E4H3,A0A287ESJ7,A0A287FC77,A0A287FGI8,A0A287FYP3,A0A287G497,A0A287G9W2,A0A287H3Z2,A0A287HGF8,A0A287HTV5,A0A287IFX0,A0A287IJH1,A0A287J1S5,A0A287JYC4,A0A287K7G8,A0A287KB04,A0A287KCB3,A0A287KD15,A0A287LFB3,A0A287MFU2,A0A287NZR5,A0A287P0D5,A0A287P198,A0A287P6H5,A0A287PK81,A0A287PP23,A0A287RD67,A0A287RJK1,A0A287RYC4,A0A287SJ73,A0A287SJY8,A0A287SUL6,A0A287SXV9,A0A287TST0,A0A287V3D4,A0A…
GO:0008150	Biological Process	GO:0098743	cell aggregation	0	5	--	A0A287FYP3,A0A287IJH1,A0A287KD15,F2D005,M0VDB7
GO:0008150	Biological Process	GO:0040011	locomotion	75	61	A0A287EZF7,A0A287FC46,A0A287G1S9,A0A287H3X3,A0A287HDP9,A0A287IXX5,A0A287J1J3,A0A287K155,A0A287KE24,A0A287KS33,A0A287M3L4,A0A287M4Y1,A0A287M9N3,A0A287M9S8,A0A287MFF3,A0A287MGQ7,A0A287MHV2,A0A287N6K9,A0A287NI74,A0A287PI54,A0A287PKG1,A0A287PXA8,A0A287RML1,A0A287SAK2,A0A287SCR1,A0A287SFB4,A0A287SQ59,A0A287TCS1,A0A287UEZ3,A0A287UPW5,A0A287UQ13,A0A287URQ3,A0A287UT81,A0A287UTC6,A0A287V4I8,A0A287VQA5,A0A…	A0A287DZS1,A0A287E4H3,A0A287ESJ7,A0A287FC77,A0A287FYP3,A0A287G497,A0A287G9W2,A0A287H3Z2,A0A287HGF8,A0A287IFX0,A0A287IHT9,A0A287IJH1,A0A287J1S5,A0A287JYC4,A0A287K7G8,A0A287KB04,A0A287KCB3,A0A287KD15,A0A287LFB3,A0A287MFU2,A0A287NZR5,A0A287P0D5,A0A287P6H5,A0A287PK81,A0A287RD67,A0A287RJK1,A0A287RYC4,A0A287SJ73,A0A287SJY8,A0A287SUL6,A0A287SXV9,A0A287TMN7,A0A287TST0,A0A287V3D4,A0A287V7L8,A0A287VKA5,A0A…
GO:0008150	Biological Process	GO:0048519	negative regulation of biological process	89	65	A0A287EZF7,A0A287FC46,A0A287G1S9,A0A287H3X3,A0A287HDP9,A0A287HUI9,A0A287IXX5,A0A287J1J3,A0A287K155,A0A287KCE3,A0A287KE24,A0A287KS33,A0A287M3L4,A0A287M4Y1,A0A287M9N3,A0A287M9S8,A0A287MFF3,A0A287MGQ7,A0A287MHV2,A0A287N3G7,A0A287N6K9,A0A287NB57,A0A287NI74,A0A287PI54,A0A287PKG1,A0A287PXA8,A0A287Q803,A0A287R7D5,A0A287RML1,A0A287SAK2,A0A287SCR1,A0A287SFB4,A0A287SQ59,A0A287T7V4,A0A287TCS1,A0A287UEZ3,A0A…	A0A287DZS1,A0A287E4H3,A0A287EIM7,A0A287ESJ7,A0A287FC77,A0A287FGI8,A0A287FYP3,A0A287G497,A0A287G9W2,A0A287HGF8,A0A287IFX0,A0A287IJH1,A0A287J1S5,A0A287JYC4,A0A287K7G8,A0A287KB04,A0A287KCB3,A0A287KD15,A0A287MFU2,A0A287NZR5,A0A287P0D5,A0A287P6H5,A0A287PK81,A0A287QXL1,A0A287RD67,A0A287RJK1,A0A287RYC4,A0A287S8C5,A0A287SJ73,A0A287SJY8,A0A287SUL6,A0A287SXV9,A0A287TST0,A0A287V3D4,A0A287V7L8,A0A287VKA5,A0A…
GO:0008150	Biological Process	GO:0050789	regulation of biological process	110	78	A0A287EZF7,A0A287FC46,A0A287G1S9,A0A287H3X3,A0A287HDP9,A0A287HUI9,A0A287IXX5,A0A287J1J3,A0A287K155,A0A287KCE3,A0A287KE24,A0A287KQH3,A0A287KS33,A0A287M3L4,A0A287M4Y1,A0A287M9N3,A0A287M9S8,A0A287MFF3,A0A287MGQ7,A0A287MHV2,A0A287N3G7,A0A287N6K9,A0A287NB57,A0A287NI74,A0A287NNM3,A0A287PI54,A0A287PKG1,A0A287PXA8,A0A287Q803,A0A287R7D5,A0A287RM00,A0A287RML1,A0A287SAK2,A0A287SCR1,A0A287SFB4,A0A287SQ59,A0A…	A0A287DZS1,A0A287E4H3,A0A287EIM7,A0A287ESJ7,A0A287FC77,A0A287FGI8,A0A287FYP3,A0A287G497,A0A287G9W2,A0A287H3Z2,A0A287HGF8,A0A287HTV5,A0A287IFX0,A0A287IJH1,A0A287J1S5,A0A287JYC4,A0A287K7G8,A0A287KB04,A0A287KCB3,A0A287KD15,A0A287LFB3,A0A287MFU2,A0A287NZR5,A0A287P0D5,A0A287P198,A0A287P6H5,A0A287PK81,A0A287PP23,A0A287QXL1,A0A287RD67,A0A287RJK1,A0A287RYC4,A0A287S8C5,A0A287SJ73,A0A287SJY8,A0A287SUL6,A0A…
GO:0008150	Biological Process	GO:0048511	rhythmic process	39	13	A0A287EZF7,A0A287H3X3,A0A287IXX5,A0A287KCE3,A0A287KE24,A0A287KS33,A0A287M3L4,A0A287M4Y1,A0A287M9N3,A0A287M9S8,A0A287MGQ7,A0A287MHV2,A0A287N3G7,A0A287N6K9,A0A287NB57,A0A287NI74,A0A287SQ59,A0A287T7V4,A0A287UEZ3,A0A287V4I8,A0A287VYY4,A0A287VZ68,A0A287XEF9,A0A287XGK0,A0A287XIF9,B4ESF5,F2D013,F2D017,F2DE84,F2DNM1,F2E8K5,F2EAZ9,F2ECC9,F2ECM4,F2EFX9,F2EHF9,M0WBH4,M0Y1R4,M0YV20	A0A287FYP3,A0A287G9W2,A0A287JYC4,A0A287K7G8,A0A287SJ73,A0A287TST0,A0A287WCD6,F2D005,F2E3V0,F2E8A9,M0WAL0,M0XPC4,Q7XZK3
GO:0008150	Biological Process	GO:0099531	presynaptic process involved in synaptic transmission	16	3	A0A287IXX5,A0A287M4Y1,A0A287M9N3,A0A287M9S8,A0A287MFF3,A0A287N6K9,A0A287PI54,A0A287SCR1,A0A287TCS1,A0A287UPW5,A0A287UQ13,A0A287WND1,B4ESF5,F2CT80,F2DER9,F2EHF9	F2DDK1,M0XPC4,Q7XZK3
GO:0008150	Biological Process	GO:0051179	localization	104	71	A0A287EZF7,A0A287FC46,A0A287G1S9,A0A287H3X3,A0A287HDP9,A0A287HIY6,A0A287IXX5,A0A287J1J3,A0A287KE24,A0A287KQH3,A0A287KS33,A0A287M3L4,A0A287M4Y1,A0A287M9N3,A0A287M9S8,A0A287MFF3,A0A287MGQ7,A0A287N3G7,A0A287N6K9,A0A287NB57,A0A287NI74,A0A287NNM3,A0A287PI54,A0A287PKG1,A0A287PXA8,A0A287Q803,A0A287R7D5,A0A287RML1,A0A287SAK2,A0A287SCR1,A0A287SFB4,A0A287SQ59,A0A287T7V4,A0A287TCS1,A0A287UEZ3,A0A287UPW5,A0A…	A0A287DZS1,A0A287E4H3,A0A287ESJ7,A0A287FC77,A0A287FGI8,A0A287FYP3,A0A287G497,A0A287G9W2,A0A287H3Z2,A0A287HGF8,A0A287HTV5,A0A287IFX0,A0A287IHT9,A0A287IJH1,A0A287J1S5,A0A287JU08,A0A287JYC4,A0A287K7G8,A0A287KB04,A0A287KCB3,A0A287KD15,A0A287MFU2,A0A287NZR5,A0A287P0D5,A0A287P6H5,A0A287PK81,A0A287RD67,A0A287RJK1,A0A287RYC4,A0A287SJ73,A0A287SJY8,A0A287SUL6,A0A287SXV9,A0A287TST0,A0A287V3D4,A0A287V7L8,A0A…
GO:0008150	Biological Process	GO:0009987	cellular process	116	90	A0A0K1Z5E8,A0A287EZF7,A0A287FC46,A0A287G1S9,A0A287H3X3,A0A287HDP9,A0A287HUI9,A0A287IXX5,A0A287J1J3,A0A287K155,A0A287KCE3,A0A287KE24,A0A287KQH3,A0A287KS33,A0A287M3L4,A0A287M4Y1,A0A287M9N3,A0A287M9S8,A0A287MFF3,A0A287MGQ7,A0A287MHV2,A0A287N3G7,A0A287N6K9,A0A287NB57,A0A287NI74,A0A287NMB4,A0A287NNM3,A0A287PI54,A0A287PKG1,A0A287PXA8,A0A287Q803,A0A287R0R3,A0A287R7D5,A0A287RM00,A0A287RML1,A0A287SAK2,A0A…	A0A287DZS1,A0A287E4H3,A0A287EIM7,A0A287ESJ7,A0A287FC77,A0A287FGI8,A0A287FU96,A0A287FYP3,A0A287G497,A0A287G9W2,A0A287H3Z2,A0A287HGF8,A0A287HTV5,A0A287IFX0,A0A287IHT9,A0A287IJH1,A0A287J1S5,A0A287JU08,A0A287JYC4,A0A287K666,A0A287K7G8,A0A287KB04,A0A287KCB3,A0A287KD15,A0A287LFB3,A0A287MFU2,A0A287MV15,A0A287NZR5,A0A287P0D5,A0A287P6H5,A0A287PK81,A0A287QXL1,A0A287RD67,A0A287RJK1,A0A287RYC4,A0A287S8C5,A0A…
GO:0008150	Biological Process	GO:0071840	cellular component organization or biogenesis	98	78	A0A287EZF7,A0A287FC46,A0A287G1S9,A0A287H3X3,A0A287HDP9,A0A287HUI9,A0A287IXX5,A0A287J1J3,A0A287KCE3,A0A287KE24,A0A287KQH3,A0A287KS33,A0A287M3L4,A0A287M4Y1,A0A287M9N3,A0A287M9S8,A0A287MFF3,A0A287MGQ7,A0A287N3G7,A0A287N6K9,A0A287NB57,A0A287NI74,A0A287NNM3,A0A287PI54,A0A287PKG1,A0A287PXA8,A0A287Q803,A0A287R7D5,A0A287SAK2,A0A287SCR1,A0A287SFB4,A0A287SQ59,A0A287T7V4,A0A287TCS1,A0A287UEZ3,A0A287UPW5,A0A…	A0A287DZS1,A0A287E4H3,A0A287ESJ7,A0A287FC77,A0A287FGI8,A0A287FYP3,A0A287G497,A0A287G9W2,A0A287H3Z2,A0A287HGF8,A0A287HTV5,A0A287IFX0,A0A287IJH1,A0A287J1S5,A0A287JU08,A0A287JYC4,A0A287K7G8,A0A287KB04,A0A287KCB3,A0A287KD15,A0A287LFB3,A0A287MFU2,A0A287NZR5,A0A287P0D5,A0A287P6H5,A0A287PK81,A0A287RD67,A0A287RJK1,A0A287RYC4,A0A287S8C5,A0A287SJ73,A0A287SJY8,A0A287SUL6,A0A287SXV9,A0A287TST0,A0A287V3D4,A0A…
GO:0008150	Biological Process	GO:0008152	metabolic process	114	78	A0A0K1Z5E8,A0A287EZF7,A0A287FC46,A0A287G1S9,A0A287H3X3,A0A287HDP9,A0A287HUI9,A0A287IXX5,A0A287J1J3,A0A287K155,A0A287KCE3,A0A287KE24,A0A287KQH3,A0A287KS33,A0A287M3L4,A0A287M4Y1,A0A287M9N3,A0A287M9S8,A0A287MFF3,A0A287MGQ7,A0A287MHV2,A0A287N3G7,A0A287N6K9,A0A287NB57,A0A287NI74,A0A287NMB4,A0A287NNM3,A0A287PI54,A0A287PKG1,A0A287PXA8,A0A287Q803,A0A287R0R3,A0A287R7D5,A0A287RML1,A0A287SAK2,A0A287SCR1,A0A…	A0A287DZS1,A0A287E4H3,A0A287EIM7,A0A287ESJ7,A0A287FC77,A0A287FGI8,A0A287FU96,A0A287FYP3,A0A287G497,A0A287G9W2,A0A287H3Z2,A0A287HGF8,A0A287HTV5,A0A287IFX0,A0A287IJH1,A0A287J1S5,A0A287JU08,A0A287JYC4,A0A287K666,A0A287K7G8,A0A287KB04,A0A287KCB3,A0A287KD15,A0A287LFB3,A0A287MFU2,A0A287MV15,A0A287NZR5,A0A287P0D5,A0A287P198,A0A287P6H5,A0A287PK81,A0A287QXL1,A0A287RD67,A0A287RJK1,A0A287RYC4,A0A287S8C5,A0A…
GO:0008150	Biological Process	GO:0023052	signaling	78	63	A0A287EZF7,A0A287G1S9,A0A287H3X3,A0A287HDP9,A0A287HUI9,A0A287IXX5,A0A287J1J3,A0A287KCE3,A0A287KE24,A0A287KS33,A0A287M3L4,A0A287M4Y1,A0A287M9N3,A0A287M9S8,A0A287MFF3,A0A287MGQ7,A0A287MHV2,A0A287N3G7,A0A287N6K9,A0A287NB57,A0A287NI74,A0A287PI54,A0A287PKG1,A0A287PXA8,A0A287Q803,A0A287R7D5,A0A287RM00,A0A287SAK2,A0A287SCR1,A0A287SFB4,A0A287T7V4,A0A287TCS1,A0A287UEZ3,A0A287UPW5,A0A287UQ13,A0A287URQ3,A0A…	A0A287DZS1,A0A287E4H3,A0A287ESJ7,A0A287FC77,A0A287FGI8,A0A287FYP3,A0A287G497,A0A287G9W2,A0A287H3Z2,A0A287HGF8,A0A287HTV5,A0A287IFX0,A0A287IJH1,A0A287J1S5,A0A287JYC4,A0A287K7G8,A0A287KB04,A0A287KCB3,A0A287KD15,A0A287MFU2,A0A287NZR5,A0A287P0D5,A0A287P6H5,A0A287PK81,A0A287RD67,A0A287RJK1,A0A287RYC4,A0A287S8C5,A0A287SJ73,A0A287SJY8,A0A287SUL6,A0A287SXV9,A0A287TMN7,A0A287TST0,A0A287V3D4,A0A287V7L8,A0A…
GO:0003674	Molecular Function	GO:0036370	D-alanyl carrier activity	1	0	A0A287UEZ3	--
GO:0003674	Molecular Function	GO:0016209	antioxidant activity	26	17	A0A287KQH3,A0A287KS33,A0A287M4Y1,A0A287M9N3,A0A287M9S8,A0A287MFF3,A0A287N6K9,A0A287NI74,A0A287SAK2,A0A287T7V4,A0A287TCS1,A0A287WJE6,A0A287WND1,A0A287XIF9,A0A287Y1P6,B4ESF5,F2CT80,F2DER9,F2DF56,F2DNM1,F2DUF3,F2DV72,F2E8K5,F2EHF9,F2ELX8,M0Y1R4	A0A287E4H3,A0A287FGI8,A0A287HGF8,A0A287IJH1,A0A287K7G8,A0A287SJ73,A0A287SUL6,A0A287VKA5,F2CQF4,F2D005,F2DDK1,F2E8A9,F2EDQ0,F2ELE6,M0VDB7,M0XPC4,Q7XZK3
GO:0003674	Molecular Function	GO:0098772	molecular function regulator	71	40	A0A287EZF7,A0A287H3X3,A0A287HDP9,A0A287IXX5,A0A287K155,A0A287KE24,A0A287KS33,A0A287M3L4,A0A287M4Y1,A0A287M9N3,A0A287M9S8,A0A287MFF3,A0A287MGQ7,A0A287MHV2,A0A287MPM5,A0A287N6K9,A0A287NI74,A0A287PI54,A0A287PXA8,A0A287Q803,A0A287R7D5,A0A287SAK2,A0A287SCR1,A0A287SFB4,A0A287SQ59,A0A287T7V4,A0A287TCS1,A0A287UEZ3,A0A287UPW5,A0A287UQ13,A0A287V4I8,A0A287VQA5,A0A287VYY4,A0A287VZ68,A0A287WJH5,A0A287WND1,A0A…	A0A287DZS1,A0A287E4H3,A0A287ESJ7,A0A287G497,A0A287G9W2,A0A287H3Z2,A0A287HGF8,A0A287HTV5,A0A287IFX0,A0A287JYC4,A0A287K7G8,A0A287KB04,A0A287KCB3,A0A287P0D5,A0A287RD67,A0A287RJK1,A0A287S8C5,A0A287SUL6,A0A287SXV9,A0A287TST0,A0A287V7L8,A0A287VKA5,A0A287WCD6,A3RHE5,F2CR56,F2CRU2,F2CYX9,F2D005,F2DDK1,F2E3V0,F2E8A9,F2E8R9,F2ELE6,F2ELT5,M0WAL0,M0X1N3,M0XPC4,M0XTM6,Q0GA59,Q7XZK3
GO:0003674	Molecular Function	GO:0045735	nutrient reservoir activity	14	15	A0A0K1Z5E8,A0A287IXX5,A0A287K155,A0A287MGQ7,A0A287MHV2,A0A287Q803,A0A287R7D5,F2DE84,F2ED74,F2EDB2,F2EGD3,M0W099,M0Z404,Q5ITT6	A0A287E4H3,A0A287EIM7,A0A287HTV5,A0A287K7G8,A0A287NZR5,A0A287PK81,A0A287RYC4,F2CR56,F2CYX9,F2D005,F2DDK8,F2EDQ0,F2ELE6,M0XH58,M0XUU4
GO:0003674	Molecular Function	GO:0003824	catalytic activity	114	77	A0A287EZF7,A0A287FC46,A0A287G1S9,A0A287H3X3,A0A287HDP9,A0A287HIY6,A0A287HUI9,A0A287IXX5,A0A287J1J3,A0A287K155,A0A287KCE3,A0A287KE24,A0A287KQH3,A0A287KS33,A0A287M3L4,A0A287M4Y1,A0A287M9N3,A0A287M9S8,A0A287MFF3,A0A287MGQ7,A0A287MHV2,A0A287N3G7,A0A287N6K9,A0A287NB57,A0A287NI74,A0A287NMB4,A0A287NNM3,A0A287PI54,A0A287PKG1,A0A287PXA8,A0A287Q803,A0A287R0R3,A0A287R7D5,A0A287RML1,A0A287SAK2,A0A287SCR1,A0A…	A0A287DZS1,A0A287E4H3,A0A287ESJ7,A0A287FC77,A0A287FGI8,A0A287FU96,A0A287FYP3,A0A287G497,A0A287G9W2,A0A287H3Z2,A0A287HGF8,A0A287HTV5,A0A287IFX0,A0A287IJH1,A0A287J1S5,A0A287JU08,A0A287JYC4,A0A287K666,A0A287K7G8,A0A287KB04,A0A287KCB3,A0A287KD15,A0A287LFB3,A0A287MFU2,A0A287NZR5,A0A287P0D5,A0A287P6H5,A0A287P8T1,A0A287PK81,A0A287QXL1,A0A287RD67,A0A287RJK1,A0A287RYC4,A0A287S8C5,A0A287SCU7,A0A287SJ73,A0A…
GO:0003674	Molecular Function	GO:0005488	binding	116	88	A0A0K1Z5E8,A0A287EZF7,A0A287FC46,A0A287G1S9,A0A287H3X3,A0A287HDP9,A0A287HIY6,A0A287HUI9,A0A287IXX5,A0A287J1J3,A0A287K155,A0A287KCE3,A0A287KE24,A0A287KQH3,A0A287KS33,A0A287M3L4,A0A287M4Y1,A0A287M9N3,A0A287M9S8,A0A287MFF3,A0A287MGQ7,A0A287MHV2,A0A287N3G7,A0A287N6K9,A0A287NB57,A0A287NI74,A0A287NMB4,A0A287NNM3,A0A287PI54,A0A287PKG1,A0A287PXA8,A0A287Q803,A0A287R0R3,A0A287R7D5,A0A287RM00,A0A287RML1,A0A…	A0A287DZS1,A0A287E4H3,A0A287EIM7,A0A287ESJ7,A0A287FC77,A0A287FGI8,A0A287FU96,A0A287FYP3,A0A287G497,A0A287G9W2,A0A287H3Z2,A0A287HGF8,A0A287HTV5,A0A287IFX0,A0A287IJH1,A0A287J1S5,A0A287JU08,A0A287JYC4,A0A287K666,A0A287K7G8,A0A287KB04,A0A287KCB3,A0A287KD15,A0A287LFB3,A0A287MFU2,A0A287MV15,A0A287NZR5,A0A287P0D5,A0A287P6H5,A0A287P8T1,A0A287PK81,A0A287QXL1,A0A287RD67,A0A287RJK1,A0A287RYC4,A0A287S8C5,A0A…
GO:0003674	Molecular Function	GO:0004871	signal transducer activity	55	42	A0A287EZF7,A0A287G1S9,A0A287H3X3,A0A287KE24,A0A287M3L4,A0A287M4Y1,A0A287M9N3,A0A287M9S8,A0A287MFF3,A0A287MGQ7,A0A287N6K9,A0A287PI54,A0A287PKG1,A0A287PXA8,A0A287Q803,A0A287R7D5,A0A287RML1,A0A287SAK2,A0A287SCR1,A0A287SFB4,A0A287TCS1,A0A287UEZ3,A0A287UPW5,A0A287UQ13,A0A287UT81,A0A287UTC6,A0A287V4I8,A0A287VQA5,A0A287VYY4,A0A287VZ68,A0A287WJH5,A0A287WND1,A0A287X8K8,A0A287XAX2,A0A287XB07,B4ESF5,C3W8M9,…	A0A287E4H3,A0A287ESJ7,A0A287FC77,A0A287FYP3,A0A287G9W2,A0A287H3Z2,A0A287HGF8,A0A287IFX0,A0A287IJH1,A0A287J1S5,A0A287JU08,A0A287K7G8,A0A287KD15,A0A287MFU2,A0A287P0D5,A0A287RD67,A0A287RJK1,A0A287RYC4,A0A287S8C5,A0A287SUL6,A0A287SXV9,A0A287TST0,A0A287V3D4,A0A287V7L8,A0A287VKA5,A3RHE5,F2CR56,F2CRU2,F2CYX9,F2D005,F2DDK8,F2DJA3,F2E3V0,F2E8R9,F2EBU5,F2EDQ0,F2ELE6,M0VDB7,M0XPC4,M0XTM6,Q0GA59,Q7XZK3
GO:0003674	Molecular Function	GO:0005215	transporter activity	67	54	A0A287EZF7,A0A287FC46,A0A287G1S9,A0A287H3X3,A0A287HDP9,A0A287J1J3,A0A287KCE3,A0A287KE24,A0A287KS33,A0A287M3L4,A0A287M4Y1,A0A287M9N3,A0A287M9S8,A0A287MFF3,A0A287MGQ7,A0A287N6K9,A0A287NI74,A0A287NNM3,A0A287PI54,A0A287PKG1,A0A287SAK2,A0A287SCR1,A0A287SFB4,A0A287T7V4,A0A287TCS1,A0A287UEZ3,A0A287UPW5,A0A287UQ13,A0A287URQ3,A0A287V4I8,A0A287VQA5,A0A287VYY4,A0A287VZ68,A0A287WJH5,A0A287WND1,A0A287X8K8,A0A…	A0A287DZS1,A0A287E4H3,A0A287ESJ7,A0A287FC77,A0A287FU96,A0A287FYP3,A0A287G497,A0A287G9W2,A0A287HTV5,A0A287IFX0,A0A287IJH1,A0A287J1S5,A0A287K7G8,A0A287KB04,A0A287KCB3,A0A287KD15,A0A287MFU2,A0A287NZR5,A0A287P0D5,A0A287P6H5,A0A287PK81,A0A287RJK1,A0A287RYC4,A0A287SJY8,A0A287SUL6,A0A287SXV9,A0A287TST0,A0A287V3D4,A0A287V7L8,A0A287VKA5,A0A287VUP7,F2CQF4,F2CR56,F2CRF2,F2CRU2,F2CYX9,F2D005,F2DDK8,F2E3V0,F2…
GO:0003674	Molecular Function	GO:0005198	structural molecule activity	67	53	A0A287EZF7,A0A287FC46,A0A287H3X3,A0A287HDP9,A0A287HUI9,A0A287IXX5,A0A287J1J3,A0A287KCE3,A0A287KE24,A0A287M4Y1,A0A287M9N3,A0A287M9S8,A0A287MFF3,A0A287MGQ7,A0A287N3G7,A0A287N6K9,A0A287NB57,A0A287NNM3,A0A287PI54,A0A287PKG1,A0A287PXA8,A0A287Q803,A0A287R7D5,A0A287SAK2,A0A287SCR1,A0A287SFB4,A0A287SQ59,A0A287T7V4,A0A287TCS1,A0A287UEZ3,A0A287UPW5,A0A287UQ13,A0A287VQA5,A0A287VYY4,A0A287VZ68,A0A287WND1,A0A…	A0A287DZS1,A0A287E4H3,A0A287ESJ7,A0A287FC77,A0A287FU96,A0A287FYP3,A0A287G497,A0A287G9W2,A0A287H3Z2,A0A287HGF8,A0A287IFX0,A0A287IJH1,A0A287J1S5,A0A287JYC4,A0A287K7G8,A0A287KD15,A0A287MFU2,A0A287P0D5,A0A287P6H5,A0A287PK81,A0A287RD67,A0A287RJK1,A0A287RYC4,A0A287SJ73,A0A287SJY8,A0A287SXV9,A0A287TST0,A0A287V3D4,A0A287VKA5,A0A287VUP7,F2CR56,F2CRF2,F2CRU2,F2CWL7,F2CYX9,F2D005,F2DDK8,F2DI46,F2E3V0,F2E8A9…
GO:0003674	Molecular Function	GO:0060089	molecular transducer activity	48	45	A0A287EZF7,A0A287G1S9,A0A287H3X3,A0A287KE24,A0A287M3L4,A0A287M4Y1,A0A287M9N3,A0A287M9S8,A0A287MFF3,A0A287MGQ7,A0A287N6K9,A0A287PI54,A0A287PKG1,A0A287PXA8,A0A287Q803,A0A287R7D5,A0A287SAK2,A0A287SCR1,A0A287SFB4,A0A287TCS1,A0A287UEZ3,A0A287UPW5,A0A287UQ13,A0A287V4I8,A0A287VQA5,A0A287VYY4,A0A287VZ68,A0A287WJH5,A0A287WND1,A0A287X8K8,B4ESF5,F2CPZ2,F2CT80,F2D5K9,F2DE84,F2DER9,F2DFK1,F2DMQ8,F2DV72,F2DX18…	A0A287E4H3,A0A287EIM7,A0A287ESJ7,A0A287FC77,A0A287FYP3,A0A287G497,A0A287G9W2,A0A287H3Z2,A0A287HGF8,A0A287IFX0,A0A287IJH1,A0A287J1S5,A0A287JU08,A0A287K7G8,A0A287KD15,A0A287MFU2,A0A287P0D5,A0A287RD67,A0A287RJK1,A0A287RYC4,A0A287S8C5,A0A287SUL6,A0A287SXV9,A0A287TST0,A0A287V7L8,A0A287VKA5,A3RHE5,F2CR56,F2CRU2,F2CYX9,F2D005,F2DDK8,F2DJA3,F2E3V0,F2E8R9,F2EBU5,F2EDQ0,F2ELE6,M0VDB7,M0X1N3,M0XPC4,M0XTM6,Q…
GO:0003674	Molecular Function	GO:0009055	electron carrier activity	37	42	A0A287HDP9,A0A287M3L4,A0A287M4Y1,A0A287M9N3,A0A287M9S8,A0A287N6K9,A0A287PKG1,A0A287Q803,A0A287R7D5,A0A287RML1,A0A287SAK2,A0A287SQ59,A0A287T7V4,A0A287UEZ3,A0A287URQ3,A0A287UT81,A0A287UTC6,A0A287XAX2,A0A287XB07,A0A287XGK0,B4ESF5,C3W8M9,F2D017,F2D4N5,F2DDD6,F2DE84,F2EAZ9,F2ECC9,F2ED74,F2EDB2,F2EFX9,F2EGD3,F2EHF9,M0W099,M0WBH4,M0X164,M0YV20	A0A287E4H3,A0A287ESJ7,A0A287FC77,A0A287FYP3,A0A287G497,A0A287G9W2,A0A287H3Z2,A0A287HGF8,A0A287J1S5,A0A287K7G8,A0A287KCB3,A0A287MFU2,A0A287P0D5,A0A287RD67,A0A287RJK1,A0A287RYC4,A0A287SJY8,A0A287SXV9,A0A287TST0,A0A287V3D4,A0A287VKA5,F2CQF4,F2CR56,F2CRF2,F2CRU2,F2CYX9,F2D005,F2DDK1,F2DDK8,F2E3V0,F2E8R9,F2E8X4,F2EBU5,F2EDQ0,F2EL27,F2ELE6,F2ELT5,M0WAL0,M0XPC4,M0XTM6,Q5UNP2,Q7XZK3
GO:0003674	Molecular Function	GO:0045182	translation regulator activity	5	5	A0A287EZF7,A0A287J1J3,A0A287MGQ7,A0A287Y1P6,F2ELX8	A0A287ESJ7,A0A287MFU2,A0A287TST0,F2E8R9,M0XTM6
GO:0003674	Molecular Function	GO:0042056	chemoattractant activity	0	2	--	A0A287SUL6,F2D005
GO:0003674	Molecular Function	GO:0001071	nucleic acid binding transcription factor activity	41	39	A0A287EZF7,A0A287G1S9,A0A287H3X3,A0A287HDP9,A0A287KCE3,A0A287KE24,A0A287KS33,A0A287M3L4,A0A287M4Y1,A0A287M9N3,A0A287M9S8,A0A287MFF3,A0A287MGQ7,A0A287N6K9,A0A287NI74,A0A287PKG1,A0A287T7V4,A0A287TCS1,A0A287UEZ3,A0A287VQA5,A0A287VYY4,A0A287VZ68,A0A287WJH5,A0A287WND1,A0A287X8V0,A0A287XGK0,A0A287XIF9,B4ESF5,F2CT80,F2D4N5,F2D5K9,F2DDD6,F2DE84,F2DER9,F2DMQ8,F2DNM1,F2E8K5,F2EHF9,M0Y1R4,M0Z1D4,M0Z4H7	A0A287E4H3,A0A287ESJ7,A0A287FC77,A0A287FYP3,A0A287G497,A0A287G9W2,A0A287H3Z2,A0A287IFX0,A0A287J1S5,A0A287K7G8,A0A287KCB3,A0A287MFU2,A0A287P0D5,A0A287RJK1,A0A287RYC4,A0A287S8C5,A0A287SJ73,A0A287SUL6,A0A287SXV9,A0A287TST0,A0A287V3D4,A0A287VKA5,A3RHE5,F2CR56,F2CRU2,F2CYX9,F2D005,F2DDK8,F2E3V0,F2E8A9,F2E8R9,F2EBU5,F2EDQ0,F2ELE6,F2ELT5,M0XPC4,M0XTM6,Q0GA59,Q7XZK3
GO:0003674	Molecular Function	GO:0000988	transcription factor activity, protein binding	13	13	A0A287HDP9,A0A287HUI9,A0A287MGQ7,A0A287PI54,A0A287UEZ3,A0A287UPW5,A0A287UQ13,A0A287VYY4,A0A287VZ68,F2D4N5,F2EF95,M0YIE4,M0Z4H7	A0A287ESJ7,A0A287G497,A0A287G9W2,A0A287K7G8,A0A287RJK1,A0A287SXV9,A0A287VKA5,A0A287WCD6,F2CRU2,F2D005,F2E3V0,F2E8R9,M0XTM6
GO:0005575	Cellular Component	GO:0044420	extracellular matrix component	27	20	A0A287EZF7,A0A287G1S9,A0A287J1J3,A0A287KE24,A0A287M4Y1,A0A287M9N3,A0A287M9S8,A0A287MGQ7,A0A287N6K9,A0A287Q803,A0A287R7D5,A0A287SQ59,A0A287VQA5,B4ESF5,F2D017,F2D5K9,F2DE84,F2DMQ8,F2EAZ9,F2ED74,F2EDB2,F2EFX9,F2EGD3,F2EHF9,M0W099,M0WBH4,M0Z1D4	A0A287FC77,A0A287FYP3,A0A287G9W2,A0A287IJH1,A0A287J1S5,A0A287JYC4,A0A287KD15,A0A287RJK1,A0A287SJ73,A0A287WCD6,F2CRF2,F2D005,F2E3V0,F2E8X4,F2EBU5,F2EL27,M0VDB7,M0WAL0,M0XPC4,Q7XZK3
GO:0005575	Cellular Component	GO:0055044	symplast	69	30	A0A287EZF7,A0A287G1S9,A0A287HDP9,A0A287KE24,A0A287KQH3,A0A287KS33,A0A287M3L4,A0A287M4Y1,A0A287M9N3,A0A287M9S8,A0A287MFF3,A0A287MGQ7,A0A287N6K9,A0A287NI74,A0A287NNM3,A0A287PI54,A0A287PXA8,A0A287Q803,A0A287R7D5,A0A287SCR1,A0A287SFB4,A0A287SQ59,A0A287T7V4,A0A287TCS1,A0A287UEZ3,A0A287UPW5,A0A287UQ13,A0A287URQ3,A0A287USV7,A0A287V4I8,A0A287VQA5,A0A287WJE6,A0A287WND1,A0A287X8V0,A0A287XEF9,A0A287XGK0,A0A…	A0A287FC77,A0A287FGI8,A0A287IFX0,A0A287J1S5,A0A287JYC4,A0A287K7G8,A0A287KCB3,A0A287NZR5,A0A287P0D5,A0A287PK81,A0A287QXL1,A0A287S8C5,A0A287SJ73,A0A287V3D4,A0A287VKA5,F2CR56,F2CYX9,F2D005,F2DG27,F2E8A9,F2EBU5,F2ELT5,M0WAL0,M0X1N3,M0XH58,M0XPC4,M0XUU4,M0Y565,Q5UNP2,Q7XZK3
GO:0005575	Cellular Component	GO:0031012	extracellular matrix	45	35	A0A287EZF7,A0A287G1S9,A0A287HDP9,A0A287J1J3,A0A287KE24,A0A287KS33,A0A287M4Y1,A0A287M9N3,A0A287M9S8,A0A287MGQ7,A0A287N6K9,A0A287NI74,A0A287PXA8,A0A287Q803,A0A287R7D5,A0A287SFB4,A0A287SQ59,A0A287T7V4,A0A287UEZ3,A0A287URQ3,A0A287VQA5,A0A287VYY4,A0A287VZ68,A0A287XIF9,B4ESF5,F2D017,F2D4N5,F2D5K9,F2DE84,F2DFK1,F2DMQ8,F2DNM1,F2DX18,F2E8K5,F2EAZ9,F2ED74,F2EDB2,F2EFX9,F2EGD3,F2EHF9,M0W099,M0WBH4,M0Y1R4,M0…	A0A287DZS1,A0A287E4H3,A0A287FC77,A0A287FYP3,A0A287G9W2,A0A287IJH1,A0A287J1S5,A0A287JYC4,A0A287K7G8,A0A287KD15,A0A287MFU2,A0A287RJK1,A0A287RYC4,A0A287SJ73,A0A287SXV9,A0A287TST0,A0A287V3D4,A0A287VKA5,A0A287WCD6,F2CRF2,F2CRU2,F2D005,F2DDK8,F2E3V0,F2E8A9,F2E8R9,F2E8X4,F2EBU5,F2EL27,F2ELE6,M0VDB7,M0WAL0,M0XPC4,M0XTM6,Q7XZK3
GO:0005575	Cellular Component	GO:0005576	extracellular region	112	72	A0A287EZF7,A0A287FC46,A0A287G1S9,A0A287H3X3,A0A287HDP9,A0A287HIY6,A0A287HUI9,A0A287IXX5,A0A287J1J3,A0A287K155,A0A287KCE3,A0A287KE24,A0A287KQH3,A0A287KS33,A0A287M3L4,A0A287M4Y1,A0A287M9N3,A0A287M9S8,A0A287MFF3,A0A287MGQ7,A0A287MHV2,A0A287N3G7,A0A287N6K9,A0A287NB57,A0A287NI74,A0A287NMB4,A0A287NNM3,A0A287PI54,A0A287PKG1,A0A287PXA8,A0A287Q803,A0A287R0R3,A0A287R7D5,A0A287RM00,A0A287RML1,A0A287SAK2,A0A…	A0A287DZS1,A0A287E4H3,A0A287EIM7,A0A287ESJ7,A0A287FC77,A0A287FYP3,A0A287G497,A0A287G9W2,A0A287GI21,A0A287H3Z2,A0A287HGF8,A0A287HTV5,A0A287IFX0,A0A287IHT9,A0A287IJH1,A0A287J1S5,A0A287JU08,A0A287JYC4,A0A287K7G8,A0A287KB04,A0A287KCB3,A0A287KD15,A0A287MFU2,A0A287NZR5,A0A287P0D5,A0A287P198,A0A287P6H5,A0A287PK81,A0A287PP23,A0A287RD67,A0A287RJK1,A0A287RYC4,A0A287SJ73,A0A287SJY8,A0A287SUL6,A0A287SXV9,A0A…
GO:0005575	Cellular Component	GO:0030054	cell junction	79	50	A0A287EZF7,A0A287G1S9,A0A287H3X3,A0A287HDP9,A0A287HUI9,A0A287IXX5,A0A287KE24,A0A287KQH3,A0A287KS33,A0A287M3L4,A0A287M4Y1,A0A287M9N3,A0A287M9S8,A0A287MFF3,A0A287MGQ7,A0A287N6K9,A0A287NI74,A0A287NNM3,A0A287PI54,A0A287PKG1,A0A287PXA8,A0A287Q803,A0A287R7D5,A0A287SAK2,A0A287SCR1,A0A287SFB4,A0A287SQ59,A0A287T7V4,A0A287TCS1,A0A287UEZ3,A0A287UPW5,A0A287UQ13,A0A287URQ3,A0A287USV7,A0A287V4I8,A0A287VQA5,A0A…	A0A287DZS1,A0A287ESJ7,A0A287FC77,A0A287FGI8,A0A287G497,A0A287HGF8,A0A287IFX0,A0A287IJH1,A0A287J1S5,A0A287JYC4,A0A287K7G8,A0A287KB04,A0A287KCB3,A0A287KD15,A0A287MFU2,A0A287NZR5,A0A287P0D5,A0A287P6H5,A0A287PK81,A0A287QXL1,A0A287RD67,A0A287RJK1,A0A287S8C5,A0A287SJ73,A0A287SXV9,A0A287TST0,A0A287V3D4,A0A287V7L8,A0A287VKA5,F2CQF4,F2CR56,F2CRU2,F2CYX9,F2D005,F2DG27,F2E8A9,F2E8R9,F2EBU5,F2EL27,F2ELT5,M0V…
GO:0005575	Cellular Component	GO:0044421	extracellular region part	101	59	A0A287EZF7,A0A287FC46,A0A287G1S9,A0A287H3X3,A0A287HDP9,A0A287HUI9,A0A287IXX5,A0A287J1J3,A0A287K155,A0A287KCE3,A0A287KE24,A0A287KQH3,A0A287KS33,A0A287M3L4,A0A287M4Y1,A0A287M9N3,A0A287M9S8,A0A287MFF3,A0A287MGQ7,A0A287MHV2,A0A287N3G7,A0A287N6K9,A0A287NB57,A0A287NI74,A0A287NNM3,A0A287PI54,A0A287PKG1,A0A287PXA8,A0A287Q803,A0A287R7D5,A0A287RML1,A0A287SAK2,A0A287SCR1,A0A287SFB4,A0A287SQ59,A0A287T7V4,A0A…	A0A287DZS1,A0A287E4H3,A0A287EIM7,A0A287ESJ7,A0A287FC77,A0A287FYP3,A0A287G497,A0A287G9W2,A0A287H3Z2,A0A287HGF8,A0A287HTV5,A0A287IFX0,A0A287IJH1,A0A287J1S5,A0A287JYC4,A0A287K7G8,A0A287KB04,A0A287KCB3,A0A287KD15,A0A287MFU2,A0A287NZR5,A0A287P0D5,A0A287P6H5,A0A287RD67,A0A287RJK1,A0A287RYC4,A0A287SJ73,A0A287SJY8,A0A287SUL6,A0A287SXV9,A0A287TST0,A0A287V3D4,A0A287VKA5,A0A287VUP7,A0A287WCD6,F2CQF4,F2CR56,…
GO:0005575	Cellular Component	GO:0019012	virion	75	67	A0A287EZF7,A0A287FC46,A0A287H3X3,A0A287HDP9,A0A287IXX5,A0A287J1J3,A0A287K155,A0A287KE24,A0A287KS33,A0A287M3L4,A0A287M4Y1,A0A287M9N3,A0A287M9S8,A0A287MFF3,A0A287MGQ7,A0A287MHV2,A0A287N6K9,A0A287NI74,A0A287NMB4,A0A287NNM3,A0A287PI54,A0A287PKG1,A0A287PXA8,A0A287Q803,A0A287R0R3,A0A287R7D5,A0A287SAK2,A0A287SCR1,A0A287TCS1,A0A287UEZ3,A0A287UPW5,A0A287UQ13,A0A287V4I8,A0A287VQA5,A0A287VYY4,A0A287VZ68,A0A…	A0A287DZS1,A0A287E4H3,A0A287ESJ7,A0A287FC77,A0A287FGI8,A0A287FYP3,A0A287G497,A0A287G9W2,A0A287H3Z2,A0A287HGF8,A0A287IFX0,A0A287IHT9,A0A287IJH1,A0A287J1S5,A0A287JYC4,A0A287K7G8,A0A287KD15,A0A287LFB3,A0A287MFU2,A0A287NZR5,A0A287P0D5,A0A287P6H5,A0A287PK81,A0A287RD67,A0A287RJK1,A0A287RYC4,A0A287S8C5,A0A287SBU9,A0A287SJ73,A0A287SUL6,A0A287SXV9,A0A287TST0,A0A287V3D4,A0A287V7L8,A0A287VKA5,A0A287WCD6,A3R…
GO:0005575	Cellular Component	GO:0044423	virion part	64	66	A0A287EZF7,A0A287FC46,A0A287H3X3,A0A287HDP9,A0A287IXX5,A0A287J1J3,A0A287K155,A0A287KE24,A0A287KS33,A0A287M3L4,A0A287M4Y1,A0A287M9N3,A0A287M9S8,A0A287MFF3,A0A287MGQ7,A0A287MHV2,A0A287N6K9,A0A287NI74,A0A287NNM3,A0A287PI54,A0A287PKG1,A0A287PXA8,A0A287SAK2,A0A287SCR1,A0A287TCS1,A0A287UEZ3,A0A287UPW5,A0A287UQ13,A0A287V4I8,A0A287VQA5,A0A287VYY4,A0A287VZ68,A0A287WND1,A0A287X8K8,A0A287X8V0,A0A287XGK0,A0A…	A0A287DZS1,A0A287E4H3,A0A287ESJ7,A0A287FC77,A0A287FGI8,A0A287FYP3,A0A287G497,A0A287G9W2,A0A287H3Z2,A0A287HGF8,A0A287IFX0,A0A287IHT9,A0A287IJH1,A0A287J1S5,A0A287JYC4,A0A287K7G8,A0A287KD15,A0A287LFB3,A0A287MFU2,A0A287NZR5,A0A287P0D5,A0A287P6H5,A0A287PK81,A0A287RD67,A0A287RJK1,A0A287RYC4,A0A287S8C5,A0A287SBU9,A0A287SJ73,A0A287SUL6,A0A287SXV9,A0A287TST0,A0A287V3D4,A0A287V7L8,A0A287VKA5,A3RHE5,F2CQF4,…
GO:0005575	Cellular Component	GO:0039679	viral occlusion body	3	1	A0A287EZF7,A0A287KE24,A0A287MGQ7	A0A287VKA5
GO:0005575	Cellular Component	GO:0044425	membrane part	105	77	A0A287EZF7,A0A287FC46,A0A287G1S9,A0A287H3X3,A0A287HDP9,A0A287HIY6,A0A287HUI9,A0A287IXX5,A0A287J1J3,A0A287K155,A0A287KCE3,A0A287KE24,A0A287KS33,A0A287M3L4,A0A287M4Y1,A0A287M9N3,A0A287M9S8,A0A287MFF3,A0A287MGQ7,A0A287MHV2,A0A287N3G7,A0A287N6K9,A0A287NB57,A0A287NI74,A0A287NNM3,A0A287PI54,A0A287PKG1,A0A287PXA8,A0A287Q803,A0A287R7D5,A0A287RM00,A0A287RML1,A0A287SAK2,A0A287SCR1,A0A287SFB4,A0A287SQ59,A0A…	A0A287DZS1,A0A287E4H3,A0A287ESJ7,A0A287FC77,A0A287FGI8,A0A287FU96,A0A287FYP3,A0A287G497,A0A287G9W2,A0A287H3Z2,A0A287HGF8,A0A287HTV5,A0A287IFX0,A0A287IHT9,A0A287IJH1,A0A287J1S5,A0A287JU08,A0A287JYC4,A0A287K7G8,A0A287KB04,A0A287KCB3,A0A287KD15,A0A287MFU2,A0A287MV15,A0A287NZR5,A0A287P0D5,A0A287P6H5,A0A287PK81,A0A287RD67,A0A287RJK1,A0A287RYC4,A0A287S8C5,A0A287SJ73,A0A287SJY8,A0A287SUL6,A0A287SXV9,A0A…
GO:0005575	Cellular Component	GO:0016020	membrane	114	83	A0A287EZF7,A0A287FC46,A0A287G1S9,A0A287H3X3,A0A287HDP9,A0A287HIY6,A0A287HUI9,A0A287IXX5,A0A287J1J3,A0A287K155,A0A287KCE3,A0A287KE24,A0A287KQH3,A0A287KS33,A0A287M3L4,A0A287M4Y1,A0A287M9N3,A0A287M9S8,A0A287MFF3,A0A287MGQ7,A0A287MHV2,A0A287N3G7,A0A287N6K9,A0A287NB57,A0A287NI74,A0A287NNM3,A0A287PI54,A0A287PKG1,A0A287PXA8,A0A287Q803,A0A287R7D5,A0A287RM00,A0A287RML1,A0A287SAK2,A0A287SCR1,A0A287SFB4,A0A…	A0A287DZS1,A0A287E4H3,A0A287ESJ7,A0A287FC77,A0A287FGI8,A0A287FU96,A0A287FYP3,A0A287G497,A0A287G9W2,A0A287H3Z2,A0A287HGF8,A0A287HTV5,A0A287IFX0,A0A287IHT9,A0A287IJH1,A0A287J1S5,A0A287JU08,A0A287JYC4,A0A287K7G8,A0A287KB04,A0A287KCB3,A0A287KD15,A0A287LFB3,A0A287MFU2,A0A287MV15,A0A287NZR5,A0A287P0D5,A0A287P6H5,A0A287PK81,A0A287RD67,A0A287RJK1,A0A287RYC4,A0A287S8C5,A0A287SCU7,A0A287SJ73,A0A287SJY8,A0A…
GO:0005575	Cellular Component	GO:0005623	cell	117	95	A0A0K1Z5E8,A0A287EZF7,A0A287FC46,A0A287G1S9,A0A287H3X3,A0A287HDP9,A0A287HIY6,A0A287HUI9,A0A287IXX5,A0A287J1J3,A0A287KCE3,A0A287KE24,A0A287KQH3,A0A287KS33,A0A287M3L4,A0A287M4Y1,A0A287M9N3,A0A287M9S8,A0A287MFF3,A0A287MGQ7,A0A287MHV2,A0A287N3G7,A0A287N6K9,A0A287NB57,A0A287NI74,A0A287NMB4,A0A287NNM3,A0A287PI54,A0A287PKG1,A0A287PXA8,A0A287Q803,A0A287R0R3,A0A287R7D5,A0A287RM00,A0A287RML1,A0A287SAK2,A0A…	A0A287DZS1,A0A287E4H3,A0A287ESJ7,A0A287FC77,A0A287FGI8,A0A287FU96,A0A287FYP3,A0A287G497,A0A287G9W2,A0A287GI21,A0A287H3Z2,A0A287HGF8,A0A287HTV5,A0A287IFX0,A0A287IJH1,A0A287J1S5,A0A287JU08,A0A287JYC4,A0A287K666,A0A287K7G8,A0A287KB04,A0A287KCB3,A0A287KD15,A0A287LFB3,A0A287MFU2,A0A287MV15,A0A287NZR5,A0A287P0D5,A0A287P198,A0A287P6H5,A0A287PK81,A0A287PP23,A0A287QXL1,A0A287RD67,A0A287RJK1,A0A287RYC4,A0A…
GO:0005575	Cellular Component	GO:0009295	nucleoid	5	9	A0A287H3X3,A0A287PI54,A0A287SCR1,A0A287UPW5,A0A287UQ13	A0A287E4H3,A0A287ESJ7,A0A287IJH1,A0A287KD15,A0A287RJK1,A0A287TST0,F2ELE6,M0VDB7,Q7XZK3
GO:0005575	Cellular Component	GO:0044464	cell part	116	95	A0A0K1Z5E8,A0A287EZF7,A0A287FC46,A0A287G1S9,A0A287H3X3,A0A287HDP9,A0A287HIY6,A0A287HUI9,A0A287IXX5,A0A287J1J3,A0A287KCE3,A0A287KE24,A0A287KQH3,A0A287KS33,A0A287M3L4,A0A287M4Y1,A0A287M9N3,A0A287M9S8,A0A287MFF3,A0A287MGQ7,A0A287MHV2,A0A287N3G7,A0A287N6K9,A0A287NB57,A0A287NI74,A0A287NMB4,A0A287NNM3,A0A287PI54,A0A287PKG1,A0A287PXA8,A0A287Q803,A0A287R0R3,A0A287R7D5,A0A287RM00,A0A287RML1,A0A287SAK2,A0A…	A0A287DZS1,A0A287E4H3,A0A287ESJ7,A0A287FC77,A0A287FGI8,A0A287FU96,A0A287FYP3,A0A287G497,A0A287G9W2,A0A287GI21,A0A287H3Z2,A0A287HGF8,A0A287HTV5,A0A287IFX0,A0A287IJH1,A0A287J1S5,A0A287JU08,A0A287JYC4,A0A287K666,A0A287K7G8,A0A287KB04,A0A287KCB3,A0A287KD15,A0A287LFB3,A0A287MFU2,A0A287MV15,A0A287NZR5,A0A287P0D5,A0A287P198,A0A287P6H5,A0A287PK81,A0A287PP23,A0A287QXL1,A0A287RD67,A0A287RJK1,A0A287RYC4,A0A…
GO:0005575	Cellular Component	GO:0044215	other organism	57	53	A0A287EZF7,A0A287FC46,A0A287H3X3,A0A287HDP9,A0A287HUI9,A0A287IXX5,A0A287K155,A0A287KE24,A0A287M3L4,A0A287M4Y1,A0A287M9N3,A0A287M9S8,A0A287MFF3,A0A287MGQ7,A0A287MHV2,A0A287N6K9,A0A287NNM3,A0A287PI54,A0A287PKG1,A0A287PXA8,A0A287SCR1,A0A287SFB4,A0A287TCS1,A0A287UEZ3,A0A287UPW5,A0A287UQ13,A0A287VQA5,A0A287VYY4,A0A287VZ68,A0A287WND1,A0A287X8V0,A0A287XGK0,A0A287Y0F7,A0A287Y1P6,B4ESF5,F2CPZ2,F2CT80,F2D4…	A0A287DZS1,A0A287E4H3,A0A287ESJ7,A0A287FC77,A0A287FYP3,A0A287G9W2,A0A287H3Z2,A0A287IHT9,A0A287IJH1,A0A287J1S5,A0A287JYC4,A0A287K7G8,A0A287KCB3,A0A287KD15,A0A287MFU2,A0A287P0D5,A0A287P6H5,A0A287RD67,A0A287RJK1,A0A287RYC4,A0A287S8C5,A0A287SBU9,A0A287SJ73,A0A287SJY8,A0A287SUL6,A0A287SXV9,A0A287TST0,A0A287V3D4,A0A287VKA5,A3RHE5,F2CRF2,F2CRU2,F2CWL7,F2D005,F2DDK8,F2DNE8,F2E3V0,F2E8R9,F2E8X4,F2EBU5,F2E…
GO:0005575	Cellular Component	GO:0044217	other organism part	57	53	A0A287EZF7,A0A287FC46,A0A287H3X3,A0A287HDP9,A0A287HUI9,A0A287IXX5,A0A287K155,A0A287KE24,A0A287M3L4,A0A287M4Y1,A0A287M9N3,A0A287M9S8,A0A287MFF3,A0A287MGQ7,A0A287MHV2,A0A287N6K9,A0A287NNM3,A0A287PI54,A0A287PKG1,A0A287PXA8,A0A287SCR1,A0A287SFB4,A0A287TCS1,A0A287UEZ3,A0A287UPW5,A0A287UQ13,A0A287VQA5,A0A287VYY4,A0A287VZ68,A0A287WND1,A0A287X8V0,A0A287XGK0,A0A287Y0F7,A0A287Y1P6,B4ESF5,F2CPZ2,F2CT80,F2D4…	A0A287DZS1,A0A287E4H3,A0A287ESJ7,A0A287FC77,A0A287FYP3,A0A287G9W2,A0A287H3Z2,A0A287IHT9,A0A287IJH1,A0A287J1S5,A0A287JYC4,A0A287K7G8,A0A287KCB3,A0A287KD15,A0A287MFU2,A0A287P0D5,A0A287P6H5,A0A287RD67,A0A287RJK1,A0A287RYC4,A0A287S8C5,A0A287SBU9,A0A287SJ73,A0A287SJY8,A0A287SUL6,A0A287SXV9,A0A287TST0,A0A287V3D4,A0A287VKA5,A3RHE5,F2CRF2,F2CRU2,F2CWL7,F2D005,F2DDK8,F2DNE8,F2E3V0,F2E8R9,F2E8X4,F2EBU5,F2E…
GO:0005575	Cellular Component	GO:0043226	organelle	116	90	A0A0K1Z5E8,A0A287EZF7,A0A287FC46,A0A287G1S9,A0A287H3X3,A0A287HDP9,A0A287HIY6,A0A287HUI9,A0A287IXX5,A0A287J1J3,A0A287KCE3,A0A287KE24,A0A287KQH3,A0A287KS33,A0A287M3L4,A0A287M4Y1,A0A287M9N3,A0A287M9S8,A0A287MFF3,A0A287MGQ7,A0A287MHV2,A0A287N3G7,A0A287N6K9,A0A287NB57,A0A287NI74,A0A287NMB4,A0A287NNM3,A0A287PI54,A0A287PKG1,A0A287PXA8,A0A287Q803,A0A287R0R3,A0A287R7D5,A0A287RM00,A0A287RML1,A0A287SAK2,A0A…	A0A287DZS1,A0A287E4H3,A0A287ESJ7,A0A287FC77,A0A287FGI8,A0A287FU96,A0A287FYP3,A0A287G497,A0A287G9W2,A0A287H3Z2,A0A287HGF8,A0A287HTV5,A0A287IFX0,A0A287IJH1,A0A287J1S5,A0A287JU08,A0A287JYC4,A0A287K666,A0A287K7G8,A0A287KB04,A0A287KCB3,A0A287KD15,A0A287LFB3,A0A287MFU2,A0A287MV15,A0A287NZR5,A0A287P0D5,A0A287P198,A0A287P6H5,A0A287PK81,A0A287PP23,A0A287QXL1,A0A287RD67,A0A287RJK1,A0A287RYC4,A0A287S8C5,A0A…
GO:0005575	Cellular Component	GO:0031974	membrane-enclosed lumen	80	61	A0A287EZF7,A0A287FC46,A0A287G1S9,A0A287H3X3,A0A287HDP9,A0A287HUI9,A0A287IXX5,A0A287J1J3,A0A287KCE3,A0A287KE24,A0A287KQH3,A0A287KS33,A0A287M3L4,A0A287M4Y1,A0A287M9N3,A0A287M9S8,A0A287MFF3,A0A287MGQ7,A0A287N6K9,A0A287NI74,A0A287PI54,A0A287PKG1,A0A287PXA8,A0A287Q803,A0A287R7D5,A0A287RML1,A0A287SAK2,A0A287SCR1,A0A287T7V4,A0A287TCS1,A0A287UEZ3,A0A287UPW5,A0A287UQ13,A0A287UT81,A0A287UTC6,A0A287V4I8,A0A…	A0A287DZS1,A0A287E4H3,A0A287ESJ7,A0A287FC77,A0A287FGI8,A0A287FYP3,A0A287G497,A0A287G9W2,A0A287H3Z2,A0A287HGF8,A0A287IFX0,A0A287IJH1,A0A287J1S5,A0A287JU08,A0A287K7G8,A0A287KB04,A0A287KCB3,A0A287KD15,A0A287MFU2,A0A287MV15,A0A287NZR5,A0A287P0D5,A0A287P6H5,A0A287PK81,A0A287RD67,A0A287RJK1,A0A287RYC4,A0A287SBU9,A0A287SJ73,A0A287SJY8,A0A287SUL6,A0A287SXV9,A0A287TST0,A0A287V3D4,A0A287V7L8,A0A287VKA5,A0A…
GO:0005575	Cellular Component	GO:0044456	synapse part	31	28	A0A287H3X3,A0A287IXX5,A0A287KE24,A0A287M3L4,A0A287M4Y1,A0A287M9N3,A0A287M9S8,A0A287MFF3,A0A287MGQ7,A0A287N6K9,A0A287PI54,A0A287PKG1,A0A287PXA8,A0A287SAK2,A0A287SCR1,A0A287TCS1,A0A287UEZ3,A0A287UPW5,A0A287UQ13,A0A287V4I8,A0A287WND1,A0A287X8K8,A0A287Y1P6,B4ESF5,F2CPZ2,F2CT80,F2DDD6,F2DER9,F2EHF9,F2ELX8,M0Z404	A0A287DZS1,A0A287E4H3,A0A287ESJ7,A0A287FC77,A0A287FGI8,A0A287FYP3,A0A287HGF8,A0A287IFX0,A0A287J1S5,A0A287MFU2,A0A287RJK1,A0A287SXV9,A0A287TST0,A0A287V7L8,A0A287VKA5,A0A287WCD6,F2CRU2,F2D005,F2DDK1,F2E8R9,F2EBU5,F2EDQ0,F2EL27,F2ELE6,M0X1N3,M0XPC4,M0XTM6,Q7XZK3
GO:0005575	Cellular Component	GO:0099512	supramolecular fiber	24	18	A0A287KCE3,A0A287KE24,A0A287MGQ7,A0A287NNM3,A0A287PI54,A0A287PXA8,A0A287SCR1,A0A287SQ59,A0A287UPW5,A0A287UQ13,A0A287VYY4,A0A287VZ68,A0A287X8V0,A0A287Y0F7,F2D017,F2DDD6,F2DE84,F2DTH1,F2EAZ9,F2EB49,F2EFX9,M0WBH4,M0XT04,Q8S3U1	A0A287E4H3,A0A287ESJ7,A0A287K7G8,A0A287KCB3,A0A287MFU2,A0A287P0D5,A0A287RJK1,A0A287RYC4,A0A287SJY8,A0A287TST0,A0A287V3D4,F2D005,F2DDK8,F2E8R9,F2ELE6,F2ELT5,M0X1N3,Q7XZK3
GO:0005575	Cellular Component	GO:0044422	organelle part	103	75	A0A287EZF7,A0A287FC46,A0A287G1S9,A0A287H3X3,A0A287HDP9,A0A287HIY6,A0A287HUI9,A0A287IXX5,A0A287J1J3,A0A287KCE3,A0A287KE24,A0A287KQH3,A0A287KS33,A0A287M3L4,A0A287M4Y1,A0A287M9N3,A0A287M9S8,A0A287MFF3,A0A287MGQ7,A0A287N6K9,A0A287NI74,A0A287NNM3,A0A287PI54,A0A287PKG1,A0A287PXA8,A0A287Q803,A0A287R7D5,A0A287RML1,A0A287SAK2,A0A287SCR1,A0A287SFB4,A0A287SQ59,A0A287T7V4,A0A287TCS1,A0A287UEZ3,A0A287UPW5,A0A…	A0A287DZS1,A0A287E4H3,A0A287ESJ7,A0A287FC77,A0A287FGI8,A0A287FU96,A0A287FYP3,A0A287G497,A0A287G9W2,A0A287H3Z2,A0A287HGF8,A0A287HTV5,A0A287IFX0,A0A287IJH1,A0A287J1S5,A0A287JU08,A0A287JYC4,A0A287K7G8,A0A287KB04,A0A287KCB3,A0A287KD15,A0A287MFU2,A0A287MV15,A0A287NZR5,A0A287P0D5,A0A287P6H5,A0A287PK81,A0A287RD67,A0A287RJK1,A0A287RYC4,A0A287S8C5,A0A287SBU9,A0A287SJ73,A0A287SJY8,A0A287SUL6,A0A287SXV9,A0A…
GO:0005575	Cellular Component	GO:0045202	synapse	32	31	A0A287H3X3,A0A287IXX5,A0A287KE24,A0A287M3L4,A0A287M4Y1,A0A287M9N3,A0A287M9S8,A0A287MFF3,A0A287MGQ7,A0A287N6K9,A0A287PI54,A0A287PKG1,A0A287PXA8,A0A287SAK2,A0A287SCR1,A0A287TCS1,A0A287UEZ3,A0A287UPW5,A0A287UQ13,A0A287V4I8,A0A287WND1,A0A287X8K8,A0A287Y1P6,B4ESF5,F2CPZ2,F2CT80,F2DDD6,F2DE84,F2DER9,F2EHF9,F2ELX8,M0Z404	A0A287DZS1,A0A287E4H3,A0A287ESJ7,A0A287FC77,A0A287FGI8,A0A287FYP3,A0A287G497,A0A287HGF8,A0A287IFX0,A0A287J1S5,A0A287K7G8,A0A287KB04,A0A287MFU2,A0A287RJK1,A0A287SXV9,A0A287TST0,A0A287V7L8,A0A287VKA5,A0A287WCD6,F2CRU2,F2D005,F2DDK1,F2E8R9,F2EBU5,F2EDQ0,F2EL27,F2ELE6,M0X1N3,M0XPC4,M0XTM6,Q7XZK3
GO:0005575	Cellular Component	GO:0032991	macromolecular complex	92	67	A0A287EZF7,A0A287FC46,A0A287G1S9,A0A287H3X3,A0A287HDP9,A0A287HUI9,A0A287IXX5,A0A287J1J3,A0A287KCE3,A0A287KE24,A0A287KS33,A0A287M3L4,A0A287M4Y1,A0A287M9N3,A0A287M9S8,A0A287MFF3,A0A287MGQ7,A0A287N3G7,A0A287N6K9,A0A287NB57,A0A287NI74,A0A287NMB4,A0A287NNM3,A0A287PI54,A0A287PKG1,A0A287PXA8,A0A287Q803,A0A287R0R3,A0A287R7D5,A0A287RML1,A0A287SAK2,A0A287SCR1,A0A287SFB4,A0A287T7V4,A0A287TCS1,A0A287UEZ3,A0A…	A0A287DZS1,A0A287E4H3,A0A287ESJ7,A0A287FC77,A0A287FGI8,A0A287FU96,A0A287FYP3,A0A287G497,A0A287G9W2,A0A287H3Z2,A0A287HGF8,A0A287HTV5,A0A287IFX0,A0A287IJH1,A0A287J1S5,A0A287JU08,A0A287JYC4,A0A287K7G8,A0A287KB04,A0A287KCB3,A0A287KD15,A0A287MFU2,A0A287MV15,A0A287NZR5,A0A287P0D5,A0A287P6H5,A0A287PK81,A0A287RD67,A0A287RJK1,A0A287RYC4,A0A287S8C5,A0A287SJ73,A0A287SJY8,A0A287SUL6,A0A287SXV9,A0A287TST0,A0A…

## Sheet: GO terminology in C.vs.B
Table S6. GO terminology in C.vs.B.
GO ID (level1)	GO Term (level1)	GO ID (level2)	GO Term (level2)	number_of_out (up)	number_of_out (down)	Genes_of_out_up	Genes_of_out_down
GO:0008150	Biological Process	GO:0098754	detoxification	18	14	A0A287DTR9,A0A287NI74,A0A287PI54,A0A287PMW3,A0A287SCR1,A0A287UPW5,A0A287UQ13,A0A287XIF9,F2CPZ2,F2D5K9,F2DMQ8,F2DNM1,F2DTD3,F2ECC9,F2EKV9,M0Y1R4,M0YV20,M0Z1D4	A0A287E0R8,A0A287E4H3,A0A287G497,A0A287HGF8,A0A287P084,A0A287P0D5,A0A287R7Q5,A0A287TST0,A0A287U7X7,A0A287X1F5,F2D005,F2E325,F2EA93,Q94L27
GO:0008150	Biological Process	GO:0001906	cell killing	24	29	A0A287EZF7,A0A287H3U7,A0A287HUJ1,A0A287JRN6,A0A287KE24,A0A287M9G1,A0A287M9N3,A0A287MGQ7,A0A287PMW3,A0A287PTY8,A0A287QK87,A0A287TCS1,A0A287VZ68,A0A287WND1,B4ESF5,F2D8G6,F2DE84,F2DER9,F2DMG9,F2DTD3,F2EAF6,F2EHF9,F2EKV9,M0Z4H7	A0A287E4H3,A0A287ESJ7,A0A287FR61,A0A287GJ64,A0A287GM49,A0A287HGF8,A0A287KCB3,A0A287P0D5,A0A287PK81,A0A287PN76,A0A287S229,A0A287SRA3,A0A287SXV9,A0A287TCE0,A0A287U7X7,A0A287VKA5,A0A287WLY2,F2CRU2,F2DEG9,F2DZW3,F2ED74,F2EI71,F2ELT5,M0VYA0,M0XH58,M0XPC4,M0XPJ2,M0XUU4,M0Y045
GO:0008150	Biological Process	GO:0098743	cell aggregation	2	4	A0A287M9G1,M0WEG2	A0A287KD15,A0A287R7Q5,F2D005,Q94L27
GO:0008150	Biological Process	GO:0032501	multicellular organismal process	81	98	A0A287EZF7,A0A287FF91,A0A287G8I7,A0A287H3U7,A0A287HDP9,A0A287HP79,A0A287HPZ3,A0A287HUJ1,A0A287I4B2,A0A287JE08,A0A287JGV4,A0A287JRN6,A0A287KE24,A0A287KQH3,A0A287LAF9,A0A287M9G1,A0A287M9N3,A0A287MGQ7,A0A287MHV2,A0A287NB57,A0A287NI74,A0A287PI54,A0A287PMW3,A0A287PTY8,A0A287QK87,A0A287SCR1,A0A287SFB4,A0A287TBW4,A0A287TCS1,A0A287TYH0,A0A287UPW5,A0A287UQ13,A0A287URQ3,A0A287VQA5,A0A287VZ68,A0A287WBR3,A0A…	A0A287E0R8,A0A287E4H3,A0A287EEZ9,A0A287EFB3,A0A287EIM7,A0A287ESJ7,A0A287FQU7,A0A287FR61,A0A287FU96,A0A287FYT4,A0A287G115,A0A287G497,A0A287GBQ1,A0A287GI21,A0A287GJ64,A0A287GM49,A0A287HGF8,A0A287HIY6,A0A287HJJ5,A0A287IPV1,A0A287JQN1,A0A287KCB3,A0A287KD15,A0A287MFU2,A0A287MV68,A0A287P084,A0A287P0D5,A0A287P198,A0A287PK81,A0A287PN76,A0A287PP23,A0A287QSP8,A0A287R7Q5,A0A287S8C5,A0A287SBU9,A0A287SRA3,A0A…
GO:0008150	Biological Process	GO:0050896	response to stimulus	84	105	A0A287DTR9,A0A287EZF7,A0A287FF91,A0A287G8I7,A0A287H3U7,A0A287HDP9,A0A287HP79,A0A287HPZ3,A0A287HQS2,A0A287HUJ1,A0A287I4B2,A0A287JE08,A0A287JRN6,A0A287KE24,A0A287KQH3,A0A287LAF9,A0A287M9G1,A0A287M9N3,A0A287MGQ7,A0A287MHV2,A0A287NB57,A0A287NI74,A0A287PI54,A0A287PMW3,A0A287PTY8,A0A287QK87,A0A287R5Z9,A0A287SCR1,A0A287SFB4,A0A287TBW4,A0A287TCS1,A0A287TYH0,A0A287UPW5,A0A287UQ13,A0A287URQ3,A0A287USV7,A0A…	A0A287E0R8,A0A287E4H3,A0A287EEZ9,A0A287EFB3,A0A287EIM7,A0A287ESJ7,A0A287FQU7,A0A287FR61,A0A287FU96,A0A287FYT4,A0A287G115,A0A287G497,A0A287GBQ1,A0A287GJ64,A0A287GM49,A0A287HGF8,A0A287IPV1,A0A287JQN1,A0A287KCB3,A0A287KD15,A0A287KD65,A0A287MFU2,A0A287MV68,A0A287P084,A0A287P0D5,A0A287P198,A0A287PK81,A0A287PN76,A0A287PP23,A0A287QSP8,A0A287R7Q5,A0A287S0D4,A0A287S229,A0A287S8C5,A0A287SBU9,A0A287SCU7,A0A…
GO:0008150	Biological Process	GO:0032502	developmental process	80	93	A0A287EZF7,A0A287FF91,A0A287G8I7,A0A287H3U7,A0A287HDP9,A0A287HP79,A0A287HPZ3,A0A287HUJ1,A0A287I4B2,A0A287JE08,A0A287JGV4,A0A287JRN6,A0A287KE24,A0A287KQH3,A0A287LAF9,A0A287M9G1,A0A287M9N3,A0A287MGQ7,A0A287MHV2,A0A287NB57,A0A287NI74,A0A287PI54,A0A287PMW3,A0A287PTY8,A0A287QK87,A0A287SCR1,A0A287SFB4,A0A287TBW4,A0A287TCS1,A0A287TYH0,A0A287UPW5,A0A287UQ13,A0A287URQ3,A0A287VQA5,A0A287VZ68,A0A287WBR3,A0A…	A0A287E0R8,A0A287E4H3,A0A287EIM7,A0A287ESJ7,A0A287FQU7,A0A287FR61,A0A287FU96,A0A287FYT4,A0A287G115,A0A287G497,A0A287GBQ1,A0A287GI21,A0A287GJ64,A0A287GM49,A0A287HGF8,A0A287HIY6,A0A287HJJ5,A0A287IPV1,A0A287JQN1,A0A287KCB3,A0A287KD15,A0A287MFU2,A0A287MV68,A0A287P084,A0A287P0D5,A0A287P198,A0A287PK81,A0A287PN76,A0A287PP23,A0A287QSP8,A0A287R7Q5,A0A287S8C5,A0A287SBU9,A0A287SRA3,A0A287SWB6,A0A287SXV9,A0A…
GO:0008150	Biological Process	GO:0000003	reproduction	66	70	A0A287EZF7,A0A287G8I7,A0A287H3U7,A0A287HDP9,A0A287HP79,A0A287HPZ3,A0A287JE08,A0A287JGV4,A0A287JRN6,A0A287KE24,A0A287KQH3,A0A287LAF9,A0A287M9G1,A0A287M9N3,A0A287MGQ7,A0A287NB57,A0A287NI74,A0A287PI54,A0A287PMW3,A0A287PTY8,A0A287QK87,A0A287SCR1,A0A287SFB4,A0A287TCS1,A0A287TYH0,A0A287UPW5,A0A287UQ13,A0A287VQA5,A0A287VZ68,A0A287WND1,A0A287XAX2,A0A287XEF9,A0A287XIF9,B4ESF5,F2CPZ2,F2D0D4,F2D3H7,F2D4M8,F…	A0A287E0R8,A0A287E4H3,A0A287ESJ7,A0A287FQU7,A0A287FU96,A0A287FYT4,A0A287G497,A0A287GBQ1,A0A287GI21,A0A287GJ64,A0A287GM49,A0A287HGF8,A0A287KD15,A0A287MFU2,A0A287MV68,A0A287P084,A0A287P0D5,A0A287P198,A0A287PK81,A0A287PP23,A0A287QSP8,A0A287R7Q5,A0A287S8C5,A0A287SRA3,A0A287SXV9,A0A287T452,A0A287TCE0,A0A287TST0,A0A287U7X7,A0A287UP01,A0A287UT13,A0A287UZX4,A0A287VFR8,A0A287VKA5,A0A287WCD6,A0A287WL23,A0A…
GO:0008150	Biological Process	GO:0040007	growth	56	40	A0A287EZF7,A0A287G8I7,A0A287H3U7,A0A287HDP9,A0A287HP79,A0A287HPZ3,A0A287HUJ1,A0A287JRN6,A0A287KE24,A0A287M9G1,A0A287M9N3,A0A287MGQ7,A0A287MHV2,A0A287NB57,A0A287NI74,A0A287PI54,A0A287PMW3,A0A287PTY8,A0A287QK87,A0A287SCR1,A0A287SFB4,A0A287TCS1,A0A287TYH0,A0A287UPW5,A0A287UQ13,A0A287URQ3,A0A287VZ68,A0A287WND1,A0A287XAX2,A0A287XEF9,A0A287XIF9,B4ESF5,F2D3H7,F2D4M8,F2D4N5,F2D5K9,F2D8G6,F2DE84,F2DER9,F2…	A0A287E0R8,A0A287E4H3,A0A287ESJ7,A0A287FR61,A0A287FYT4,A0A287G115,A0A287G497,A0A287GJ64,A0A287HGF8,A0A287KCB3,A0A287KD15,A0A287MFU2,A0A287P084,A0A287PN76,A0A287R7Q5,A0A287SRA3,A0A287SXV9,A0A287T452,A0A287TCE0,A0A287UP01,A0A287UZX4,A0A287VKA5,A0A287WL23,A0A287WLY2,A0A287WSE7,A0A287X1F5,F2CRU2,F2D005,F2DJM5,F2E325,F2EI71,F2ELT5,M0VYA0,M0VZ55,M0XPC4,M0XPJ2,M0Y045,M0YKC6,M0YQS0,Q94L27
GO:0008150	Biological Process	GO:0022414	reproductive process	66	69	A0A287EZF7,A0A287G8I7,A0A287H3U7,A0A287HDP9,A0A287HP79,A0A287HPZ3,A0A287JE08,A0A287JGV4,A0A287JRN6,A0A287KE24,A0A287KQH3,A0A287LAF9,A0A287M9G1,A0A287M9N3,A0A287MGQ7,A0A287NB57,A0A287NI74,A0A287PI54,A0A287PMW3,A0A287PTY8,A0A287QK87,A0A287SCR1,A0A287SFB4,A0A287TCS1,A0A287TYH0,A0A287UPW5,A0A287UQ13,A0A287VQA5,A0A287VZ68,A0A287WND1,A0A287XAX2,A0A287XEF9,A0A287XIF9,B4ESF5,F2CPZ2,F2D0D4,F2D3H7,F2D4M8,F…	A0A287E0R8,A0A287E4H3,A0A287ESJ7,A0A287FQU7,A0A287FU96,A0A287FYT4,A0A287G497,A0A287GBQ1,A0A287GI21,A0A287GJ64,A0A287GM49,A0A287HGF8,A0A287KD15,A0A287MFU2,A0A287MV68,A0A287P084,A0A287P198,A0A287PK81,A0A287PP23,A0A287QSP8,A0A287R7Q5,A0A287S8C5,A0A287SRA3,A0A287SXV9,A0A287T452,A0A287TCE0,A0A287TST0,A0A287U7X7,A0A287UP01,A0A287UT13,A0A287UZX4,A0A287VFR8,A0A287VKA5,A0A287WCD6,A0A287WL23,A0A287WLY2,A0A…
GO:0008150	Biological Process	GO:0051704	multi-organism process	76	95	A0A287DTR9,A0A287EZF7,A0A287FF91,A0A287G8I7,A0A287H3U7,A0A287HDP9,A0A287HP79,A0A287HPZ3,A0A287HUJ1,A0A287I4B2,A0A287JE08,A0A287JRN6,A0A287KE24,A0A287KQH3,A0A287LAF9,A0A287M9G1,A0A287M9N3,A0A287MGQ7,A0A287MHV2,A0A287NB57,A0A287NI74,A0A287PI54,A0A287PMW3,A0A287PTY8,A0A287QK87,A0A287SCR1,A0A287SFB4,A0A287TCS1,A0A287TYH0,A0A287UPW5,A0A287UQ13,A0A287USV7,A0A287VQA5,A0A287VZ68,A0A287WBR3,A0A287WJ89,A0A…	A0A287E0R8,A0A287E4H3,A0A287EEZ5,A0A287EEZ9,A0A287EFB3,A0A287ESJ7,A0A287FQU7,A0A287FR61,A0A287FYT4,A0A287G497,A0A287GJ64,A0A287GM49,A0A287HGF8,A0A287IPV1,A0A287JQN1,A0A287KCB3,A0A287KD15,A0A287MFU2,A0A287MV68,A0A287P084,A0A287P0D5,A0A287PK81,A0A287PN76,A0A287QSP8,A0A287R7Q5,A0A287S0D4,A0A287S229,A0A287S8C5,A0A287SBU9,A0A287SCU7,A0A287SRA3,A0A287SWB6,A0A287SXV9,A0A287T452,A0A287TCE0,A0A287TST0,A0A…
GO:0008150	Biological Process	GO:0044699	single-organism process	93	109	A0A287DTR9,A0A287EZF7,A0A287FF91,A0A287G8I7,A0A287H3U7,A0A287HDP9,A0A287HP79,A0A287HPZ3,A0A287HQS2,A0A287HUJ1,A0A287I4B2,A0A287J0N9,A0A287JE08,A0A287JGV4,A0A287JRN6,A0A287KE24,A0A287KQH3,A0A287LAF9,A0A287M9G1,A0A287M9N3,A0A287MGQ7,A0A287MHV2,A0A287NB57,A0A287NI74,A0A287NMB4,A0A287PI54,A0A287PMW3,A0A287PTY8,A0A287QK87,A0A287R0R3,A0A287R5Z9,A0A287SCR1,A0A287SFB4,A0A287SPB3,A0A287TBW4,A0A287TCS1,A0A…	A0A287E0R8,A0A287E4H3,A0A287EEZ9,A0A287EFB3,A0A287EIM7,A0A287ESJ7,A0A287FQU7,A0A287FR61,A0A287FU96,A0A287FYT4,A0A287G115,A0A287G497,A0A287GBQ1,A0A287GI21,A0A287GJ64,A0A287GM49,A0A287HGF8,A0A287HIY6,A0A287HJJ5,A0A287IPV1,A0A287JQN1,A0A287KCB3,A0A287KD15,A0A287KD65,A0A287MFU2,A0A287MV68,A0A287P084,A0A287P0D5,A0A287P198,A0A287PK81,A0A287PN76,A0A287PP23,A0A287QSP8,A0A287R7Q5,A0A287S8C5,A0A287SBU9,A0A…
GO:0008150	Biological Process	GO:0099531	presynaptic process involved in synaptic transmission	13	4	A0A287HP79,A0A287LAF9,A0A287M9N3,A0A287PI54,A0A287SCR1,A0A287TCS1,A0A287UPW5,A0A287UQ13,A0A287WND1,B4ESF5,F2D3H7,F2DER9,F2EHF9	A0A287GM49,A0A287P084,A0A287X1F5,M0XPC4
GO:0008150	Biological Process	GO:0022610	biological adhesion	53	63	A0A287DTR9,A0A287EZF7,A0A287FF91,A0A287H3U7,A0A287HDP9,A0A287HP79,A0A287HPZ3,A0A287I4B2,A0A287JE08,A0A287JRN6,A0A287KE24,A0A287M9G1,A0A287M9N3,A0A287MGQ7,A0A287MHV2,A0A287NI74,A0A287PI54,A0A287PMW3,A0A287QK87,A0A287SCR1,A0A287TCS1,A0A287UPW5,A0A287UQ13,A0A287VQA5,A0A287VZ68,A0A287WBR3,A0A287WJ89,A0A287WJH5,A0A287WND1,A0A287XIF9,B4ESF5,F2D4M8,F2D4N5,F2D5K9,F2DAM1,F2DE84,F2DER9,F2DMG9,F2DMQ8,F2DNM1…	A0A287E0R8,A0A287E4H3,A0A287ESJ7,A0A287FQU7,A0A287FR61,A0A287FYT4,A0A287G497,A0A287GJ64,A0A287HGF8,A0A287IPV1,A0A287KCB3,A0A287KD15,A0A287MFU2,A0A287MV68,A0A287P084,A0A287P0D5,A0A287PK81,A0A287PN76,A0A287QSP8,A0A287R7Q5,A0A287S8C5,A0A287SRA3,A0A287SWB6,A0A287SXV9,A0A287TCE0,A0A287TST0,A0A287U7X7,A0A287UP01,A0A287UT13,A0A287UZX4,A0A287VFR8,A0A287VKA5,A0A287WL23,A0A287WLY2,A0A287X1F5,A3RHE5,B5TWD0,…
GO:0008150	Biological Process	GO:0002376	immune system process	67	65	A0A287DTR9,A0A287EZF7,A0A287FF91,A0A287G8I7,A0A287H3U7,A0A287HDP9,A0A287HP79,A0A287HPZ3,A0A287HUJ1,A0A287I4B2,A0A287JE08,A0A287JRN6,A0A287KE24,A0A287LAF9,A0A287M9G1,A0A287M9N3,A0A287MGQ7,A0A287NB57,A0A287NI74,A0A287PI54,A0A287PMW3,A0A287PTY8,A0A287QK87,A0A287SCR1,A0A287SFB4,A0A287TCS1,A0A287TYH0,A0A287UPW5,A0A287UQ13,A0A287VQA5,A0A287VZ68,A0A287WBR3,A0A287WJ89,A0A287WJH5,A0A287WND1,A0A287XAX2,A0A…	A0A287E0R8,A0A287E4H3,A0A287EEZ9,A0A287EFB3,A0A287EIM7,A0A287ESJ7,A0A287FR61,A0A287FYT4,A0A287G115,A0A287G497,A0A287GJ64,A0A287GM49,A0A287HGF8,A0A287IPV1,A0A287KD15,A0A287MFU2,A0A287MV68,A0A287P084,A0A287P0D5,A0A287PK81,A0A287PN76,A0A287R7Q5,A0A287S0D4,A0A287S8C5,A0A287SRA3,A0A287SWB6,A0A287SXV9,A0A287T452,A0A287TCE0,A0A287TST0,A0A287U7X7,A0A287UP01,A0A287UT13,A0A287UZX4,A0A287VFR8,A0A287VKA5,A0A…
GO:0008150	Biological Process	GO:0007610	behavior	38	27	A0A287EZF7,A0A287G8I7,A0A287HP79,A0A287HPZ3,A0A287I4B2,A0A287JRN6,A0A287KE24,A0A287LAF9,A0A287M9N3,A0A287MGQ7,A0A287NI74,A0A287PI54,A0A287PMW3,A0A287QK87,A0A287SCR1,A0A287TCS1,A0A287TYH0,A0A287UPW5,A0A287UQ13,A0A287URQ3,A0A287WBR3,A0A287WND1,A0A287XAX2,A0A287XIF9,B4ESF5,F2CPZ2,F2D4M8,F2DE84,F2DER9,F2DNM1,F2DV72,F2ECC9,F2EDC9,F2EHF9,M0X164,M0Y1R4,M0YV20,M0YW47	A0A287E0R8,A0A287E4H3,A0A287FYT4,A0A287GJ64,A0A287GM49,A0A287PK81,A0A287QSP8,A0A287R7Q5,A0A287TCE0,A0A287TST0,A0A287U7X7,A0A287UP01,A0A287VKA5,A0A287WCD6,A0A287WLY2,A0A287X1F5,F2D005,F2DJM5,F2EA93,M0UXD6,M0XH58,M0XPC4,M0XPJ2,M0XUU4,M0YKC6,M0YQS0,Q94L27
GO:0008150	Biological Process	GO:0040011	locomotion	63	60	A0A287DTR9,A0A287EZF7,A0A287FF91,A0A287G8I7,A0A287H3U7,A0A287HDP9,A0A287HP79,A0A287HPZ3,A0A287I4B2,A0A287JE08,A0A287JRN6,A0A287KE24,A0A287LAF9,A0A287M9N3,A0A287MGQ7,A0A287MHV2,A0A287NI74,A0A287PI54,A0A287PMW3,A0A287QK87,A0A287SCR1,A0A287SFB4,A0A287TCS1,A0A287TYH0,A0A287UPW5,A0A287UQ13,A0A287URQ3,A0A287VQA5,A0A287VZ68,A0A287WBR3,A0A287WND1,A0A287XAX2,A0A287XIF9,B4ESF5,F2CPZ2,F2D3H7,F2D4M8,F2D4N5,F…	A0A287E0R8,A0A287E4H3,A0A287ESJ7,A0A287FQU7,A0A287FR61,A0A287FYT4,A0A287G497,A0A287GJ64,A0A287GM49,A0A287HGF8,A0A287IPV1,A0A287JQN1,A0A287KCB3,A0A287KD15,A0A287MFU2,A0A287MV68,A0A287P084,A0A287P0D5,A0A287PK81,A0A287PN76,A0A287QSP8,A0A287R7Q5,A0A287SRA3,A0A287SWB6,A0A287SXV9,A0A287TCE0,A0A287TST0,A0A287U7X7,A0A287UP01,A0A287UT13,A0A287UZX4,A0A287VKA5,A0A287VLJ7,A0A287WCD6,A0A287WL23,A0A287WLY2,A0A…
GO:0008150	Biological Process	GO:0048511	rhythmic process	26	18	A0A287EZF7,A0A287G8I7,A0A287HP79,A0A287HPZ3,A0A287KE24,A0A287M9N3,A0A287MGQ7,A0A287MHV2,A0A287NB57,A0A287NI74,A0A287QK87,A0A287TYH0,A0A287VZ68,A0A287XEF9,A0A287XIF9,B4ESF5,F2D4M8,F2DE84,F2DMG9,F2DNM1,F2DTD3,F2E8C4,F2ECC9,F2EHF9,M0Y1R4,M0YV20	A0A287E0R8,A0A287P084,A0A287R7Q5,A0A287SRA3,A0A287TST0,A0A287U7X7,A0A287UZX4,A0A287WCD6,A0A287WLY2,F2D005,F2DEG9,F2E325,F2EA93,F2EI71,M0XPC4,M0XPJ2,M0Y045,Q94L27
GO:0008150	Biological Process	GO:0009987	cellular process	93	108	A0A287DTR9,A0A287EZF7,A0A287FF91,A0A287G8I7,A0A287H3U7,A0A287HDP9,A0A287HP79,A0A287HPZ3,A0A287HQS2,A0A287HUJ1,A0A287I4B2,A0A287J0N9,A0A287JE08,A0A287JGV4,A0A287JRN6,A0A287KE24,A0A287KQH3,A0A287LAF9,A0A287M9G1,A0A287M9N3,A0A287MGQ7,A0A287MHV2,A0A287NB57,A0A287NI74,A0A287NMB4,A0A287PI54,A0A287PMW3,A0A287PTY8,A0A287QK87,A0A287R0R3,A0A287R5Z9,A0A287SCR1,A0A287SFB4,A0A287SPB3,A0A287TBW4,A0A287TCS1,A0A…	A0A0K1Z5E8,A0A287E0R8,A0A287E4H3,A0A287EEZ5,A0A287EEZ9,A0A287EF93,A0A287EFB3,A0A287EIM7,A0A287ESJ7,A0A287FQU7,A0A287FR61,A0A287FU96,A0A287FYT4,A0A287G115,A0A287G497,A0A287GBQ1,A0A287GJ64,A0A287GM49,A0A287HGF8,A0A287HJJ5,A0A287IPV1,A0A287JQN1,A0A287KCB3,A0A287KD15,A0A287KD65,A0A287MFU2,A0A287MV15,A0A287MV68,A0A287P084,A0A287P0D5,A0A287PK81,A0A287PN76,A0A287QSP8,A0A287R7Q5,A0A287S8C5,A0A287SBU9,A0A…
GO:0008150	Biological Process	GO:0048518	positive regulation of biological process	72	77	A0A287EZF7,A0A287G8I7,A0A287H3U7,A0A287HDP9,A0A287HP79,A0A287HPZ3,A0A287HUJ1,A0A287I4B2,A0A287JE08,A0A287JRN6,A0A287KE24,A0A287LAF9,A0A287M9G1,A0A287M9N3,A0A287MGQ7,A0A287NB57,A0A287NI74,A0A287PI54,A0A287PMW3,A0A287QK87,A0A287SCR1,A0A287SFB4,A0A287TBW4,A0A287TCS1,A0A287TYH0,A0A287UPW5,A0A287UQ13,A0A287URQ3,A0A287VQA5,A0A287VZ68,A0A287WBR3,A0A287WJ89,A0A287WJH5,A0A287WND1,A0A287XAX2,A0A287XEF9,A0A…	A0A287E0R8,A0A287E4H3,A0A287EEZ9,A0A287EFB3,A0A287ESJ7,A0A287FQU7,A0A287FR61,A0A287FYT4,A0A287G115,A0A287G497,A0A287GBQ1,A0A287GJ64,A0A287GM49,A0A287HGF8,A0A287JQN1,A0A287KCB3,A0A287KD15,A0A287MFU2,A0A287MV68,A0A287P084,A0A287P0D5,A0A287P198,A0A287PK81,A0A287PN76,A0A287PP23,A0A287QSP8,A0A287R7Q5,A0A287SRA3,A0A287SWB6,A0A287SXV9,A0A287T452,A0A287TCE0,A0A287TST0,A0A287U7X7,A0A287UP01,A0A287UT13,A0A…
GO:0008150	Biological Process	GO:0065007	biological regulation	82	97	A0A287EZF7,A0A287FF91,A0A287G8I7,A0A287H3U7,A0A287HDP9,A0A287HP79,A0A287HPZ3,A0A287HQS2,A0A287HUJ1,A0A287I4B2,A0A287JE08,A0A287JRN6,A0A287KE24,A0A287KQH3,A0A287LAF9,A0A287M9G1,A0A287M9N3,A0A287MGQ7,A0A287MHV2,A0A287NB57,A0A287NI74,A0A287PI54,A0A287PMW3,A0A287PTY8,A0A287QK87,A0A287R5Z9,A0A287SCR1,A0A287SFB4,A0A287TBW4,A0A287TCS1,A0A287TYH0,A0A287UPW5,A0A287UQ13,A0A287URQ3,A0A287VQA5,A0A287VZ68,A0A…	A0A287E0R8,A0A287E4H3,A0A287EEZ9,A0A287EFB3,A0A287EIM7,A0A287ESJ7,A0A287FQU7,A0A287FR61,A0A287FU96,A0A287FYT4,A0A287G115,A0A287G497,A0A287GBQ1,A0A287GJ64,A0A287GM49,A0A287HGF8,A0A287IPV1,A0A287JQN1,A0A287KCB3,A0A287KD15,A0A287MFU2,A0A287MV68,A0A287P084,A0A287P0D5,A0A287P198,A0A287PK81,A0A287PN76,A0A287PP23,A0A287QSP8,A0A287R7Q5,A0A287S229,A0A287S8C5,A0A287SBU9,A0A287SRA3,A0A287SWB6,A0A287SXV9,A0A…
GO:0008150	Biological Process	GO:0023052	signaling	69	71	A0A287EZF7,A0A287FF91,A0A287G8I7,A0A287H3U7,A0A287HDP9,A0A287HP79,A0A287HPZ3,A0A287HQS2,A0A287HUJ1,A0A287I4B2,A0A287JE08,A0A287JRN6,A0A287KE24,A0A287LAF9,A0A287M9G1,A0A287M9N3,A0A287MGQ7,A0A287MHV2,A0A287NB57,A0A287NI74,A0A287PI54,A0A287PMW3,A0A287PTY8,A0A287QK87,A0A287R5Z9,A0A287SCR1,A0A287SFB4,A0A287TCS1,A0A287TYH0,A0A287UPW5,A0A287UQ13,A0A287URQ3,A0A287VQA5,A0A287VZ68,A0A287WBR3,A0A287WND1,A0A…	A0A287E0R8,A0A287E4H3,A0A287EEZ9,A0A287EFB3,A0A287ESJ7,A0A287FR61,A0A287FYT4,A0A287G115,A0A287G497,A0A287GJ64,A0A287GM49,A0A287HGF8,A0A287KCB3,A0A287KD15,A0A287MFU2,A0A287MV68,A0A287P084,A0A287P0D5,A0A287PK81,A0A287PN76,A0A287QSP8,A0A287R7Q5,A0A287S8C5,A0A287SRA3,A0A287SWB6,A0A287SXV9,A0A287T452,A0A287TCE0,A0A287TST0,A0A287U7X7,A0A287UP01,A0A287UT13,A0A287UZX4,A0A287VFR8,A0A287VKA5,A0A287WCD6,A0A…
GO:0008150	Biological Process	GO:0008152	metabolic process	90	98	A0A287DTR9,A0A287EZF7,A0A287FF91,A0A287G8I7,A0A287H3U7,A0A287HDP9,A0A287HP79,A0A287HPZ3,A0A287HQS2,A0A287HUJ1,A0A287I4B2,A0A287JE08,A0A287JGV4,A0A287JRN6,A0A287KE24,A0A287KQH3,A0A287LAF9,A0A287M9G1,A0A287M9N3,A0A287MGQ7,A0A287MHV2,A0A287NB57,A0A287NI74,A0A287NMB4,A0A287PI54,A0A287PMW3,A0A287PTY8,A0A287QK87,A0A287R0R3,A0A287R5Z9,A0A287SCR1,A0A287SFB4,A0A287SPB3,A0A287TBW4,A0A287TCS1,A0A287TYH0,A0A…	A0A0K1Z5E8,A0A287E0R8,A0A287E4H3,A0A287EEZ9,A0A287EF93,A0A287EFB3,A0A287EIM7,A0A287ESJ7,A0A287FQU7,A0A287FR61,A0A287FU96,A0A287FYT4,A0A287G115,A0A287G497,A0A287GBQ1,A0A287GJ64,A0A287GM49,A0A287HGF8,A0A287HJJ5,A0A287IPV1,A0A287JQN1,A0A287KCB3,A0A287KD15,A0A287KD65,A0A287MFU2,A0A287MV15,A0A287MV68,A0A287P084,A0A287P0D5,A0A287P198,A0A287PK81,A0A287PN76,A0A287QSP8,A0A287R7Q5,A0A287S8C5,A0A287SCU7,A0A…
GO:0008150	Biological Process	GO:0071840	cellular component organization or biogenesis	79	89	A0A287DTR9,A0A287EZF7,A0A287FF91,A0A287G8I7,A0A287H3U7,A0A287HDP9,A0A287HP79,A0A287HPZ3,A0A287HQS2,A0A287HUJ1,A0A287I4B2,A0A287J0N9,A0A287JE08,A0A287JRN6,A0A287KE24,A0A287KQH3,A0A287LAF9,A0A287M9G1,A0A287M9N3,A0A287MGQ7,A0A287NB57,A0A287NI74,A0A287PI54,A0A287PMW3,A0A287PTY8,A0A287QK87,A0A287SCR1,A0A287SFB4,A0A287SPB3,A0A287TBW4,A0A287TCS1,A0A287TYH0,A0A287UPW5,A0A287UQ13,A0A287URQ3,A0A287VQA5,A0A…	A0A287E0R8,A0A287E4H3,A0A287EEZ9,A0A287EFB3,A0A287ESJ7,A0A287FQU7,A0A287FR61,A0A287FYT4,A0A287G115,A0A287G497,A0A287GBQ1,A0A287GJ64,A0A287GM49,A0A287HGF8,A0A287HJJ5,A0A287IPV1,A0A287JQN1,A0A287KCB3,A0A287KD15,A0A287MFU2,A0A287MV68,A0A287P084,A0A287P0D5,A0A287PK81,A0A287PN76,A0A287QSP8,A0A287R7Q5,A0A287S8C5,A0A287SRA3,A0A287SWB6,A0A287SXV9,A0A287T452,A0A287TCE0,A0A287TST0,A0A287U7X7,A0A287UP01,A0A…
GO:0008150	Biological Process	GO:0048519	negative regulation of biological process	66	70	A0A287EZF7,A0A287G8I7,A0A287H3U7,A0A287HDP9,A0A287HP79,A0A287HPZ3,A0A287HUJ1,A0A287JE08,A0A287JRN6,A0A287KE24,A0A287LAF9,A0A287M9G1,A0A287M9N3,A0A287MGQ7,A0A287MHV2,A0A287NB57,A0A287NI74,A0A287PI54,A0A287PMW3,A0A287PTY8,A0A287QK87,A0A287SCR1,A0A287SFB4,A0A287TBW4,A0A287TCS1,A0A287TYH0,A0A287UPW5,A0A287UQ13,A0A287VQA5,A0A287VZ68,A0A287WBR3,A0A287WJ89,A0A287WJH5,A0A287WND1,A0A287XAX2,A0A287XEF9,A0A…	A0A287E0R8,A0A287E4H3,A0A287EEZ9,A0A287EFB3,A0A287EIM7,A0A287ESJ7,A0A287FR61,A0A287FYT4,A0A287G115,A0A287G497,A0A287GJ64,A0A287HGF8,A0A287JQN1,A0A287KCB3,A0A287KD15,A0A287MFU2,A0A287MV68,A0A287P084,A0A287P0D5,A0A287PK81,A0A287PN76,A0A287QSP8,A0A287R7Q5,A0A287S8C5,A0A287SRA3,A0A287SWB6,A0A287SXV9,A0A287T452,A0A287TCE0,A0A287TST0,A0A287U7X7,A0A287UP01,A0A287UT13,A0A287UZX4,A0A287VFR8,A0A287VKA5,A0A…
GO:0008150	Biological Process	GO:0050789	regulation of biological process	81	89	A0A287EZF7,A0A287FF91,A0A287G8I7,A0A287H3U7,A0A287HDP9,A0A287HP79,A0A287HPZ3,A0A287HQS2,A0A287HUJ1,A0A287I4B2,A0A287JE08,A0A287JRN6,A0A287KE24,A0A287KQH3,A0A287LAF9,A0A287M9G1,A0A287M9N3,A0A287MGQ7,A0A287MHV2,A0A287NB57,A0A287NI74,A0A287PI54,A0A287PMW3,A0A287PTY8,A0A287QK87,A0A287R5Z9,A0A287SCR1,A0A287SFB4,A0A287TBW4,A0A287TCS1,A0A287TYH0,A0A287UPW5,A0A287UQ13,A0A287URQ3,A0A287VQA5,A0A287VZ68,A0A…	A0A287E0R8,A0A287E4H3,A0A287EEZ9,A0A287EFB3,A0A287EIM7,A0A287ESJ7,A0A287FQU7,A0A287FR61,A0A287FYT4,A0A287G115,A0A287G497,A0A287GBQ1,A0A287GJ64,A0A287GM49,A0A287HGF8,A0A287IPV1,A0A287JQN1,A0A287KCB3,A0A287KD15,A0A287MFU2,A0A287MV68,A0A287P084,A0A287P0D5,A0A287P198,A0A287PK81,A0A287PN76,A0A287PP23,A0A287QSP8,A0A287R7Q5,A0A287S8C5,A0A287SRA3,A0A287SWB6,A0A287SXV9,A0A287T452,A0A287TCE0,A0A287TST0,A0A…
GO:0008150	Biological Process	GO:0051179	localization	75	77	A0A287EZF7,A0A287FF91,A0A287G8I7,A0A287H3U7,A0A287HDP9,A0A287HP79,A0A287HPZ3,A0A287HQS2,A0A287I4B2,A0A287J0N9,A0A287JE08,A0A287JRN6,A0A287KE24,A0A287KQH3,A0A287LAF9,A0A287M9G1,A0A287M9N3,A0A287MGQ7,A0A287NB57,A0A287NI74,A0A287PI54,A0A287PMW3,A0A287PTY8,A0A287QK87,A0A287SCR1,A0A287SFB4,A0A287TBW4,A0A287TCS1,A0A287TYH0,A0A287UPW5,A0A287UQ13,A0A287URQ3,A0A287VQA5,A0A287VZ68,A0A287WBR3,A0A287WJH5,A0A…	A0A287E0R8,A0A287E4H3,A0A287ESJ7,A0A287FR61,A0A287FYT4,A0A287G115,A0A287G497,A0A287GBQ1,A0A287GJ64,A0A287GM49,A0A287HGF8,A0A287HIY6,A0A287HJJ5,A0A287IPV1,A0A287JQN1,A0A287KCB3,A0A287KD15,A0A287MFU2,A0A287P084,A0A287P0D5,A0A287PK81,A0A287PN76,A0A287QSP8,A0A287R7Q5,A0A287SRA3,A0A287SWB6,A0A287SXV9,A0A287T452,A0A287TCE0,A0A287TST0,A0A287U7X7,A0A287UP01,A0A287UT13,A0A287UZX4,A0A287VFR8,A0A287VKA5,A0A…
GO:0003674	Molecular Function	GO:0045735	nutrient reservoir activity	9	30	A0A287H3U7,A0A287HP79,A0A287JRN6,A0A287MGQ7,A0A287MHV2,A0A287PMW3,F2DE84,F2DTD3,F2EKV9	A0A0K1Z5E8,A0A287E4H3,A0A287EEZ5,A0A287EEZ9,A0A287EF93,A0A287EFB3,A0A287EIM7,A0A287G115,A0A287GJ64,A0A287JQN1,A0A287P084,A0A287PK81,A0A287R7Q5,A0A287U7X7,A0A287VLJ7,A0A287WLY2,C7FB14,F2D005,F2DZW3,F2ED74,I6SJ17,M0UY52,M0VAF1,M0VEH1,M0VH55,M0XH58,M0XUU4,M0XYT2,Q3YAF9,Q94L27
GO:0003674	Molecular Function	GO:0005488	binding	91	108	A0A287DTR9,A0A287EZF7,A0A287G8I7,A0A287H3U7,A0A287HDP9,A0A287HP79,A0A287HPZ3,A0A287HQS2,A0A287HUJ1,A0A287I4B2,A0A287JE08,A0A287JGV4,A0A287JRN6,A0A287KE24,A0A287KQH3,A0A287LAF9,A0A287M9G1,A0A287M9N3,A0A287MGQ7,A0A287MHV2,A0A287NB57,A0A287NI74,A0A287NMB4,A0A287PI54,A0A287PMW3,A0A287PTY8,A0A287QK87,A0A287R0R3,A0A287R5Z9,A0A287SCR1,A0A287SFB4,A0A287TBW4,A0A287TCS1,A0A287TYH0,A0A287UPW5,A0A287UQ13,A0A…	A0A0K1Z5E8,A0A287E0R8,A0A287E4H3,A0A287EEZ5,A0A287EEZ9,A0A287EF93,A0A287EFB3,A0A287EIM7,A0A287ESJ7,A0A287FQU7,A0A287FR61,A0A287FU96,A0A287FYT4,A0A287G115,A0A287G497,A0A287GBQ1,A0A287GJ64,A0A287GM49,A0A287HGF8,A0A287HIY6,A0A287HJJ5,A0A287IPV1,A0A287JQN1,A0A287KCB3,A0A287KD15,A0A287MFU2,A0A287MV15,A0A287MV68,A0A287P084,A0A287P0D5,A0A287PK81,A0A287PN76,A0A287QSP8,A0A287R7Q5,A0A287S8C5,A0A287SBU9,A0A…
GO:0003674	Molecular Function	GO:0098772	molecular function regulator	49	50	A0A287EZF7,A0A287H3U7,A0A287HDP9,A0A287HP79,A0A287HPZ3,A0A287JRN6,A0A287KE24,A0A287LAF9,A0A287M9G1,A0A287M9N3,A0A287MGQ7,A0A287MHV2,A0A287NI74,A0A287PI54,A0A287PMW3,A0A287QK87,A0A287SCR1,A0A287SFB4,A0A287TCS1,A0A287UPW5,A0A287UQ13,A0A287VQA5,A0A287VZ68,A0A287WJH5,A0A287WND1,A0A287XIF9,B4ESF5,F2CPZ2,F2D4M8,F2D4N5,F2D5K9,F2D8D3,F2DE84,F2DER9,F2DFK1,F2DMG9,F2DMQ8,F2DNM1,F2DTD3,F2DWX8,F2DX18,F2E008,F…	A0A287E4H3,A0A287ESJ7,A0A287FYT4,A0A287G115,A0A287G497,A0A287GJ64,A0A287GM49,A0A287HGF8,A0A287JQN1,A0A287KCB3,A0A287P084,A0A287P0D5,A0A287R7Q5,A0A287S8C5,A0A287SWB6,A0A287SXV9,A0A287TCE0,A0A287TST0,A0A287U7X7,A0A287UP01,A0A287UT13,A0A287UZX4,A0A287VFR8,A0A287VKA5,A0A287VLJ7,A0A287WCD6,A0A287WLY2,A0A287WSE7,A0A287X398,A3RHE5,F2CRU2,F2D005,F2DEG9,F2DJM5,F2DZW3,F2EA93,F2ED74,F2EI71,F2ELT5,M0UY52,M0V…
GO:0003674	Molecular Function	GO:0003824	catalytic activity	91	92	A0A287DTR9,A0A287EZF7,A0A287FF91,A0A287G8I7,A0A287H3U7,A0A287HDP9,A0A287HP79,A0A287HPZ3,A0A287HUJ1,A0A287I4B2,A0A287JE08,A0A287JGV4,A0A287JRN6,A0A287KE24,A0A287KQH3,A0A287LAF9,A0A287M9G1,A0A287M9N3,A0A287MGQ7,A0A287MHV2,A0A287NB57,A0A287NI74,A0A287NMB4,A0A287PI54,A0A287PMW3,A0A287PTY8,A0A287QK87,A0A287R0R3,A0A287R5Z9,A0A287SCR1,A0A287SFB4,A0A287TBW4,A0A287TCS1,A0A287TYH0,A0A287UPW5,A0A287UQ13,A0A…	A0A287E0R8,A0A287E4H3,A0A287EEZ9,A0A287EFB3,A0A287ESJ7,A0A287FQU7,A0A287FR61,A0A287FU96,A0A287FYT4,A0A287G497,A0A287GBQ1,A0A287GJ64,A0A287GM49,A0A287HGF8,A0A287HIY6,A0A287HJJ5,A0A287IPV1,A0A287JQN1,A0A287KCB3,A0A287KD15,A0A287KD65,A0A287MFU2,A0A287MV68,A0A287P084,A0A287P0D5,A0A287PK81,A0A287PN76,A0A287QSP8,A0A287R7Q5,A0A287S8C5,A0A287SCU7,A0A287SRA3,A0A287SWB6,A0A287SXV9,A0A287T452,A0A287TCE0,A0A…
GO:0003674	Molecular Function	GO:0005215	transporter activity	57	59	A0A287DTR9,A0A287EZF7,A0A287G8I7,A0A287H3U7,A0A287HDP9,A0A287HP79,A0A287HPZ3,A0A287I4B2,A0A287JRN6,A0A287KE24,A0A287M9G1,A0A287M9N3,A0A287MGQ7,A0A287NI74,A0A287PI54,A0A287PMW3,A0A287PTY8,A0A287QK87,A0A287SCR1,A0A287SFB4,A0A287TBW4,A0A287TCS1,A0A287TYH0,A0A287UPW5,A0A287UQ13,A0A287URQ3,A0A287VQA5,A0A287VZ68,A0A287WBR3,A0A287WJH5,A0A287WND1,A0A287XEF9,A0A287XIF9,B4ESF5,F2CPZ2,F2D4M8,F2D4N5,F2D5K9,F…	A0A287E0R8,A0A287E4H3,A0A287EEZ9,A0A287EFB3,A0A287ESJ7,A0A287FR61,A0A287FU96,A0A287FYT4,A0A287G497,A0A287GJ64,A0A287GM49,A0A287HJJ5,A0A287JQN1,A0A287KCB3,A0A287KD15,A0A287MFU2,A0A287P084,A0A287P0D5,A0A287PK81,A0A287PN76,A0A287QSP8,A0A287R7Q5,A0A287SXV9,A0A287TCE0,A0A287TST0,A0A287U7X7,A0A287UP01,A0A287UT13,A0A287UZX4,A0A287VKA5,A0A287VLJ7,A0A287VUP7,A0A287WLY2,A0A287WSE7,A0A287X398,C7FB14,F2CRF2,…
GO:0003674	Molecular Function	GO:0016209	antioxidant activity	20	13	A0A287H3U7,A0A287JRN6,A0A287KQH3,A0A287LAF9,A0A287M9N3,A0A287NI74,A0A287PMW3,A0A287TCS1,A0A287WND1,A0A287XIF9,B4ESF5,F2D4M8,F2DER9,F2DF56,F2DNM1,F2DUF3,F2DV72,F2EHF9,F2EKV9,M0Y1R4	A0A287E0R8,A0A287E4H3,A0A287GJ64,A0A287HGF8,A0A287R7Q5,A0A287VKA5,A0A287WLY2,F2D005,F2DEG9,F2E325,F2EA93,M0XPC4,Q94L27
GO:0003674	Molecular Function	GO:0045182	translation regulator activity	5	5	A0A287EZF7,A0A287MGQ7,A0A287QK87,F2D4M8,F2DMG9	A0A287ESJ7,A0A287FYT4,A0A287MFU2,A0A287TST0,F2DJM5
GO:0003674	Molecular Function	GO:0042056	chemoattractant activity	1	3	A0A287JRN6	F2D005,F2DEG9,Q94L27
GO:0003674	Molecular Function	GO:0009055	electron carrier activity	21	48	A0A287H3U7,A0A287HDP9,A0A287I4B2,A0A287JRN6,A0A287LAF9,A0A287M9N3,A0A287PMW3,A0A287QK87,A0A287URQ3,A0A287XAX2,B4ESF5,F2D4N5,F2DE84,F2DMG9,F2DTD3,F2DWX8,F2ECC9,F2EHF9,F2EJ42,M0X164,M0YV20	A0A287E0R8,A0A287E4H3,A0A287EEZ9,A0A287EFB3,A0A287ESJ7,A0A287FYT4,A0A287G497,A0A287GJ64,A0A287HGF8,A0A287HJJ5,A0A287JQN1,A0A287KCB3,A0A287MFU2,A0A287P0D5,A0A287R7Q5,A0A287SWB6,A0A287SXV9,A0A287T452,A0A287TCE0,A0A287TST0,A0A287U7X7,A0A287UP01,A0A287UZX4,A0A287VKA5,A0A287VLJ7,A0A287WLY2,A0A287X398,C7FB14,F2CRF2,F2CRU2,F2D005,F2DJM5,F2DZW3,F2E325,F2E8X4,F2EA93,F2ED74,F2EI71,F2ELT5,I6SJ17,M0UY52,M0VE…
GO:0003674	Molecular Function	GO:0031386	protein tag	1	0	F2DG15	--
GO:0003674	Molecular Function	GO:0001071	nucleic acid binding transcription factor activity	35	46	A0A287EZF7,A0A287G8I7,A0A287H3U7,A0A287HDP9,A0A287HPZ3,A0A287JRN6,A0A287KE24,A0A287M9N3,A0A287MGQ7,A0A287NI74,A0A287PMW3,A0A287QK87,A0A287TCS1,A0A287TYH0,A0A287VQA5,A0A287VZ68,A0A287WJ89,A0A287WJH5,A0A287WND1,A0A287XIF9,B4ESF5,F2D4M8,F2D4N5,F2D5K9,F2DE84,F2DER9,F2DMG9,F2DMQ8,F2DNM1,F2EDC9,F2EHF9,M0Y1R4,M0Z1D4,M0Z4H7,Q4A1H2	A0A287E0R8,A0A287E4H3,A0A287EEZ9,A0A287EFB3,A0A287ESJ7,A0A287FR61,A0A287FYT4,A0A287G497,A0A287GJ64,A0A287KCB3,A0A287MFU2,A0A287MV68,A0A287P084,A0A287P0D5,A0A287PN76,A0A287S8C5,A0A287SRA3,A0A287SXV9,A0A287TCE0,A0A287TST0,A0A287U7X7,A0A287UT13,A0A287VFR8,A0A287VKA5,A0A287WL23,A0A287WLY2,A0A287X1F5,A3RHE5,C7FB14,F2CRU2,F2D005,F2DJM5,F2DY58,F2E325,F2EA93,F2ELT5,I6SJ17,M0VEH1,M0VH55,M0XPC4,M0XPJ2,M0XY…
GO:0003674	Molecular Function	GO:0005198	structural molecule activity	47	59	A0A287EZF7,A0A287G8I7,A0A287H3U7,A0A287HDP9,A0A287HP79,A0A287HPZ3,A0A287HUJ1,A0A287JE08,A0A287JRN6,A0A287KE24,A0A287M9N3,A0A287MGQ7,A0A287NB57,A0A287PI54,A0A287PMW3,A0A287QK87,A0A287SCR1,A0A287SFB4,A0A287TCS1,A0A287TYH0,A0A287UPW5,A0A287UQ13,A0A287VQA5,A0A287VZ68,A0A287WND1,A0A287XEF9,A0A287XIF9,B4ESF5,F2D0D4,F2D4M8,F2D4N5,F2D5K9,F2D8G6,F2DE84,F2DER9,F2DG15,F2DMG9,F2DMQ8,F2DTD3,F2DTH1,F2DV72,F2DX…	A0A287E0R8,A0A287E4H3,A0A287ESJ7,A0A287FU96,A0A287G115,A0A287G497,A0A287GBQ1,A0A287GJ64,A0A287HGF8,A0A287IPV1,A0A287JQN1,A0A287KD15,A0A287MFU2,A0A287P084,A0A287P0D5,A0A287PK81,A0A287R7Q5,A0A287SRA3,A0A287SWB6,A0A287SXV9,A0A287T452,A0A287TCE0,A0A287TST0,A0A287U7X7,A0A287UP01,A0A287UT13,A0A287UZX4,A0A287VFR8,A0A287VKA5,A0A287VLJ7,A0A287VUP7,A0A287WL23,A0A287WLY2,A0A287X1F5,A0A287X398,A0A287XZK1,F2C…
GO:0003674	Molecular Function	GO:0060089	molecular transducer activity	38	41	A0A287EZF7,A0A287H3U7,A0A287HP79,A0A287HPZ3,A0A287I4B2,A0A287JRN6,A0A287KE24,A0A287M9N3,A0A287MGQ7,A0A287PI54,A0A287PMW3,A0A287QK87,A0A287SCR1,A0A287SFB4,A0A287TCS1,A0A287UPW5,A0A287UQ13,A0A287VQA5,A0A287VZ68,A0A287WJ89,A0A287WJH5,A0A287WND1,B4ESF5,F2CPZ2,F2D4M8,F2D5K9,F2DE84,F2DER9,F2DFK1,F2DMG9,F2DMQ8,F2DV72,F2DWX8,F2DX18,F2EHF9,M0WEG2,M0Z1D4,M0Z4H7	A0A287E0R8,A0A287E4H3,A0A287EIM7,A0A287ESJ7,A0A287FYT4,A0A287G497,A0A287GJ64,A0A287GM49,A0A287HGF8,A0A287IPV1,A0A287KD15,A0A287MFU2,A0A287P084,A0A287P0D5,A0A287S8C5,A0A287SXV9,A0A287TCE0,A0A287TST0,A0A287U7X7,A0A287UT13,A0A287UZX4,A0A287VKA5,A0A287WL23,A0A287WLY2,A3RHE5,F2CRU2,F2D005,F2DEG9,F2DJM5,F2DZW3,F2E325,F2EA93,F2ED74,F2EI71,M0VYA0,M0XPC4,M0XPJ2,M0Y045,M0Y075,Q0GA59,Q94L27
GO:0003674	Molecular Function	GO:0004871	signal transducer activity	42	37	A0A287EZF7,A0A287H3U7,A0A287HP79,A0A287HPZ3,A0A287I4B2,A0A287JRN6,A0A287KE24,A0A287M9N3,A0A287MGQ7,A0A287PI54,A0A287PMW3,A0A287QK87,A0A287SCR1,A0A287SFB4,A0A287TCS1,A0A287UPW5,A0A287UQ13,A0A287VQA5,A0A287VZ68,A0A287WJ89,A0A287WJH5,A0A287WND1,A0A287XAX2,B4ESF5,F2CPZ2,F2D4M8,F2D5K9,F2DE84,F2DER9,F2DFK1,F2DMG9,F2DMQ8,F2DTD3,F2DV72,F2DWX8,F2DX18,F2EDC9,F2EHF9,M0WEG2,M0X164,M0Z1D4,M0Z4H7	A0A287E0R8,A0A287E4H3,A0A287ESJ7,A0A287FYT4,A0A287GJ64,A0A287HGF8,A0A287IPV1,A0A287KD15,A0A287MFU2,A0A287P084,A0A287P0D5,A0A287S8C5,A0A287SXV9,A0A287TCE0,A0A287TST0,A0A287U7X7,A0A287UT13,A0A287UZX4,A0A287VKA5,A0A287WL23,A0A287WLY2,A0A287X1F5,A3RHE5,F2CRU2,F2D005,F2DEG9,F2DJM5,F2DZW3,F2EA93,F2ED74,F2EI71,M0XPC4,M0XPJ2,M0Y045,M0Y075,Q0GA59,Q94L27
GO:0003674	Molecular Function	GO:0000988	transcription factor activity, protein binding	17	12	A0A287G8I7,A0A287HDP9,A0A287HUJ1,A0A287MGQ7,A0A287PI54,A0A287QK87,A0A287TBW4,A0A287TYH0,A0A287UPW5,A0A287UQ13,A0A287VZ68,F2D4M8,F2D4N5,F2D8G6,F2DWX8,F2EF95,M0Z4H7	A0A287ESJ7,A0A287G497,A0A287MV68,A0A287SXV9,A0A287TCE0,A0A287U7X7,A0A287VKA5,A0A287WCD6,A0A287WLY2,F2CRU2,F2D005,Q94L27
GO:0005575	Cellular Component	GO:0044420	extracellular matrix component	11	17	A0A287EZF7,A0A287KE24,A0A287M9N3,A0A287MGQ7,A0A287VQA5,B4ESF5,F2D5K9,F2DE84,F2DMQ8,F2EHF9,M0Z1D4	A0A287GJ64,A0A287JQN1,A0A287KD15,A0A287P084,A0A287R7Q5,A0A287WCD6,A0A287WLY2,A0A287X1F5,F2CRF2,F2D005,F2DEG9,F2DZW3,F2E8X4,F2EA93,F2ED74,M0XPC4,Q94L27
GO:0005575	Cellular Component	GO:0055044	symplast	46	31	A0A287EZF7,A0A287H3U7,A0A287HDP9,A0A287HPZ3,A0A287JRN6,A0A287KE24,A0A287KQH3,A0A287M9G1,A0A287M9N3,A0A287MGQ7,A0A287NI74,A0A287PI54,A0A287QK87,A0A287SCR1,A0A287SFB4,A0A287TCS1,A0A287UPW5,A0A287UQ13,A0A287URQ3,A0A287USV7,A0A287VQA5,A0A287WND1,A0A287XEF9,A0A287XIF9,B4ESF5,F2D0D4,F2D3H7,F2D4M8,F2D4N5,F2D5K9,F2DER9,F2DF56,F2DFK1,F2DMG9,F2DMQ8,F2DNM1,F2DTH1,F2DV72,F2DWX8,F2DX18,F2EHF9,F2EJ42,F2EKV9,M0…	A0A287GBQ1,A0A287GJ64,A0A287KCB3,A0A287KD65,A0A287P0D5,A0A287PK81,A0A287S0D4,A0A287S8C5,A0A287TCE0,A0A287U7X7,A0A287UP01,A0A287VFR8,A0A287VKA5,A0A287WSE7,A0A287X1F5,F2D005,F2DG27,F2DZW3,F2EA93,F2ED74,F2EI71,F2ELT5,M0VYA0,M0XH58,M0XJL4,M0XPC4,M0XUU4,M0Y045,M0YKC6,M0YQS0,Q94L27
GO:0005575	Cellular Component	GO:0039679	viral occlusion body	3	2	A0A287EZF7,A0A287KE24,A0A287MGQ7	A0A287TCE0,A0A287VKA5
GO:0005575	Cellular Component	GO:0005576	extracellular region	84	83	A0A287EZF7,A0A287FF91,A0A287H3U7,A0A287HDP9,A0A287HP79,A0A287HPZ3,A0A287HUJ1,A0A287I4B2,A0A287JE08,A0A287JGV4,A0A287JRN6,A0A287KE24,A0A287KQH3,A0A287LAF9,A0A287M9G1,A0A287M9N3,A0A287MGQ7,A0A287MHV2,A0A287NB57,A0A287NI74,A0A287NMB4,A0A287PI54,A0A287PMW3,A0A287PTY8,A0A287QK87,A0A287R0R3,A0A287SCR1,A0A287SFB4,A0A287TCS1,A0A287UPW5,A0A287UQ13,A0A287URQ3,A0A287USV7,A0A287VQA5,A0A287VZ68,A0A287WBR3,A0A…	A0A287E0R8,A0A287E4H3,A0A287EIM7,A0A287ESJ7,A0A287FR61,A0A287FYT4,A0A287G115,A0A287G497,A0A287GBQ1,A0A287GI21,A0A287GJ64,A0A287GM49,A0A287HGF8,A0A287HIY6,A0A287IPV1,A0A287JQN1,A0A287KCB3,A0A287KD15,A0A287MFU2,A0A287MV68,A0A287P084,A0A287P0D5,A0A287P198,A0A287PK81,A0A287PN76,A0A287PP23,A0A287R7Q5,A0A287SRA3,A0A287SXV9,A0A287T452,A0A287TCE0,A0A287TST0,A0A287U7X7,A0A287UP01,A0A287UT13,A0A287UZX4,A0A…
GO:0005575	Cellular Component	GO:0031012	extracellular matrix	29	27	A0A287EZF7,A0A287H3U7,A0A287HDP9,A0A287HPZ3,A0A287KE24,A0A287M9N3,A0A287MGQ7,A0A287NI74,A0A287PMW3,A0A287SFB4,A0A287URQ3,A0A287VQA5,A0A287VZ68,A0A287XIF9,B4ESF5,F2D4N5,F2D5K9,F2DE84,F2DFK1,F2DMG9,F2DMQ8,F2DNM1,F2DX18,F2EHF9,F2EJ42,F2EKV9,M0Y1R4,M0Z1D4,M0Z4H7	A0A287E4H3,A0A287FYT4,A0A287GJ64,A0A287JQN1,A0A287KD15,A0A287MFU2,A0A287P084,A0A287R7Q5,A0A287SWB6,A0A287SXV9,A0A287TST0,A0A287U7X7,A0A287VKA5,A0A287WCD6,A0A287WLY2,A0A287X1F5,F2CRF2,F2CRU2,F2D005,F2DEG9,F2DJM5,F2DZW3,F2E8X4,F2EA93,F2ED74,M0XPC4,Q94L27
GO:0005575	Cellular Component	GO:0009295	nucleoid	9	9	A0A287H3U7,A0A287I4B2,A0A287PI54,A0A287PMW3,A0A287PTY8,A0A287QK87,A0A287SCR1,A0A287UPW5,A0A287UQ13	A0A287E4H3,A0A287ESJ7,A0A287FYT4,A0A287GJ64,A0A287KD15,A0A287TST0,A0A287VFR8,F2DJM5,F2EA93
GO:0005575	Cellular Component	GO:0044425	membrane part	82	94	A0A287DTR9,A0A287EZF7,A0A287FF91,A0A287G8I7,A0A287H3U7,A0A287HDP9,A0A287HP79,A0A287HPZ3,A0A287HQS2,A0A287HUJ1,A0A287I4B2,A0A287J0N9,A0A287JE08,A0A287JRN6,A0A287KE24,A0A287LAF9,A0A287M9G1,A0A287M9N3,A0A287MGQ7,A0A287MHV2,A0A287NB57,A0A287NI74,A0A287PI54,A0A287PMW3,A0A287PTY8,A0A287QK87,A0A287SCR1,A0A287SFB4,A0A287SPB3,A0A287TBW4,A0A287TCS1,A0A287TYH0,A0A287UPW5,A0A287UQ13,A0A287URQ3,A0A287USV7,A0A…	A0A287E0R8,A0A287E4H3,A0A287EEZ9,A0A287EFB3,A0A287ESJ7,A0A287FR61,A0A287FU96,A0A287FYT4,A0A287G115,A0A287G497,A0A287GBQ1,A0A287GJ64,A0A287GM49,A0A287HGF8,A0A287HIY6,A0A287HJJ5,A0A287IPV1,A0A287JQN1,A0A287KCB3,A0A287KD15,A0A287MFU2,A0A287MV15,A0A287P084,A0A287P0D5,A0A287PK81,A0A287PN76,A0A287QSP8,A0A287R7Q5,A0A287S0D4,A0A287S8C5,A0A287SRA3,A0A287SWB6,A0A287SXV9,A0A287T452,A0A287TCE0,A0A287TST0,A0A…
GO:0005575	Cellular Component	GO:0043226	organelle	92	112	A0A287DTR9,A0A287EZF7,A0A287FF91,A0A287G8I7,A0A287H3U7,A0A287HDP9,A0A287HP79,A0A287HPZ3,A0A287HQS2,A0A287HUJ1,A0A287I4B2,A0A287J0N9,A0A287JE08,A0A287JRN6,A0A287KE24,A0A287KQH3,A0A287LAF9,A0A287M9G1,A0A287M9N3,A0A287MGQ7,A0A287MHV2,A0A287NB57,A0A287NI74,A0A287NMB4,A0A287PI54,A0A287PMW3,A0A287PTY8,A0A287QK87,A0A287R0R3,A0A287R5Z9,A0A287SCR1,A0A287SFB4,A0A287SPB3,A0A287TBW4,A0A287TCS1,A0A287TYH0,A0A…	A0A0K1Z5E8,A0A287E0R8,A0A287E4H3,A0A287EEZ5,A0A287EEZ9,A0A287EF93,A0A287EFB3,A0A287ESJ7,A0A287FQU7,A0A287FR61,A0A287FU96,A0A287FYT4,A0A287G115,A0A287G497,A0A287GBQ1,A0A287GJ64,A0A287GM49,A0A287HGF8,A0A287HIY6,A0A287HJJ5,A0A287IPV1,A0A287JQN1,A0A287KCB3,A0A287KD15,A0A287KD65,A0A287MFU2,A0A287MV15,A0A287MV68,A0A287P084,A0A287P0D5,A0A287P198,A0A287PK81,A0A287PN76,A0A287PP23,A0A287QSP8,A0A287R7Q5,A0A…
GO:0005575	Cellular Component	GO:0005623	cell	93	114	A0A287DTR9,A0A287EZF7,A0A287FF91,A0A287G8I7,A0A287H3U7,A0A287HDP9,A0A287HP79,A0A287HPZ3,A0A287HQS2,A0A287HUJ1,A0A287I4B2,A0A287J0N9,A0A287JE08,A0A287JRN6,A0A287KE24,A0A287KQH3,A0A287LAF9,A0A287M9G1,A0A287M9N3,A0A287MGQ7,A0A287MHV2,A0A287NB57,A0A287NI74,A0A287NMB4,A0A287PI54,A0A287PMW3,A0A287PTY8,A0A287QK87,A0A287R0R3,A0A287R5Z9,A0A287SCR1,A0A287SFB4,A0A287SPB3,A0A287TBW4,A0A287TCS1,A0A287TYH0,A0A…	A0A0K1Z5E8,A0A287E0R8,A0A287E4H3,A0A287EEZ5,A0A287EEZ9,A0A287EF93,A0A287EFB3,A0A287ESJ7,A0A287FQU7,A0A287FR61,A0A287FU96,A0A287FYT4,A0A287G115,A0A287G497,A0A287GBQ1,A0A287GI21,A0A287GJ64,A0A287GM49,A0A287HGF8,A0A287HIY6,A0A287HJJ5,A0A287IPV1,A0A287JQN1,A0A287KCB3,A0A287KD15,A0A287KD65,A0A287MFU2,A0A287MV15,A0A287MV68,A0A287P084,A0A287P0D5,A0A287P198,A0A287PK81,A0A287PN76,A0A287PP23,A0A287QSP8,A0A…
GO:0005575	Cellular Component	GO:0016020	membrane	87	103	A0A287DTR9,A0A287EZF7,A0A287FF91,A0A287G8I7,A0A287H3U7,A0A287HDP9,A0A287HP79,A0A287HPZ3,A0A287HQS2,A0A287HUJ1,A0A287I4B2,A0A287J0N9,A0A287JE08,A0A287JRN6,A0A287KE24,A0A287KQH3,A0A287LAF9,A0A287M9G1,A0A287M9N3,A0A287MGQ7,A0A287MHV2,A0A287NB57,A0A287NI74,A0A287PI54,A0A287PMW3,A0A287PTY8,A0A287QK87,A0A287R5Z9,A0A287SCR1,A0A287SFB4,A0A287SPB3,A0A287TBW4,A0A287TCS1,A0A287TYH0,A0A287UPW5,A0A287UQ13,A0A…	A0A287E0R8,A0A287E4H3,A0A287EEZ9,A0A287EFB3,A0A287ESJ7,A0A287FQU7,A0A287FR61,A0A287FU96,A0A287FYT4,A0A287G115,A0A287G497,A0A287GBQ1,A0A287GJ64,A0A287GM49,A0A287HGF8,A0A287HIY6,A0A287HJJ5,A0A287IPV1,A0A287JQN1,A0A287KCB3,A0A287KD15,A0A287MFU2,A0A287MV15,A0A287MV68,A0A287P084,A0A287P0D5,A0A287PK81,A0A287PN76,A0A287QSP8,A0A287R7Q5,A0A287S0D4,A0A287S8C5,A0A287SCU7,A0A287SRA3,A0A287SWB6,A0A287SXV9,A0A…
GO:0005575	Cellular Component	GO:0044464	cell part	92	114	A0A287DTR9,A0A287EZF7,A0A287FF91,A0A287G8I7,A0A287H3U7,A0A287HDP9,A0A287HP79,A0A287HPZ3,A0A287HQS2,A0A287HUJ1,A0A287I4B2,A0A287J0N9,A0A287JE08,A0A287JRN6,A0A287KE24,A0A287KQH3,A0A287LAF9,A0A287M9G1,A0A287M9N3,A0A287MGQ7,A0A287MHV2,A0A287NB57,A0A287NI74,A0A287NMB4,A0A287PI54,A0A287PMW3,A0A287PTY8,A0A287QK87,A0A287R0R3,A0A287R5Z9,A0A287SCR1,A0A287SFB4,A0A287SPB3,A0A287TBW4,A0A287TCS1,A0A287TYH0,A0A…	A0A0K1Z5E8,A0A287E0R8,A0A287E4H3,A0A287EEZ5,A0A287EEZ9,A0A287EF93,A0A287EFB3,A0A287ESJ7,A0A287FQU7,A0A287FR61,A0A287FU96,A0A287FYT4,A0A287G115,A0A287G497,A0A287GBQ1,A0A287GI21,A0A287GJ64,A0A287GM49,A0A287HGF8,A0A287HIY6,A0A287HJJ5,A0A287IPV1,A0A287JQN1,A0A287KCB3,A0A287KD15,A0A287KD65,A0A287MFU2,A0A287MV15,A0A287MV68,A0A287P084,A0A287P0D5,A0A287P198,A0A287PK81,A0A287PN76,A0A287PP23,A0A287QSP8,A0A…
GO:0005575	Cellular Component	GO:0019012	virion	56	65	A0A287DTR9,A0A287EZF7,A0A287FF91,A0A287G8I7,A0A287H3U7,A0A287HDP9,A0A287HP79,A0A287HPZ3,A0A287JE08,A0A287JRN6,A0A287KE24,A0A287M9G1,A0A287M9N3,A0A287MGQ7,A0A287MHV2,A0A287NI74,A0A287NMB4,A0A287PI54,A0A287PMW3,A0A287QK87,A0A287R0R3,A0A287SCR1,A0A287TCS1,A0A287TYH0,A0A287UPW5,A0A287UQ13,A0A287VQA5,A0A287VZ68,A0A287WBR3,A0A287WND1,A0A287XIF9,B4ESF5,F2D4M8,F2D4N5,F2D5K9,F2DAM1,F2DE84,F2DER9,F2DG15,F2…	A0A287E0R8,A0A287E4H3,A0A287ESJ7,A0A287FQU7,A0A287FYT4,A0A287G497,A0A287GJ64,A0A287HGF8,A0A287IPV1,A0A287JQN1,A0A287KD15,A0A287MFU2,A0A287MV68,A0A287P084,A0A287P0D5,A0A287PK81,A0A287R7Q5,A0A287S8C5,A0A287SBU9,A0A287SRA3,A0A287SWB6,A0A287SXV9,A0A287TCE0,A0A287TST0,A0A287U7X7,A0A287UP01,A0A287UT13,A0A287UZX4,A0A287VFR8,A0A287VKA5,A0A287VLJ7,A0A287WCD6,A0A287WL23,A0A287WLY2,A0A287X1F5,A0A287X398,A3R…
GO:0005575	Cellular Component	GO:0044423	virion part	53	62	A0A287DTR9,A0A287EZF7,A0A287FF91,A0A287G8I7,A0A287H3U7,A0A287HDP9,A0A287HP79,A0A287HPZ3,A0A287JE08,A0A287JRN6,A0A287KE24,A0A287M9N3,A0A287MGQ7,A0A287MHV2,A0A287NI74,A0A287PI54,A0A287PMW3,A0A287QK87,A0A287SCR1,A0A287TCS1,A0A287TYH0,A0A287UPW5,A0A287UQ13,A0A287VQA5,A0A287VZ68,A0A287WBR3,A0A287WND1,A0A287XIF9,B4ESF5,F2D4M8,F2D4N5,F2D5K9,F2DAM1,F2DE84,F2DER9,F2DG15,F2DMG9,F2DMQ8,F2DNM1,F2DTD3,F2DTH1,…	A0A287E0R8,A0A287E4H3,A0A287ESJ7,A0A287FQU7,A0A287FYT4,A0A287G497,A0A287GJ64,A0A287HGF8,A0A287IPV1,A0A287JQN1,A0A287KD15,A0A287MFU2,A0A287MV68,A0A287P084,A0A287P0D5,A0A287PK81,A0A287R7Q5,A0A287S8C5,A0A287SBU9,A0A287SRA3,A0A287SWB6,A0A287SXV9,A0A287TCE0,A0A287TST0,A0A287U7X7,A0A287UP01,A0A287UT13,A0A287UZX4,A0A287VFR8,A0A287VKA5,A0A287VLJ7,A0A287WL23,A0A287WLY2,A0A287X1F5,A0A287X398,A3RHE5,B5TWD0,…
GO:0005575	Cellular Component	GO:0030054	cell junction	51	47	A0A287EZF7,A0A287H3U7,A0A287HDP9,A0A287HPZ3,A0A287HUJ1,A0A287JE08,A0A287JRN6,A0A287KE24,A0A287KQH3,A0A287M9G1,A0A287M9N3,A0A287MGQ7,A0A287NI74,A0A287PI54,A0A287QK87,A0A287SCR1,A0A287SFB4,A0A287TCS1,A0A287UPW5,A0A287UQ13,A0A287URQ3,A0A287USV7,A0A287VQA5,A0A287VZ68,A0A287WND1,A0A287XEF9,A0A287XIF9,B4ESF5,F2D0D4,F2D3H7,F2D4M8,F2D4N5,F2D5K9,F2D8G6,F2DE84,F2DER9,F2DF56,F2DFK1,F2DMG9,F2DMQ8,F2DNM1,F2DT…	A0A287E0R8,A0A287ESJ7,A0A287G115,A0A287G497,A0A287GBQ1,A0A287GJ64,A0A287HGF8,A0A287KCB3,A0A287KD15,A0A287KD65,A0A287MFU2,A0A287P0D5,A0A287PK81,A0A287R7Q5,A0A287S0D4,A0A287S8C5,A0A287SXV9,A0A287TCE0,A0A287TST0,A0A287U7X7,A0A287UP01,A0A287UZX4,A0A287VFR8,A0A287VKA5,A0A287WL23,A0A287WLY2,A0A287WSE7,A0A287X1F5,A0A287X398,F2CRU2,F2D005,F2DEG9,F2DG27,F2DZW3,F2EA93,F2ED74,F2EI71,F2ELT5,M0VYA0,M0XH58,M0X…
GO:0005575	Cellular Component	GO:0044215	other organism	48	60	A0A287EZF7,A0A287H3U7,A0A287HDP9,A0A287HP79,A0A287HPZ3,A0A287HUJ1,A0A287I4B2,A0A287JE08,A0A287JRN6,A0A287KE24,A0A287M9G1,A0A287M9N3,A0A287MGQ7,A0A287MHV2,A0A287PI54,A0A287PMW3,A0A287QK87,A0A287SCR1,A0A287SFB4,A0A287TCS1,A0A287UPW5,A0A287UQ13,A0A287VQA5,A0A287VZ68,A0A287WBR3,A0A287WND1,B4ESF5,F2CPZ2,F2D4M8,F2D4N5,F2D5K9,F2D8G6,F2DE84,F2DER9,F2DFK1,F2DG15,F2DMG9,F2DMQ8,F2DTD3,F2DTH1,F2DUF3,F2DWX8,F…	A0A287E0R8,A0A287E4H3,A0A287EEZ9,A0A287EFB3,A0A287ESJ7,A0A287GJ64,A0A287JQN1,A0A287KCB3,A0A287KD15,A0A287MFU2,A0A287MV68,A0A287P084,A0A287P0D5,A0A287R7Q5,A0A287S8C5,A0A287SBU9,A0A287SRA3,A0A287SWB6,A0A287SXV9,A0A287TCE0,A0A287TST0,A0A287U7X7,A0A287UP01,A0A287UZX4,A0A287VFR8,A0A287VKA5,A0A287VLJ7,A0A287WL23,A0A287WLY2,A0A287X1F5,A0A287X398,A3RHE5,C7FB14,F2CRF2,F2CRU2,F2CWL7,F2D005,F2DEG9,F2DNE8,F2…
GO:0005575	Cellular Component	GO:0044217	other organism part	48	60	A0A287EZF7,A0A287H3U7,A0A287HDP9,A0A287HP79,A0A287HPZ3,A0A287HUJ1,A0A287I4B2,A0A287JE08,A0A287JRN6,A0A287KE24,A0A287M9G1,A0A287M9N3,A0A287MGQ7,A0A287MHV2,A0A287PI54,A0A287PMW3,A0A287QK87,A0A287SCR1,A0A287SFB4,A0A287TCS1,A0A287UPW5,A0A287UQ13,A0A287VQA5,A0A287VZ68,A0A287WBR3,A0A287WND1,B4ESF5,F2CPZ2,F2D4M8,F2D4N5,F2D5K9,F2D8G6,F2DE84,F2DER9,F2DFK1,F2DG15,F2DMG9,F2DMQ8,F2DTD3,F2DTH1,F2DUF3,F2DWX8,F…	A0A287E0R8,A0A287E4H3,A0A287EEZ9,A0A287EFB3,A0A287ESJ7,A0A287GJ64,A0A287JQN1,A0A287KCB3,A0A287KD15,A0A287MFU2,A0A287MV68,A0A287P084,A0A287P0D5,A0A287R7Q5,A0A287S8C5,A0A287SBU9,A0A287SRA3,A0A287SWB6,A0A287SXV9,A0A287TCE0,A0A287TST0,A0A287U7X7,A0A287UP01,A0A287UZX4,A0A287VFR8,A0A287VKA5,A0A287VLJ7,A0A287WL23,A0A287WLY2,A0A287X1F5,A0A287X398,A3RHE5,C7FB14,F2CRF2,F2CRU2,F2CWL7,F2D005,F2DEG9,F2DNE8,F2…
GO:0005575	Cellular Component	GO:0044421	extracellular region part	72	57	A0A287EZF7,A0A287FF91,A0A287H3U7,A0A287HDP9,A0A287HP79,A0A287HPZ3,A0A287HUJ1,A0A287I4B2,A0A287JE08,A0A287JRN6,A0A287KE24,A0A287KQH3,A0A287LAF9,A0A287M9G1,A0A287M9N3,A0A287MGQ7,A0A287MHV2,A0A287NB57,A0A287NI74,A0A287PI54,A0A287PMW3,A0A287QK87,A0A287SCR1,A0A287SFB4,A0A287TCS1,A0A287UPW5,A0A287UQ13,A0A287URQ3,A0A287USV7,A0A287VQA5,A0A287VZ68,A0A287WBR3,A0A287WJ89,A0A287WJH5,A0A287WND1,A0A287XAX2,A0A…	A0A287E0R8,A0A287E4H3,A0A287EIM7,A0A287ESJ7,A0A287FR61,A0A287FYT4,A0A287G497,A0A287GJ64,A0A287HGF8,A0A287IPV1,A0A287JQN1,A0A287KCB3,A0A287KD15,A0A287MFU2,A0A287MV68,A0A287P084,A0A287P0D5,A0A287PN76,A0A287R7Q5,A0A287SRA3,A0A287SXV9,A0A287TCE0,A0A287TST0,A0A287U7X7,A0A287UP01,A0A287UT13,A0A287UZX4,A0A287VFR8,A0A287VKA5,A0A287VUP7,A0A287WCD6,A0A287WL23,A0A287WLY2,A0A287X1F5,A0A287X398,F2CRU2,F2D005,…
GO:0005575	Cellular Component	GO:0099512	supramolecular fiber	16	23	A0A287H3U7,A0A287HP79,A0A287JE08,A0A287JRN6,A0A287KE24,A0A287MGQ7,A0A287PI54,A0A287PMW3,A0A287SCR1,A0A287UPW5,A0A287UQ13,A0A287VZ68,F2DE84,F2DTH1,F2DWX8,F2EJ42	A0A287E4H3,A0A287ESJ7,A0A287GBQ1,A0A287GJ64,A0A287KCB3,A0A287MFU2,A0A287P0D5,A0A287R7Q5,A0A287TCE0,A0A287TST0,A0A287UP01,A0A287UT13,A0A287VFR8,A0A287WSE7,A0A287XRK8,F2D005,F2E8J8,F2EA93,F2EI71,F2ELT5,M0Y045,M0Y075,Q94L27
GO:0005575	Cellular Component	GO:0032991	macromolecular complex	74	85	A0A287DTR9,A0A287EZF7,A0A287G8I7,A0A287H3U7,A0A287HDP9,A0A287HP79,A0A287HPZ3,A0A287HQS2,A0A287HUJ1,A0A287I4B2,A0A287JE08,A0A287JRN6,A0A287KE24,A0A287LAF9,A0A287M9G1,A0A287M9N3,A0A287MGQ7,A0A287NB57,A0A287NI74,A0A287NMB4,A0A287PI54,A0A287PMW3,A0A287PTY8,A0A287QK87,A0A287R0R3,A0A287SCR1,A0A287SFB4,A0A287SPB3,A0A287TBW4,A0A287TCS1,A0A287TYH0,A0A287UPW5,A0A287UQ13,A0A287URQ3,A0A287VQA5,A0A287VZ68,A0A…	A0A287E0R8,A0A287E4H3,A0A287EEZ9,A0A287EFB3,A0A287ESJ7,A0A287FR61,A0A287FU96,A0A287FYT4,A0A287G115,A0A287G497,A0A287GBQ1,A0A287GJ64,A0A287GM49,A0A287HGF8,A0A287HJJ5,A0A287IPV1,A0A287JQN1,A0A287KCB3,A0A287KD15,A0A287MFU2,A0A287MV15,A0A287MV68,A0A287P084,A0A287P0D5,A0A287PK81,A0A287PN76,A0A287QSP8,A0A287R7Q5,A0A287S8C5,A0A287SRA3,A0A287SWB6,A0A287SXV9,A0A287T452,A0A287TCE0,A0A287TST0,A0A287U7X7,A0A…
GO:0005575	Cellular Component	GO:0044422	organelle part	81	94	A0A287DTR9,A0A287EZF7,A0A287FF91,A0A287G8I7,A0A287H3U7,A0A287HDP9,A0A287HP79,A0A287HPZ3,A0A287HQS2,A0A287HUJ1,A0A287I4B2,A0A287J0N9,A0A287JE08,A0A287JRN6,A0A287KE24,A0A287KQH3,A0A287LAF9,A0A287M9G1,A0A287M9N3,A0A287MGQ7,A0A287NI74,A0A287PI54,A0A287PMW3,A0A287PTY8,A0A287QK87,A0A287R5Z9,A0A287SCR1,A0A287SFB4,A0A287SPB3,A0A287TBW4,A0A287TCS1,A0A287TYH0,A0A287UPW5,A0A287UQ13,A0A287URQ3,A0A287VQA5,A0A…	A0A287E0R8,A0A287E4H3,A0A287EEZ9,A0A287EFB3,A0A287ESJ7,A0A287FR61,A0A287FU96,A0A287FYT4,A0A287G115,A0A287G497,A0A287GBQ1,A0A287GJ64,A0A287GM49,A0A287HGF8,A0A287HIY6,A0A287HJJ5,A0A287IPV1,A0A287JQN1,A0A287KCB3,A0A287KD15,A0A287MFU2,A0A287MV15,A0A287MV68,A0A287P084,A0A287P0D5,A0A287PK81,A0A287PN76,A0A287QSP8,A0A287R7Q5,A0A287S0D4,A0A287S8C5,A0A287SBU9,A0A287SRA3,A0A287SWB6,A0A287SXV9,A0A287T452,A0A…
GO:0005575	Cellular Component	GO:0044456	synapse part	27	25	A0A287H3U7,A0A287HP79,A0A287HPZ3,A0A287JRN6,A0A287KE24,A0A287LAF9,A0A287M9N3,A0A287MGQ7,A0A287PI54,A0A287PMW3,A0A287PTY8,A0A287QK87,A0A287SCR1,A0A287TCS1,A0A287UPW5,A0A287UQ13,A0A287WND1,B4ESF5,F2CPZ2,F2D3H7,F2D4M8,F2DER9,F2DMG9,F2DTD3,F2DWX8,F2EHF9,Q4A1H2	A0A287E0R8,A0A287E4H3,A0A287ESJ7,A0A287G115,A0A287GJ64,A0A287GM49,A0A287HGF8,A0A287MFU2,A0A287QSP8,A0A287R7Q5,A0A287SXV9,A0A287TST0,A0A287U7X7,A0A287VKA5,A0A287WCD6,A0A287WL23,A0A287X1F5,F2CRU2,F2D005,F2DEG9,F2E8J8,F2EA93,M0XPC4,M0XPJ2,Q94L27
GO:0005575	Cellular Component	GO:0031974	membrane-enclosed lumen	61	67	A0A287EZF7,A0A287FF91,A0A287G8I7,A0A287H3U7,A0A287HDP9,A0A287HP79,A0A287HPZ3,A0A287HUJ1,A0A287I4B2,A0A287JE08,A0A287JRN6,A0A287KE24,A0A287KQH3,A0A287LAF9,A0A287M9G1,A0A287M9N3,A0A287MGQ7,A0A287NI74,A0A287PI54,A0A287PMW3,A0A287PTY8,A0A287QK87,A0A287SCR1,A0A287TBW4,A0A287TCS1,A0A287TYH0,A0A287UPW5,A0A287UQ13,A0A287VQA5,A0A287VZ68,A0A287WBR3,A0A287WJ89,A0A287WJH5,A0A287WND1,A0A287XAX2,A0A287XEF9,A0A…	A0A287E0R8,A0A287E4H3,A0A287ESJ7,A0A287FYT4,A0A287G115,A0A287G497,A0A287GJ64,A0A287GM49,A0A287HGF8,A0A287HJJ5,A0A287IPV1,A0A287JQN1,A0A287KCB3,A0A287KD15,A0A287MFU2,A0A287MV15,A0A287MV68,A0A287P084,A0A287P0D5,A0A287PK81,A0A287QSP8,A0A287R7Q5,A0A287SBU9,A0A287SRA3,A0A287SWB6,A0A287SXV9,A0A287T452,A0A287TCE0,A0A287TST0,A0A287U7X7,A0A287UP01,A0A287UT13,A0A287UZX4,A0A287VFR8,A0A287VKA5,A0A287VLJ7,A0A…
GO:0005575	Cellular Component	GO:0045202	synapse	30	29	A0A287G8I7,A0A287H3U7,A0A287HP79,A0A287HPZ3,A0A287JRN6,A0A287KE24,A0A287LAF9,A0A287M9N3,A0A287MGQ7,A0A287PI54,A0A287PMW3,A0A287PTY8,A0A287QK87,A0A287SCR1,A0A287TCS1,A0A287TYH0,A0A287UPW5,A0A287UQ13,A0A287WND1,B4ESF5,F2CPZ2,F2D3H7,F2D4M8,F2DE84,F2DER9,F2DMG9,F2DTD3,F2DWX8,F2EHF9,Q4A1H2	A0A287E0R8,A0A287E4H3,A0A287ESJ7,A0A287G115,A0A287G497,A0A287GJ64,A0A287GM49,A0A287HGF8,A0A287MFU2,A0A287QSP8,A0A287R7Q5,A0A287SXV9,A0A287TST0,A0A287U7X7,A0A287UT13,A0A287VKA5,A0A287WCD6,A0A287WL23,A0A287WLY2,A0A287X1F5,F2CRU2,F2D005,F2DEG9,F2E8J8,F2EA93,M0VZ55,M0XPC4,M0XPJ2,Q94L27

## Sheet: GO terminology in C.vs.A
Table S6. GO terminology in C.vs.A.
GO ID (level1)	GO Term (level1)	GO ID (level2)	GO Term (level2)	number_of_out (up)	number_of_out (down)	Genes_of_out_up	Genes_of_out_down
GO:0008150	Biological Process	GO:0098754	detoxification	35	33	A0A287GUG1,A0A287H3X3,A0A287KS33,A0A287N132,A0A287NI74,A0A287PI54,A0A287PMW3,A0A287RZ38,A0A287S723,A0A287SCI5,A0A287SCR1,A0A287T7V4,A0A287UPW5,A0A287UQ13,A0A287V4I8,A0A287VMP5,A0A287VN76,A0A287XIF9,A0A287XMM3,F2CPZ2,F2CTB8,F2CTS4,F2D5E4,F2D5K9,F2DMQ8,F2DNM1,F2DTD3,F2DZ19,F2E2R5,F2E8K5,F2ECC9,F2EKV9,M0Y1R4,M0YV20,M0Z1D4	A0A287E0R8,A0A287E4H3,A0A287EKE6,A0A287G497,A0A287HGF8,A0A287I9V4,A0A287J8S5,A0A287K7G8,A0A287P084,A0A287P0D5,A0A287R7Q5,A0A287RYC4,A0A287S7M1,A0A287TMV7,A0A287TST0,A0A287UWA4,A0A287VF07,A0A287X1F5,A0A287XCB5,F2CQF4,F2D005,F2DBE3,F2DDK1,F2DDK8,F2E325,F2E644,F2E693,F2E797,F2E8A9,F2ELE6,M0YJ76,Q7XZK3,Q94L27
GO:0008150	Biological Process	GO:0050896	response to stimulus	250	204	A0A287DY20,A0A287DYT2,A0A287E553,A0A287EAI5,A0A287EZF7,A0A287FC46,A0A287FF91,A0A287FLT1,A0A287FRJ4,A0A287G1S9,A0A287G2I2,A0A287G6D0,A0A287G8I7,A0A287GB31,A0A287GE51,A0A287GR65,A0A287GUG1,A0A287GZC8,A0A287H3U7,A0A287H3X3,A0A287HA21,A0A287HA75,A0A287HDP9,A0A287HP79,A0A287HPZ3,A0A287HQS2,A0A287HUI9,A0A287HUJ1,A0A287I2W7,A0A287I4A9,A0A287I4B2,A0A287IT04,A0A287IUN5,A0A287IWN9,A0A287IXX5,A0A287J1J3,A0A…	A0A287DX89,A0A287DZS1,A0A287E0R8,A0A287E4H3,A0A287EAH5,A0A287EEZ9,A0A287EFB3,A0A287EIM7,A0A287EKE6,A0A287ESJ7,A0A287FC77,A0A287FGI8,A0A287FP11,A0A287FQU7,A0A287FRC4,A0A287FU96,A0A287FVF6,A0A287FWB2,A0A287FYP3,A0A287FYT4,A0A287G115,A0A287G497,A0A287G9W2,A0A287GJ64,A0A287GJ75,A0A287H3Z2,A0A287HAF0,A0A287HGF8,A0A287HTV5,A0A287I9V4,A0A287IHT9,A0A287IJH1,A0A287IPV1,A0A287J1S5,A0A287J8S5,A0A287JQN1,A0A…
GO:0008150	Biological Process	GO:0032501	multicellular organismal process	240	186	A0A287DY20,A0A287E553,A0A287EAI5,A0A287EZF7,A0A287FC46,A0A287FF91,A0A287FLT1,A0A287FRJ4,A0A287G1S9,A0A287G2I2,A0A287G6D0,A0A287G8I7,A0A287GB31,A0A287GE51,A0A287GR65,A0A287GUG1,A0A287GZC8,A0A287H3U7,A0A287H3X3,A0A287HA21,A0A287HA75,A0A287HDP9,A0A287HP79,A0A287HPZ3,A0A287HUI9,A0A287HUJ1,A0A287I2W7,A0A287I4B2,A0A287IT04,A0A287IUN5,A0A287IWN9,A0A287IXX5,A0A287J1J3,A0A287J1N6,A0A287JE08,A0A287JGV4,A0A…	A0A287DX89,A0A287DZS1,A0A287E0R8,A0A287E4H3,A0A287EAH5,A0A287EEZ9,A0A287EFB3,A0A287EIM7,A0A287EKE6,A0A287ESJ7,A0A287FC77,A0A287FGI8,A0A287FQU7,A0A287FU96,A0A287FYP3,A0A287FYT4,A0A287G115,A0A287G497,A0A287G9W2,A0A287GI21,A0A287GJ64,A0A287GJ75,A0A287HAF0,A0A287HGF8,A0A287HJJ5,A0A287HTV5,A0A287I9V4,A0A287IJH1,A0A287IPV1,A0A287J1S5,A0A287J8S5,A0A287JQN1,A0A287JVE5,A0A287JYC4,A0A287K7G8,A0A287KB04,A0A…
GO:0008150	Biological Process	GO:0001906	cell killing	76	55	A0A287DY20,A0A287EZF7,A0A287FLT1,A0A287FRJ4,A0A287G6D0,A0A287GR65,A0A287GUG1,A0A287GZC8,A0A287H3U7,A0A287HA75,A0A287HUI9,A0A287HUJ1,A0A287IWN9,A0A287J1N6,A0A287JPW5,A0A287K2L4,A0A287KE24,A0A287L9N1,A0A287LJU1,A0A287M3B4,A0A287M3L4,A0A287M4Y1,A0A287M9G1,A0A287M9N3,A0A287M9S8,A0A287MFF3,A0A287MFX0,A0A287MGQ7,A0A287N132,A0A287N2P5,A0A287N3R3,A0A287N4T2,A0A287N6K9,A0A287NDV7,A0A287PMW3,A0A287PTY8,A0A…	A0A287E4H3,A0A287EAH5,A0A287ESJ7,A0A287FGI8,A0A287G9W2,A0A287GJ64,A0A287HGF8,A0A287J8S5,A0A287K7G8,A0A287KB04,A0A287KCB3,A0A287KUR3,A0A287NZR5,A0A287P0D5,A0A287P6H5,A0A287PK81,A0A287PN76,A0A287RJK1,A0A287RYC4,A0A287S229,A0A287SUL6,A0A287SXV9,A0A287TCE0,A0A287UWA4,A0A287V3D4,A0A287VKA5,A0A287WLY2,A0A287XCB5,F2CR90,F2CRU2,F2CXF8,F2D9Z5,F2DA22,F2DCZ4,F2DDK8,F2DEG9,F2DLK6,F2E3V0,F2E4C2,F2E693,F2E8Q3,…
GO:0008150	Biological Process	GO:0040007	growth	154	95	A0A287DY20,A0A287EAI5,A0A287EZF7,A0A287FLT1,A0A287FRJ4,A0A287G2I2,A0A287G8I7,A0A287GE51,A0A287GR65,A0A287GUG1,A0A287H3U7,A0A287H3X3,A0A287HA21,A0A287HA75,A0A287HDP9,A0A287HP79,A0A287HPZ3,A0A287HUI9,A0A287HUJ1,A0A287I2W7,A0A287IWN9,A0A287IXX5,A0A287J1J3,A0A287J1N6,A0A287JPW5,A0A287JV67,A0A287JYJ1,A0A287K155,A0A287K2L4,A0A287KE24,A0A287KS33,A0A287L9N1,A0A287LJU1,A0A287LMI4,A0A287LWV0,A0A287M3L4,A0A…	A0A287E0R8,A0A287E4H3,A0A287EAH5,A0A287EKE6,A0A287ESJ7,A0A287FC77,A0A287FRC4,A0A287FWB2,A0A287FYT4,A0A287G115,A0A287G497,A0A287G9W2,A0A287GJ64,A0A287GJ75,A0A287H3Z2,A0A287HGF8,A0A287I9V4,A0A287IJH1,A0A287J1S5,A0A287J8S5,A0A287JYC4,A0A287KB04,A0A287KCB3,A0A287KD15,A0A287KNT3,A0A287KUR3,A0A287MFU2,A0A287P084,A0A287P6H5,A0A287PCP2,A0A287PN76,A0A287R7Q5,A0A287RYC4,A0A287SJ73,A0A287SUL6,A0A287SXV9,A0A…
GO:0008150	Biological Process	GO:0032502	developmental process	236	181	A0A287DY20,A0A287E553,A0A287EAI5,A0A287EZF7,A0A287FC46,A0A287FF91,A0A287FLT1,A0A287FRJ4,A0A287G1S9,A0A287G2I2,A0A287G6D0,A0A287G8I7,A0A287GB31,A0A287GE51,A0A287GR65,A0A287GUG1,A0A287GZC8,A0A287H3U7,A0A287H3X3,A0A287HA21,A0A287HA75,A0A287HDP9,A0A287HP79,A0A287HPZ3,A0A287HUI9,A0A287HUJ1,A0A287I2W7,A0A287I4B2,A0A287IT04,A0A287IUN5,A0A287IWN9,A0A287IXX5,A0A287J1J3,A0A287J1N6,A0A287JE08,A0A287JGV4,A0A…	A0A287DX89,A0A287DZS1,A0A287E0R8,A0A287E4H3,A0A287EAH5,A0A287EIM7,A0A287EKE6,A0A287ESJ7,A0A287FC77,A0A287FGI8,A0A287FQU7,A0A287FU96,A0A287FYP3,A0A287FYT4,A0A287G115,A0A287G497,A0A287G9W2,A0A287GI21,A0A287GJ64,A0A287GJ75,A0A287HAF0,A0A287HGF8,A0A287HJJ5,A0A287HTV5,A0A287I9V4,A0A287IJH1,A0A287IPV1,A0A287J1S5,A0A287J8S5,A0A287JQN1,A0A287JVE5,A0A287JYC4,A0A287K7G8,A0A287KB04,A0A287KCB3,A0A287KD15,A0A…
GO:0008150	Biological Process	GO:0051704	multi-organism process	228	189	A0A287DY20,A0A287E553,A0A287EAI5,A0A287EZF7,A0A287FC46,A0A287FF91,A0A287FLT1,A0A287FRJ4,A0A287G1S9,A0A287G2I2,A0A287G6D0,A0A287G8I7,A0A287GE51,A0A287GR65,A0A287GUG1,A0A287GZC8,A0A287H3U7,A0A287H3X3,A0A287HA21,A0A287HA75,A0A287HDP9,A0A287HP79,A0A287HPZ3,A0A287HUI9,A0A287HUJ1,A0A287I2W7,A0A287I4B2,A0A287IT04,A0A287IUN5,A0A287IWN9,A0A287IXX5,A0A287J1J3,A0A287J1N6,A0A287JE08,A0A287JPW5,A0A287JV67,A0A…	A0A287DX89,A0A287DZS1,A0A287E0R8,A0A287E4H3,A0A287EAH5,A0A287EEZ5,A0A287EEZ9,A0A287EFB3,A0A287EKE6,A0A287ESJ7,A0A287FC77,A0A287FGI8,A0A287FP11,A0A287FQU7,A0A287FVF6,A0A287FWB2,A0A287FYP3,A0A287FYT4,A0A287G497,A0A287G9W2,A0A287GJ64,A0A287H3Z2,A0A287HAF0,A0A287HGF8,A0A287HTV5,A0A287I9V4,A0A287IHT9,A0A287IJH1,A0A287IPV1,A0A287J1S5,A0A287J8S5,A0A287JQN1,A0A287JVE5,A0A287JYC4,A0A287K666,A0A287K7G8,A0A…
GO:0008150	Biological Process	GO:0044699	single-organism process	263	214	A0A287DY20,A0A287DYT2,A0A287E553,A0A287EAI5,A0A287EZF7,A0A287FC46,A0A287FF91,A0A287FLT1,A0A287FRJ4,A0A287G1S9,A0A287G2I2,A0A287G6D0,A0A287G8I7,A0A287GB31,A0A287GE51,A0A287GR65,A0A287GUG1,A0A287GZC8,A0A287H3U7,A0A287H3X3,A0A287HA21,A0A287HA75,A0A287HDP9,A0A287HP79,A0A287HPZ3,A0A287HQS2,A0A287HUI9,A0A287HUJ1,A0A287I2W7,A0A287I4A9,A0A287I4B2,A0A287ILG2,A0A287IT04,A0A287IUN5,A0A287IWN9,A0A287IXX5,A0A…	A0A287DX89,A0A287DZS1,A0A287E0R8,A0A287E4H3,A0A287EAH5,A0A287EE97,A0A287EEZ9,A0A287EFB3,A0A287EFG2,A0A287EIM7,A0A287EKE6,A0A287ESJ7,A0A287FC77,A0A287FGI8,A0A287FP11,A0A287FQU7,A0A287FRC4,A0A287FU96,A0A287FVF6,A0A287FWB2,A0A287FYP3,A0A287FYT4,A0A287G115,A0A287G497,A0A287G9W2,A0A287GI21,A0A287GJ64,A0A287GJ75,A0A287H3Z2,A0A287HAF0,A0A287HGF8,A0A287HJJ5,A0A287HTV5,A0A287I9V4,A0A287IHT9,A0A287IJH1,A0A…
GO:0008150	Biological Process	GO:0022414	reproductive process	193	140	A0A287DY20,A0A287E553,A0A287EAI5,A0A287EZF7,A0A287FC46,A0A287FLT1,A0A287FRJ4,A0A287G1S9,A0A287G6D0,A0A287G8I7,A0A287GE51,A0A287GR65,A0A287GUG1,A0A287H3U7,A0A287H3X3,A0A287HA21,A0A287HA75,A0A287HDP9,A0A287HP79,A0A287HPZ3,A0A287I2W7,A0A287IT04,A0A287IUN5,A0A287IWN9,A0A287IXX5,A0A287J1J3,A0A287JE08,A0A287JGV4,A0A287JPW5,A0A287JV67,A0A287JYJ1,A0A287K2L4,A0A287KCE3,A0A287KE24,A0A287KQH3,A0A287KS33,A0A…	A0A287E0R8,A0A287E4H3,A0A287EAH5,A0A287EKE6,A0A287ESJ7,A0A287FC77,A0A287FQU7,A0A287FU96,A0A287FYP3,A0A287FYT4,A0A287G497,A0A287G9W2,A0A287GI21,A0A287GJ64,A0A287GJ75,A0A287HAF0,A0A287HGF8,A0A287HTV5,A0A287I9V4,A0A287IJH1,A0A287J1S5,A0A287J8S5,A0A287JVE5,A0A287JYC4,A0A287K7G8,A0A287KD15,A0A287KFV7,A0A287KNT3,A0A287LFB3,A0A287LMD0,A0A287MFU2,A0A287MGM7,A0A287MV68,A0A287NZR5,A0A287P084,A0A287P198,A0A…
GO:0008150	Biological Process	GO:0000003	reproduction	193	141	A0A287DY20,A0A287E553,A0A287EAI5,A0A287EZF7,A0A287FC46,A0A287FLT1,A0A287FRJ4,A0A287G1S9,A0A287G6D0,A0A287G8I7,A0A287GE51,A0A287GR65,A0A287GUG1,A0A287H3U7,A0A287H3X3,A0A287HA21,A0A287HA75,A0A287HDP9,A0A287HP79,A0A287HPZ3,A0A287I2W7,A0A287IT04,A0A287IUN5,A0A287IWN9,A0A287IXX5,A0A287J1J3,A0A287JE08,A0A287JGV4,A0A287JPW5,A0A287JV67,A0A287JYJ1,A0A287K2L4,A0A287KCE3,A0A287KE24,A0A287KQH3,A0A287KS33,A0A…	A0A287E0R8,A0A287E4H3,A0A287EAH5,A0A287EKE6,A0A287ESJ7,A0A287FC77,A0A287FQU7,A0A287FU96,A0A287FYP3,A0A287FYT4,A0A287G497,A0A287G9W2,A0A287GI21,A0A287GJ64,A0A287GJ75,A0A287HAF0,A0A287HGF8,A0A287HTV5,A0A287I9V4,A0A287IJH1,A0A287J1S5,A0A287J8S5,A0A287JVE5,A0A287JYC4,A0A287K7G8,A0A287KD15,A0A287KFV7,A0A287KNT3,A0A287LFB3,A0A287LMD0,A0A287MFU2,A0A287MGM7,A0A287MV68,A0A287NZR5,A0A287P084,A0A287P0D5,A0A…
GO:0008150	Biological Process	GO:0002376	immune system process	195	143	A0A287DY20,A0A287E553,A0A287EAI5,A0A287EZF7,A0A287FC46,A0A287FF91,A0A287FLT1,A0A287FRJ4,A0A287G1S9,A0A287G6D0,A0A287G8I7,A0A287GB31,A0A287GE51,A0A287GR65,A0A287GUG1,A0A287GZC8,A0A287H3U7,A0A287H3X3,A0A287HA21,A0A287HA75,A0A287HDP9,A0A287HP79,A0A287HPZ3,A0A287HUI9,A0A287HUJ1,A0A287I2W7,A0A287I4B2,A0A287IT04,A0A287IWN9,A0A287IXX5,A0A287J1J3,A0A287J1N6,A0A287JE08,A0A287JPW5,A0A287JV67,A0A287JYJ1,A0A…	A0A287DX89,A0A287DZS1,A0A287E0R8,A0A287E4H3,A0A287EAH5,A0A287EEZ9,A0A287EFB3,A0A287EIM7,A0A287EKE6,A0A287ESJ7,A0A287FC77,A0A287FGI8,A0A287FWB2,A0A287FYP3,A0A287FYT4,A0A287G115,A0A287G497,A0A287G9W2,A0A287GJ64,A0A287H3Z2,A0A287HAF0,A0A287HGF8,A0A287HTV5,A0A287I9V4,A0A287IJH1,A0A287IPV1,A0A287J1S5,A0A287J8S5,A0A287JYC4,A0A287K7G8,A0A287KB04,A0A287KD15,A0A287KFV7,A0A287KUR3,A0A287LMD0,A0A287MFU2,A0A…
GO:0008150	Biological Process	GO:0065007	biological regulation	250	195	A0A287DY20,A0A287DYT2,A0A287E553,A0A287EAI5,A0A287EZF7,A0A287FC46,A0A287FF91,A0A287FLT1,A0A287FRJ4,A0A287G1S9,A0A287G2I2,A0A287G6D0,A0A287G8I7,A0A287GB31,A0A287GE51,A0A287GR65,A0A287GUG1,A0A287GZC8,A0A287H3U7,A0A287H3X3,A0A287HA21,A0A287HA75,A0A287HDP9,A0A287HP79,A0A287HPZ3,A0A287HQS2,A0A287HUI9,A0A287HUJ1,A0A287I2W7,A0A287I4A9,A0A287I4B2,A0A287IT04,A0A287IUN5,A0A287IWN9,A0A287IXX5,A0A287J1J3,A0A…	A0A287DX89,A0A287DZS1,A0A287E0R8,A0A287E4H3,A0A287EAH5,A0A287EE97,A0A287EEZ9,A0A287EFB3,A0A287EIM7,A0A287EKE6,A0A287ESJ7,A0A287FC77,A0A287FGI8,A0A287FP11,A0A287FQU7,A0A287FU96,A0A287FVF6,A0A287FWB2,A0A287FYP3,A0A287FYT4,A0A287G115,A0A287G497,A0A287G9W2,A0A287GJ64,A0A287H3Z2,A0A287HAF0,A0A287HGF8,A0A287HTV5,A0A287I9V4,A0A287IJH1,A0A287IPV1,A0A287J1S5,A0A287J8S5,A0A287JQN1,A0A287JU08,A0A287JVE5,A0A…
GO:0008150	Biological Process	GO:0022610	biological adhesion	161	135	A0A287DY20,A0A287E553,A0A287EAI5,A0A287EZF7,A0A287FC46,A0A287FF91,A0A287FLT1,A0A287FRJ4,A0A287G1S9,A0A287G6D0,A0A287GR65,A0A287GUG1,A0A287H3U7,A0A287H3X3,A0A287HA75,A0A287HDP9,A0A287HP79,A0A287HPZ3,A0A287I2W7,A0A287I4B2,A0A287IT04,A0A287IWN9,A0A287J1J3,A0A287J1N6,A0A287JE08,A0A287JPW5,A0A287JV67,A0A287JYJ1,A0A287K155,A0A287KE24,A0A287KS33,A0A287L9N1,A0A287LJU1,A0A287LWV0,A0A287M3B4,A0A287M3L4,A0A…	A0A287DZS1,A0A287E0R8,A0A287E4H3,A0A287EAH5,A0A287EKE6,A0A287ESJ7,A0A287FC77,A0A287FQU7,A0A287FYP3,A0A287FYT4,A0A287G497,A0A287G9W2,A0A287GJ64,A0A287H3Z2,A0A287HAF0,A0A287HGF8,A0A287I9V4,A0A287IHT9,A0A287IJH1,A0A287IPV1,A0A287J1S5,A0A287J8S5,A0A287JYC4,A0A287K7G8,A0A287KB04,A0A287KCB3,A0A287KD15,A0A287KFV7,A0A287KZ57,A0A287LFB3,A0A287LMD0,A0A287MFU2,A0A287MV68,A0A287NZQ2,A0A287NZR5,A0A287P084,A0A…
GO:0008150	Biological Process	GO:0098743	cell aggregation	4	10	A0A287M9G1,A0A287S723,M0V3Q0,M0WEG2	A0A287FYP3,A0A287IJH1,A0A287KD15,A0A287R7Q5,A0A287UXN4,F2D005,F2DIK7,F2E9D5,M0VDB7,Q94L27
GO:0008150	Biological Process	GO:0048518	positive regulation of biological process	217	162	A0A287DY20,A0A287E553,A0A287EAI5,A0A287EZF7,A0A287FC46,A0A287FLT1,A0A287FRJ4,A0A287G1S9,A0A287G2I2,A0A287G6D0,A0A287G8I7,A0A287GB31,A0A287GE51,A0A287GR65,A0A287GUG1,A0A287GZC8,A0A287H3U7,A0A287H3X3,A0A287HA21,A0A287HA75,A0A287HDP9,A0A287HP79,A0A287HPZ3,A0A287HUI9,A0A287HUJ1,A0A287I2W7,A0A287I4B2,A0A287IT04,A0A287IWN9,A0A287IXX5,A0A287J1J3,A0A287J1N6,A0A287JE08,A0A287JPW5,A0A287JV67,A0A287JYJ1,A0A…	A0A287DZS1,A0A287E0R8,A0A287E4H3,A0A287EAH5,A0A287EEZ9,A0A287EFB3,A0A287EKE6,A0A287ESJ7,A0A287FC77,A0A287FGI8,A0A287FP11,A0A287FQU7,A0A287FVF6,A0A287FWB2,A0A287FYP3,A0A287FYT4,A0A287G115,A0A287G497,A0A287G9W2,A0A287GJ64,A0A287H3Z2,A0A287HAF0,A0A287HGF8,A0A287HTV5,A0A287I9V4,A0A287IJH1,A0A287J1S5,A0A287J8S5,A0A287JQN1,A0A287JVE5,A0A287JYC4,A0A287K7G8,A0A287KB04,A0A287KCB3,A0A287KD15,A0A287KFV7,A0A…
GO:0008150	Biological Process	GO:0050789	regulation of biological process	249	184	A0A287DY20,A0A287DYT2,A0A287E553,A0A287EAI5,A0A287EZF7,A0A287FC46,A0A287FF91,A0A287FLT1,A0A287FRJ4,A0A287G1S9,A0A287G2I2,A0A287G6D0,A0A287G8I7,A0A287GB31,A0A287GE51,A0A287GR65,A0A287GUG1,A0A287GZC8,A0A287H3U7,A0A287H3X3,A0A287HA21,A0A287HA75,A0A287HDP9,A0A287HP79,A0A287HPZ3,A0A287HQS2,A0A287HUI9,A0A287HUJ1,A0A287I2W7,A0A287I4A9,A0A287I4B2,A0A287IT04,A0A287IUN5,A0A287IWN9,A0A287IXX5,A0A287J1J3,A0A…	A0A287DX89,A0A287DZS1,A0A287E0R8,A0A287E4H3,A0A287EAH5,A0A287EE97,A0A287EEZ9,A0A287EFB3,A0A287EIM7,A0A287EKE6,A0A287ESJ7,A0A287FC77,A0A287FGI8,A0A287FP11,A0A287FQU7,A0A287FVF6,A0A287FWB2,A0A287FYP3,A0A287FYT4,A0A287G115,A0A287G497,A0A287G9W2,A0A287GJ64,A0A287H3Z2,A0A287HAF0,A0A287HGF8,A0A287HTV5,A0A287I9V4,A0A287IJH1,A0A287IPV1,A0A287J1S5,A0A287J8S5,A0A287JQN1,A0A287JVE5,A0A287JYC4,A0A287K7G8,A0A…
GO:0008150	Biological Process	GO:0040011	locomotion	178	135	A0A287DY20,A0A287E553,A0A287EAI5,A0A287EZF7,A0A287FC46,A0A287FF91,A0A287FLT1,A0A287FRJ4,A0A287G1S9,A0A287G6D0,A0A287G8I7,A0A287GR65,A0A287GUG1,A0A287H3U7,A0A287H3X3,A0A287HA75,A0A287HDP9,A0A287HP79,A0A287HPZ3,A0A287I2W7,A0A287I4B2,A0A287IT04,A0A287IWN9,A0A287IXX5,A0A287J1J3,A0A287J1N6,A0A287JE08,A0A287JPW5,A0A287JV67,A0A287JYJ1,A0A287K155,A0A287KE24,A0A287KS33,A0A287L9N1,A0A287LJU1,A0A287LMI4,A0A…	A0A287DZS1,A0A287E0R8,A0A287E4H3,A0A287EAH5,A0A287EKE6,A0A287ESJ7,A0A287FC77,A0A287FQU7,A0A287FYP3,A0A287FYT4,A0A287G497,A0A287G9W2,A0A287GJ64,A0A287H3Z2,A0A287HAF0,A0A287HGF8,A0A287I9V4,A0A287IHT9,A0A287IJH1,A0A287IPV1,A0A287J1S5,A0A287J8S5,A0A287JQN1,A0A287JVE5,A0A287JYC4,A0A287K7G8,A0A287KB04,A0A287KCB3,A0A287KD15,A0A287KFV7,A0A287KNT3,A0A287KUR3,A0A287LFB3,A0A287LMD0,A0A287MFU2,A0A287MV68,A0A…
GO:0008150	Biological Process	GO:0009987	cellular process	265	211	A0A287DY20,A0A287DYT2,A0A287E553,A0A287EAI5,A0A287EZF7,A0A287FC46,A0A287FF91,A0A287FLT1,A0A287FRJ4,A0A287G1S9,A0A287G2I2,A0A287G6D0,A0A287G8I7,A0A287GB31,A0A287GE51,A0A287GR65,A0A287GUG1,A0A287GZC8,A0A287H3U7,A0A287H3X3,A0A287HA21,A0A287HA75,A0A287HDP9,A0A287HP79,A0A287HPZ3,A0A287HQS2,A0A287HUI9,A0A287HUJ1,A0A287I2W7,A0A287I4A9,A0A287I4B2,A0A287ILG2,A0A287IT04,A0A287IUN5,A0A287IWN9,A0A287IXX5,A0A…	A0A287DX89,A0A287DZS1,A0A287E0R8,A0A287E4H3,A0A287EAH5,A0A287EE97,A0A287EEZ5,A0A287EEZ9,A0A287EF93,A0A287EFB3,A0A287EFG2,A0A287EIM7,A0A287EKE6,A0A287ESJ7,A0A287FC77,A0A287FGI8,A0A287FP11,A0A287FQU7,A0A287FRC4,A0A287FU96,A0A287FVF6,A0A287FWB2,A0A287FYP3,A0A287FYT4,A0A287G115,A0A287G497,A0A287G9W2,A0A287GJ64,A0A287GJ75,A0A287H3Z2,A0A287HAF0,A0A287HGF8,A0A287HJJ5,A0A287HTV5,A0A287I9V4,A0A287IHT9,A0A…
GO:0008150	Biological Process	GO:0007610	behavior	106	70	A0A287DY20,A0A287EZF7,A0A287FC46,A0A287FLT1,A0A287FRJ4,A0A287G1S9,A0A287G8I7,A0A287GR65,A0A287GUG1,A0A287H3X3,A0A287HA75,A0A287HP79,A0A287HPZ3,A0A287I2W7,A0A287I4B2,A0A287IT04,A0A287IWN9,A0A287IXX5,A0A287JPW5,A0A287JV67,A0A287JYJ1,A0A287KE24,A0A287KS33,A0A287L9N1,A0A287LMI4,A0A287LWV0,A0A287M4Y1,A0A287M9N3,A0A287M9S8,A0A287MFF3,A0A287MGQ7,A0A287N2P5,A0A287N4T2,A0A287N6K9,A0A287NDR6,A0A287NDV7,A0A…	A0A287E0R8,A0A287E4H3,A0A287EAH5,A0A287FC77,A0A287FYP3,A0A287FYT4,A0A287G9W2,A0A287GJ64,A0A287HTV5,A0A287I9V4,A0A287J1S5,A0A287J8S5,A0A287K7G8,A0A287NZR5,A0A287P6W2,A0A287PK81,A0A287QSP8,A0A287QVG7,A0A287R7Q5,A0A287RJK1,A0A287SJ73,A0A287SJY8,A0A287SW71,A0A287TCE0,A0A287TMV7,A0A287TST0,A0A287UP01,A0A287UWA4,A0A287V000,A0A287V7L8,A0A287VCQ0,A0A287VF07,A0A287VGH6,A0A287VKA5,A0A287WCD6,A0A287WLY2,A0A…
GO:0008150	Biological Process	GO:0099531	presynaptic process involved in synaptic transmission	36	13	A0A287GR65,A0A287HA75,A0A287HP79,A0A287IWN9,A0A287IXX5,A0A287JPW5,A0A287L9N1,A0A287M4Y1,A0A287M9N3,A0A287M9S8,A0A287MFF3,A0A287N6K9,A0A287NDR6,A0A287NDV7,A0A287PBT6,A0A287PI54,A0A287R9S6,A0A287SCI5,A0A287SCR1,A0A287TCS1,A0A287UPW5,A0A287UQ13,A0A287WND1,A0A287X9K8,B4ESF5,F2CT80,F2CUP6,F2CVN5,F2D114,F2D3H7,F2D5E4,F2DC68,F2DER9,F2EGI0,F2EHF9,M0Y3R7	A0A287EAH5,A0A287NZQ2,A0A287P084,A0A287P6W2,A0A287X1F5,F2DDK1,F2DLK6,F2E4C2,F2E9D5,F2EDT9,M0VDD7,M0XPC4,Q7XZK3
GO:0008150	Biological Process	GO:0008152	metabolic process	259	196	A0A287DY20,A0A287DYT2,A0A287E553,A0A287EAI5,A0A287EZF7,A0A287FC46,A0A287FF91,A0A287FLT1,A0A287FRJ4,A0A287G1S9,A0A287G2I2,A0A287G6D0,A0A287G8I7,A0A287GB31,A0A287GE51,A0A287GR65,A0A287GUG1,A0A287GZC8,A0A287H3U7,A0A287H3X3,A0A287HA21,A0A287HA75,A0A287HDP9,A0A287HP79,A0A287HPZ3,A0A287HQS2,A0A287HUI9,A0A287HUJ1,A0A287I2W7,A0A287I4A9,A0A287I4B2,A0A287ILG2,A0A287IT04,A0A287IUN5,A0A287IWN9,A0A287IXX5,A0A…	A0A287DX89,A0A287DZS1,A0A287E0R8,A0A287E4H3,A0A287EAH5,A0A287EE97,A0A287EEZ9,A0A287EF93,A0A287EFB3,A0A287EFG2,A0A287EIM7,A0A287EKE6,A0A287ESJ7,A0A287FC77,A0A287FGI8,A0A287FP11,A0A287FQU7,A0A287FRC4,A0A287FU96,A0A287FVF6,A0A287FWB2,A0A287FYP3,A0A287FYT4,A0A287G115,A0A287G497,A0A287G9W2,A0A287GJ64,A0A287GJ75,A0A287H3Z2,A0A287HAF0,A0A287HGF8,A0A287HJJ5,A0A287HTV5,A0A287I9V4,A0A287IJH1,A0A287IPV1,A0A…
GO:0008150	Biological Process	GO:0048511	rhythmic process	78	44	A0A287EZF7,A0A287FLT1,A0A287FRJ4,A0A287G8I7,A0A287H3X3,A0A287HA21,A0A287HA75,A0A287HP79,A0A287HPZ3,A0A287I2W7,A0A287IXX5,A0A287JPW5,A0A287JV67,A0A287KCE3,A0A287KE24,A0A287KS33,A0A287L5U0,A0A287L9N1,A0A287M3L4,A0A287M4Y1,A0A287M9N3,A0A287M9S8,A0A287MGQ7,A0A287MHV2,A0A287N2P5,A0A287N3G7,A0A287N3R3,A0A287N6K9,A0A287NB57,A0A287NI74,A0A287QK87,A0A287QQS9,A0A287R9S6,A0A287RRE9,A0A287RSS3,A0A287RZ38,A0A…	A0A287E0R8,A0A287EAH5,A0A287FYP3,A0A287G9W2,A0A287JYC4,A0A287K7G8,A0A287KFV7,A0A287P084,A0A287P6W2,A0A287PCP2,A0A287R7Q5,A0A287SJ73,A0A287TST0,A0A287UWA4,A0A287UZX4,A0A287VCQ0,A0A287WCD6,A0A287WLY2,A0A287XCB5,F2CR90,F2CRR4,F2CXF8,F2D005,F2DBE3,F2DCZ4,F2DEG9,F2DIK7,F2DLK6,F2E2M4,F2E325,F2E3V0,F2E4C2,F2E8A9,F2E8Y5,F2E9D5,F2EDT9,F2EI71,M0V1L7,M0WAL0,M0XPC4,M0Y045,M0YJ76,Q7XZK3,Q94L27
GO:0008150	Biological Process	GO:0044848	biological phase	2	0	A0A287L9N1,F2EGI0	--
GO:0008150	Biological Process	GO:0071840	cellular component organization or biogenesis	233	182	A0A287DY20,A0A287E553,A0A287EAI5,A0A287EZF7,A0A287FC46,A0A287FF91,A0A287FLT1,A0A287FRJ4,A0A287G1S9,A0A287G2I2,A0A287G6D0,A0A287G8I7,A0A287GB31,A0A287GE51,A0A287GR65,A0A287GUG1,A0A287GZC8,A0A287H3U7,A0A287H3X3,A0A287HA21,A0A287HA75,A0A287HDP9,A0A287HP79,A0A287HPZ3,A0A287HQS2,A0A287HUI9,A0A287HUJ1,A0A287I2W7,A0A287I4B2,A0A287IT04,A0A287IUN5,A0A287IWN9,A0A287IXX5,A0A287J0N9,A0A287J1J3,A0A287J1N6,A0A…	A0A287DZS1,A0A287E0R8,A0A287E4H3,A0A287EAH5,A0A287EE97,A0A287EEZ9,A0A287EFB3,A0A287EKE6,A0A287ESJ7,A0A287FC77,A0A287FGI8,A0A287FP11,A0A287FQU7,A0A287FRC4,A0A287FWB2,A0A287FYP3,A0A287FYT4,A0A287G115,A0A287G497,A0A287G9W2,A0A287GJ64,A0A287GJ75,A0A287H3Z2,A0A287HAF0,A0A287HGF8,A0A287HJJ5,A0A287HTV5,A0A287I9V4,A0A287IJH1,A0A287IPV1,A0A287J1S5,A0A287J8S5,A0A287JQN1,A0A287JU08,A0A287JVE5,A0A287JYC4,A0A…
GO:0008150	Biological Process	GO:0048519	negative regulation of biological process	190	157	A0A287DY20,A0A287E553,A0A287EAI5,A0A287EZF7,A0A287FC46,A0A287FLT1,A0A287FRJ4,A0A287G1S9,A0A287G2I2,A0A287G6D0,A0A287G8I7,A0A287GB31,A0A287GR65,A0A287GUG1,A0A287GZC8,A0A287H3U7,A0A287H3X3,A0A287HA21,A0A287HA75,A0A287HDP9,A0A287HP79,A0A287HPZ3,A0A287HUI9,A0A287HUJ1,A0A287I2W7,A0A287IWN9,A0A287IXX5,A0A287J1J3,A0A287J1N6,A0A287JE08,A0A287JPW5,A0A287JV67,A0A287JYJ1,A0A287K155,A0A287KCE3,A0A287KE24,A0A…	A0A287DX89,A0A287DZS1,A0A287E0R8,A0A287E4H3,A0A287EAH5,A0A287EE97,A0A287EEZ9,A0A287EFB3,A0A287EIM7,A0A287EKE6,A0A287ESJ7,A0A287FC77,A0A287FGI8,A0A287FWB2,A0A287FYP3,A0A287FYT4,A0A287G115,A0A287G497,A0A287G9W2,A0A287GJ64,A0A287HAF0,A0A287HGF8,A0A287I9V4,A0A287IJH1,A0A287J1S5,A0A287J8S5,A0A287JQN1,A0A287JVE5,A0A287JYC4,A0A287K7G8,A0A287KB04,A0A287KCB3,A0A287KD15,A0A287KFV7,A0A287KNT3,A0A287KUR3,A0A…
GO:0008150	Biological Process	GO:0023052	signaling	197	151	A0A287DY20,A0A287DYT2,A0A287E553,A0A287EAI5,A0A287EZF7,A0A287FF91,A0A287FLT1,A0A287FRJ4,A0A287G1S9,A0A287G2I2,A0A287G6D0,A0A287G8I7,A0A287GE51,A0A287GR65,A0A287GUG1,A0A287GZC8,A0A287H3U7,A0A287H3X3,A0A287HA21,A0A287HA75,A0A287HDP9,A0A287HP79,A0A287HPZ3,A0A287HQS2,A0A287HUI9,A0A287HUJ1,A0A287I2W7,A0A287I4B2,A0A287IT04,A0A287IWN9,A0A287IXX5,A0A287J1J3,A0A287JE08,A0A287JPW5,A0A287JV67,A0A287JYJ1,A0A…	A0A287DX89,A0A287DZS1,A0A287E0R8,A0A287E4H3,A0A287EAH5,A0A287EEZ9,A0A287EFB3,A0A287EKE6,A0A287ESJ7,A0A287FC77,A0A287FGI8,A0A287FP11,A0A287FYP3,A0A287FYT4,A0A287G115,A0A287G497,A0A287G9W2,A0A287GJ64,A0A287H3Z2,A0A287HAF0,A0A287HGF8,A0A287HTV5,A0A287I9V4,A0A287IJH1,A0A287J1S5,A0A287J8S5,A0A287JVE5,A0A287JYC4,A0A287K7G8,A0A287KB04,A0A287KCB3,A0A287KD15,A0A287KFV7,A0A287KNT3,A0A287KUR3,A0A287KZ57,A0A…
GO:0008150	Biological Process	GO:0051179	localization	227	164	A0A287DY20,A0A287E553,A0A287EAI5,A0A287EZF7,A0A287FC46,A0A287FF91,A0A287FLT1,A0A287FRJ4,A0A287G1S9,A0A287G2I2,A0A287G6D0,A0A287G8I7,A0A287GB31,A0A287GE51,A0A287GR65,A0A287GUG1,A0A287H3U7,A0A287H3X3,A0A287HA21,A0A287HA75,A0A287HDP9,A0A287HP79,A0A287HPZ3,A0A287HQS2,A0A287I2W7,A0A287I4A9,A0A287I4B2,A0A287IT04,A0A287IWN9,A0A287IXX5,A0A287J0N9,A0A287J1J3,A0A287J1N6,A0A287JE08,A0A287JPW5,A0A287JV67,A0A…	A0A287DZS1,A0A287E0R8,A0A287E4H3,A0A287EAH5,A0A287EE97,A0A287EKE6,A0A287ESJ7,A0A287FC77,A0A287FGI8,A0A287FP11,A0A287FRC4,A0A287FVF6,A0A287FWB2,A0A287FYP3,A0A287FYT4,A0A287G115,A0A287G497,A0A287G9W2,A0A287GJ64,A0A287GJ75,A0A287H3Z2,A0A287HAF0,A0A287HGF8,A0A287HJJ5,A0A287HTV5,A0A287I9V4,A0A287IHT9,A0A287IJH1,A0A287IPV1,A0A287J1S5,A0A287J8S5,A0A287JQN1,A0A287JU08,A0A287JVE5,A0A287JYC4,A0A287K7G8,A0A…
GO:0003674	Molecular Function	GO:0045735	nutrient reservoir activity	31	47	A0A287FRJ4,A0A287H3U7,A0A287HA75,A0A287HP79,A0A287I2W7,A0A287IXX5,A0A287K155,A0A287M9Z8,A0A287MGQ7,A0A287MHV2,A0A287N132,A0A287N3R3,A0A287PMW3,A0A287Q803,A0A287QQS9,A0A287RZ38,A0A287WEF6,A0A287X8B0,A0A287XMM3,A0A287XT32,F2CPN1,F2CVN5,F2DE84,F2DTD3,F2DXH7,F2DZ19,F2EGD3,F2EKV9,M0V3Q0,M0W099,Q5ITT6	A0A287E4H3,A0A287EAH5,A0A287EEZ5,A0A287EEZ9,A0A287EF93,A0A287EFB3,A0A287EFG2,A0A287EIM7,A0A287G115,A0A287GJ64,A0A287HTV5,A0A287JQN1,A0A287K7G8,A0A287LMD0,A0A287NZR5,A0A287P084,A0A287PK81,A0A287R7Q5,A0A287RYC4,A0A287TMV7,A0A287VF07,A0A287WLY2,C7FB14,F2CR56,F2CYX9,F2D005,F2D9Z5,F2DA22,F2DBE3,F2DDK8,F2DIK7,F2DLK6,F2E644,F2E9D5,F2EDQ0,F2ELE6,I6SJ17,M0UY52,M0VAF1,M0VEH1,M0VH55,M0VWJ3,M0XH58,M0XUU4,M0X…
GO:0003674	Molecular Function	GO:0016209	antioxidant activity	54	45	A0A287FLT1,A0A287FRJ4,A0A287GR65,A0A287GUG1,A0A287H3U7,A0A287I2W7,A0A287IWN9,A0A287JPW5,A0A287JV67,A0A287JYJ1,A0A287KQH3,A0A287KS33,A0A287M4Y1,A0A287M9N3,A0A287M9S8,A0A287MFF3,A0A287N132,A0A287N2P5,A0A287N6K9,A0A287NDV7,A0A287NI74,A0A287PHB7,A0A287PMW3,A0A287PY32,A0A287Q738,A0A287QQS9,A0A287RRE9,A0A287SAK2,A0A287T7V4,A0A287TCS1,A0A287UM44,A0A287WJE6,A0A287WND1,A0A287X9K8,A0A287XIF9,A0A287XMM3,B4E…	A0A287E0R8,A0A287E4H3,A0A287EAH5,A0A287EKE6,A0A287FGI8,A0A287GJ64,A0A287HGF8,A0A287IJH1,A0A287J8S5,A0A287K7G8,A0A287KZ57,A0A287NZQ2,A0A287P6W2,A0A287R7Q5,A0A287SJ73,A0A287SUL6,A0A287TMV7,A0A287UWA4,A0A287VCQ0,A0A287VF07,A0A287VKA5,A0A287WLY2,F2CQF4,F2CR90,F2CRR4,F2CXF8,F2D005,F2D7Q9,F2DBE3,F2DCZ4,F2DDK1,F2DEG9,F2DIK7,F2E2M4,F2E325,F2E8A9,F2E9D5,F2EDQ0,F2ELE6,M0V1L7,M0VDB7,M0XPC4,M0YJ76,Q7XZK3,Q94…
GO:0003674	Molecular Function	GO:0003824	catalytic activity	257	185	A0A287DY20,A0A287DYT2,A0A287E553,A0A287EAI5,A0A287EZF7,A0A287FC46,A0A287FF91,A0A287FLT1,A0A287FRJ4,A0A287G1S9,A0A287G2I2,A0A287G6D0,A0A287G8I7,A0A287GB31,A0A287GE51,A0A287GR65,A0A287GUG1,A0A287GZC8,A0A287H3U7,A0A287H3X3,A0A287HA21,A0A287HA75,A0A287HDP9,A0A287HP79,A0A287HPZ3,A0A287HUI9,A0A287HUJ1,A0A287I2W7,A0A287I4B2,A0A287ILG2,A0A287IT04,A0A287IUN5,A0A287IWN9,A0A287IXX5,A0A287J1J3,A0A287J1N6,A0A…	A0A287DX89,A0A287DZS1,A0A287E0R8,A0A287E4H3,A0A287EAH5,A0A287EEZ9,A0A287EFB3,A0A287EFG2,A0A287EKE6,A0A287ESJ7,A0A287FC77,A0A287FGI8,A0A287FQU7,A0A287FRC4,A0A287FU96,A0A287FVF6,A0A287FWB2,A0A287FYP3,A0A287FYT4,A0A287G497,A0A287G9W2,A0A287GJ64,A0A287GJ75,A0A287H3Z2,A0A287HAF0,A0A287HGF8,A0A287HJJ5,A0A287HTV5,A0A287I9V4,A0A287IJH1,A0A287IPV1,A0A287J1S5,A0A287J8S5,A0A287JQN1,A0A287JU08,A0A287JVE5,A0A…
GO:0003674	Molecular Function	GO:0045182	translation regulator activity	17	12	A0A287EZF7,A0A287GUG1,A0A287J1J3,A0A287MGQ7,A0A287N2P5,A0A287N3R3,A0A287PXG2,A0A287QK87,A0A287QNB8,A0A287XT32,C4PFJ4,F2CSS7,F2D4M8,F2D4S0,F2DMG9,F2ELX8,M0Z2X3	A0A287ESJ7,A0A287FYT4,A0A287MFU2,A0A287TST0,F2CR90,F2CXF8,F2D7Q9,F2DA22,F2DCZ4,F2DJM5,F2E8R9,M0XTM6
GO:0003674	Molecular Function	GO:0016015	morphogen activity	2	0	A0A287G6D0,A0A287M3B4	--
GO:0003674	Molecular Function	GO:0005215	transporter activity	160	122	A0A287DY20,A0A287EAI5,A0A287EZF7,A0A287FC46,A0A287FLT1,A0A287FRJ4,A0A287G1S9,A0A287G6D0,A0A287G8I7,A0A287GB31,A0A287GE51,A0A287GR65,A0A287GUG1,A0A287H3U7,A0A287H3X3,A0A287HA75,A0A287HDP9,A0A287HP79,A0A287HPZ3,A0A287I2W7,A0A287I4B2,A0A287IWN9,A0A287J1J3,A0A287JPW5,A0A287JV67,A0A287K2L4,A0A287KCE3,A0A287KE24,A0A287KS33,A0A287L9N1,A0A287LJU1,A0A287LMI4,A0A287LWV0,A0A287M3B4,A0A287M3L4,A0A287M4Y1,A0A…	A0A287DZS1,A0A287E0R8,A0A287E4H3,A0A287EAH5,A0A287EEZ9,A0A287EFB3,A0A287EKE6,A0A287ESJ7,A0A287FC77,A0A287FU96,A0A287FVF6,A0A287FYP3,A0A287FYT4,A0A287G497,A0A287G9W2,A0A287GJ64,A0A287GJ75,A0A287HAF0,A0A287HJJ5,A0A287HTV5,A0A287I9V4,A0A287IJH1,A0A287J1S5,A0A287J8S5,A0A287JQN1,A0A287K7G8,A0A287KB04,A0A287KCB3,A0A287KD15,A0A287KNT3,A0A287LMD0,A0A287MFU2,A0A287NV58,A0A287NZQ2,A0A287NZR5,A0A287P084,A0A…
GO:0003674	Molecular Function	GO:0042056	chemoattractant activity	2	10	A0A287N2P5,A0A287UM44	A0A287EAH5,A0A287SUL6,A0A287UG61,A0A287XCB5,F2D005,F2DEG9,F2DIK7,F2E693,F2E797,Q94L27
GO:0003674	Molecular Function	GO:0098772	molecular function regulator	141	97	A0A287EAI5,A0A287EZF7,A0A287FLT1,A0A287FRJ4,A0A287G2I2,A0A287G6D0,A0A287GR65,A0A287GUG1,A0A287H3U7,A0A287H3X3,A0A287HA75,A0A287HDP9,A0A287HP79,A0A287HPZ3,A0A287I2W7,A0A287ILG2,A0A287IWN9,A0A287IXX5,A0A287JPW5,A0A287JV67,A0A287K155,A0A287KE24,A0A287KS33,A0A287L9N1,A0A287LWV0,A0A287M3B4,A0A287M3L4,A0A287M4Y1,A0A287M9G1,A0A287M9N3,A0A287M9S8,A0A287MFF3,A0A287MFX0,A0A287MGQ7,A0A287MHV2,A0A287MPM5,A0A…	A0A287DZS1,A0A287E4H3,A0A287EAH5,A0A287ESJ7,A0A287FP11,A0A287FVF6,A0A287FYT4,A0A287G115,A0A287G497,A0A287G9W2,A0A287GJ64,A0A287H3Z2,A0A287HAF0,A0A287HGF8,A0A287HTV5,A0A287I9V4,A0A287J8S5,A0A287JQN1,A0A287JYC4,A0A287K7G8,A0A287KB04,A0A287KCB3,A0A287KUR3,A0A287KZ57,A0A287LMD0,A0A287NZQ2,A0A287P084,A0A287P0D5,A0A287P6W2,A0A287QVG7,A0A287R7Q5,A0A287RD67,A0A287RJK1,A0A287S7M1,A0A287S8C5,A0A287SUL6,A0A…
GO:0003674	Molecular Function	GO:0005488	binding	260	208	A0A287DY20,A0A287E553,A0A287EAI5,A0A287EZF7,A0A287FC46,A0A287FLT1,A0A287FRJ4,A0A287G1S9,A0A287G2I2,A0A287G6D0,A0A287G8I7,A0A287GB31,A0A287GE51,A0A287GR65,A0A287GUG1,A0A287GZC8,A0A287H3U7,A0A287H3X3,A0A287HA21,A0A287HA75,A0A287HDP9,A0A287HP79,A0A287HPZ3,A0A287HQS2,A0A287HUI9,A0A287HUJ1,A0A287I2W7,A0A287I4A9,A0A287I4B2,A0A287ILG2,A0A287IT04,A0A287IUN5,A0A287IWN9,A0A287IXX5,A0A287J1J3,A0A287J1N6,A0A…	A0A287DX89,A0A287DZS1,A0A287E0R8,A0A287E4H3,A0A287EAH5,A0A287ECP2,A0A287EE97,A0A287EEZ5,A0A287EEZ9,A0A287EF93,A0A287EFB3,A0A287EFG2,A0A287EIM7,A0A287EKE6,A0A287ESJ7,A0A287FC77,A0A287FGI8,A0A287FP11,A0A287FQU7,A0A287FRC4,A0A287FU96,A0A287FVF6,A0A287FWB2,A0A287FYP3,A0A287FYT4,A0A287G115,A0A287G497,A0A287G9W2,A0A287GJ64,A0A287GJ75,A0A287H3Z2,A0A287HAF0,A0A287HGF8,A0A287HJJ5,A0A287HTV5,A0A287I9V4,A0A…
GO:0003674	Molecular Function	GO:0045499	chemorepellent activity	2	0	F2CTS4,F2EIE4	--
GO:0003674	Molecular Function	GO:0009055	electron carrier activity	82	97	A0A287EAI5,A0A287FLT1,A0A287FRJ4,A0A287G6D0,A0A287GE51,A0A287GUG1,A0A287H3U7,A0A287HA75,A0A287HDP9,A0A287I2W7,A0A287I4B2,A0A287JPW5,A0A287JV67,A0A287K2L4,A0A287L9N1,A0A287LMI4,A0A287M3B4,A0A287M3L4,A0A287M4Y1,A0A287M9N3,A0A287M9S8,A0A287M9Z8,A0A287N2P5,A0A287N3R3,A0A287N4T2,A0A287N6K9,A0A287PKG1,A0A287PMW3,A0A287Q738,A0A287Q803,A0A287QK87,A0A287QN44,A0A287QQS9,A0A287R9S6,A0A287RML1,A0A287RZ38,A0A…	A0A287E0R8,A0A287E4H3,A0A287EAH5,A0A287EEZ9,A0A287EFB3,A0A287ESJ7,A0A287FC77,A0A287FVF6,A0A287FYP3,A0A287FYT4,A0A287G497,A0A287G9W2,A0A287GJ64,A0A287H3Z2,A0A287HAF0,A0A287HGF8,A0A287HJJ5,A0A287I9V4,A0A287J1S5,A0A287J8S5,A0A287JQN1,A0A287K7G8,A0A287KCB3,A0A287LMD0,A0A287MFU2,A0A287NV58,A0A287NZQ2,A0A287P0D5,A0A287P6W2,A0A287R7Q5,A0A287RD67,A0A287RJK1,A0A287RYC4,A0A287S7M1,A0A287SJY8,A0A287SW71,A0A…
GO:0003674	Molecular Function	GO:0001071	nucleic acid binding transcription factor activity	111	100	A0A287DY20,A0A287EAI5,A0A287EZF7,A0A287FLT1,A0A287FRJ4,A0A287G1S9,A0A287G2I2,A0A287G6D0,A0A287G8I7,A0A287GB31,A0A287GR65,A0A287GUG1,A0A287H3U7,A0A287H3X3,A0A287HA75,A0A287HDP9,A0A287HPZ3,A0A287I2W7,A0A287IWN9,A0A287JPW5,A0A287JV67,A0A287KCE3,A0A287KE24,A0A287KS33,A0A287L9N1,A0A287LJU1,A0A287LWV0,A0A287M3B4,A0A287M3L4,A0A287M4Y1,A0A287M9N3,A0A287M9S8,A0A287MFF3,A0A287MGQ7,A0A287N2P5,A0A287N3R3,A0A…	A0A287DX89,A0A287E0R8,A0A287E4H3,A0A287EAH5,A0A287EEZ9,A0A287EFB3,A0A287ESJ7,A0A287FC77,A0A287FRC4,A0A287FYP3,A0A287FYT4,A0A287G497,A0A287G9W2,A0A287GJ64,A0A287H3Z2,A0A287HAF0,A0A287I9V4,A0A287J1S5,A0A287J8S5,A0A287K7G8,A0A287KCB3,A0A287KFV7,A0A287KNT3,A0A287LMD0,A0A287MFU2,A0A287MV68,A0A287NV58,A0A287P084,A0A287P0D5,A0A287P6W2,A0A287PN76,A0A287RJK1,A0A287RYC4,A0A287S8C5,A0A287SJ73,A0A287SUL6,A0A…
GO:0003674	Molecular Function	GO:0031386	protein tag	2	2	A0A287QQS9,A0A287XMM3	A0A287TMV7,F2DIK7
GO:0003674	Molecular Function	GO:0005198	structural molecule activity	148	119	A0A287DY20,A0A287E553,A0A287EAI5,A0A287EZF7,A0A287FC46,A0A287FLT1,A0A287FRJ4,A0A287G8I7,A0A287GR65,A0A287GUG1,A0A287H3U7,A0A287H3X3,A0A287HA75,A0A287HDP9,A0A287HP79,A0A287HPZ3,A0A287HUI9,A0A287HUJ1,A0A287I2W7,A0A287IWN9,A0A287IXX5,A0A287J1J3,A0A287JE08,A0A287JPW5,A0A287JV67,A0A287JYJ1,A0A287KCE3,A0A287KE24,A0A287L9N1,A0A287LJU1,A0A287LWV0,A0A287M4Y1,A0A287M9N3,A0A287M9S8,A0A287MFF3,A0A287MFX0,A0A…	A0A287DZS1,A0A287E0R8,A0A287E4H3,A0A287EAH5,A0A287ESJ7,A0A287FC77,A0A287FU96,A0A287FYP3,A0A287G115,A0A287G497,A0A287G9W2,A0A287GJ64,A0A287H3Z2,A0A287HAF0,A0A287HGF8,A0A287IJH1,A0A287IPV1,A0A287J1S5,A0A287J8S5,A0A287JQN1,A0A287JYC4,A0A287K7G8,A0A287KD15,A0A287KFV7,A0A287KNT3,A0A287KUR3,A0A287LMD0,A0A287MFU2,A0A287NZQ2,A0A287P084,A0A287P0D5,A0A287P6H5,A0A287P6W2,A0A287PK81,A0A287R7Q5,A0A287RD67,A0A…
GO:0003674	Molecular Function	GO:0004871	signal transducer activity	116	85	A0A287DY20,A0A287EZF7,A0A287FLT1,A0A287FRJ4,A0A287G1S9,A0A287G6D0,A0A287GR65,A0A287GUG1,A0A287H3U7,A0A287H3X3,A0A287HA75,A0A287HP79,A0A287HPZ3,A0A287I2W7,A0A287I4B2,A0A287IWN9,A0A287JPW5,A0A287JV67,A0A287JYJ1,A0A287KE24,A0A287L9N1,A0A287M3B4,A0A287M3L4,A0A287M4Y1,A0A287M9N3,A0A287M9S8,A0A287MFF3,A0A287MGQ7,A0A287N2P5,A0A287N3R3,A0A287N4T2,A0A287N6K9,A0A287NDV7,A0A287NTK1,A0A287PI54,A0A287PKG1,A0A…	A0A287E0R8,A0A287E4H3,A0A287EAH5,A0A287ESJ7,A0A287FC77,A0A287FYP3,A0A287FYT4,A0A287G9W2,A0A287GJ64,A0A287H3Z2,A0A287HAF0,A0A287HGF8,A0A287I9V4,A0A287IJH1,A0A287IPV1,A0A287J1S5,A0A287J8S5,A0A287JU08,A0A287K7G8,A0A287KD15,A0A287LMD0,A0A287MFU2,A0A287P084,A0A287P0D5,A0A287P6W2,A0A287RD67,A0A287RJK1,A0A287RYC4,A0A287S8C5,A0A287SUL6,A0A287SXV9,A0A287TCE0,A0A287TMV7,A0A287TST0,A0A287UT13,A0A287UWA4,A0A…
GO:0003674	Molecular Function	GO:0060089	molecular transducer activity	109	89	A0A287DY20,A0A287EZF7,A0A287FLT1,A0A287FRJ4,A0A287G1S9,A0A287G6D0,A0A287GR65,A0A287GUG1,A0A287H3U7,A0A287H3X3,A0A287HA75,A0A287HP79,A0A287HPZ3,A0A287I2W7,A0A287I4B2,A0A287IWN9,A0A287JPW5,A0A287JV67,A0A287JYJ1,A0A287K2L4,A0A287KE24,A0A287L9N1,A0A287LJU1,A0A287M3B4,A0A287M3L4,A0A287M4Y1,A0A287M9N3,A0A287M9S8,A0A287MFF3,A0A287MGQ7,A0A287N2P5,A0A287N3R3,A0A287N4T2,A0A287N6K9,A0A287NDV7,A0A287NTK1,A0A…	A0A287E0R8,A0A287E4H3,A0A287EAH5,A0A287EIM7,A0A287ESJ7,A0A287FC77,A0A287FYP3,A0A287FYT4,A0A287G497,A0A287G9W2,A0A287GJ64,A0A287H3Z2,A0A287HAF0,A0A287HGF8,A0A287I9V4,A0A287IJH1,A0A287IPV1,A0A287J1S5,A0A287J8S5,A0A287JU08,A0A287K7G8,A0A287KD15,A0A287LMD0,A0A287MFU2,A0A287P084,A0A287P0D5,A0A287P6W2,A0A287RD67,A0A287RJK1,A0A287RYC4,A0A287S8C5,A0A287SUL6,A0A287SXV9,A0A287TCE0,A0A287TMV7,A0A287TST0,A0A…
GO:0003674	Molecular Function	GO:0000988	transcription factor activity, protein binding	41	33	A0A287EAI5,A0A287FLT1,A0A287FRJ4,A0A287G8I7,A0A287GUG1,A0A287GZC8,A0A287HA75,A0A287HDP9,A0A287HUI9,A0A287HUJ1,A0A287I2W7,A0A287JV67,A0A287L9N1,A0A287MGQ7,A0A287N2P5,A0A287N4T2,A0A287PI54,A0A287QK87,A0A287QQS9,A0A287R9S6,A0A287TIE3,A0A287TYH0,A0A287U7I8,A0A287UM44,A0A287UPW5,A0A287UQ13,A0A287VRD7,A0A287VYY4,A0A287VZ68,A0A287W4F7,F2CVN5,F2D4M8,F2D4N5,F2D5E4,F2D8G6,F2DWX8,F2E2R5,F2EF95,F2EGI0,M0V3Q0…	A0A287EAH5,A0A287EE97,A0A287ESJ7,A0A287G497,A0A287G9W2,A0A287I9V4,A0A287J8S5,A0A287K7G8,A0A287MV68,A0A287NZQ2,A0A287RJK1,A0A287SXV9,A0A287TCE0,A0A287UG61,A0A287VKA5,A0A287WCD6,A0A287WLY2,F2CR90,F2CRU2,F2CXF8,F2D005,F2DA22,F2DIK7,F2DLK6,F2E3V0,F2E4C2,F2E797,F2E8Q3,F2E8R9,F2E9D5,M0VDD7,M0XTM6,Q94L27
GO:0005575	Cellular Component	GO:0055044	symplast	136	66	A0A287DY20,A0A287EAI5,A0A287EZF7,A0A287FLT1,A0A287G1S9,A0A287G6D0,A0A287GR65,A0A287H3U7,A0A287HDP9,A0A287HPZ3,A0A287I2W7,A0A287IWN9,A0A287J1N6,A0A287JPW5,A0A287JYJ1,A0A287K2L4,A0A287KE24,A0A287KQH3,A0A287KS33,A0A287L9N1,A0A287LMI4,A0A287LUN5,A0A287LWV0,A0A287M3B4,A0A287M3L4,A0A287M4Y1,A0A287M9G1,A0A287M9N3,A0A287M9S8,A0A287M9Z8,A0A287MFF3,A0A287MGQ7,A0A287MJP2,A0A287MTS8,A0A287N132,A0A287N3R3,A0A…	A0A287EAH5,A0A287FC77,A0A287FGI8,A0A287GJ64,A0A287GJ75,A0A287I9V4,A0A287J1S5,A0A287J8S5,A0A287JYC4,A0A287K7G8,A0A287KCB3,A0A287KD65,A0A287KNT3,A0A287LMD0,A0A287NZR5,A0A287P0D5,A0A287P6W2,A0A287PCP2,A0A287PK81,A0A287QXL1,A0A287S8C5,A0A287SJ73,A0A287TCE0,A0A287TMV7,A0A287UP01,A0A287V3D4,A0A287VF07,A0A287VFR8,A0A287VKA5,A0A287X1F5,F2CR56,F2CR90,F2CRR4,F2CXF8,F2CYX9,F2D005,F2D9Z5,F2DA22,F2DBE3,F2DCZ4…
GO:0005575	Cellular Component	GO:0044420	extracellular matrix component	38	34	A0A287EZF7,A0A287FRJ4,A0A287G1S9,A0A287GUG1,A0A287I2W7,A0A287J1J3,A0A287JPW5,A0A287JV67,A0A287KE24,A0A287M4Y1,A0A287M9N3,A0A287M9S8,A0A287MGQ7,A0A287N6K9,A0A287PXG2,A0A287Q803,A0A287QNB8,A0A287QQS9,A0A287R9S6,A0A287SQ59,A0A287UPF3,A0A287VMP5,A0A287VN76,A0A287VQA5,B4ESF5,D2KZ38,F2CPN1,F2D4S0,F2D5K9,F2DE84,F2DMQ8,F2EAZ9,F2EFX9,F2EGD3,F2EHF9,M0W099,M0WBH4,M0Z1D4	A0A287EKE6,A0A287FC77,A0A287FYP3,A0A287G9W2,A0A287GJ64,A0A287IJH1,A0A287J1S5,A0A287J8S5,A0A287JQN1,A0A287JYC4,A0A287KD15,A0A287P084,A0A287R7Q5,A0A287RJK1,A0A287SJ73,A0A287UXN4,A0A287WCD6,A0A287WLY2,A0A287X1F5,F2CRF2,F2D005,F2DEG9,F2DIK7,F2E3V0,F2E8X4,F2EBU5,F2EL27,M0V1L7,M0VDB7,M0WAL0,M0XPC4,M0YJ76,Q7XZK3,Q94L27
GO:0005575	Cellular Component	GO:0005576	extracellular region	244	157	A0A287DY20,A0A287DYT2,A0A287E553,A0A287EAI5,A0A287EZF7,A0A287FC46,A0A287FF91,A0A287FLT1,A0A287FRJ4,A0A287G1S9,A0A287G6D0,A0A287GB31,A0A287GE51,A0A287GR65,A0A287GUG1,A0A287GZC8,A0A287H3U7,A0A287H3X3,A0A287HA21,A0A287HA75,A0A287HDP9,A0A287HP79,A0A287HPZ3,A0A287HUI9,A0A287HUJ1,A0A287I2W7,A0A287I4A9,A0A287I4B2,A0A287ILG2,A0A287IT04,A0A287IUN5,A0A287IWN9,A0A287IXX5,A0A287J1J3,A0A287J1N6,A0A287JE08,A0A…	A0A287DZS1,A0A287E0R8,A0A287E4H3,A0A287EAH5,A0A287EIM7,A0A287EKE6,A0A287ESJ7,A0A287FC77,A0A287FVF6,A0A287FWB2,A0A287FYP3,A0A287FYT4,A0A287G115,A0A287G497,A0A287G9W2,A0A287GI21,A0A287GJ64,A0A287H3Z2,A0A287HAF0,A0A287HGF8,A0A287HTV5,A0A287I9V4,A0A287IHT9,A0A287IJH1,A0A287IPV1,A0A287J1S5,A0A287J8S5,A0A287JQN1,A0A287JU08,A0A287JYC4,A0A287K7G8,A0A287KB04,A0A287KCB3,A0A287KD15,A0A287KFV7,A0A287KNT3,A0A…
GO:0005575	Cellular Component	GO:0031012	extracellular matrix	83	62	A0A287EAI5,A0A287EZF7,A0A287FLT1,A0A287FRJ4,A0A287G1S9,A0A287G6D0,A0A287GUG1,A0A287H3U7,A0A287HDP9,A0A287HPZ3,A0A287I2W7,A0A287J1J3,A0A287JPW5,A0A287JV67,A0A287KE24,A0A287KS33,A0A287L9N1,A0A287LMI4,A0A287M3B4,A0A287M4Y1,A0A287M9N3,A0A287M9S8,A0A287MGQ7,A0A287N132,A0A287N3R3,A0A287N6K9,A0A287NI74,A0A287PMW3,A0A287PXG2,A0A287Q738,A0A287Q803,A0A287QNB8,A0A287QQS9,A0A287R9S6,A0A287RRE9,A0A287SFB4,A0A…	A0A287DZS1,A0A287E4H3,A0A287EAH5,A0A287EKE6,A0A287FC77,A0A287FYP3,A0A287FYT4,A0A287G9W2,A0A287GJ64,A0A287IJH1,A0A287J1S5,A0A287J8S5,A0A287JQN1,A0A287JYC4,A0A287K7G8,A0A287KD15,A0A287MFU2,A0A287P084,A0A287R7Q5,A0A287RJK1,A0A287RYC4,A0A287SJ73,A0A287SWB6,A0A287SXV9,A0A287TST0,A0A287UWA4,A0A287UXN4,A0A287V3D4,A0A287VKA5,A0A287WCD6,A0A287WLY2,A0A287X1F5,A0A287XCB5,F2CRF2,F2CRR4,F2CRU2,F2D005,F2DCZ4,F…
GO:0005575	Cellular Component	GO:0044421	extracellular region part	212	132	A0A287DY20,A0A287E553,A0A287EAI5,A0A287EZF7,A0A287FC46,A0A287FF91,A0A287FLT1,A0A287FRJ4,A0A287G1S9,A0A287G6D0,A0A287GB31,A0A287GE51,A0A287GR65,A0A287GUG1,A0A287GZC8,A0A287H3U7,A0A287H3X3,A0A287HA21,A0A287HA75,A0A287HDP9,A0A287HP79,A0A287HPZ3,A0A287HUI9,A0A287HUJ1,A0A287I2W7,A0A287I4B2,A0A287ILG2,A0A287IT04,A0A287IWN9,A0A287IXX5,A0A287J1J3,A0A287J1N6,A0A287JE08,A0A287JPW5,A0A287JV67,A0A287JYJ1,A0A…	A0A287DZS1,A0A287E0R8,A0A287E4H3,A0A287EAH5,A0A287EIM7,A0A287EKE6,A0A287ESJ7,A0A287FC77,A0A287FWB2,A0A287FYP3,A0A287FYT4,A0A287G497,A0A287G9W2,A0A287GJ64,A0A287H3Z2,A0A287HAF0,A0A287HGF8,A0A287HTV5,A0A287I9V4,A0A287IJH1,A0A287IPV1,A0A287J1S5,A0A287J8S5,A0A287JQN1,A0A287JYC4,A0A287K7G8,A0A287KB04,A0A287KCB3,A0A287KD15,A0A287KFV7,A0A287KNT3,A0A287KUR3,A0A287LMD0,A0A287MFU2,A0A287MV68,A0A287NZQ2,A0A…
GO:0005575	Cellular Component	GO:0019012	virion	175	139	A0A287DY20,A0A287E553,A0A287EAI5,A0A287EZF7,A0A287FC46,A0A287FF91,A0A287FLT1,A0A287FRJ4,A0A287G6D0,A0A287G8I7,A0A287GB31,A0A287GR65,A0A287GUG1,A0A287H3U7,A0A287H3X3,A0A287HA75,A0A287HDP9,A0A287HP79,A0A287HPZ3,A0A287I2W7,A0A287IT04,A0A287IWN9,A0A287IXX5,A0A287J1J3,A0A287J1N6,A0A287JE08,A0A287JPW5,A0A287JV67,A0A287JYJ1,A0A287K155,A0A287K2L4,A0A287KE24,A0A287KS33,A0A287L9N1,A0A287LJU1,A0A287LWV0,A0A…	A0A287DZS1,A0A287E0R8,A0A287E4H3,A0A287EAH5,A0A287EKE6,A0A287ESJ7,A0A287FC77,A0A287FGI8,A0A287FQU7,A0A287FVF6,A0A287FYP3,A0A287FYT4,A0A287G497,A0A287G9W2,A0A287GJ64,A0A287H3Z2,A0A287HAF0,A0A287HGF8,A0A287I9V4,A0A287IHT9,A0A287IJH1,A0A287IPV1,A0A287J1S5,A0A287J8S5,A0A287JQN1,A0A287JYC4,A0A287K7G8,A0A287KD15,A0A287KFV7,A0A287KNT3,A0A287KUR3,A0A287LFB3,A0A287LMD0,A0A287MFU2,A0A287MV68,A0A287NZQ2,A0A…
GO:0005575	Cellular Component	GO:0030054	cell junction	162	102	A0A287DY20,A0A287E553,A0A287EAI5,A0A287EZF7,A0A287FLT1,A0A287FRJ4,A0A287G1S9,A0A287G6D0,A0A287GE51,A0A287GR65,A0A287GZC8,A0A287H3U7,A0A287H3X3,A0A287HA75,A0A287HDP9,A0A287HPZ3,A0A287HUI9,A0A287HUJ1,A0A287I2W7,A0A287IWN9,A0A287IXX5,A0A287J1N6,A0A287JE08,A0A287JPW5,A0A287JYJ1,A0A287K2L4,A0A287KE24,A0A287KQH3,A0A287KS33,A0A287L9N1,A0A287LMI4,A0A287LUN5,A0A287LWV0,A0A287M3B4,A0A287M3L4,A0A287M4Y1,A0A…	A0A287DZS1,A0A287E0R8,A0A287EAH5,A0A287EKE6,A0A287ESJ7,A0A287FC77,A0A287FGI8,A0A287G115,A0A287G497,A0A287GJ64,A0A287GJ75,A0A287HGF8,A0A287I9V4,A0A287IJH1,A0A287J1S5,A0A287J8S5,A0A287JYC4,A0A287K7G8,A0A287KB04,A0A287KCB3,A0A287KD15,A0A287KD65,A0A287KNT3,A0A287KUR3,A0A287LMD0,A0A287MFU2,A0A287NZR5,A0A287P0D5,A0A287P6H5,A0A287P6W2,A0A287PCP2,A0A287PK81,A0A287QVG7,A0A287QXL1,A0A287R7Q5,A0A287RD67,A0A…
GO:0005575	Cellular Component	GO:0044423	virion part	164	134	A0A287DY20,A0A287E553,A0A287EAI5,A0A287EZF7,A0A287FC46,A0A287FF91,A0A287FLT1,A0A287FRJ4,A0A287G6D0,A0A287G8I7,A0A287GB31,A0A287GR65,A0A287GUG1,A0A287H3U7,A0A287H3X3,A0A287HA75,A0A287HDP9,A0A287HP79,A0A287HPZ3,A0A287I2W7,A0A287IT04,A0A287IWN9,A0A287IXX5,A0A287J1J3,A0A287J1N6,A0A287JE08,A0A287JPW5,A0A287JV67,A0A287JYJ1,A0A287K155,A0A287K2L4,A0A287KE24,A0A287KS33,A0A287L9N1,A0A287LJU1,A0A287LWV0,A0A…	A0A287DZS1,A0A287E0R8,A0A287E4H3,A0A287EAH5,A0A287EKE6,A0A287ESJ7,A0A287FC77,A0A287FGI8,A0A287FQU7,A0A287FVF6,A0A287FYP3,A0A287FYT4,A0A287G497,A0A287G9W2,A0A287GJ64,A0A287H3Z2,A0A287HAF0,A0A287HGF8,A0A287I9V4,A0A287IHT9,A0A287IJH1,A0A287IPV1,A0A287J1S5,A0A287J8S5,A0A287JQN1,A0A287JYC4,A0A287K7G8,A0A287KD15,A0A287KFV7,A0A287KNT3,A0A287LFB3,A0A287LMD0,A0A287MFU2,A0A287MV68,A0A287NZQ2,A0A287NZR5,A0A…
GO:0005575	Cellular Component	GO:0039679	viral occlusion body	5	4	A0A287EZF7,A0A287GUG1,A0A287KE24,A0A287MGQ7,A0A287Q738	A0A287P6W2,A0A287TCE0,A0A287VKA5,F2EDT9
GO:0005575	Cellular Component	GO:0009295	nucleoid	21	24	A0A287H3U7,A0A287H3X3,A0A287HA75,A0A287I2W7,A0A287I4B2,A0A287N2P5,A0A287PI54,A0A287PMW3,A0A287PTY8,A0A287QK87,A0A287R9S6,A0A287SCI5,A0A287SCR1,A0A287UPW5,A0A287UQ13,A0A287X9K8,F2CVL1,F2D114,F2D5E4,F2DXH7,M0V3Q0	A0A287E4H3,A0A287ESJ7,A0A287FYT4,A0A287GJ64,A0A287IJH1,A0A287J8S5,A0A287KD15,A0A287KUR3,A0A287RJK1,A0A287TST0,A0A287UG61,A0A287UXN4,A0A287VCQ0,A0A287VFR8,A0A287W6W0,F2DCZ4,F2DJM5,F2DLK6,F2E4C2,F2E9D5,F2ELE6,M0VDB7,M0VDD7,Q7XZK3
GO:0005575	Cellular Component	GO:0044425	membrane part	242	175	A0A287DY20,A0A287DYT2,A0A287E553,A0A287EAI5,A0A287EZF7,A0A287FC46,A0A287FF91,A0A287FLT1,A0A287FRJ4,A0A287G1S9,A0A287G2I2,A0A287G6D0,A0A287G8I7,A0A287GB31,A0A287GE51,A0A287GR65,A0A287GUG1,A0A287GZC8,A0A287H3U7,A0A287H3X3,A0A287HA21,A0A287HA75,A0A287HDP9,A0A287HP79,A0A287HPZ3,A0A287HQS2,A0A287HUI9,A0A287HUJ1,A0A287I2W7,A0A287I4B2,A0A287ILG2,A0A287IT04,A0A287IUN5,A0A287IWN9,A0A287IXX5,A0A287J0N9,A0A…	A0A287DZS1,A0A287E0R8,A0A287E4H3,A0A287EAH5,A0A287EE97,A0A287EEZ9,A0A287EFB3,A0A287EKE6,A0A287ESJ7,A0A287FC77,A0A287FGI8,A0A287FP11,A0A287FRC4,A0A287FU96,A0A287FVF6,A0A287FYP3,A0A287FYT4,A0A287G115,A0A287G497,A0A287G9W2,A0A287GJ64,A0A287GJ75,A0A287H3Z2,A0A287HAF0,A0A287HGF8,A0A287HJJ5,A0A287HTV5,A0A287I9V4,A0A287IHT9,A0A287IJH1,A0A287IPV1,A0A287J1S5,A0A287J8S5,A0A287JQN1,A0A287JU08,A0A287JYC4,A0A…
GO:0005575	Cellular Component	GO:0016020	membrane	258	194	A0A287DY20,A0A287DYT2,A0A287E553,A0A287EAI5,A0A287EZF7,A0A287FC46,A0A287FF91,A0A287FLT1,A0A287FRJ4,A0A287G1S9,A0A287G2I2,A0A287G6D0,A0A287G8I7,A0A287GB31,A0A287GE51,A0A287GR65,A0A287GUG1,A0A287GZC8,A0A287H3U7,A0A287H3X3,A0A287HA21,A0A287HA75,A0A287HDP9,A0A287HP79,A0A287HPZ3,A0A287HQS2,A0A287HUI9,A0A287HUJ1,A0A287I2W7,A0A287I4B2,A0A287ILG2,A0A287IT04,A0A287IUN5,A0A287IWN9,A0A287IXX5,A0A287J0N9,A0A…	A0A287DZS1,A0A287E0R8,A0A287E4H3,A0A287EAH5,A0A287EE97,A0A287EEZ9,A0A287EFB3,A0A287EKE6,A0A287ESJ7,A0A287FC77,A0A287FGI8,A0A287FP11,A0A287FQU7,A0A287FRC4,A0A287FU96,A0A287FVF6,A0A287FWB2,A0A287FYP3,A0A287FYT4,A0A287G115,A0A287G497,A0A287G9W2,A0A287GJ64,A0A287GJ75,A0A287H3Z2,A0A287HAF0,A0A287HGF8,A0A287HJJ5,A0A287HTV5,A0A287I9V4,A0A287IHT9,A0A287IJH1,A0A287IPV1,A0A287J1S5,A0A287J8S5,A0A287JQN1,A0A…
GO:0005575	Cellular Component	GO:0043226	organelle	267	212	A0A287DY20,A0A287DYT2,A0A287E553,A0A287EAI5,A0A287EKS1,A0A287EZF7,A0A287FC46,A0A287FF91,A0A287FLT1,A0A287FRJ4,A0A287G1S9,A0A287G2I2,A0A287G6D0,A0A287G8I7,A0A287GB31,A0A287GE51,A0A287GR65,A0A287GUG1,A0A287GZC8,A0A287H3U7,A0A287H3X3,A0A287HA21,A0A287HA75,A0A287HDP9,A0A287HP79,A0A287HPZ3,A0A287HQS2,A0A287HUI9,A0A287HUJ1,A0A287I2W7,A0A287I4A9,A0A287I4B2,A0A287ILG2,A0A287IT04,A0A287IUN5,A0A287IWN9,A0A…	A0A287DZS1,A0A287E0R8,A0A287E4H3,A0A287EAH5,A0A287ECP2,A0A287EE97,A0A287EEZ5,A0A287EEZ9,A0A287EF93,A0A287EFB3,A0A287EFG2,A0A287EKE6,A0A287ESJ7,A0A287FC77,A0A287FGI8,A0A287FP11,A0A287FQU7,A0A287FRC4,A0A287FU96,A0A287FVF6,A0A287FWB2,A0A287FYP3,A0A287FYT4,A0A287G115,A0A287G497,A0A287G9W2,A0A287GJ64,A0A287GJ75,A0A287H3Z2,A0A287HAF0,A0A287HGF8,A0A287HJJ5,A0A287HTV5,A0A287I9V4,A0A287IJH1,A0A287IPV1,A0A…
GO:0005575	Cellular Component	GO:0044215	other organism	146	123	A0A287DY20,A0A287E553,A0A287EAI5,A0A287EZF7,A0A287FC46,A0A287FLT1,A0A287FRJ4,A0A287G6D0,A0A287GE51,A0A287GR65,A0A287GUG1,A0A287GZC8,A0A287H3U7,A0A287H3X3,A0A287HA75,A0A287HDP9,A0A287HP79,A0A287HPZ3,A0A287HUI9,A0A287HUJ1,A0A287I2W7,A0A287I4B2,A0A287IWN9,A0A287IXX5,A0A287JE08,A0A287JPW5,A0A287JV67,A0A287K155,A0A287K2L4,A0A287KE24,A0A287L9N1,A0A287LJU1,A0A287LWV0,A0A287M3B4,A0A287M3L4,A0A287M4Y1,A0A…	A0A287DX89,A0A287DZS1,A0A287E0R8,A0A287E4H3,A0A287EAH5,A0A287EEZ9,A0A287EFB3,A0A287EKE6,A0A287ESJ7,A0A287FC77,A0A287FVF6,A0A287FYP3,A0A287G9W2,A0A287GJ64,A0A287H3Z2,A0A287HAF0,A0A287I9V4,A0A287IHT9,A0A287IJH1,A0A287J1S5,A0A287JQN1,A0A287JYC4,A0A287K7G8,A0A287KCB3,A0A287KD15,A0A287KFV7,A0A287KNT3,A0A287KUR3,A0A287MFU2,A0A287MV68,A0A287NZQ2,A0A287P084,A0A287P0D5,A0A287P6H5,A0A287P6W2,A0A287R7Q5,A0A…
GO:0005575	Cellular Component	GO:0044217	other organism part	146	123	A0A287DY20,A0A287E553,A0A287EAI5,A0A287EZF7,A0A287FC46,A0A287FLT1,A0A287FRJ4,A0A287G6D0,A0A287GE51,A0A287GR65,A0A287GUG1,A0A287GZC8,A0A287H3U7,A0A287H3X3,A0A287HA75,A0A287HDP9,A0A287HP79,A0A287HPZ3,A0A287HUI9,A0A287HUJ1,A0A287I2W7,A0A287I4B2,A0A287IWN9,A0A287IXX5,A0A287JE08,A0A287JPW5,A0A287JV67,A0A287K155,A0A287K2L4,A0A287KE24,A0A287L9N1,A0A287LJU1,A0A287LWV0,A0A287M3B4,A0A287M3L4,A0A287M4Y1,A0A…	A0A287DX89,A0A287DZS1,A0A287E0R8,A0A287E4H3,A0A287EAH5,A0A287EEZ9,A0A287EFB3,A0A287EKE6,A0A287ESJ7,A0A287FC77,A0A287FVF6,A0A287FYP3,A0A287G9W2,A0A287GJ64,A0A287H3Z2,A0A287HAF0,A0A287I9V4,A0A287IHT9,A0A287IJH1,A0A287J1S5,A0A287JQN1,A0A287JYC4,A0A287K7G8,A0A287KCB3,A0A287KD15,A0A287KFV7,A0A287KNT3,A0A287KUR3,A0A287MFU2,A0A287MV68,A0A287NZQ2,A0A287P084,A0A287P0D5,A0A287P6H5,A0A287P6W2,A0A287R7Q5,A0A…
GO:0005575	Cellular Component	GO:0005623	cell	269	217	A0A287DY20,A0A287DYT2,A0A287E553,A0A287EAI5,A0A287EKS1,A0A287EZF7,A0A287FC46,A0A287FF91,A0A287FLT1,A0A287FRJ4,A0A287G1S9,A0A287G2I2,A0A287G6D0,A0A287G8I7,A0A287GB31,A0A287GE51,A0A287GR65,A0A287GUG1,A0A287GZC8,A0A287H3U7,A0A287H3X3,A0A287HA21,A0A287HA75,A0A287HDP9,A0A287HP79,A0A287HPZ3,A0A287HQS2,A0A287HUI9,A0A287HUJ1,A0A287I2W7,A0A287I4A9,A0A287I4B2,A0A287ILG2,A0A287IT04,A0A287IUN5,A0A287IWN9,A0A…	A0A287DX89,A0A287DZS1,A0A287E0R8,A0A287E4H3,A0A287EAH5,A0A287ECP2,A0A287EE97,A0A287EEZ5,A0A287EEZ9,A0A287EF93,A0A287EFB3,A0A287EFG2,A0A287EKE6,A0A287ESJ7,A0A287FC77,A0A287FGI8,A0A287FP11,A0A287FQU7,A0A287FRC4,A0A287FU96,A0A287FVF6,A0A287FWB2,A0A287FYP3,A0A287FYT4,A0A287G115,A0A287G497,A0A287G9W2,A0A287GI21,A0A287GJ64,A0A287GJ75,A0A287H3Z2,A0A287HAF0,A0A287HGF8,A0A287HJJ5,A0A287HTV5,A0A287I9V4,A0A…
GO:0005575	Cellular Component	GO:0044464	cell part	268	217	A0A287DY20,A0A287DYT2,A0A287E553,A0A287EAI5,A0A287EKS1,A0A287EZF7,A0A287FC46,A0A287FF91,A0A287FLT1,A0A287FRJ4,A0A287G1S9,A0A287G2I2,A0A287G6D0,A0A287G8I7,A0A287GB31,A0A287GE51,A0A287GR65,A0A287GUG1,A0A287GZC8,A0A287H3U7,A0A287H3X3,A0A287HA21,A0A287HA75,A0A287HDP9,A0A287HP79,A0A287HPZ3,A0A287HQS2,A0A287HUI9,A0A287HUJ1,A0A287I2W7,A0A287I4A9,A0A287I4B2,A0A287ILG2,A0A287IT04,A0A287IUN5,A0A287IWN9,A0A…	A0A287DX89,A0A287DZS1,A0A287E0R8,A0A287E4H3,A0A287EAH5,A0A287ECP2,A0A287EE97,A0A287EEZ5,A0A287EEZ9,A0A287EF93,A0A287EFB3,A0A287EFG2,A0A287EKE6,A0A287ESJ7,A0A287FC77,A0A287FGI8,A0A287FP11,A0A287FQU7,A0A287FRC4,A0A287FU96,A0A287FVF6,A0A287FWB2,A0A287FYP3,A0A287FYT4,A0A287G115,A0A287G497,A0A287G9W2,A0A287GI21,A0A287GJ64,A0A287GJ75,A0A287H3Z2,A0A287HAF0,A0A287HGF8,A0A287HJJ5,A0A287HTV5,A0A287I9V4,A0A…
GO:0005575	Cellular Component	GO:0044456	synapse part	80	66	A0A287DY20,A0A287FLT1,A0A287GR65,A0A287GUG1,A0A287H3U7,A0A287H3X3,A0A287HA75,A0A287HP79,A0A287HPZ3,A0A287IWN9,A0A287IXX5,A0A287JPW5,A0A287KE24,A0A287L9N1,A0A287M3L4,A0A287M4Y1,A0A287M9N3,A0A287M9S8,A0A287MFF3,A0A287MGQ7,A0A287N2P5,A0A287N3R3,A0A287N4T2,A0A287N6K9,A0A287NDV7,A0A287NTK1,A0A287PBT6,A0A287PI54,A0A287PKG1,A0A287PMW3,A0A287PTY8,A0A287Q738,A0A287QK87,A0A287QQS9,A0A287R9S6,A0A287RRE9,A0A…	A0A287DZS1,A0A287E0R8,A0A287E4H3,A0A287EAH5,A0A287ESJ7,A0A287FC77,A0A287FGI8,A0A287FYP3,A0A287G115,A0A287GJ64,A0A287HGF8,A0A287I9V4,A0A287J1S5,A0A287J8S5,A0A287KUR3,A0A287MFU2,A0A287NZQ2,A0A287P6W2,A0A287QSP8,A0A287QVG7,A0A287R7Q5,A0A287RJK1,A0A287SW71,A0A287SXV9,A0A287TST0,A0A287V000,A0A287V7L8,A0A287VCQ0,A0A287VGH6,A0A287VKA5,A0A287WCD6,A0A287X1F5,A0A287XCB5,F2CQL4,F2CR90,F2CRR4,F2CRU2,F2CXF8,F…
GO:0005575	Cellular Component	GO:0031974	membrane-enclosed lumen	186	141	A0A287DY20,A0A287E553,A0A287EAI5,A0A287EZF7,A0A287FC46,A0A287FF91,A0A287FLT1,A0A287FRJ4,A0A287G1S9,A0A287G2I2,A0A287G6D0,A0A287G8I7,A0A287GB31,A0A287GE51,A0A287GR65,A0A287GUG1,A0A287GZC8,A0A287H3U7,A0A287H3X3,A0A287HA75,A0A287HDP9,A0A287HP79,A0A287HPZ3,A0A287HUI9,A0A287HUJ1,A0A287I2W7,A0A287I4A9,A0A287I4B2,A0A287IT04,A0A287IWN9,A0A287IXX5,A0A287J1J3,A0A287JE08,A0A287JPW5,A0A287JV67,A0A287JYJ1,A0A…	A0A287DZS1,A0A287E0R8,A0A287E4H3,A0A287EAH5,A0A287EE97,A0A287EKE6,A0A287ESJ7,A0A287FC77,A0A287FGI8,A0A287FRC4,A0A287FYP3,A0A287FYT4,A0A287G115,A0A287G497,A0A287G9W2,A0A287GJ64,A0A287GJ75,A0A287H3Z2,A0A287HAF0,A0A287HGF8,A0A287HJJ5,A0A287I9V4,A0A287IJH1,A0A287IPV1,A0A287J1S5,A0A287J8S5,A0A287JQN1,A0A287JU08,A0A287JVE5,A0A287K7G8,A0A287KB04,A0A287KCB3,A0A287KD15,A0A287KNT3,A0A287KUR3,A0A287MFU2,A0A…
GO:0005575	Cellular Component	GO:0045202	synapse	88	77	A0A287DY20,A0A287FLT1,A0A287FRJ4,A0A287G8I7,A0A287GR65,A0A287GUG1,A0A287H3U7,A0A287H3X3,A0A287HA75,A0A287HP79,A0A287HPZ3,A0A287I2W7,A0A287IWN9,A0A287IXX5,A0A287JPW5,A0A287KE24,A0A287L9N1,A0A287M3L4,A0A287M4Y1,A0A287M9N3,A0A287M9S8,A0A287MFF3,A0A287MFX0,A0A287MGQ7,A0A287N2P5,A0A287N3R3,A0A287N4T2,A0A287N6K9,A0A287NDV7,A0A287NTK1,A0A287PBT6,A0A287PI54,A0A287PKG1,A0A287PMW3,A0A287PTY8,A0A287Q738,A0A…	A0A287DZS1,A0A287E0R8,A0A287E4H3,A0A287EAH5,A0A287ESJ7,A0A287FC77,A0A287FGI8,A0A287FYP3,A0A287G115,A0A287G497,A0A287GJ64,A0A287HGF8,A0A287I9V4,A0A287J1S5,A0A287J8S5,A0A287K7G8,A0A287KB04,A0A287KUR3,A0A287MFU2,A0A287NZQ2,A0A287P6W2,A0A287PCP2,A0A287QSP8,A0A287QVG7,A0A287R7Q5,A0A287RJK1,A0A287SW71,A0A287SXV9,A0A287TMV7,A0A287TST0,A0A287UT13,A0A287UWA4,A0A287V000,A0A287V7L8,A0A287VCQ0,A0A287VGH6,A0A…
GO:0005575	Cellular Component	GO:0099512	supramolecular fiber	56	45	A0A287E553,A0A287FLT1,A0A287GUG1,A0A287H3U7,A0A287HA75,A0A287HP79,A0A287JE08,A0A287KCE3,A0A287KE24,A0A287L9N1,A0A287MGQ7,A0A287MJP2,A0A287N2P5,A0A287N4T2,A0A287NNM3,A0A287PBT6,A0A287PI54,A0A287PMW3,A0A287QQS9,A0A287R9S6,A0A287S723,A0A287SCI5,A0A287SCR1,A0A287SDS9,A0A287SQ59,A0A287U7I8,A0A287UPF3,A0A287UPW5,A0A287UQ13,A0A287VYY4,A0A287VZ68,A0A287X8V0,A0A287X9K8,A0A287Y0F7,F2CPN1,F2CTS4,F2CVN5,F2D1…	A0A287E4H3,A0A287EAH5,A0A287ESJ7,A0A287GJ64,A0A287K7G8,A0A287KCB3,A0A287MFU2,A0A287P0D5,A0A287P6W2,A0A287R7Q5,A0A287RJK1,A0A287RYC4,A0A287SJY8,A0A287SW71,A0A287TCE0,A0A287TST0,A0A287UP01,A0A287UT13,A0A287V3D4,A0A287VFR8,A0A287XCB5,A0A287XRK8,F2D005,F2D7Q9,F2DA22,F2DBE3,F2DCZ4,F2DDK8,F2DIK7,F2DLK6,F2E4C2,F2E693,F2E797,F2E8J8,F2E8Q3,F2E8R9,F2E9D5,F2EI71,F2ELE6,F2ELT5,M0VDD7,M0X1N3,M0Y045,Q7XZK3,Q94…
GO:0005575	Cellular Component	GO:0044422	organelle part	240	181	A0A287DY20,A0A287E553,A0A287EAI5,A0A287EZF7,A0A287FC46,A0A287FF91,A0A287FLT1,A0A287FRJ4,A0A287G1S9,A0A287G2I2,A0A287G6D0,A0A287G8I7,A0A287GB31,A0A287GE51,A0A287GR65,A0A287GUG1,A0A287GZC8,A0A287H3U7,A0A287H3X3,A0A287HA75,A0A287HDP9,A0A287HP79,A0A287HPZ3,A0A287HQS2,A0A287HUI9,A0A287HUJ1,A0A287I2W7,A0A287I4A9,A0A287I4B2,A0A287ILG2,A0A287IT04,A0A287IUN5,A0A287IWN9,A0A287IXX5,A0A287J0N9,A0A287J1J3,A0A…	A0A287DZS1,A0A287E0R8,A0A287E4H3,A0A287EAH5,A0A287EE97,A0A287EEZ9,A0A287EFB3,A0A287EKE6,A0A287ESJ7,A0A287FC77,A0A287FGI8,A0A287FRC4,A0A287FU96,A0A287FVF6,A0A287FWB2,A0A287FYP3,A0A287FYT4,A0A287G115,A0A287G497,A0A287G9W2,A0A287GJ64,A0A287GJ75,A0A287H3Z2,A0A287HAF0,A0A287HGF8,A0A287HJJ5,A0A287HTV5,A0A287I9V4,A0A287IJH1,A0A287IPV1,A0A287J1S5,A0A287J8S5,A0A287JQN1,A0A287JU08,A0A287JVE5,A0A287JYC4,A0A…
GO:0005575	Cellular Component	GO:0032991	macromolecular complex	207	171	A0A287DY20,A0A287E553,A0A287EAI5,A0A287EZF7,A0A287FC46,A0A287FLT1,A0A287FRJ4,A0A287G1S9,A0A287G2I2,A0A287G6D0,A0A287G8I7,A0A287GR65,A0A287GUG1,A0A287GZC8,A0A287H3U7,A0A287H3X3,A0A287HA21,A0A287HA75,A0A287HDP9,A0A287HP79,A0A287HPZ3,A0A287HQS2,A0A287HUI9,A0A287HUJ1,A0A287I2W7,A0A287I4B2,A0A287IT04,A0A287IWN9,A0A287IXX5,A0A287J1J3,A0A287J1N6,A0A287JE08,A0A287JPW5,A0A287JV67,A0A287JYJ1,A0A287K2L4,A0A…	A0A287DZS1,A0A287E0R8,A0A287E4H3,A0A287EAH5,A0A287EE97,A0A287EEZ9,A0A287EFB3,A0A287EKE6,A0A287ESJ7,A0A287FC77,A0A287FGI8,A0A287FRC4,A0A287FU96,A0A287FVF6,A0A287FWB2,A0A287FYP3,A0A287FYT4,A0A287G115,A0A287G497,A0A287G9W2,A0A287GJ64,A0A287GJ75,A0A287H3Z2,A0A287HAF0,A0A287HGF8,A0A287HJJ5,A0A287HTV5,A0A287I9V4,A0A287IJH1,A0A287IPV1,A0A287J1S5,A0A287J8S5,A0A287JQN1,A0A287JU08,A0A287JVE5,A0A287JYC4,A0A…
