# Supplementary material for: TMT Proteomics-Based Study of Proteins and Pathways Associated with β-Glucan Degradation in Barley Germination
Source: Metabolites. 2026 Apr 7;16(4):250. doi: 10.3390/metabo16040250 (PMC13117924; doi:10.3390/metabo16040250)
Supplement: Supplementary file 1 [file metabolites-16-00250-s001.zip › Table S7.KEGG pathways of the three groups..xlsx]

## Sheet: B.VS.A
B.VS.A KEGG
Pathway Name	Pathway ID	Pvalue	Pvalue_adjusted	Genes	Count	Pop Hit	List_Total	Background Genes	URL	Class
Metabolic pathways	osa01100	3.36e-06	0.000145	AMY1.1|15.33033033;AMY2A|8.680497925;Os06g0675700|5.694230769;AMY1.2|3.02874049;OJ1118_B06.10|2.773459716;Os03g0749500|2.521410579;BGLU7|2.479550922;Cht9|2.479028698;P0453A06.5|2.388736264;PRX112|2.342296512;prx135|2.257341577;GAPC2|1.778872469;B1080D07.27|1.773123909;BGLU1|1.73700495;P0453H04.15|1.657276995;UXS-4|1.62745098;SAM1|1.609923011;Os02g0105400|1.578117299;Os04g0458600|1.535635965;Os04g…	41	1560	59	3914	http://www.kegg.jp/kegg-bin/show_pathway?osa01100/osa:4330832%09red/osa:4342055%09red/osa:4341824%09red/osa:4347262%09red/osa:4347336%09red/osa:4334116%09red/osa:4333841%09red/osa:4338719%09red/osa:4325129%09red/osa:4344279%09red/osa:4351300%09red/osa:4336216%09red/osa:4324479%09red/osa:4324050%09red/osa:4341683%09red/osa:4327367%09red/osa:4337733%09red/osa:4328012%09red/osa:4336039%09red/osa:433…	Metabolism
Biosynthesis of secondary metabolites	osa01110	6.05e-06	0.000145	OJ1118_B06.10|2.773459716;Os03g0749500|2.521410579;BGLU7|2.479550922;P0453A06.5|2.388736264;PRX112|2.342296512;prx135|2.257341577;GAPC2|1.778872469;BGLU1|1.73700495;P0453H04.15|1.657276995;SAM1|1.609923011;Os02g0105400|1.578117299;Os04g0458600|1.535635965;Os04g0469500|0.646028318;SDH1|0.624061914;PDC1|0.622623345;SDH2-2|0.619152584;Os06g0133800|0.60520362;GAD|0.589870013;PFK|0.576702034;Os03g0189…	28	834	59	3914	http://www.kegg.jp/kegg-bin/show_pathway?osa01110/osa:4347336%09red/osa:4334116%09red/osa:4333841%09red/osa:4325129%09red/osa:4344279%09red/osa:4351300%09red/osa:4336216%09red/osa:4324050%09red/osa:4341683%09red/osa:4337733%09red/osa:4328012%09red/osa:4336039%09red/osa:4336113%09blue/osa:4342350%09blue/osa:4339066%09blue/osa:4346890%09blue/osa:4340025%09blue/osa:4345787%09blue/osa:4339369%09blue/…	Metabolism
Glycolysis / Gluconeogenesis	osa00010	1.11e-05	0.000178	GAPC2|1.778872469;Os02g0105400|1.578117299;Os04g0458600|1.535635965;Os04g0469500|0.646028318;PDC1|0.622623345;PFK|0.576702034;Os03g0189400|0.557012905;PDC2|0.541729567;Os03g0330200|0.538800336;P0001H02.35|0.487009181	10	123	59	3914	http://www.kegg.jp/kegg-bin/show_pathway?osa00010/osa:4336216%09red/osa:4328012%09red/osa:4336039%09red/osa:4336113%09blue/osa:4339066%09blue/osa:4339369%09blue/osa:4331893%09blue/osa:4332519%09blue/osa:4332728%09blue/osa:4340042%09blue	Metabolism
Carbon metabolism	osa01200	3.21e-05	0.000385	GAPC2|1.778872469;Os04g0469500|0.646028318;SDH1|0.624061914;SDH2-2|0.619152584;Os06g0133800|0.60520362;PFK|0.576702034;Os03g0189400|0.557012905;OJ1134_F06.2-1|0.54877254;Os03g0330200|0.538800336;P0001H02.35|0.487009181;ME6|0.476976209;P0439E07.33|0.379286214;rbcL|0.311844078	13	235	59	3914	http://www.kegg.jp/kegg-bin/show_pathway?osa01200/osa:4336216%09red/osa:4336113%09blue/osa:4342350%09blue/osa:4346890%09blue/osa:4340025%09blue/osa:4339369%09blue/osa:4331893%09blue/osa:4328859%09blue/osa:4332728%09blue/osa:4340042%09blue/osa:4326769%09blue/osa:4326552%09blue/osa:3131463%09blue	Metabolism
Phenylpropanoid biosynthesis	osa00940	7.92e-05	0.000761	OJ1118_B06.10|2.773459716;Os03g0749500|2.521410579;BGLU7|2.479550922;P0453A06.5|2.388736264;PRX112|2.342296512;prx135|2.257341577;BGLU1|1.73700495;Os07g0638300|0.481753273;Os01g0963200|0.461782807	9	124	59	3914	http://www.kegg.jp/kegg-bin/show_pathway?osa00940/osa:4347336%09red/osa:4334116%09red/osa:4333841%09red/osa:4325129%09red/osa:4344279%09red/osa:4351300%09red/osa:4324050%09red/osa:4344045%09blue/osa:4324557%09blue	Metabolism
Carbon fixation in photosynthetic organisms	osa00710	0.000705	0.00564	GAPC2|1.778872469;Os06g0133800|0.60520362;OJ1134_F06.2-1|0.54877254;ME6|0.476976209;P0439E07.33|0.379286214;rbcL|0.311844078	6	73	59	3914	http://www.kegg.jp/kegg-bin/show_pathway?osa00710/osa:4336216%09red/osa:4340025%09blue/osa:4328859%09blue/osa:4326769%09blue/osa:4326552%09blue/osa:3131463%09blue	Metabolism
Galactose metabolism	osa00052	0.00108	0.00741	Os06g0675700|5.694230769;Os10g0493600|2.04245283;Os04g0458600|1.535635965;Os04g0469500|0.646028318;PFK|0.576702034	5	53	59	3914	http://www.kegg.jp/kegg-bin/show_pathway?osa00052/osa:4341824%09red/osa:4348988%09red/osa:4336039%09red/osa:4336113%09blue/osa:4339369%09blue	Metabolism
Starch and sucrose metabolism	osa00500	0.00226	0.0136	AMY1.1|15.33033033;AMY2A|8.680497925;Os06g0675700|5.694230769;AMY1.2|3.02874049;Os03g0749500|2.521410579;BGLU7|2.479550922;BGLU1|1.73700495;UXS-4|1.62745098	8	158	59	3914	http://www.kegg.jp/kegg-bin/show_pathway?osa00500/osa:4330832%09red/osa:4342055%09red/osa:4341824%09red/osa:4347262%09red/osa:4334116%09red/osa:4333841%09red/osa:4324050%09red/osa:4327367%09red	Metabolism
Cyanoamino acid metabolism	osa00460	0.0151	0.0807	Os03g0749500|2.521410579;BGLU7|2.479550922;BGLU1|1.73700495	3	35	59	3914	http://www.kegg.jp/kegg-bin/show_pathway?osa00460/osa:4334116%09red/osa:4333841%09red/osa:4324050%09red	Metabolism
Pyruvate metabolism	osa00620	0.0279	0.134	Os02g0105400|1.578117299;OJ1134_F06.2-1|0.54877254;ME6|0.476976209;P0439E07.33|0.379286214	4	77	59	3914	http://www.kegg.jp/kegg-bin/show_pathway?osa00620/osa:4328012%09red/osa:4328859%09blue/osa:4326769%09blue/osa:4326552%09blue	Metabolism
Biosynthesis of amino acids	osa01230	0.0344	0.146	GAPC2|1.778872469;SAM1|1.609923011;Os04g0469500|0.646028318;Os06g0133800|0.60520362;PFK|0.576702034;Os03g0330200|0.538800336;P0001H02.35|0.487009181	7	207	59	3914	http://www.kegg.jp/kegg-bin/show_pathway?osa01230/osa:4336216%09red/osa:4337733%09red/osa:4336113%09blue/osa:4340025%09blue/osa:4339369%09blue/osa:4332728%09blue/osa:4340042%09blue	Metabolism
Butanoate metabolism	osa00650	0.039	0.146	GAD|0.589870013;ALDH5F1|0.544529262	2	21	59	3914	http://www.kegg.jp/kegg-bin/show_pathway?osa00650/osa:4345787%09blue/osa:9267109%09blue	Metabolism
Pentose phosphate pathway	osa00030	0.0407	0.146	Os04g0469500|0.646028318;Os06g0133800|0.60520362;PFK|0.576702034	3	51	59	3914	http://www.kegg.jp/kegg-bin/show_pathway?osa00030/osa:4336113%09blue/osa:4340025%09blue/osa:4339369%09blue	Metabolism
Ether lipid metabolism	osa00565	0.0425	0.146	P0453H04.15|1.657276995;PLD1|0.54523706	2	22	59	3914	http://www.kegg.jp/kegg-bin/show_pathway?osa00565/osa:4341683%09red/osa:4327647%09blue	Metabolism
Glycine, serine and threonine metabolism	osa00260	0.0536	0.168	P0427E01.36|0.542255051;Os03g0330200|0.538800336;P0686E06.7-1|0.406715748	3	57	59	3914	http://www.kegg.jp/kegg-bin/show_pathway?osa00260/osa:4340945%09blue/osa:4332728%09blue/osa:4341790%09blue	Metabolism
Fructose and mannose metabolism	osa00051	0.056	0.168	MAN9|6.057208238;Os04g0469500|0.646028318;PFK|0.576702034	3	58	59	3914	http://www.kegg.jp/kegg-bin/show_pathway?osa00051/osa:4330839%09red/osa:4336113%09blue/osa:4339369%09blue	Metabolism
beta-Alanine metabolism	osa00410	0.0831	0.235	GAD|0.589870013;P0427E01.36|0.542255051	2	32	59	3914	http://www.kegg.jp/kegg-bin/show_pathway?osa00410/osa:4345787%09blue/osa:4340945%09blue	Metabolism
Tyrosine metabolism	osa00350	0.111	0.289	Os03g0189400|0.557012905;P0427E01.36|0.542255051	2	38	59	3914	http://www.kegg.jp/kegg-bin/show_pathway?osa00350/osa:4331893%09blue/osa:4340945%09blue	Metabolism
Glycosphingolipid biosynthesis - globo series	osa00603	0.115	0.289	Os10g0493600|2.04245283	1	8	59	3914	http://www.kegg.jp/kegg-bin/show_pathway?osa00603/osa:4348988%09red	Metabolism
Alanine, aspartate and glutamate metabolism	osa00250	0.136	0.327	GAD|0.589870013;ALDH5F1|0.544529262	2	43	59	3914	http://www.kegg.jp/kegg-bin/show_pathway?osa00250/osa:4345787%09blue/osa:9267109%09blue	Metabolism
Citrate cycle (TCA cycle)	osa00020	0.179	0.394	SDH1|0.624061914;SDH2-2|0.619152584	2	51	59	3914	http://www.kegg.jp/kegg-bin/show_pathway?osa00020/osa:4342350%09blue/osa:4346890%09blue	Metabolism
RNA degradation	osa03018	0.183	0.394	Os04g0469500|0.646028318;PFK|0.576702034;P0001H02.35|0.487009181	3	98	59	3914	http://www.kegg.jp/kegg-bin/show_pathway?osa03018/osa:4336113%09blue/osa:4339369%09blue/osa:4340042%09blue	Genetic Information Processing
Zeatin biosynthesis	osa00908	0.192	0.394	CKX1|1.838907469	1	14	59	3914	http://www.kegg.jp/kegg-bin/show_pathway?osa00908/osa:4325668%09red	Metabolism
Linoleic acid metabolism	osa00591	0.204	0.394	Os03g0700400|1.675636008	1	15	59	3914	http://www.kegg.jp/kegg-bin/show_pathway?osa00591/osa:4333821%09red	Metabolism
Tropane, piperidine and pyridine alkaloid biosynthesis	osa00960	0.216	0.394	P0427E01.36|0.542255051	1	16	59	3914	http://www.kegg.jp/kegg-bin/show_pathway?osa00960/osa:4340945%09blue	Metabolism
Taurine and hypotaurine metabolism	osa00430	0.216	0.394	GAD|0.589870013	1	16	59	3914	http://www.kegg.jp/kegg-bin/show_pathway?osa00430/osa:4345787%09blue	Metabolism
Cutin, suberine and wax biosynthesis	osa00073	0.228	0.394	Os04g0510900|0.390867419	1	17	59	3914	http://www.kegg.jp/kegg-bin/show_pathway?osa00073/osa:9267086%09blue	Metabolism
Amino sugar and nucleotide sugar metabolism	osa00520	0.23	0.394	Os11g0131900|4.551282051;Cht9|2.479028698;UXS-4|1.62745098	3	110	59	3914	http://www.kegg.jp/kegg-bin/show_pathway?osa00520/osa:4349683%09red/osa:4338719%09red/osa:4327367%09red	Metabolism
Glyoxylate and dicarboxylate metabolism	osa00630	0.245	0.406	P0686E06.7-1|0.406715748;rbcL|0.311844078	2	63	59	3914	http://www.kegg.jp/kegg-bin/show_pathway?osa00630/osa:4341790%09blue/osa:3131463%09blue	Metabolism
Propanoate metabolism	osa00640	0.263	0.42	Os02g0105400|1.578117299	1	20	59	3914	http://www.kegg.jp/kegg-bin/show_pathway?osa00640/osa:4328012%09red	Metabolism
Isoquinoline alkaloid biosynthesis	osa00950	0.274	0.422	P0427E01.36|0.542255051	1	21	59	3914	http://www.kegg.jp/kegg-bin/show_pathway?osa00950/osa:4340945%09blue	Metabolism
Sphingolipid metabolism	osa00600	0.285	0.422	Os10g0493600|2.04245283	1	22	59	3914	http://www.kegg.jp/kegg-bin/show_pathway?osa00600/osa:4348988%09red	Metabolism
Glycerophospholipid metabolism	osa00564	0.29	0.422	P0453H04.15|1.657276995;PLD1|0.54523706	2	71	59	3914	http://www.kegg.jp/kegg-bin/show_pathway?osa00564/osa:4341683%09red/osa:4327647%09blue	Metabolism
Glutathione metabolism	osa00480	0.302	0.426	P0003B09.29|0.65864124;GRC2|0.645369706	2	73	59	3914	http://www.kegg.jp/kegg-bin/show_pathway?osa00480/osa:4343183%09blue/osa:4331112%09blue	Metabolism
Sulfur metabolism	osa00920	0.414	0.552	CC-1|0.60978549	1	35	59	3914	http://www.kegg.jp/kegg-bin/show_pathway?osa00920/osa:4338825%09blue	Metabolism
Phenylalanine metabolism	osa00360	0.414	0.552	P0427E01.36|0.542255051	1	35	59	3914	http://www.kegg.jp/kegg-bin/show_pathway?osa00360/osa:4340945%09blue	Metabolism
Cysteine and methionine metabolism	osa00270	0.427	0.554	SAM1|1.609923011;Os02g0105400|1.578117299	2	96	59	3914	http://www.kegg.jp/kegg-bin/show_pathway?osa00270/osa:4337733%09red/osa:4328012%09red	Metabolism
Fatty acid degradation	osa00071	0.465	0.588	Os03g0189400|0.557012905	1	41	59	3914	http://www.kegg.jp/kegg-bin/show_pathway?osa00071/osa:4331893%09blue	Metabolism
Glycerolipid metabolism	osa00561	0.505	0.621	Os10g0493600|2.04245283	1	46	59	3914	http://www.kegg.jp/kegg-bin/show_pathway?osa00561/osa:4348988%09red	Metabolism
Protein processing in endoplasmic reticulum	osa04141	0.549	0.658	HSP17.9A|0.658310353;HSP18.0|0.61928141;HSP23.2|0.581545559	3	189	59	3914	http://www.kegg.jp/kegg-bin/show_pathway?osa04141/osa:4332357%09blue/osa:4325341%09blue/osa:4335956%09blue	Genetic Information Processing
Oxidative phosphorylation	osa00190	0.618	0.724	SDH1|0.624061914;SDH2-2|0.619152584	2	137	59	3914	http://www.kegg.jp/kegg-bin/show_pathway?osa00190/osa:4342350%09blue/osa:4346890%09blue	Metabolism
Photosynthesis	osa00195	0.658	0.752	B1080D07.27|1.773123909	1	70	59	3914	http://www.kegg.jp/kegg-bin/show_pathway?osa00195/osa:4324479%09red	Metabolism
Ribosome	osa03010	0.739	0.825	P0690B02.40|1.500228206;Os11g0482000|0.646292585;Os11g0634500|0.640751308;Os02g0804150|0.625197562	4	327	59	3914	http://www.kegg.jp/kegg-bin/show_pathway?osa03010/osa:4324671%09red/osa:4350516%09blue/osa:4350976%09blue/osa:9272265%09blue	Genetic Information Processing
mRNA surveillance pathway	osa03015	0.798	0.871	Os10g0476600|1.657983193	1	104	59	3914	http://www.kegg.jp/kegg-bin/show_pathway?osa03015/osa:4348893%09red	Genetic Information Processing
Plant-pathogen interaction	osa04626	0.816	0.871	B1096D03.48|8.35504886	1	110	59	3914	http://www.kegg.jp/kegg-bin/show_pathway?osa04626/osa:4325422%09red	Organismal Systems
Endocytosis	osa04144	0.859	0.897	PLD1|0.54523706	1	127	59	3914	http://www.kegg.jp/kegg-bin/show_pathway?osa04144/osa:4327647%09blue	Cellular Processes
Plant hormone signal transduction	osa04075	0.943	0.943	B1096D03.48|8.35504886	1	184	59	3914	http://www.kegg.jp/kegg-bin/show_pathway?osa04075/osa:4325422%09red	Environmental Information Processing
Spliceosome	osa03040	0.943	0.943	U2AF35B|1.666842661	1	184	59	3914	http://www.kegg.jp/kegg-bin/show_pathway?osa03040/osa:4339621%09red	Genetic Information Processing

## Sheet: C.VS.B
C.VS.B KEGG
Pathway Name	Pathway ID	Pvalue	Pvalue_adjusted	Genes	Count	Pop Hit	List_Total	Background Genes	URL	Class
Glycolysis / Gluconeogenesis	osa00010	5.61e-05	0.00281	Os04g0458600|1.561942164;Os04g0458300|1.502859185;Os03g0255500|0.665224626;ADH1|0.655982906;Os03g0330200|0.650058388;Os03g0189400|0.619825294;P0001H02.35|0.544324108;OJ1005_D12.17|0.524497992;GAPC2|0.510701842	9	123	57	3914	http://www.kegg.jp/kegg-bin/show_pathway?osa00010/osa:4336039%09red/osa:4336037%09red/osa:4332293%09blue/osa:4350053%09blue/osa:4332728%09blue/osa:4331893%09blue/osa:4340042%09blue/osa:4347311%09blue/osa:4336216%09blue	Metabolism
Starch and sucrose metabolism	osa00500	0.000386	0.00964	AMY2A|2.844561867;Os06g0675700|1.862208713;CIN7|1.672063253;BGLU1|1.632347702;Os03g0749500|1.607059607;BGLU7|1.521345408;P0479C12.25-1|0.614199396;SUS1|0.546230441;OJ1005_D12.17|0.524497992	9	158	57	3914	http://www.kegg.jp/kegg-bin/show_pathway?osa00500/osa:4342055%09red/osa:4341824%09red/osa:4346527%09red/osa:4324050%09red/osa:4334116%09red/osa:4333841%09red/osa:4345706%09blue/osa:4333062%09blue/osa:4347311%09blue	Metabolism
Galactose metabolism	osa00052	0.000923	0.0154	Os06g0675700|1.862208713;CIN7|1.672063253;Os04g0458600|1.561942164;Os04g0458300|1.502859185;OJ1136_A05.22|0.638095238	5	53	57	3914	http://www.kegg.jp/kegg-bin/show_pathway?osa00052/osa:4341824%09red/osa:4346527%09red/osa:4336039%09red/osa:4336037%09red/osa:4342703%09blue	Metabolism
Pyruvate metabolism	osa00620	0.00487	0.0609	Os03g0255500|0.665224626;MS|0.638253638;Os03g0332400|0.604240283;ME6|0.520112631;P0439E07.33|0.509686347	5	77	57	3914	http://www.kegg.jp/kegg-bin/show_pathway?osa00620/osa:4332293%09blue/osa:9268154%09blue/osa:4332736%09blue/osa:4326769%09blue/osa:4326552%09blue	Metabolism
Carbon metabolism	osa01200	0.0062	0.062	Os03g0255500|0.665224626;Os03g0330200|0.650058388;MS|0.638253638;Os03g0189400|0.619825294;P0001H02.35|0.544324108;OJ1005_D12.17|0.524497992;ME6|0.520112631;GAPC2|0.510701842;P0439E07.33|0.509686347	9	235	57	3914	http://www.kegg.jp/kegg-bin/show_pathway?osa01200/osa:4332293%09blue/osa:4332728%09blue/osa:9268154%09blue/osa:4331893%09blue/osa:4340042%09blue/osa:4347311%09blue/osa:4326769%09blue/osa:4336216%09blue/osa:4326552%09blue	Metabolism
Phenylpropanoid biosynthesis	osa00940	0.00867	0.0722	OJ1118_B06.10|1.758714969;prx135|1.65046217;BGLU1|1.632347702;Os03g0749500|1.607059607;BGLU7|1.521345408;Os07g0638300|0.612186085	6	124	57	3914	http://www.kegg.jp/kegg-bin/show_pathway?osa00940/osa:4347336%09red/osa:4351300%09red/osa:4324050%09red/osa:4334116%09red/osa:4333841%09red/osa:4344045%09blue	Metabolism
Cyanoamino acid metabolism	osa00460	0.0138	0.0984	BGLU1|1.632347702;Os03g0749500|1.607059607;BGLU7|1.521345408	3	35	57	3914	http://www.kegg.jp/kegg-bin/show_pathway?osa00460/osa:4324050%09red/osa:4334116%09red/osa:4333841%09red	Metabolism
Metabolic pathways	osa01100	0.0178	0.112	AMY2A|2.844561867;Os06g0675700|1.862208713;OSJNBa0059E14.17|1.856906534;OJ1118_B06.10|1.758714969;CIN7|1.672063253;prx135|1.65046217;BGLU1|1.632347702;Os03g0749500|1.607059607;OJ1123_C08.10|1.575009495;Os04g0458600|1.561942164;BGLU7|1.521345408;Os10g0564400|1.505738029;Os04g0458300|1.502859185;Os03g0255500|0.665224626;Os01g0685800|0.664820847;ALDH5F1|0.661604361;ADH1|0.655982906;Os03g0330200|0.65…	31	1560	57	3914	http://www.kegg.jp/kegg-bin/show_pathway?osa01100/osa:4342055%09red/osa:4341824%09red/osa:4334506%09red/osa:4347336%09red/osa:4346527%09red/osa:4351300%09red/osa:4324050%09red/osa:4334116%09red/osa:4338802%09red/osa:4336039%09red/osa:4333841%09red/osa:4349410%09red/osa:4336037%09red/osa:4332293%09blue/osa:4324151%09blue/osa:9267109%09blue/osa:4350053%09blue/osa:4332728%09blue/osa:4330649%09blue/o…	Metabolism
Carbon fixation in photosynthetic organisms	osa00710	0.0209	0.116	Os03g0255500|0.665224626;ME6|0.520112631;GAPC2|0.510701842;P0439E07.33|0.509686347	4	73	57	3914	http://www.kegg.jp/kegg-bin/show_pathway?osa00710/osa:4332293%09blue/osa:4326769%09blue/osa:4336216%09blue/osa:4326552%09blue	Metabolism
Biosynthesis of secondary metabolites	osa01110	0.0231	0.116	OSJNBa0017K09.5|2.417602155;OJ1118_B06.10|1.758714969;prx135|1.65046217;BGLU1|1.632347702;Os03g0749500|1.607059607;Os04g0458600|1.561942164;BGLU7|1.521345408;Os10g0564400|1.505738029;Os04g0458300|1.502859185;Os03g0255500|0.665224626;ADH1|0.655982906;Os03g0330200|0.650058388;MS|0.638253638;Os03g0189400|0.619825294;Os07g0638300|0.612186085;P0686E06.7-1|0.562913907;P0001H02.35|0.544324108;OJ1005_D12…	19	834	57	3914	http://www.kegg.jp/kegg-bin/show_pathway?osa01110/osa:4339236%09red/osa:4347336%09red/osa:4351300%09red/osa:4324050%09red/osa:4334116%09red/osa:4336039%09red/osa:4333841%09red/osa:4349410%09red/osa:4336037%09red/osa:4332293%09blue/osa:4350053%09blue/osa:4332728%09blue/osa:9268154%09blue/osa:4331893%09blue/osa:4344045%09blue/osa:4341790%09blue/osa:4340042%09blue/osa:4347311%09blue/osa:4336216%09bl…	Metabolism
Glyoxylate and dicarboxylate metabolism	osa00630	0.0629	0.286	GLN1-1|0.644705071;MS|0.638253638;P0686E06.7-1|0.562913907	3	63	57	3914	http://www.kegg.jp/kegg-bin/show_pathway?osa00630/osa:4330649%09blue/osa:9268154%09blue/osa:4341790%09blue	Metabolism
Amino sugar and nucleotide sugar metabolism	osa00520	0.0749	0.312	Os11g0131900|3.851830986;OJ1123_C08.10|1.575009495;UAM1|0.648403084;OJ1005_D12.17|0.524497992	4	110	57	3914	http://www.kegg.jp/kegg-bin/show_pathway?osa00520/osa:4349683%09red/osa:4338802%09red/osa:4333393%09blue/osa:4347311%09blue	Metabolism
Glycosphingolipid biosynthesis - ganglio series	osa00604	0.0843	0.324	OJ1123_C08.10|1.575009495	1	6	57	3914	http://www.kegg.jp/kegg-bin/show_pathway?osa00604/osa:4338802%09red	Metabolism
Tyrosine metabolism	osa00350	0.105	0.346	ADH1|0.655982906;Os03g0189400|0.619825294	2	38	57	3914	http://www.kegg.jp/kegg-bin/show_pathway?osa00350/osa:4350053%09blue/osa:4331893%09blue	Metabolism
Glycosphingolipid biosynthesis - globo series	osa00603	0.111	0.346	OJ1123_C08.10|1.575009495	1	8	57	3914	http://www.kegg.jp/kegg-bin/show_pathway?osa00603/osa:4338802%09red	Metabolism
Glycosaminoglycan degradation	osa00531	0.111	0.346	OJ1123_C08.10|1.575009495	1	8	57	3914	http://www.kegg.jp/kegg-bin/show_pathway?osa00531/osa:4338802%09red	Metabolism
Fatty acid degradation	osa00071	0.119	0.351	ADH1|0.655982906;Os03g0189400|0.619825294	2	41	57	3914	http://www.kegg.jp/kegg-bin/show_pathway?osa00071/osa:4350053%09blue/osa:4331893%09blue	Metabolism
Alanine, aspartate and glutamate metabolism	osa00250	0.129	0.358	ALDH5F1|0.661604361;GLN1-1|0.644705071	2	43	57	3914	http://www.kegg.jp/kegg-bin/show_pathway?osa00250/osa:9267109%09blue/osa:4330649%09blue	Metabolism
Biosynthesis of amino acids	osa01230	0.181	0.457	Os10g0564400|1.505738029;Os03g0330200|0.650058388;GLN1-1|0.644705071;P0001H02.35|0.544324108;GAPC2|0.510701842	5	207	57	3914	http://www.kegg.jp/kegg-bin/show_pathway?osa01230/osa:4349410%09red/osa:4332728%09blue/osa:4330649%09blue/osa:4340042%09blue/osa:4336216%09blue	Metabolism
Other glycan degradation	osa00511	0.186	0.457	OJ1123_C08.10|1.575009495	1	14	57	3914	http://www.kegg.jp/kegg-bin/show_pathway?osa00511/osa:4338802%09red	Metabolism
mRNA surveillance pathway	osa03015	0.192	0.457	Os01g0639100|1.795208655;Os04g0270100|1.553486674;OJ1020_C02.26|1.543658633	3	104	57	3914	http://www.kegg.jp/kegg-bin/show_pathway?osa03015/osa:4326580%09red/osa:4335338%09red/osa:4328127%09red	Genetic Information Processing
Glycine, serine and threonine metabolism	osa00260	0.201	0.457	Os03g0330200|0.650058388;P0686E06.7-1|0.562913907	2	57	57	3914	http://www.kegg.jp/kegg-bin/show_pathway?osa00260/osa:4332728%09blue/osa:4341790%09blue	Metabolism
Cutin, suberine and wax biosynthesis	osa00073	0.221	0.481	Os04g0510900|0.48579161	1	17	57	3914	http://www.kegg.jp/kegg-bin/show_pathway?osa00073/osa:9267086%09blue	Metabolism
Butanoate metabolism	osa00650	0.266	0.554	ALDH5F1|0.661604361	1	21	57	3914	http://www.kegg.jp/kegg-bin/show_pathway?osa00650/osa:9267109%09blue	Metabolism
Glutathione metabolism	osa00480	0.288	0.576	OJ1123F12.19|1.519049415;GRC2|0.644496305	2	73	57	3914	http://www.kegg.jp/kegg-bin/show_pathway?osa00480/osa:4331719%09red/osa:4331112%09blue	Metabolism
Oxidative phosphorylation	osa00190	0.322	0.603	OSJNBa0059E14.17|1.856906534;Os01g0685800|0.664820847;COX6b-1|0.61627201	3	137	57	3914	http://www.kegg.jp/kegg-bin/show_pathway?osa00190/osa:4334506%09red/osa:4324151%09blue/osa:4333018%09blue	Metabolism
Nitrogen metabolism	osa00910	0.338	0.603	GLN1-1|0.644705071	1	28	57	3914	http://www.kegg.jp/kegg-bin/show_pathway?osa00910/osa:4330649%09blue	Metabolism
Arginine biosynthesis	osa00220	0.338	0.603	GLN1-1|0.644705071	1	28	57	3914	http://www.kegg.jp/kegg-bin/show_pathway?osa00220/osa:4330649%09blue	-
Insulin resistance	osa04931	0.376	0.648	LOC_Os12g21890|0.57625111	1	32	57	3914	http://www.kegg.jp/kegg-bin/show_pathway?osa04931/osa:4352052%09blue	-
Ubiquinone and other terpenoid-quinone biosynthesis	osa00130	0.403	0.672	OSJNBa0017K09.5|2.417602155	1	35	57	3914	http://www.kegg.jp/kegg-bin/show_pathway?osa00130/osa:4339236%09red	Metabolism
alpha-Linolenic acid metabolism	osa00592	0.437	0.705	ADH1|0.655982906	1	39	57	3914	http://www.kegg.jp/kegg-bin/show_pathway?osa00592/osa:4350053%09blue	Metabolism
Phenylalanine, tyrosine and tryptophan biosynthesis	osa00400	0.462	0.712	Os10g0564400|1.505738029	1	42	57	3914	http://www.kegg.jp/kegg-bin/show_pathway?osa00400/osa:4349410%09red	Metabolism
Phosphatidylinositol signaling system	osa04070	0.47	0.712	LOC_Os12g21890|0.57625111	1	43	57	3914	http://www.kegg.jp/kegg-bin/show_pathway?osa04070/osa:4352052%09blue	Environmental Information Processing
Inositol phosphate metabolism	osa00562	0.5	0.735	LOC_Os12g21890|0.57625111	1	47	57	3914	http://www.kegg.jp/kegg-bin/show_pathway?osa00562/osa:4352052%09blue	Metabolism
Pentose phosphate pathway	osa00030	0.529	0.735	OJ1005_D12.17|0.524497992	1	51	57	3914	http://www.kegg.jp/kegg-bin/show_pathway?osa00030/osa:4347311%09blue	Metabolism
Citrate cycle (TCA cycle)	osa00020	0.529	0.735	Os03g0255500|0.665224626	1	51	57	3914	http://www.kegg.jp/kegg-bin/show_pathway?osa00020/osa:4332293%09blue	Metabolism
Protein export	osa03060	0.55	0.743	P0676F10.11|1.572936299	1	54	57	3914	http://www.kegg.jp/kegg-bin/show_pathway?osa03060/osa:4340738%09red	Genetic Information Processing
Fructose and mannose metabolism	osa00051	0.576	0.757	MAN9|2.723735409	1	58	57	3914	http://www.kegg.jp/kegg-bin/show_pathway?osa00051/osa:4330839%09red	Metabolism
Proteasome	osa03050	0.6	0.769	PAB1|1.978568367	1	62	57	3914	http://www.kegg.jp/kegg-bin/show_pathway?osa03050/osa:4333000%09red	Genetic Information Processing
Photosynthesis	osa00195	0.645	0.787	B1110B01.18|0.428843537	1	70	57	3914	http://www.kegg.jp/kegg-bin/show_pathway?osa00195/osa:4338930%09blue	Metabolism
RNA transport	osa03013	0.646	0.787	Os01g0639100|1.795208655;OJ1020_C02.26|1.543658633	2	149	57	3914	http://www.kegg.jp/kegg-bin/show_pathway?osa03013/osa:4326580%09red/osa:4328127%09red	Genetic Information Processing
Phagosome	osa04145	0.68	0.81	TUBA1|1.745286649	1	77	57	3914	http://www.kegg.jp/kegg-bin/show_pathway?osa04145/osa:4343694%09red	Cellular Processes
Ribosome	osa03010	0.714	0.83	RPS20|0.649046322;Os02g0804150|0.645359336;P0475H04.12|0.61;Os01g0679700|0.536729524	4	327	57	3914	http://www.kegg.jp/kegg-bin/show_pathway?osa03010/osa:4340027%09blue/osa:9272265%09blue/osa:4338517%09blue/osa:4325282%09blue	Genetic Information Processing
Spliceosome	osa03040	0.757	0.837	OSJNBb0034I13.9|2.08742403;Os01g0639100|1.795208655	2	184	57	3914	http://www.kegg.jp/kegg-bin/show_pathway?osa03040/osa:4337147%09red/osa:4326580%09red	Genetic Information Processing
RNA degradation	osa03018	0.767	0.837	P0001H02.35|0.544324108	1	98	57	3914	http://www.kegg.jp/kegg-bin/show_pathway?osa03018/osa:4340042%09blue	Genetic Information Processing
Protein processing in endoplasmic reticulum	osa04141	0.77	0.837	Os11g0456300|0.621809745;HSP18.0|0.618738739	2	189	57	3914	http://www.kegg.jp/kegg-bin/show_pathway?osa04141/osa:9270098%09blue/osa:4325341%09blue	Genetic Information Processing
Ubiquitin mediated proteolysis	osa04120	0.802	0.839	Os11g0456300|0.621809745	1	109	57	3914	http://www.kegg.jp/kegg-bin/show_pathway?osa04120/osa:9270098%09blue	Genetic Information Processing
Plant-pathogen interaction	osa04626	0.805	0.839	B1096D03.48|2.398050682	1	110	57	3914	http://www.kegg.jp/kegg-bin/show_pathway?osa04626/osa:4325422%09red	Organismal Systems
Purine metabolism	osa00230	0.854	0.871	AAH|0.60236998	1	129	57	3914	http://www.kegg.jp/kegg-bin/show_pathway?osa00230/osa:4341777%09blue	Metabolism
Plant hormone signal transduction	osa04075	0.937	0.937	B1096D03.48|2.398050682	1	184	57	3914	http://www.kegg.jp/kegg-bin/show_pathway?osa04075/osa:4325422%09red	Environmental Information Processing
Tryptophan metabolism	osa00380	0.578	0.922	CATA|0.464234621	1	21	157	3914	http://www.kegg.jp/kegg-bin/show_pathway?osa00380/osa:4328073%09blue	Metabolism
Isoquinoline alkaloid biosynthesis	osa00950	0.578	0.922	P0427E01.36|0.414512275	1	21	157	3914	http://www.kegg.jp/kegg-bin/show_pathway?osa00950/osa:4340945%09blue	Metabolism
Spliceosome	osa03040	0.614	0.961	Os01g0639100|2.538797814;U2AF35B|2.162618796;OJ1381_H04.24|1.765482696;OSJNBb0034I13.9|1.706804281;Os03g0708600|1.532054078;Os03g0276500|0.646522532;Os11g0703900|0.500484027	7	184	157	3914	http://www.kegg.jp/kegg-bin/show_pathway?osa03040/osa:4326580%09red/osa:4339621%09red/osa:4346657%09red/osa:4337147%09red/osa:4333866%09red/osa:4332413%09blue/osa:4351208%09blue	Genetic Information Processing
Peroxisome	osa04146	0.63	0.968	Os01g0505400|1.521460088;P0005A05.25-1|0.568780997;CATA|0.464234621	3	80	157	3914	http://www.kegg.jp/kegg-bin/show_pathway?osa04146/osa:4324491%09red/osa:9268894%09blue/osa:4328073%09blue	Cellular Processes
Carotenoid biosynthesis	osa00906	0.656	0.973	Os10g0546600|1.716143498	1	26	157	3914	http://www.kegg.jp/kegg-bin/show_pathway?osa00906/osa:4349290%09red	Metabolism
Steroid biosynthesis	osa00100	0.656	0.973	OSJNBb0074M06.10|1.501036914	1	26	157	3914	http://www.kegg.jp/kegg-bin/show_pathway?osa00100/osa:4333071%09red	Metabolism
Nitrogen metabolism	osa00910	0.683	0.978	GLN1-1|0.441635161	1	28	157	3914	http://www.kegg.jp/kegg-bin/show_pathway?osa00910/osa:4330649%09blue	Metabolism
Arginine biosynthesis	osa00220	0.683	0.978	GLN1-1|0.441635161	1	28	157	3914	http://www.kegg.jp/kegg-bin/show_pathway?osa00220/osa:4330649%09blue	-
N-Glycan biosynthesis	osa00510	0.753	0.986	Os03g0288700|1.54768727	1	34	157	3914	http://www.kegg.jp/kegg-bin/show_pathway?osa00510/osa:4332492%09red	Metabolism
Sulfur metabolism	osa00920	0.763	0.986	CC-1|0.56230417	1	35	157	3914	http://www.kegg.jp/kegg-bin/show_pathway?osa00920/osa:4338825%09blue	Metabolism
Ubiquinone and other terpenoid-quinone biosynthesis	osa00130	0.763	0.986	OSJNBa0017K09.5|3.299019608	1	35	157	3914	http://www.kegg.jp/kegg-bin/show_pathway?osa00130/osa:4339236%09red	Metabolism
Phenylalanine metabolism	osa00360	0.763	0.986	P0427E01.36|0.414512275	1	35	157	3914	http://www.kegg.jp/kegg-bin/show_pathway?osa00360/osa:4340945%09blue	Metabolism
Purine metabolism	osa00230	0.769	0.986	OSJNBa0030I14.12|1.667678959;Os11g0216000|1.546432842;Os02g0127700|1.535066982;AAH|0.448309652	4	129	157	3914	http://www.kegg.jp/kegg-bin/show_pathway?osa00230/osa:4339815%09red/osa:4350078%09red/osa:4328168%09red/osa:4341777%09blue	Metabolism
Photosynthesis	osa00195	0.779	0.986	B1080D07.27|2.464805119;B1110B01.18|0.43036592	2	70	157	3914	http://www.kegg.jp/kegg-bin/show_pathway?osa00195/osa:4324479%09red/osa:4338930%09blue	Metabolism
Ascorbate and aldarate metabolism	osa00053	0.782	0.986	APX1|0.658333333	1	37	157	3914	http://www.kegg.jp/kegg-bin/show_pathway?osa00053/osa:4332474%09blue	Metabolism
alpha-Linolenic acid metabolism	osa00592	0.799	0.986	ADH1|0.605864111	1	39	157	3914	http://www.kegg.jp/kegg-bin/show_pathway?osa00592/osa:4350053%09blue	Metabolism
Pentose and glucuronate interconversions	osa00040	0.815	0.986	P0625E02.119|0.546462904	1	41	157	3914	http://www.kegg.jp/kegg-bin/show_pathway?osa00040/osa:4344231%09blue	Metabolism
Phagosome	osa04145	0.823	0.986	TUBA1|2.350259067;Os12g0168900|0.553838228	2	77	157	3914	http://www.kegg.jp/kegg-bin/show_pathway?osa04145/osa:4343694%09red/osa:4351612%09blue	Cellular Processes
Phosphatidylinositol signaling system	osa04070	0.83	0.986	LOC_Os12g21890|0.549872845	1	43	157	3914	http://www.kegg.jp/kegg-bin/show_pathway?osa04070/osa:4352052%09blue	Environmental Information Processing
2-Oxocarboxylic acid metabolism	osa01210	0.85	0.986	Os03g0136900|0.495015804	1	46	157	3914	http://www.kegg.jp/kegg-bin/show_pathway?osa01210/osa:4331547%09blue	Metabolism
Glycerolipid metabolism	osa00561	0.85	0.986	Os10g0493600|2.095927117	1	46	157	3914	http://www.kegg.jp/kegg-bin/show_pathway?osa00561/osa:4348988%09red	Metabolism
Inositol phosphate metabolism	osa00562	0.856	0.986	LOC_Os12g21890|0.549872845	1	47	157	3914	http://www.kegg.jp/kegg-bin/show_pathway?osa00562/osa:4352052%09blue	Metabolism
Proteasome	osa03050	0.923	1	PAB1|2.072743601	1	62	157	3914	http://www.kegg.jp/kegg-bin/show_pathway?osa03050/osa:4333000%09red	Genetic Information Processing
mRNA surveillance pathway	osa03015	0.927	1	Os01g0639100|2.538797814;Os04g0270100|2.074597757	2	104	157	3914	http://www.kegg.jp/kegg-bin/show_pathway?osa03015/osa:4326580%09red/osa:4335338%09red	Genetic Information Processing
Nucleotide excision repair	osa03420	0.934	1	Os01g0106800|0.524711908	1	66	157	3914	http://www.kegg.jp/kegg-bin/show_pathway?osa03420/osa:4326152%09blue	Genetic Information Processing
Ubiquitin mediated proteolysis	osa04120	0.938	1	Os11g0456300|0.652465003;Os01g0106800|0.524711908	2	109	157	3914	http://www.kegg.jp/kegg-bin/show_pathway?osa04120/osa:9270098%09blue/osa:4326152%09blue	Genetic Information Processing
Pyrimidine metabolism	osa00240	0.941	1	OSJNBa0030I14.12|1.667678959;P0492G09.25|0.622351695	2	110	157	3914	http://www.kegg.jp/kegg-bin/show_pathway?osa00240/osa:4339815%09red/osa:4326794%09blue	Metabolism
RNA transport	osa03013	0.944	1	Os01g0639100|2.538797814;OJ1381_H04.24|1.765482696;PRMT5|1.690040197	3	149	157	3914	http://www.kegg.jp/kegg-bin/show_pathway?osa03013/osa:4326580%09red/osa:4346657%09red/osa:4328251%09red	Genetic Information Processing
Ribosome biogenesis in eukaryotes	osa03008	0.972	1	Os03g0352300|0.555498721	1	86	157	3914	http://www.kegg.jp/kegg-bin/show_pathway?osa03008/osa:4332851%09blue	Genetic Information Processing
Cysteine and methionine metabolism	osa00270	0.981	1	Os02g0105400|1.876293741	1	96	157	3914	http://www.kegg.jp/kegg-bin/show_pathway?osa00270/osa:4328012%09red	Metabolism
Ribosome	osa03010	0.982	1	P0690B02.40|1.561387494;Os08g0117200|1.50804403;Os11g0482000|0.607214429;Os01g0679700|0.554360465;Os11g0634500|0.519495958;P0475H04.12|0.432624113;Os02g0804150|0.403477083	7	327	157	3914	http://www.kegg.jp/kegg-bin/show_pathway?osa03010/osa:4324671%09red/osa:4344523%09red/osa:4350516%09blue/osa:4325282%09blue/osa:4350976%09blue/osa:4338517%09blue/osa:9272265%09blue	Genetic Information Processing
Aminoacyl-tRNA biosynthesis	osa00970	0.991	1	Os12g0533700|1.612794613	1	113	157	3914	http://www.kegg.jp/kegg-bin/show_pathway?osa00970/osa:4352408%09red	Genetic Information Processing
Plant hormone signal transduction	osa04075	1	1	B1096D03.48|20.03583062	1	184	157	3914	http://www.kegg.jp/kegg-bin/show_pathway?osa04075/osa:4325422%09red	Environmental Information Processing

## Sheet: C.VS.A
C.VS.A KEGG
Pathway Name	Pathway ID	Pvalue	Pvalue_adjusted	Genes	Count	Pop Hit	List_Total	Background Genes	URL	Class
Glycolysis / Gluconeogenesis	osa00010	5.05e-08	4.19e-06	Os04g0458600|2.398574561;GAPC2|2.158730159;Os04g0458300|2.04324587;B1342F01.3|1.962693798;Os02g0105400|1.876293741;P0686E06.13|1.756393001;ENO1|1.692778993;Os11g0216000|1.546432842;Os06g0246500|0.656350915;OJ1005_D12.17|0.60933126;ADH1|0.605864111;P0644B06.24-2|0.59449141;PDC1|0.554031288;Os04g0469500|0.516678666;Os03g0255500|0.496645963;PFK|0.41290893;PDC2|0.394436058;Os03g0330200|0.350251678;Os…	20	123	157	3914	http://www.kegg.jp/kegg-bin/show_pathway?osa00010/osa:4336039%09red/osa:4336216%09red/osa:4336037%09red/osa:4329753%09red/osa:4328012%09red/osa:4341792%09red/osa:4348176%09red/osa:4350078%09red/osa:4340640%09blue/osa:4347311%09blue/osa:4350053%09blue/osa:4339859%09blue/osa:4339066%09blue/osa:4336113%09blue/osa:4332293%09blue/osa:4339369%09blue/osa:4332519%09blue/osa:4332728%09blue/osa:4331893%09b…	Metabolism
Carbon metabolism	osa01200	1.02e-07	4.22e-06	GAPC2|2.158730159;P0686E06.13|1.756393001;ENO1|1.692778993;Os11g0216000|1.546432842;Os02g0127700|1.535066982;Os06g0246500|0.656350915;PPDK1|0.65397351;G6PGH1|0.627888655;OSJNBa0053K19.11|0.61328125;B1131G08.12|0.611688312;OJ1005_D12.17|0.60933126;P0644B06.24-2|0.59449141;SDH2-2|0.592211609;Os04g0469500|0.516678666;Os03g0255500|0.496645963;Os03g0136900|0.495015804;SDH1|0.493433396;CATA|0.464234621…	28	235	157	3914	http://www.kegg.jp/kegg-bin/show_pathway?osa01200/osa:4336216%09red/osa:4341792%09red/osa:4348176%09red/osa:4350078%09red/osa:4328168%09red/osa:4340640%09blue/osa:4338750%09blue/osa:4339892%09blue/osa:4337051%09blue/osa:4325309%09blue/osa:4347311%09blue/osa:4339859%09blue/osa:4346890%09blue/osa:4336113%09blue/osa:4332293%09blue/osa:4331547%09blue/osa:4342350%09blue/osa:4328073%09blue/osa:9268154%…	Metabolism
Galactose metabolism	osa00052	3.56e-05	0.000905	Os06g0675700|10.60384615;Os04g0458600|2.398574561;CIN7|2.187684729;Os10g0493600|2.095927117;Os04g0458300|2.04324587;B1342F01.3|1.962693798;Os04g0535600|1.654673102;OJ1136_A05.22|0.5640956;Os04g0469500|0.516678666;PFK|0.41290893	10	53	157	3914	http://www.kegg.jp/kegg-bin/show_pathway?osa00052/osa:4341824%09red/osa:4336039%09red/osa:4346527%09red/osa:4348988%09red/osa:4336037%09red/osa:4329753%09red/osa:4336515%09red/osa:4342703%09blue/osa:4336113%09blue/osa:4339369%09blue	Metabolism
Pyruvate metabolism	osa00620	4.36e-05	0.000905	Os02g0105400|1.876293741;Os11g0216000|1.546432842;Os06g0246500|0.656350915;PPDK1|0.65397351;B1131G08.12|0.611688312;P0644B06.24-2|0.59449141;Os03g0332400|0.579661017;Os03g0255500|0.496645963;MS|0.433513768;OJ1134_F06.2-1|0.408429285;ME6|0.248081351;P0439E07.33|0.193317005	12	77	157	3914	http://www.kegg.jp/kegg-bin/show_pathway?osa00620/osa:4328012%09red/osa:4350078%09red/osa:4340640%09blue/osa:4338750%09blue/osa:4325309%09blue/osa:4339859%09blue/osa:4332736%09blue/osa:4332293%09blue/osa:9268154%09blue/osa:4328859%09blue/osa:4326769%09blue/osa:4326552%09blue	Metabolism
Biosynthesis of secondary metabolites	osa01110	7.61e-05	0.00126	OJ1118_B06.10|4.877725118;Os03g0749500|4.052057095;BGLU7|3.772253408;prx135|3.725656878;OSJNBa0017K09.5|3.299019608;PRX112|3.151162791;BGLU1|2.83539604;P0453A06.5|2.803571429;Os04g0458600|2.398574561;GAPC2|2.158730159;P0453H04.15|2.062076161;Os04g0458300|2.04324587;OSJNBa0069E14.7|2.041231992;B1342F01.3|1.962693798;Os02g0105400|1.876293741;P0686E06.13|1.756393001;OJ1288_A07.10|1.735497835;Os10g05…	54	834	157	3914	http://www.kegg.jp/kegg-bin/show_pathway?osa01110/osa:4347336%09red/osa:4334116%09red/osa:4333841%09red/osa:4351300%09red/osa:4339236%09red/osa:4344279%09red/osa:4324050%09red/osa:4325129%09red/osa:4336039%09red/osa:4336216%09red/osa:4341683%09red/osa:4336037%09red/osa:4334114%09red/osa:4329753%09red/osa:4328012%09red/osa:4341792%09red/osa:4339489%09red/osa:4349290%09red/osa:4340567%09red/osa:434…	Metabolism
Starch and sucrose metabolism	osa00500	0.000154	0.00214	AMY2A|17.79614325;AMY1.1|10.76906318;Os06g0675700|10.60384615;Os03g0749500|4.052057095;BGLU7|3.772253408;AMY1.2|3.634826712;BGLU1|2.83539604;CIN7|2.187684729;UXS-4|2.066563467;OSJNBa0069E14.7|2.041231992;SSII-3|1.715903942;Os04g0535600|1.654673102;OSJNBb0079B02.3|1.631647211;OSJNBa0026E05.37|1.551509769;OJ1005_D12.17|0.60933126;P0479C12.25-1|0.568512304;SUS1|0.561239404	17	158	157	3914	http://www.kegg.jp/kegg-bin/show_pathway?osa00500/osa:4342055%09red/osa:4330832%09red/osa:4341824%09red/osa:4334116%09red/osa:4333841%09red/osa:4347262%09red/osa:4324050%09red/osa:4346527%09red/osa:4327367%09red/osa:4334114%09red/osa:4340567%09red/osa:4336515%09red/osa:4337166%09red/osa:4328252%09red/osa:4347311%09blue/osa:4345706%09blue/osa:4333062%09blue	Metabolism
Metabolic pathways	osa01100	0.000518	0.00589	AMY2A|17.79614325;AMY1.1|10.76906318;Os06g0675700|10.60384615;OJ1118_B06.10|4.877725118;Os03g0749500|4.052057095;BGLU7|3.772253408;prx135|3.725656878;AMY1.2|3.634826712;PRX112|3.151162791;BGLU1|2.83539604;P0453A06.5|2.803571429;B1080D07.27|2.464805119;Os04g0458600|2.398574561;CIN7|2.187684729;GAPC2|2.158730159;UXS-4|2.066563467;P0453H04.15|2.062076161;Os04g0458300|2.04324587;OSJNBa0069E14.7|2.041…	83	1560	157	3914	http://www.kegg.jp/kegg-bin/show_pathway?osa01100/osa:4342055%09red/osa:4330832%09red/osa:4341824%09red/osa:4347336%09red/osa:4334116%09red/osa:4333841%09red/osa:4351300%09red/osa:4347262%09red/osa:4344279%09red/osa:4324050%09red/osa:4325129%09red/osa:4324479%09red/osa:4336039%09red/osa:4346527%09red/osa:4336216%09red/osa:4327367%09red/osa:4341683%09red/osa:4336037%09red/osa:4334114%09red/osa:433…	Metabolism
Carbon fixation in photosynthetic organisms	osa00710	0.000568	0.00589	GAPC2|2.158730159;P0686E06.13|1.756393001;PPDK1|0.65397351;B1131G08.12|0.611688312;Os03g0255500|0.496645963;Os06g0133800|0.431674208;OJ1134_F06.2-1|0.408429285;rbcL|0.373688156;ME6|0.248081351;P0439E07.33|0.193317005	10	73	157	3914	http://www.kegg.jp/kegg-bin/show_pathway?osa00710/osa:4336216%09red/osa:4341792%09red/osa:4338750%09blue/osa:4325309%09blue/osa:4332293%09blue/osa:4340025%09blue/osa:4328859%09blue/osa:3131463%09blue/osa:4326769%09blue/osa:4326552%09blue	Metabolism
Citrate cycle (TCA cycle)	osa00020	0.00082	0.00756	Os06g0246500|0.656350915;ACLB-1|0.653364632;ACLA-3|0.634471718;P0644B06.24-2|0.59449141;SDH2-2|0.592211609;Os03g0255500|0.496645963;Os03g0136900|0.495015804;SDH1|0.493433396	8	51	157	3914	http://www.kegg.jp/kegg-bin/show_pathway?osa00020/osa:4340640%09blue/osa:4325777%09blue/osa:4352549%09blue/osa:4339859%09blue/osa:4346890%09blue/osa:4332293%09blue/osa:4331547%09blue/osa:4342350%09blue	Metabolism
Phenylpropanoid biosynthesis	osa00940	0.00368	0.0306	OJ1118_B06.10|4.877725118;Os03g0749500|4.052057095;BGLU7|3.772253408;prx135|3.725656878;PRX112|3.151162791;BGLU1|2.83539604;P0453A06.5|2.803571429;OSJNBa0069E14.7|2.041231992;Os05g0494000|0.625425059;CAD8D|0.522362244;Os01g0963200|0.326186222;Os07g0638300|0.29492265	12	124	157	3914	http://www.kegg.jp/kegg-bin/show_pathway?osa00940/osa:4347336%09red/osa:4334116%09red/osa:4333841%09red/osa:4351300%09red/osa:4344279%09red/osa:4324050%09red/osa:4325129%09red/osa:4334114%09red/osa:4339188%09blue/osa:4346993%09blue/osa:4324557%09blue/osa:4344045%09blue	Metabolism
Glutathione metabolism	osa00480	0.00821	0.0619	OJ1123F12.19|1.638990639;Os04g0556300|1.638427948;APX1|0.658333333;G6PGH1|0.627888655;GSTU6|0.597466391;GSTU1|0.559851301;GRC2|0.500837521;P0003B09.29|0.487961859	8	73	157	3914	http://www.kegg.jp/kegg-bin/show_pathway?osa00480/osa:4331719%09red/osa:4336627%09red/osa:4332474%09blue/osa:4339892%09blue/osa:4349207%09blue/osa:4334347%09blue/osa:4331112%09blue/osa:4343183%09blue	Metabolism
Glyoxylate and dicarboxylate metabolism	osa00630	0.0122	0.0846	OSJNBa0053K19.11|0.61328125;Os03g0136900|0.495015804;CATA|0.464234621;GLN1-1|0.441635161;MS|0.433513768;rbcL|0.373688156;P0686E06.7-1|0.228945951	7	63	157	3914	http://www.kegg.jp/kegg-bin/show_pathway?osa00630/osa:4337051%09blue/osa:4331547%09blue/osa:4328073%09blue/osa:4330649%09blue/osa:9268154%09blue/osa:3131463%09blue/osa:4341790%09blue	Metabolism
Pentose phosphate pathway	osa00030	0.0153	0.0978	Os02g0127700|1.535066982;G6PGH1|0.627888655;OJ1005_D12.17|0.60933126;Os04g0469500|0.516678666;Os06g0133800|0.431674208;PFK|0.41290893	6	51	157	3914	http://www.kegg.jp/kegg-bin/show_pathway?osa00030/osa:4328168%09red/osa:4339892%09blue/osa:4347311%09blue/osa:4336113%09blue/osa:4340025%09blue/osa:4339369%09blue	Metabolism
Other glycan degradation	osa00511	0.0166	0.0986	Os04g0549300|1.776703499;OJ1123_C08.10|1.771465186;P0669G04.14|1.769123134	3	14	157	3914	http://www.kegg.jp/kegg-bin/show_pathway?osa00511/osa:4336581%09red/osa:4338802%09red/osa:4347611%09red	Metabolism
Protein processing in endoplasmic reticulum	osa04141	0.0182	0.101	HSP81-3|1.583546462;OSJNBa0023J03.11|1.56979124;Os11g0456300|0.652465003;HSP81-2|0.647995753;Os03g0276500|0.646522532;HSP18.6|0.640431267;OJ1297_C09.24|0.634916278;OSJNBb0024J04.9|0.616002141;HSP17.9A|0.59764352;LOC_Os12g32986|0.586730818;Os01g0106800|0.524711908;Os11g0703900|0.500484027;HSP23.2|0.497808535;HSP18.0|0.383173399	14	189	157	3914	http://www.kegg.jp/kegg-bin/show_pathway?osa04141/osa:4347405%09red/osa:4335435%09red/osa:9270098%09blue/osa:4347402%09blue/osa:4332413%09blue/osa:4330933%09blue/osa:4328514%09blue/osa:4334359%09blue/osa:4332357%09blue/osa:4352339%09blue/osa:4326152%09blue/osa:4351208%09blue/osa:4335956%09blue/osa:4325341%09blue	Genetic Information Processing
Glycosphingolipid biosynthesis - globo series	osa00603	0.0382	0.198	Os10g0493600|2.095927117;OJ1123_C08.10|1.771465186	2	8	157	3914	http://www.kegg.jp/kegg-bin/show_pathway?osa00603/osa:4348988%09red/osa:4338802%09red	Metabolism
Butanoate metabolism	osa00650	0.0496	0.229	OSL2|0.588001062;GAD|0.426266248;ALDH5F1|0.360262935	3	21	157	3914	http://www.kegg.jp/kegg-bin/show_pathway?osa00650/osa:4336983%09blue/osa:4345787%09blue/osa:9267109%09blue	Metabolism
Cyanoamino acid metabolism	osa00460	0.0497	0.229	Os03g0749500|4.052057095;BGLU7|3.772253408;BGLU1|2.83539604;OSJNBa0069E14.7|2.041231992	4	35	157	3914	http://www.kegg.jp/kegg-bin/show_pathway?osa00460/osa:4334116%09red/osa:4333841%09red/osa:4324050%09red/osa:4334114%09red	Metabolism
Alanine, aspartate and glutamate metabolism	osa00250	0.0918	0.401	OSL2|0.588001062;GLN1-1|0.441635161;GAD|0.426266248;ALDH5F1|0.360262935	4	43	157	3914	http://www.kegg.jp/kegg-bin/show_pathway?osa00250/osa:4336983%09blue/osa:4330649%09blue/osa:4345787%09blue/osa:9267109%09blue	Metabolism
Biosynthesis of amino acids	osa01230	0.125	0.517	GAPC2|2.158730159;P0686E06.13|1.756393001;ENO1|1.692778993;Os11g0216000|1.546432842;Os02g0127700|1.535066982;Os04g0469500|0.516678666;Os03g0136900|0.495015804;GLN1-1|0.441635161;Os06g0133800|0.431674208;PFK|0.41290893;Os03g0330200|0.350251678;P0001H02.35|0.265090838	12	207	157	3914	http://www.kegg.jp/kegg-bin/show_pathway?osa01230/osa:4336216%09red/osa:4341792%09red/osa:4348176%09red/osa:4350078%09red/osa:4328168%09red/osa:4336113%09blue/osa:4331547%09blue/osa:4330649%09blue/osa:4340025%09blue/osa:4339369%09blue/osa:4332728%09blue/osa:4340042%09blue	Metabolism
Insulin resistance	osa04931	0.135	0.534	OSJNBa0088I06.10|1.714953271;P0436F11.29|1.558100085;LOC_Os12g21890|0.549872845	3	32	157	3914	http://www.kegg.jp/kegg-bin/show_pathway?osa04931/osa:4339173%09red/osa:4340511%09red/osa:4352052%09blue	-
Cutin, suberine and wax biosynthesis	osa00073	0.147	0.554	PXG|1.704626335;Os04g0510900|0.189880113	2	17	157	3914	http://www.kegg.jp/kegg-bin/show_pathway?osa00073/osa:4336376%09red/osa:9267086%09blue	Metabolism
Glycine, serine and threonine metabolism	osa00260	0.194	0.652	OSJNBa0053K19.11|0.61328125;P0427E01.36|0.414512275;Os03g0330200|0.350251678;P0686E06.7-1|0.228945951	4	57	157	3914	http://www.kegg.jp/kegg-bin/show_pathway?osa00260/osa:4337051%09blue/osa:4340945%09blue/osa:4332728%09blue/osa:4341790%09blue	Metabolism
Tyrosine metabolism	osa00350	0.194	0.652	ADH1|0.605864111;P0427E01.36|0.414512275;Os03g0189400|0.345250688	3	38	157	3914	http://www.kegg.jp/kegg-bin/show_pathway?osa00350/osa:4350053%09blue/osa:4340945%09blue/osa:4331893%09blue	Metabolism
Fructose and mannose metabolism	osa00051	0.202	0.652	MAN9|13.45537757;P0625E02.119|0.546462904;Os04g0469500|0.516678666;PFK|0.41290893	4	58	157	3914	http://www.kegg.jp/kegg-bin/show_pathway?osa00051/osa:4330839%09red/osa:4344231%09blue/osa:4336113%09blue/osa:4339369%09blue	Metabolism
Glycosphingolipid biosynthesis - ganglio series	osa00604	0.218	0.652	OJ1123_C08.10|1.771465186	1	6	157	3914	http://www.kegg.jp/kegg-bin/show_pathway?osa00604/osa:4338802%09red	Metabolism
Ether lipid metabolism	osa00565	0.22	0.652	P0453H04.15|2.062076161;PLD1|0.412570683	2	22	157	3914	http://www.kegg.jp/kegg-bin/show_pathway?osa00565/osa:4341683%09red/osa:4327647%09blue	Metabolism
Sphingolipid metabolism	osa00600	0.22	0.652	Os10g0493600|2.095927117;Os01g0624000|1.612860892	2	22	157	3914	http://www.kegg.jp/kegg-bin/show_pathway?osa00600/osa:4348988%09red/osa:4326680%09red	Metabolism
Endocytosis	osa04144	0.247	0.706	Os03g0246800|1.877411059;P0706E03.6|1.587943848;Os01g0813400|1.584552846;Os03g0276500|0.646522532;P0481E08.41|0.596279537;Os11g0703900|0.500484027;PLD1|0.412570683	7	127	157	3914	http://www.kegg.jp/kegg-bin/show_pathway?osa04144/osa:4332241%09red/osa:4346744%09red/osa:4327591%09red/osa:4332413%09blue/osa:4342079%09blue/osa:4351208%09blue/osa:4327647%09blue	Cellular Processes
Plant-pathogen interaction	osa04626	0.279	0.748	B1096D03.48|20.03583062;OJ1127_B08.1|1.630425622;HSP81-3|1.583546462;CML13|1.55527847;HSP81-2|0.647995753;LOC_Os12g32986|0.586730818	6	110	157	3914	http://www.kegg.jp/kegg-bin/show_pathway?osa04626/osa:4325422%09red/osa:4337734%09red/osa:4347405%09red/osa:4343922%09red/osa:4347402%09blue/osa:4352339%09blue	Organismal Systems
Glycosaminoglycan degradation	osa00531	0.28	0.748	OJ1123_C08.10|1.771465186	1	8	157	3914	http://www.kegg.jp/kegg-bin/show_pathway?osa00531/osa:4338802%09red	Metabolism
Oxidative phosphorylation	osa00190	0.31	0.804	OSJNBa0059E14.17|1.992898358;OJ1150_A11.14|1.514207863;SDH2-2|0.592211609;Os12g0168900|0.553838228;COX6b-1|0.553284274;Os01g0685800|0.537529629;SDH1|0.493433396	7	137	157	3914	http://www.kegg.jp/kegg-bin/show_pathway?osa00190/osa:4334506%09red/osa:4346289%09red/osa:4346890%09blue/osa:4351612%09blue/osa:4333018%09blue/osa:4324151%09blue/osa:4342350%09blue	Metabolism
Arachidonic acid metabolism	osa00590	0.336	0.846	Os04g0556300|1.638427948	1	10	157	3914	http://www.kegg.jp/kegg-bin/show_pathway?osa00590/osa:4336627%09red	Metabolism
RNA degradation	osa03018	0.357	0.853	ENO1|1.692778993;Os11g0176200|1.51973165;Os04g0469500|0.516678666;PFK|0.41290893;P0001H02.35|0.265090838	5	98	157	3914	http://www.kegg.jp/kegg-bin/show_pathway?osa03018/osa:4348176%09red/osa:4349924%09red/osa:4336113%09blue/osa:4339369%09blue/osa:4340042%09blue	Genetic Information Processing
Protein export	osa03060	0.369	0.853	P0676F10.11|1.95;OSJNBa0023J03.11|1.56979124;Os12g0438900|0.568914956	3	54	157	3914	http://www.kegg.jp/kegg-bin/show_pathway?osa03060/osa:4340738%09red/osa:4335435%09red/osa:4352133%09blue	Genetic Information Processing
beta-Alanine metabolism	osa00410	0.37	0.853	GAD|0.426266248;P0427E01.36|0.414512275	2	32	157	3914	http://www.kegg.jp/kegg-bin/show_pathway?osa00410/osa:4345787%09blue/osa:4340945%09blue	Metabolism
Stilbenoid, diarylheptanoid and gingerol biosynthesis	osa00945	0.389	0.872	Os05g0494000|0.625425059	1	12	157	3914	http://www.kegg.jp/kegg-bin/show_pathway?osa00945/osa:4339188%09blue	Metabolism
One carbon pool by folate	osa00670	0.437	0.908	OSJNBa0053K19.11|0.61328125	1	14	157	3914	http://www.kegg.jp/kegg-bin/show_pathway?osa00670/osa:4337051%09blue	Metabolism
Zeatin biosynthesis	osa00908	0.437	0.908	CKX1|2.175585284	1	14	157	3914	http://www.kegg.jp/kegg-bin/show_pathway?osa00908/osa:4325668%09red	Metabolism
Amino sugar and nucleotide sugar metabolism	osa00520	0.454	0.908	Os11g0131900|17.53076923;UXS-4|2.066563467;OJ1123_C08.10|1.771465186;OSJNBb0079B02.3|1.631647211;OJ1005_D12.17|0.60933126	5	110	157	3914	http://www.kegg.jp/kegg-bin/show_pathway?osa00520/osa:4349683%09red/osa:4327367%09red/osa:4338802%09red/osa:4337166%09red/osa:4347311%09blue	Metabolism
Linoleic acid metabolism	osa00591	0.459	0.908	Os03g0700400|1.747553816	1	15	157	3914	http://www.kegg.jp/kegg-bin/show_pathway?osa00591/osa:4333821%09red	Metabolism
AGE-RAGE signaling pathway in diabetic complications	osa04933	0.459	0.908	MPK5|1.846467391	1	15	157	3914	http://www.kegg.jp/kegg-bin/show_pathway?osa04933/osa:4332475%09red	-
Tropane, piperidine and pyridine alkaloid biosynthesis	osa00960	0.481	0.908	P0427E01.36|0.414512275	1	16	157	3914	http://www.kegg.jp/kegg-bin/show_pathway?osa00960/osa:4340945%09blue	Metabolism
Taurine and hypotaurine metabolism	osa00430	0.481	0.908	GAD|0.426266248	1	16	157	3914	http://www.kegg.jp/kegg-bin/show_pathway?osa00430/osa:4345787%09blue	Metabolism
Fatty acid degradation	osa00071	0.495	0.912	ADH1|0.605864111;Os03g0189400|0.345250688	2	41	157	3914	http://www.kegg.jp/kegg-bin/show_pathway?osa00071/osa:4350053%09blue/osa:4331893%09blue	Metabolism
Flavonoid biosynthesis	osa00941	0.522	0.922	Os05g0494000|0.625425059	1	18	157	3914	http://www.kegg.jp/kegg-bin/show_pathway?osa00941/osa:4339188%09blue	Metabolism
Folate biosynthesis	osa00790	0.541	0.922	B1130G10.17|1.848542762	1	19	157	3914	http://www.kegg.jp/kegg-bin/show_pathway?osa00790/osa:4339329%09red	Metabolism
Glycerophospholipid metabolism	osa00564	0.548	0.922	P0453H04.15|2.062076161;Os01g0175000|0.566225166;PLD1|0.412570683	3	71	157	3914	http://www.kegg.jp/kegg-bin/show_pathway?osa00564/osa:4341683%09red/osa:4327131%09blue/osa:4327647%09blue	Metabolism
Propanoate metabolism	osa00640	0.56	0.922	Os02g0105400|1.876293741	1	20	157	3914	http://www.kegg.jp/kegg-bin/show_pathway?osa00640/osa:4328012%09red	Metabolism
Terpenoid backbone biosynthesis	osa00900	0.569	0.922	OJ1288_A07.10|1.735497835;DXR|1.51637687	2	47	157	3914	http://www.kegg.jp/kegg-bin/show_pathway?osa00900/osa:4339489%09red/osa:4326153%09red	Metabolism
Tryptophan metabolism	osa00380	0.578	0.922	CATA|0.464234621	1	21	157	3914	http://www.kegg.jp/kegg-bin/show_pathway?osa00380/osa:4328073%09blue	Metabolism
Isoquinoline alkaloid biosynthesis	osa00950	0.578	0.922	P0427E01.36|0.414512275	1	21	157	3914	http://www.kegg.jp/kegg-bin/show_pathway?osa00950/osa:4340945%09blue	Metabolism
Spliceosome	osa03040	0.614	0.961	Os01g0639100|2.538797814;U2AF35B|2.162618796;OJ1381_H04.24|1.765482696;OSJNBb0034I13.9|1.706804281;Os03g0708600|1.532054078;Os03g0276500|0.646522532;Os11g0703900|0.500484027	7	184	157	3914	http://www.kegg.jp/kegg-bin/show_pathway?osa03040/osa:4326580%09red/osa:4339621%09red/osa:4346657%09red/osa:4337147%09red/osa:4333866%09red/osa:4332413%09blue/osa:4351208%09blue	Genetic Information Processing
Peroxisome	osa04146	0.63	0.968	Os01g0505400|1.521460088;P0005A05.25-1|0.568780997;CATA|0.464234621	3	80	157	3914	http://www.kegg.jp/kegg-bin/show_pathway?osa04146/osa:4324491%09red/osa:9268894%09blue/osa:4328073%09blue	Cellular Processes
Carotenoid biosynthesis	osa00906	0.656	0.973	Os10g0546600|1.716143498	1	26	157	3914	http://www.kegg.jp/kegg-bin/show_pathway?osa00906/osa:4349290%09red	Metabolism
Steroid biosynthesis	osa00100	0.656	0.973	OSJNBb0074M06.10|1.501036914	1	26	157	3914	http://www.kegg.jp/kegg-bin/show_pathway?osa00100/osa:4333071%09red	Metabolism
Nitrogen metabolism	osa00910	0.683	0.978	GLN1-1|0.441635161	1	28	157	3914	http://www.kegg.jp/kegg-bin/show_pathway?osa00910/osa:4330649%09blue	Metabolism
Arginine biosynthesis	osa00220	0.683	0.978	GLN1-1|0.441635161	1	28	157	3914	http://www.kegg.jp/kegg-bin/show_pathway?osa00220/osa:4330649%09blue	-
N-Glycan biosynthesis	osa00510	0.753	0.986	Os03g0288700|1.54768727	1	34	157	3914	http://www.kegg.jp/kegg-bin/show_pathway?osa00510/osa:4332492%09red	Metabolism
Sulfur metabolism	osa00920	0.763	0.986	CC-1|0.56230417	1	35	157	3914	http://www.kegg.jp/kegg-bin/show_pathway?osa00920/osa:4338825%09blue	Metabolism
Ubiquinone and other terpenoid-quinone biosynthesis	osa00130	0.763	0.986	OSJNBa0017K09.5|3.299019608	1	35	157	3914	http://www.kegg.jp/kegg-bin/show_pathway?osa00130/osa:4339236%09red	Metabolism
Phenylalanine metabolism	osa00360	0.763	0.986	P0427E01.36|0.414512275	1	35	157	3914	http://www.kegg.jp/kegg-bin/show_pathway?osa00360/osa:4340945%09blue	Metabolism
Purine metabolism	osa00230	0.769	0.986	OSJNBa0030I14.12|1.667678959;Os11g0216000|1.546432842;Os02g0127700|1.535066982;AAH|0.448309652	4	129	157	3914	http://www.kegg.jp/kegg-bin/show_pathway?osa00230/osa:4339815%09red/osa:4350078%09red/osa:4328168%09red/osa:4341777%09blue	Metabolism
Photosynthesis	osa00195	0.779	0.986	B1080D07.27|2.464805119;B1110B01.18|0.43036592	2	70	157	3914	http://www.kegg.jp/kegg-bin/show_pathway?osa00195/osa:4324479%09red/osa:4338930%09blue	Metabolism
Ascorbate and aldarate metabolism	osa00053	0.782	0.986	APX1|0.658333333	1	37	157	3914	http://www.kegg.jp/kegg-bin/show_pathway?osa00053/osa:4332474%09blue	Metabolism
alpha-Linolenic acid metabolism	osa00592	0.799	0.986	ADH1|0.605864111	1	39	157	3914	http://www.kegg.jp/kegg-bin/show_pathway?osa00592/osa:4350053%09blue	Metabolism
Pentose and glucuronate interconversions	osa00040	0.815	0.986	P0625E02.119|0.546462904	1	41	157	3914	http://www.kegg.jp/kegg-bin/show_pathway?osa00040/osa:4344231%09blue	Metabolism
Phagosome	osa04145	0.823	0.986	TUBA1|2.350259067;Os12g0168900|0.553838228	2	77	157	3914	http://www.kegg.jp/kegg-bin/show_pathway?osa04145/osa:4343694%09red/osa:4351612%09blue	Cellular Processes
Phosphatidylinositol signaling system	osa04070	0.83	0.986	LOC_Os12g21890|0.549872845	1	43	157	3914	http://www.kegg.jp/kegg-bin/show_pathway?osa04070/osa:4352052%09blue	Environmental Information Processing
2-Oxocarboxylic acid metabolism	osa01210	0.85	0.986	Os03g0136900|0.495015804	1	46	157	3914	http://www.kegg.jp/kegg-bin/show_pathway?osa01210/osa:4331547%09blue	Metabolism
Glycerolipid metabolism	osa00561	0.85	0.986	Os10g0493600|2.095927117	1	46	157	3914	http://www.kegg.jp/kegg-bin/show_pathway?osa00561/osa:4348988%09red	Metabolism
Inositol phosphate metabolism	osa00562	0.856	0.986	LOC_Os12g21890|0.549872845	1	47	157	3914	http://www.kegg.jp/kegg-bin/show_pathway?osa00562/osa:4352052%09blue	Metabolism
Proteasome	osa03050	0.923	1	PAB1|2.072743601	1	62	157	3914	http://www.kegg.jp/kegg-bin/show_pathway?osa03050/osa:4333000%09red	Genetic Information Processing
mRNA surveillance pathway	osa03015	0.927	1	Os01g0639100|2.538797814;Os04g0270100|2.074597757	2	104	157	3914	http://www.kegg.jp/kegg-bin/show_pathway?osa03015/osa:4326580%09red/osa:4335338%09red	Genetic Information Processing
Nucleotide excision repair	osa03420	0.934	1	Os01g0106800|0.524711908	1	66	157	3914	http://www.kegg.jp/kegg-bin/show_pathway?osa03420/osa:4326152%09blue	Genetic Information Processing
Ubiquitin mediated proteolysis	osa04120	0.938	1	Os11g0456300|0.652465003;Os01g0106800|0.524711908	2	109	157	3914	http://www.kegg.jp/kegg-bin/show_pathway?osa04120/osa:9270098%09blue/osa:4326152%09blue	Genetic Information Processing
Pyrimidine metabolism	osa00240	0.941	1	OSJNBa0030I14.12|1.667678959;P0492G09.25|0.622351695	2	110	157	3914	http://www.kegg.jp/kegg-bin/show_pathway?osa00240/osa:4339815%09red/osa:4326794%09blue	Metabolism
RNA transport	osa03013	0.944	1	Os01g0639100|2.538797814;OJ1381_H04.24|1.765482696;PRMT5|1.690040197	3	149	157	3914	http://www.kegg.jp/kegg-bin/show_pathway?osa03013/osa:4326580%09red/osa:4346657%09red/osa:4328251%09red	Genetic Information Processing
Ribosome biogenesis in eukaryotes	osa03008	0.972	1	Os03g0352300|0.555498721	1	86	157	3914	http://www.kegg.jp/kegg-bin/show_pathway?osa03008/osa:4332851%09blue	Genetic Information Processing
Cysteine and methionine metabolism	osa00270	0.981	1	Os02g0105400|1.876293741	1	96	157	3914	http://www.kegg.jp/kegg-bin/show_pathway?osa00270/osa:4328012%09red	Metabolism
Ribosome	osa03010	0.982	1	P0690B02.40|1.561387494;Os08g0117200|1.50804403;Os11g0482000|0.607214429;Os01g0679700|0.554360465;Os11g0634500|0.519495958;P0475H04.12|0.432624113;Os02g0804150|0.403477083	7	327	157	3914	http://www.kegg.jp/kegg-bin/show_pathway?osa03010/osa:4324671%09red/osa:4344523%09red/osa:4350516%09blue/osa:4325282%09blue/osa:4350976%09blue/osa:4338517%09blue/osa:9272265%09blue	Genetic Information Processing
Aminoacyl-tRNA biosynthesis	osa00970	0.991	1	Os12g0533700|1.612794613	1	113	157	3914	http://www.kegg.jp/kegg-bin/show_pathway?osa00970/osa:4352408%09red	Genetic Information Processing
Plant hormone signal transduction	osa04075	1	1	B1096D03.48|20.03583062	1	184	157	3914	http://www.kegg.jp/kegg-bin/show_pathway?osa04075/osa:4325422%09red	Environmental Information Processing
