# Supplementary material for: TMT Proteomics-Based Study of Proteins and Pathways Associated with β-Glucan Degradation in Barley Germination
Source: Metabolites. 2026 Apr 7;16(4):250. doi: 10.3390/metabo16040250 (PMC13117924; doi:10.3390/metabo16040250)
Supplement: Supplementary file 1 [file metabolites-16-00250-s001.zip › Table S8.Mascot search library parameters..xlsx]

## Sheet: Sheet1
Item	Value
Type of search	MS/MS Ion search
Enzyme	Trypsin
Mass Values	Monoisotopic
Max Missed Cleavages	2
Fixed modifications	Carbamidomethyl (C), TMT 10plex (N-term), TMT 10plex (K)
Variable modifications	Variable modifications Oxidation (M)
Peptide Mass	Tolerance ± 20 ppm
Instrument type	ESI-TRAP
Fragment Mass	Tolerance 0.1Da
Protein Mass	Unrestricted
Decoy database pattern	n True
Database	Uniprot_Domesticated_barley_207518_20190314.fasta
