# Supplementary material for: TMT Proteomics-Based Study of Proteins and Pathways Associated with β-Glucan Degradation in Barley Germination
Source: Metabolites. 2026 Apr 7;16(4):250. doi: 10.3390/metabo16040250 (PMC13117924; doi:10.3390/metabo16040250)
Supplement: Supplementary file 1 [file metabolites-16-00250-s001.zip › Table S9.PPi of the third group..xlsx]

## Sheet: B.VS.A
B.VS.A PPI
node1	node1_gene	node1_string	node2	node2_gene	node2_string	score
P17654	AMY1.1	39947.LOC_Os02g52710.1	Q653V7	Os06g0675700	39947.LOC_Os06g46284.1	642
Q0D9J1	AMY2A	39947.LOC_Os06g49970.2	Q653V7	Os06g0675700	39947.LOC_Os06g46284.1	642
Q6Z310	MAN9	39947.LOC_Os02g52800.1	C7J0Z6	Os04g0434400	39947.LOC_Os04g35490.1	546
Q653V7	Os06g0675700	39947.LOC_Os06g46284.1	P27932	AMY1.2	39947.LOC_Os09g28400.1	642
Q653V7	Os06g0675700	39947.LOC_Os06g46284.1	A3AQC6	Os04g0117800	39947.LOC_Os04g02754.1	530
Q653V7	Os06g0675700	39947.LOC_Os06g46284.1	Q9FXT4	Os10g0493600	39947.LOC_Os10g35110.1	906
Q653V7	Os06g0675700	39947.LOC_Os06g46284.1	Q75I93	BGLU7	39947.LOC_Os03g49600.1	919
Q653V7	Os06g0675700	39947.LOC_Os06g46284.1	Q5QMT0	BGLU1	39947.LOC_Os01g32364.1	921
Q653V7	Os06g0675700	39947.LOC_Os06g46284.1	Q10CU4	Os03g0749500	39947.LOC_Os03g53860.1	915
C7J2C3	Os05g0310500	39947.LOC_Os05g24550.1	P37891	CBP3	39947.LOC_Os02g02320.1	466
C7J2C3	Os05g0310500	39947.LOC_Os05g24550.1	Q69XG4	P0490F09.29-1	39947.LOC_Os06g40818.1	569
C7J2C3	Os05g0310500	39947.LOC_Os05g24550.1	Q69IP6	OSJNBa0039D04.13	39947.LOC_Os07g34870.1	569
C7J2C3	Os05g0310500	39947.LOC_Os05g24550.1	Q67V02	P0488D02.13	39947.LOC_Os09g27910.1	569
C7J2C3	Os05g0310500	39947.LOC_Os05g24550.1	Q0JG83	Os01g0937000	39947.LOC_Os01g71070.1	569
C7J2C3	Os05g0310500	39947.LOC_Os05g24550.1	Q2R4Z7	RAB16C	39947.LOC_Os11g26760.1	495
Q2RAZ7	Os11g0131900	39947.LOC_Os11g03730.1	Q69WY3	P0417G12.12	39947.LOC_Os06g41020.1	599
Q69XG4	P0490F09.29-1	39947.LOC_Os06g40818.1	P37890	CBP1	39947.LOC_Os12g15470.1	601
Q69XG4	P0490F09.29-1	39947.LOC_Os06g40818.1	P37891	CBP3	39947.LOC_Os02g02320.1	601
Q69XG4	P0490F09.29-1	39947.LOC_Os06g40818.1	Q5W6C5	OSJNBa0037H03.5	39947.LOC_Os05g18604.1	601
P37891	CBP3	39947.LOC_Os02g02320.1	Q0JG83	Os01g0937000	39947.LOC_Os01g71070.1	601
P37891	CBP3	39947.LOC_Os02g02320.1	Q9FXT4	Os10g0493600	39947.LOC_Os10g35110.1	548
P37891	CBP3	39947.LOC_Os02g02320.1	Q69IP6	OSJNBa0039D04.13	39947.LOC_Os07g34870.1	601
P37891	CBP3	39947.LOC_Os02g02320.1	Q67V02	P0488D02.13	39947.LOC_Os09g27910.1	601
Q9FXT4	Os10g0493600	39947.LOC_Os10g35110.1	Q0JCP4	Os04g0458600	39947.LOC_Os04g38540.1	904
Q9FXT4	Os10g0493600	39947.LOC_Os10g35110.1	Q69WY3	P0417G12.12	39947.LOC_Os06g41020.1	469
Q9FXT4	Os10g0493600	39947.LOC_Os10g35110.1	Q5W6C5	OSJNBa0037H03.5	39947.LOC_Os05g18604.1	548
Q5W6C5	OSJNBa0037H03.5	39947.LOC_Os05g18604.1	Q0JG83	Os01g0937000	39947.LOC_Os01g71070.1	601
Q5W6C5	OSJNBa0037H03.5	39947.LOC_Os05g18604.1	Q69IP6	OSJNBa0039D04.13	39947.LOC_Os07g34870.1	601
Q5W6C5	OSJNBa0037H03.5	39947.LOC_Os05g18604.1	Q67V02	P0488D02.13	39947.LOC_Os09g27910.1	601
Q0JQ12	CKX1	39947.LOC_Os01g09260.1	Q84ZC0	Os07g0549700	39947.LOC_Os07g36470.1	544
Q7FAH2	GAPC2	39947.LOC_Os04g40950.1	Q65X97	PFK	39947.LOC_Os05g44922.1	789
Q7FAH2	GAPC2	39947.LOC_Os04g40950.1	Q0DS66	Os03g0330200	39947.LOC_Os03g21260.1	808
Q7FAH2	GAPC2	39947.LOC_Os04g40950.1	P48642	GRC2	39947.LOC_Os02g56850.1	620
Q7FAH2	GAPC2	39947.LOC_Os04g40950.1	Q6ZDY8	SDH1	39947.LOC_Os07g04240.1	651
Q7FAH2	GAPC2	39947.LOC_Os04g40950.1	Q10MW3	PDC2	39947.LOC_Os03g18220.1	597
Q7FAH2	GAPC2	39947.LOC_Os04g40950.1	Q0E4Q5	Os02g0105400	39947.LOC_Os02g01510.1	608
Q7FAH2	GAPC2	39947.LOC_Os04g40950.1	Q5VNT9	P0001H02.35	39947.LOC_Os06g04510.1	988
Q7FAH2	GAPC2	39947.LOC_Os04g40950.1	Q0DEU8	Os06g0133800	39947.LOC_Os06g04270.1	991
Q7FAH2	GAPC2	39947.LOC_Os04g40950.1	Q0JCH8	Os04g0469500	39947.LOC_Os04g39420.1	707
Q0DKY4	SAM1	39947.LOC_Os05g04510.1	Q0JCH8	Os04g0469500	39947.LOC_Os04g39420.1	424
Q0DKY4	SAM1	39947.LOC_Os05g04510.1	Q65X97	PFK	39947.LOC_Os05g44922.1	424
Q0E4Q5	Os02g0105400	39947.LOC_Os02g01510.1	Q5VNT9	P0001H02.35	39947.LOC_Os06g04510.1	739
Q0E4Q5	Os02g0105400	39947.LOC_Os02g01510.1	Q6ZDY8	SDH1	39947.LOC_Os07g04240.1	566
Q0E4Q5	Os02g0105400	39947.LOC_Os02g01510.1	Q0DEU8	Os06g0133800	39947.LOC_Os06g04270.1	840
Q0E4Q5	Os02g0105400	39947.LOC_Os02g01510.1	B9F3B6	ALDH5F1	39947.LOC_Os02g07760.1	534
Q0E4Q5	Os02g0105400	39947.LOC_Os02g01510.1	Q69LW4	OSJNBa0057D11.22	39947.LOC_Os09g14670.1	757
Q0E4Q5	Os02g0105400	39947.LOC_Os02g01510.1	P43279	ME6	39947.LOC_Os01g09320.1	965
Q0E4Q5	Os02g0105400	39947.LOC_Os02g01510.1	Q5JKW5	P0439E07.33	39947.LOC_Os01g54030.1	965
Q0E4Q5	Os02g0105400	39947.LOC_Os02g01510.1	Q10MW3	PDC2	39947.LOC_Os03g18220.1	927
Q8W0C2	P0690B02.40		Q0IRH7	Os11g0634500	39947.LOC_Os12g32380.1	994
Q8W0C2	P0690B02.40		C7IZ82	Os02g0804150	39947.LOC_Os02g56014.1	993
Q8W0C2	P0690B02.40		Q2R4A1	Os11g0482000	39947.LOC_Os01g01060.1	984
Q69RL1	P0003B09.29	39947.LOC_Os07g28480.1	P48642	GRC2	39947.LOC_Os02g56850.1	952
Q84Q77	HSP17.9A	39947.LOC_Os03g15960.1	P0C5A4	LEA3	39947.LOC_Os05g46480.1	499
Q84Q77	HSP17.9A	39947.LOC_Os03g15960.1	Q7XUW5	HSP23.2	39947.LOC_Os04g36750.1	413
Q84Q77	HSP17.9A	39947.LOC_Os03g15960.1	Q5VRY1	HSP18.0	39947.LOC_Os01g08860.1	850
P0C5A4	LEA3	39947.LOC_Os05g46480.1	Q337E2	Os10g0505900	39947.LOC_Os10g36180.1	678
P0C5A4	LEA3	39947.LOC_Os05g46480.1	Q2R4Z5	RAB16B	39947.LOC_Os11g26780.1	871
P0C5A4	LEA3	39947.LOC_Os05g46480.1	C7J006	Os03g0663800	39947.LOC_Os03g46100.1	497
P0C5A4	LEA3	39947.LOC_Os05g46480.1	Q2R4Z7	RAB16C	39947.LOC_Os11g26760.1	685
P0C5A4	LEA3	39947.LOC_Os05g46480.1	P0C5C9	Os07g0638300	39947.LOC_Os07g44430.1	426
P0C5A4	LEA3	39947.LOC_Os05g46480.1	Q65WW3	P0486C01.12	39947.LOC_Os05g39690.1	534
Q84ZC0	Os07g0549700	39947.LOC_Os07g36470.1	P48642	GRC2	39947.LOC_Os02g56850.1	642
Q0IRH7	Os11g0634500	39947.LOC_Os12g32380.1	C7IZ82	Os02g0804150	39947.LOC_Os02g56014.1	999
Q69TY4	PRXIIE-1	39947.LOC_Os06g42000.1	P0C5C9	Os07g0638300	39947.LOC_Os07g44430.1	925
Q0DHF6	PDC1	39947.LOC_Os05g39310.1	Q10QP0	Os03g0189400	39947.LOC_Os03g08999.1	708
Q0DHF6	PDC1	39947.LOC_Os05g39310.1	Q0DEU8	Os06g0133800	39947.LOC_Os06g04270.1	549
Q0DHF6	PDC1	39947.LOC_Os05g39310.1	B9F3B6	ALDH5F1	39947.LOC_Os02g07760.1	462
Q852M1	Os03g0790900	39947.LOC_Os03g57690.1	Q10QP0	Os03g0189400	39947.LOC_Os03g08999.1	545
Q0DEU8	Os06g0133800	39947.LOC_Os06g04270.1	Q0DS66	Os03g0330200	39947.LOC_Os03g21260.1	827
Q0DEU8	Os06g0133800	39947.LOC_Os06g04270.1	Q10MW3	PDC2	39947.LOC_Os03g18220.1	905
Q0DEU8	Os06g0133800	39947.LOC_Os06g04270.1	Q5VNT9	P0001H02.35	39947.LOC_Os06g04510.1	880
Q0DEU8	Os06g0133800	39947.LOC_Os06g04270.1	Q65X97	PFK	39947.LOC_Os05g44922.1	927
Q65X97	PFK	39947.LOC_Os05g44922.1	Q5VNT9	P0001H02.35	39947.LOC_Os06g04510.1	933
Q75KH3	Os05g0140800	39947.LOC_Os05g04870.1	B9F3B6	ALDH5F1	39947.LOC_Os02g07760.1	460
Q75KH3	Os05g0140800	39947.LOC_Os05g04870.1	Q0INF6	Os12g0464400	39947.LOC_Os12g27830.1	479
Q10QP0	Os03g0189400	39947.LOC_Os03g08999.1	B9F3B6	ALDH5F1	39947.LOC_Os02g07760.1	512
Q10QP0	Os03g0189400	39947.LOC_Os03g08999.1	Q10MW3	PDC2	39947.LOC_Os03g18220.1	969
B9F3B6	ALDH5F1	39947.LOC_Os02g07760.1	Q0INF6	Os12g0464400	39947.LOC_Os12g27830.1	460
B9F3B6	ALDH5F1	39947.LOC_Os02g07760.1	Q0JDN0	Os04g0390800	39947.LOC_Os04g32080.1	460
B9F3B6	ALDH5F1	39947.LOC_Os02g07760.1	Q65WW3	P0486C01.12	39947.LOC_Os05g39690.1	448
B9F3B6	ALDH5F1	39947.LOC_Os02g07760.1	Q10MW3	PDC2	39947.LOC_Os03g18220.1	462
Q0DFU5	Os05g0569500	39947.LOC_Os05g49440.1	Q65WW3	P0486C01.12	39947.LOC_Os05g39690.1	510
Q0DFU5	Os05g0569500	39947.LOC_Os05g49440.1	C7J0T2	Os04g0510900	39947.LOC_Os04g43170.1	653
Q0DFU5	Os05g0569500	39947.LOC_Os05g49440.1	C7J0Z6	Os04g0434400	39947.LOC_Os04g35490.1	676
Q0DFU5	Os05g0569500	39947.LOC_Os05g49440.1	Q5JKW5	P0439E07.33	39947.LOC_Os01g54030.1	652
Q0DS66	Os03g0330200	39947.LOC_Os03g21260.1	Q5VNT9	P0001H02.35	39947.LOC_Os06g04510.1	996
Q0INF6	Os12g0464400	39947.LOC_Os12g27830.1	Q65WW3	P0486C01.12	39947.LOC_Os05g39690.1	421
Q53JR9	Os11g0451700	39947.LOC_Os11g26570.1	Q5Z9Y8	P0459H02.1	39947.LOC_Os06g23350.1	424
Q53JR9	Os11g0451700	39947.LOC_Os11g26570.1	Q337E2	Os10g0505900	39947.LOC_Os10g36180.1	426
Q5VNT9	P0001H02.35	39947.LOC_Os06g04510.1	P0C512	rbcL	39947.LOC_Osp1g00420.1	565
C7J006	Os03g0663800	39947.LOC_Os03g46100.1	P46520	EMP1	39947.LOC_Os05g28210.1	581
C7J006	Os03g0663800	39947.LOC_Os03g46100.1	Q65WW3	P0486C01.12	39947.LOC_Os05g39690.1	649
C7J006	Os03g0663800	39947.LOC_Os03g46100.1	C7J0T2	Os04g0510900	39947.LOC_Os04g43170.1	750
Q2R4Z5	RAB16B	39947.LOC_Os11g26780.1	Q337E2	Os10g0505900	39947.LOC_Os10g36180.1	910
Q337E2	Os10g0505900	39947.LOC_Os10g36180.1	Q2R4Z7	RAB16C	39947.LOC_Os11g26760.1	910
Q337E2	Os10g0505900	39947.LOC_Os10g36180.1	Q5JKW5	P0439E07.33	39947.LOC_Os01g54030.1	583
C7J0Z6	Os04g0434400	39947.LOC_Os04g35490.1	C7J0T2	Os04g0510900	39947.LOC_Os04g43170.1	469
C7J0Z6	Os04g0434400	39947.LOC_Os04g35490.1	Q5JKW5	P0439E07.33	39947.LOC_Os01g54030.1	434

## Sheet: C.VS.B
C.VS.B PPI
node1	node1_gene	node1_string	node2	node2_gene	node2_string	score
Q9FR35	PRXIIC	39947.LOC_Os01g48420.1	P0C5C9	Os07g0638300	39947.LOC_Os07g44430.1	925
Q9FR35	PRXIIC	39947.LOC_Os01g48420.1	Q5Z790	P0410C01.31	39947.LOC_Os06g34040.1	483
Q9FR35	PRXIIC	39947.LOC_Os01g48420.1	P48642	GRC2	39947.LOC_Os02g56850.1	742
Q9FR35	PRXIIC	39947.LOC_Os01g48420.1	Q10LW8	Os03g0332400	39947.LOC_Os03g21460.1	418
Q9FR35	PRXIIC	39947.LOC_Os01g48420.1	P55142	GRXC6	39947.LOC_Os04g42930.1	812
Q0D9J1	AMY2A	39947.LOC_Os06g49970.2	Q653V7	Os06g0675700	39947.LOC_Os06g46284.1	642
Q7XXL2	4CLL9	39947.LOC_Os04g24530.1	B9F3B6	ALDH5F1	39947.LOC_Os02g07760.1	428
Q7XXL2	4CLL9	39947.LOC_Os04g24530.1	Q75KH3	Os05g0140800	39947.LOC_Os05g04870.1	490
Q7XXL2	4CLL9	39947.LOC_Os04g24530.1	Q5QLS2	B1088C09.13	39947.LOC_Os01g61230.1	408
Q7XXL2	4CLL9	39947.LOC_Os04g24530.1	Q0INF6	Os12g0464400	39947.LOC_Os12g27830.1	490
Q60EJ3	OSJNBa0017K09.5	39947.LOC_Os05g42190.1	Q10KF0	PAB1	39947.LOC_Os03g26970.1	563
C7J2C3	Os05g0310500	39947.LOC_Os05g24550.1	P37891	CBP3	39947.LOC_Os02g02320.1	545
C7J2C3	Os05g0310500	39947.LOC_Os05g24550.1	Q2R8Z5	ADH1	39947.LOC_Os11g10480.1	544
Q69XG4	P0490F09.29-1	39947.LOC_Os06g40818.1	P37891	CBP3	39947.LOC_Os02g02320.1	601
Q10KF0	PAB1	39947.LOC_Os03g26970.1	Q2R4Y1	Os11g0456300	39947.LOC_Os11g26910.1	554
Q653V7	Os06g0675700	39947.LOC_Os06g46284.1	Q75I93	BGLU7	39947.LOC_Os03g49600.1	919
Q653V7	Os06g0675700	39947.LOC_Os06g46284.1	Q5QMT0	BGLU1	39947.LOC_Os01g32364.1	921
Q653V7	Os06g0675700	39947.LOC_Os06g46284.1	P31924	SUS1	39947.LOC_Os03g28330.1	900
Q653V7	Os06g0675700	39947.LOC_Os06g46284.1	Q0J360	CIN7	39947.LOC_Os09g08072.1	904
Q653V7	Os06g0675700	39947.LOC_Os06g46284.1	Q10CU4	Os03g0749500	39947.LOC_Os03g53860.1	915
Q5VNM3	Os01g0639100	39947.LOC_Os01g45190.1	Q2QT46	LOC_Os12g21890	39947.LOC_Os12g21890.1	565
Q5VNM3	Os01g0639100	39947.LOC_Os01g45190.1	Q0JEI2	Os04g0270100	39947.LOC_Os04g20220.1	547
Q5VNM3	Os01g0639100	39947.LOC_Os01g45190.1	P35686	RPS20	39947.LOC_Os06g04290.1	518
P28752	TUBA1	39947.LOC_Os07g38730.1	Q7FAH2	GAPC2	39947.LOC_Os04g40950.1	590
P28752	TUBA1	39947.LOC_Os07g38730.1	Q60DG7	B1110B01.2	39947.LOC_Os05g36920.1	548
P28752	TUBA1	39947.LOC_Os07g38730.1	Q10S27	VDAC6	39947.LOC_Os03g04460.1	576
P37891	CBP3	39947.LOC_Os02g02320.1	Q69IP6	OSJNBa0039D04.13	39947.LOC_Os07g34870.1	601
P37891	CBP3	39947.LOC_Os02g02320.1	Q67V02	P0488D02.13	39947.LOC_Os09g27910.1	601
P37891	CBP3	39947.LOC_Os02g02320.1	Q5ZAZ8	P0413G02.28	39947.LOC_Os01g56930.1	601
Q0J360	CIN7	39947.LOC_Os09g08072.1	P31924	SUS1	39947.LOC_Os03g28330.1	904
Q0J360	CIN7	39947.LOC_Os09g08072.1	Q5QMT0	BGLU1	39947.LOC_Os01g32364.1	909
Q0J360	CIN7	39947.LOC_Os09g08072.1	Q10CU4	Os03g0749500	39947.LOC_Os03g53860.1	913
Q0J360	CIN7	39947.LOC_Os09g08072.1	Q75I93	BGLU7	39947.LOC_Os03g49600.1	909
Q10S27	VDAC6	39947.LOC_Os03g04460.1	Q7FAH2	GAPC2	39947.LOC_Os04g40950.1	580
Q10S27	VDAC6	39947.LOC_Os03g04460.1	Q10L89	Os03g0356484	39947.LOC_Os03g24060.1	544
Q10S27	VDAC6	39947.LOC_Os03g04460.1	Q0DIK0	Os05g0383000	39947.LOC_Os05g31770.1	544
Q10S27	VDAC6	39947.LOC_Os03g04460.1	Q0JKB4	Os01g0685800	39947.LOC_Os01g49190.1	434
Q60DG7	B1110B01.2	39947.LOC_Os05g36920.1	Q5VP94	P0498C03.28-2	39947.LOC_Os06g38470.1	841
C7IY94	Os02g0169800	39947.LOC_Os02g07120.1	Q2R4Y1	Os11g0456300	39947.LOC_Os11g26910.1	570
Q0JKB4	Os01g0685800	39947.LOC_Os01g49190.1	P35686	RPS20	39947.LOC_Os06g04290.1	402
B9F3B6	ALDH5F1	39947.LOC_Os02g07760.1	Q0INF6	Os12g0464400	39947.LOC_Os12g27830.1	460
B9F3B6	ALDH5F1	39947.LOC_Os02g07760.1	Q2R8Z5	ADH1	39947.LOC_Os11g10480.1	512
B9F3B6	ALDH5F1	39947.LOC_Os02g07760.1	Q75KH3	Os05g0140800	39947.LOC_Os05g04870.1	460
B9F3B6	ALDH5F1	39947.LOC_Os02g07760.1	Q65WW3	P0486C01.12	39947.LOC_Os05g39690.1	448
B9F3B6	ALDH5F1	39947.LOC_Os02g07760.1	Q10QP0	Os03g0189400	39947.LOC_Os03g08999.1	512
Q2R4Z7	RAB16C	39947.LOC_Os11g26760.1	Q2R4Z5	RAB16B	39947.LOC_Os11g26780.1	903
Q2R4Z7	RAB16C	39947.LOC_Os11g26760.1	P0C5A4	LEA3	39947.LOC_Os05g46480.1	685
Q2R4Z7	RAB16C	39947.LOC_Os11g26760.1	Q337E2	Os10g0505900	39947.LOC_Os10g36180.1	910
Q2R4Z7	RAB16C	39947.LOC_Os11g26760.1	Q5Z9Y8	P0459H02.1	39947.LOC_Os06g23350.1	664
Q5QLS2	B1088C09.13	39947.LOC_Os01g61230.1	P31924	SUS1	39947.LOC_Os03g28330.1	442
Q0DS66	Os03g0330200	39947.LOC_Os03g21260.1	Q7FAH2	GAPC2	39947.LOC_Os04g40950.1	808
Q0DS66	Os03g0330200	39947.LOC_Os03g21260.1	Q5VNT9	P0001H02.35	39947.LOC_Os06g04510.1	996
P35686	RPS20	39947.LOC_Os06g04290.1	Q651B0	B1331F11.9	39947.LOC_Os09g39780.1	403
P35686	RPS20	39947.LOC_Os06g04290.1	C7IZ82	Os02g0804150	39947.LOC_Os02g56014.1	999
P35686	RPS20	39947.LOC_Os06g04290.1	Q5Z790	P0410C01.31	39947.LOC_Os06g34040.1	478
P35686	RPS20	39947.LOC_Os06g04290.1	Q5QM99	Os01g0679700	39947.LOC_Os05g48320.1	998
P35686	RPS20	39947.LOC_Os06g04290.1	Q2QLT5	LOC_Os12g43370	39947.LOC_Os12g43370.1	646
Q8H8T0	UAM1	39947.LOC_Os03g40270.1	Q0D4W1	Os07g0600700	39947.LOC_Os07g40940.1	476
C7IZ82	Os02g0804150	39947.LOC_Os02g56014.1	Q5QM99	Os01g0679700	39947.LOC_Os05g48320.1	985
Q0DIK0	Os05g0383000	39947.LOC_Os05g31770.1	Q5Z790	P0410C01.31	39947.LOC_Os06g34040.1	771
Q337E2	Os10g0505900	39947.LOC_Os10g36180.1	A3AHG5	LEA1	39947.LOC_Os03g20680.1	598
Q337E2	Os10g0505900	39947.LOC_Os10g36180.1	Q5JKW5	P0439E07.33	39947.LOC_Os01g54030.1	583
Q337E2	Os10g0505900	39947.LOC_Os10g36180.1	Q2R4Z5	RAB16B	39947.LOC_Os11g26780.1	974
Q337E2	Os10g0505900	39947.LOC_Os10g36180.1	Q53JR9	Os11g0451700	39947.LOC_Os11g26570.1	426
Q337E2	Os10g0505900	39947.LOC_Os10g36180.1	Q5Z9Y8	P0459H02.1	39947.LOC_Os06g23350.1	793
Q337E2	Os10g0505900	39947.LOC_Os10g36180.1	P0C5A4	LEA3	39947.LOC_Os05g46480.1	678
Q2R4Z5	RAB16B	39947.LOC_Os11g26780.1	P0C5A4	LEA3	39947.LOC_Os05g46480.1	685
Q2R4Z5	RAB16B	39947.LOC_Os11g26780.1	Q5Z9Y8	P0459H02.1	39947.LOC_Os06g23350.1	664
Q5Z9M9	P0561B08.15	39947.LOC_Os06g31070.1	Q2QT46	LOC_Os12g21890	39947.LOC_Os12g21890.1	658
P0C5C9	Os07g0638300	39947.LOC_Os07g44430.1	Q5Z790	P0410C01.31	39947.LOC_Os06g34040.1	656
P0C5C9	Os07g0638300	39947.LOC_Os07g44430.1	P55142	GRXC6	39947.LOC_Os04g42930.1	604
Q10L89	Os03g0356484	39947.LOC_Os03g24060.1	Q5Z790	P0410C01.31	39947.LOC_Os06g34040.1	771
C7J006	Os03g0663800	39947.LOC_Os03g46100.1	P46520	EMP1	39947.LOC_Os05g28210.1	581
C7J006	Os03g0663800	39947.LOC_Os03g46100.1	Q75KH3	Os05g0140800	39947.LOC_Os05g04870.1	663
C7J006	Os03g0663800	39947.LOC_Os03g46100.1	Q65WW3	P0486C01.12	39947.LOC_Os05g39690.1	649
C7J006	Os03g0663800	39947.LOC_Os03g46100.1	P0C5A4	LEA3	39947.LOC_Os05g46480.1	497
C7J006	Os03g0663800	39947.LOC_Os03g46100.1	Q5Z434	OSJNBa0061G23.50	39947.LOC_Os06g31800.1	553
C7J006	Os03g0663800	39947.LOC_Os03g46100.1	C7J0T2	Os04g0510900	39947.LOC_Os04g43170.1	750
Q75KH3	Os05g0140800	39947.LOC_Os05g04870.1	Q0INF6	Os12g0464400	39947.LOC_Os12g27830.1	479
Q2QT46	LOC_Os12g21890	39947.LOC_Os12g21890.1	Q5Z790	P0410C01.31	39947.LOC_Os06g34040.1	748
Q2QT46	LOC_Os12g21890	39947.LOC_Os12g21890.1	Q654C3	OSJNBb0026G06.32	39947.LOC_Os06g31060.1	658
Q5VNT9	P0001H02.35	39947.LOC_Os06g04510.1	Q7FAH2	GAPC2	39947.LOC_Os04g40950.1	990

## Sheet: C.VS.A
C.VS.A PPI
node1	node1_gene	node1_string	node2	node2_gene	node2_string	score
Q0D9J1	AMY2A	39947.LOC_Os06g49970.2	Q0DEC8	Os06g0160700	39947.LOC_Os06g06560.1	650
Q0D9J1	AMY2A	39947.LOC_Os06g49970.2	Q653V7	Os06g0675700	39947.LOC_Os06g46284.1	642
Q0D9J1	AMY2A	39947.LOC_Os06g49970.2	Q0JQZ2	Os01g0130400	39947.LOC_Os01g03950.1	642
Q0D9J1	AMY2A	39947.LOC_Os06g49970.2	Q0DDE3	SSII-3	39947.LOC_Os06g12450.1	650
Q0D9J1	AMY2A	39947.LOC_Os06g49970.2	Q0JF44	Os04g0164900	39947.LOC_Os04g08270.1	744
Q2RAZ7	Os11g0131900	39947.LOC_Os11g03730.1	Q69WY3	P0417G12.12	39947.LOC_Os06g41020.1	599
Q6Z310	MAN9	39947.LOC_Os02g52800.1	C7J0Z6	Os04g0434400	39947.LOC_Os04g35490.1	546
P17654	AMY1.1	39947.LOC_Os02g52710.1	Q0DEC8	Os06g0160700	39947.LOC_Os06g06560.1	650
P17654	AMY1.1	39947.LOC_Os02g52710.1	Q653V7	Os06g0675700	39947.LOC_Os06g46284.1	642
P17654	AMY1.1	39947.LOC_Os02g52710.1	Q0JQZ2	Os01g0130400	39947.LOC_Os01g03950.1	642
P17654	AMY1.1	39947.LOC_Os02g52710.1	Q0DDE3	SSII-3	39947.LOC_Os06g12450.1	650
P17654	AMY1.1	39947.LOC_Os02g52710.1	Q0JF44	Os04g0164900	39947.LOC_Os04g08270.1	744
Q653V7	Os06g0675700	39947.LOC_Os06g46284.1	P27932	AMY1.2	39947.LOC_Os09g28400.1	642
Q653V7	Os06g0675700	39947.LOC_Os06g46284.1	Q650T8	P0669G04.14	39947.LOC_Os09g34920.1	575
Q653V7	Os06g0675700	39947.LOC_Os06g46284.1	A3AQC6	Os04g0117800	39947.LOC_Os04g02754.1	530
Q653V7	Os06g0675700	39947.LOC_Os06g46284.1	Q9FXT4	Os10g0493600	39947.LOC_Os10g35110.1	906
Q653V7	Os06g0675700	39947.LOC_Os06g46284.1	Q75I93	BGLU7	39947.LOC_Os03g49600.1	919
Q653V7	Os06g0675700	39947.LOC_Os06g46284.1	Q10CU9	OSJNBa0069E14.7	39947.LOC_Os03g53800.1	915
Q653V7	Os06g0675700	39947.LOC_Os06g46284.1	Q5QMT0	BGLU1	39947.LOC_Os01g32364.1	921
Q653V7	Os06g0675700	39947.LOC_Os06g46284.1	Q0JB91	Os04g0549300	39947.LOC_Os04g46370.1	549
Q653V7	Os06g0675700	39947.LOC_Os06g46284.1	P31924	SUS1	39947.LOC_Os03g28330.1	900
Q653V7	Os06g0675700	39947.LOC_Os06g46284.1	Q0J360	CIN7	39947.LOC_Os09g08072.1	904
Q653V7	Os06g0675700	39947.LOC_Os06g46284.1	Q0JBF1	Os04g0535600	39947.LOC_Os04g45290.1	904
Q653V7	Os06g0675700	39947.LOC_Os06g46284.1	Q10CU4	Os03g0749500	39947.LOC_Os03g53860.1	915
Q69XG4	P0490F09.29-1	39947.LOC_Os06g40818.1	C7J2C3	Os05g0310500	39947.LOC_Os05g24550.1	574
Q69XG4	P0490F09.29-1	39947.LOC_Os06g40818.1	P37890	CBP1	39947.LOC_Os12g15470.1	601
Q69XG4	P0490F09.29-1	39947.LOC_Os06g40818.1	P37891	CBP3	39947.LOC_Os02g02320.1	601
Q69XG4	P0490F09.29-1	39947.LOC_Os06g40818.1	P25777	Os04g0670200	39947.LOC_Os04g57440.1	569
Q69XG4	P0490F09.29-1	39947.LOC_Os06g40818.1	Q5W6C5	OSJNBa0037H03.5	39947.LOC_Os05g18604.1	601
Q69XG4	P0490F09.29-1	39947.LOC_Os06g40818.1	Q2R8W8	Os11g0213600	39947.LOC_Os11g10750.1	601
Q69XG4	P0490F09.29-1	39947.LOC_Os06g40818.1	Q0JBL4	Os04g0525700	39947.LOC_Os04g44410.1	601
C7J2C3	Os05g0310500	39947.LOC_Os05g24550.1	Q53NE7	Os11g0183900	39947.LOC_Os11g08100.1	569
C7J2C3	Os05g0310500	39947.LOC_Os05g24550.1	P42211	RAP	39947.LOC_Os05g04630.1	569
C7J2C3	Os05g0310500	39947.LOC_Os05g24550.1	P37891	CBP3	39947.LOC_Os02g02320.1	466
C7J2C3	Os05g0310500	39947.LOC_Os05g24550.1	Q69IP6	OSJNBa0039D04.13	39947.LOC_Os07g34870.1	569
C7J2C3	Os05g0310500	39947.LOC_Os05g24550.1	Q67V02	P0488D02.13	39947.LOC_Os09g27910.1	569
C7J2C3	Os05g0310500	39947.LOC_Os05g24550.1	Q0JCV1	Os04g0448300	39947.LOC_Os04g37550.1	569
C7J2C3	Os05g0310500	39947.LOC_Os05g24550.1	Q0JG83	Os01g0937000	39947.LOC_Os01g71070.1	569
C7J2C3	Os05g0310500	39947.LOC_Os05g24550.1	Q2R4Z7	RAB16C	39947.LOC_Os11g26760.1	495
C7J2C3	Os05g0310500	39947.LOC_Os05g24550.1	Q5ZAZ8	P0413G02.28	39947.LOC_Os01g56930.1	569
P37891	CBP3	39947.LOC_Os02g02320.1	Q0JG83	Os01g0937000	39947.LOC_Os01g71070.1	601
P37891	CBP3	39947.LOC_Os02g02320.1	Q9FXT4	Os10g0493600	39947.LOC_Os10g35110.1	548
P37891	CBP3	39947.LOC_Os02g02320.1	Q53NE7	Os11g0183900	39947.LOC_Os11g08100.1	601
P37891	CBP3	39947.LOC_Os02g02320.1	Q10MJ1	GEP	39947.LOC_Os03g19410.1	741
P37891	CBP3	39947.LOC_Os02g02320.1	Q0JCV1	Os04g0448300	39947.LOC_Os04g37550.1	601
P37891	CBP3	39947.LOC_Os02g02320.1	P42211	RAP	39947.LOC_Os05g04630.1	671
P37891	CBP3	39947.LOC_Os02g02320.1	Q69IP6	OSJNBa0039D04.13	39947.LOC_Os07g34870.1	601
P37891	CBP3	39947.LOC_Os02g02320.1	Q67V02	P0488D02.13	39947.LOC_Os09g27910.1	601
P37891	CBP3	39947.LOC_Os02g02320.1	Q5ZAZ8	P0413G02.28	39947.LOC_Os01g56930.1	601
Q0DLT3	Os03g0848200	39947.LOC_Os03g63074.1	Q6K908	ARP3	39947.LOC_Os02g38340.1	579
Q0DLT3	Os03g0848200	39947.LOC_Os03g63074.1	Q10P53	Os03g0246800	39947.LOC_Os03g14260.1	681
Q0DLT3	Os03g0848200	39947.LOC_Os03g63074.1	Q0E4K1	CATA	39947.LOC_Os02g02400.1	559
Q10CU4	Os03g0749500	39947.LOC_Os03g53860.1	Q5Z7F8	OSJNBa0090E14.35	39947.LOC_Os06g36400.1	561
Q10CU4	Os03g0749500	39947.LOC_Os03g53860.1	Q0J360	CIN7	39947.LOC_Os09g08072.1	913
Q10CU4	Os03g0749500	39947.LOC_Os03g53860.1	Q0JBF1	Os04g0535600	39947.LOC_Os04g45290.1	913
P27932	AMY1.2	39947.LOC_Os09g28400.1	Q0JF44	Os04g0164900	39947.LOC_Os04g08270.1	729
P27932	AMY1.2	39947.LOC_Os09g28400.1	Q0DEC8	Os06g0160700	39947.LOC_Os06g06560.1	650
P27932	AMY1.2	39947.LOC_Os09g28400.1	Q0JQZ2	Os01g0130400	39947.LOC_Os01g03950.1	642
P27932	AMY1.2	39947.LOC_Os09g28400.1	Q0DDE3	SSII-3	39947.LOC_Os06g12450.1	650
Q60EJ3	OSJNBa0017K09.5	39947.LOC_Os05g42190.1	Q10KF0	PAB1	39947.LOC_Os03g26970.1	563
Q5QMT0	BGLU1	39947.LOC_Os01g32364.1	Q0J360	CIN7	39947.LOC_Os09g08072.1	909
Q5QMT0	BGLU1	39947.LOC_Os01g32364.1	Q0JBF1	Os04g0535600	39947.LOC_Os04g45290.1	909
Q5VNM3	Os01g0639100	39947.LOC_Os01g45190.1	Q69UI2	Os08g0117200	39947.LOC_Os08g02400.1	543
Q5VNM3	Os01g0639100	39947.LOC_Os01g45190.1	Q2QT46	LOC_Os12g21890	39947.LOC_Os12g21890.1	565
Q5VNM3	Os01g0639100	39947.LOC_Os01g45190.1	Q2R4A1	Os11g0482000	39947.LOC_Os01g01060.1	534
Q5VNM3	Os01g0639100	39947.LOC_Os01g45190.1	Q0IRH7	Os11g0634500	39947.LOC_Os12g32380.1	476
Q5VNM3	Os01g0639100	39947.LOC_Os01g45190.1	P31674	RPS15	39947.LOC_Os07g08660.1	491
Q5VNM3	Os01g0639100	39947.LOC_Os01g45190.1	Q0JEI2	Os04g0270100	39947.LOC_Os04g20220.1	547
Q0DXL7	Os02g0745000	39947.LOC_Os02g51100.1	Q650S9	B1472F02.6	39947.LOC_Os06g46770.1	579
Q0DXL7	Os02g0745000	39947.LOC_Os02g51100.1	Q5KQC2	OSJNOa0048I04.3	39947.LOC_Os05g42424.1	579
Q0DXL7	Os02g0745000	39947.LOC_Os02g51100.1	Q0IN17	Os12g0514100	39947.LOC_Os12g32950.1	561
Q5W6C5	OSJNBa0037H03.5	39947.LOC_Os05g18604.1	Q0JG83	Os01g0937000	39947.LOC_Os01g71070.1	601
Q5W6C5	OSJNBa0037H03.5	39947.LOC_Os05g18604.1	P42211	RAP	39947.LOC_Os05g04630.1	601
Q5W6C5	OSJNBa0037H03.5	39947.LOC_Os05g18604.1	Q9FXT4	Os10g0493600	39947.LOC_Os10g35110.1	548
Q5W6C5	OSJNBa0037H03.5	39947.LOC_Os05g18604.1	Q53NE7	Os11g0183900	39947.LOC_Os11g08100.1	601
Q5W6C5	OSJNBa0037H03.5	39947.LOC_Os05g18604.1	Q10MJ1	GEP	39947.LOC_Os03g19410.1	556
Q5W6C5	OSJNBa0037H03.5	39947.LOC_Os05g18604.1	Q0JCV1	Os04g0448300	39947.LOC_Os04g37550.1	601
Q5W6C5	OSJNBa0037H03.5	39947.LOC_Os05g18604.1	Q67V02	P0488D02.13	39947.LOC_Os09g27910.1	601
Q5W6C5	OSJNBa0037H03.5	39947.LOC_Os05g18604.1	C7J743	Os09g0491820	39947.LOC_Os09g31502.1	547
Q5W6C5	OSJNBa0037H03.5	39947.LOC_Os05g18604.1	Q5ZAZ8	P0413G02.28	39947.LOC_Os01g56930.1	601
Q0JCP4	Os04g0458600	39947.LOC_Os04g38540.1	Q9FXT4	Os10g0493600	39947.LOC_Os10g35110.1	904
P28752	TUBA1	39947.LOC_Os07g38730.1	Q65XI7	OSJNBb0035J08.6	39947.LOC_Os05g01490.1	553
P28752	TUBA1	39947.LOC_Os07g38730.1	Q7FAH2	GAPC2	39947.LOC_Os04g40950.1	590
P28752	TUBA1	39947.LOC_Os07g38730.1	Q5KQC2	OSJNOa0048I04.3	39947.LOC_Os05g42424.1	528
P28752	TUBA1	39947.LOC_Os07g38730.1	Q07078	HSP81-3	39947.LOC_Os09g30412.1	603
P28752	TUBA1	39947.LOC_Os07g38730.1	Q69QQ6	HSP81-2	39947.LOC_Os09g30412.1	603
P28752	TUBA1	39947.LOC_Os07g38730.1	Q0IN14	LOC_Os12g32986	39947.LOC_Os12g32986.1	603
P28752	TUBA1	39947.LOC_Os07g38730.1	Q60DG7	B1110B01.2	39947.LOC_Os05g36920.1	548
P28752	TUBA1	39947.LOC_Os07g38730.1	Q650S9	B1472F02.6	39947.LOC_Os06g46770.1	528
P28752	TUBA1	39947.LOC_Os07g38730.1	Q10S27	VDAC6	39947.LOC_Os03g04460.1	576
Q67V02	P0488D02.13	39947.LOC_Os09g27910.1	P25777	Os04g0670200	39947.LOC_Os04g57440.1	569
Q67V02	P0488D02.13	39947.LOC_Os09g27910.1	Q2R8W8	Os11g0213600	39947.LOC_Os11g10750.1	601
Q67V02	P0488D02.13	39947.LOC_Os09g27910.1	Q0JBL4	Os04g0525700	39947.LOC_Os04g44410.1	601
Q0J360	CIN7	39947.LOC_Os09g08072.1	P31924	SUS1	39947.LOC_Os03g28330.1	904
Q0J360	CIN7	39947.LOC_Os09g08072.1	Q9FXT4	Os10g0493600	39947.LOC_Os10g35110.1	904
Q0J360	CIN7	39947.LOC_Os09g08072.1	Q10CU9	OSJNBa0069E14.7	39947.LOC_Os03g53800.1	913
Q75K85	OJ1118_C04.7		Q0DIM2	Os05g0377000	39947.LOC_Os05g31290.1	631
Q0JQ12	CKX1	39947.LOC_Os01g09260.1	Q84ZC0	Os07g0549700	39947.LOC_Os07g36470.1	544
Q0JQ12	CKX1	39947.LOC_Os01g09260.1	Q7XUG1	MS	39947.LOC_Os04g40990.1	516
Q0JQ12	CKX1	39947.LOC_Os01g09260.1	Q5VS74	P0644B06.24-2	39947.LOC_Os06g01630.1	561
Q0JQ12	CKX1	39947.LOC_Os01g09260.1	Q75LJ3	ETFA	39947.LOC_Os03g61920.1	663
Q0JQ12	CKX1	39947.LOC_Os01g09260.1	Q93VT8	ACLB-1	39947.LOC_Os01g19450.1	568
Q0JQ12	CKX1	39947.LOC_Os01g09260.1	Q2R8U5	Os11g0216000	39947.LOC_Os11g10980.1	457
Q7FAH2	GAPC2	39947.LOC_Os04g40950.1	Q2R8U5	Os11g0216000	39947.LOC_Os11g10980.1	694
Q7FAH2	GAPC2	39947.LOC_Os04g40950.1	Q5KQC2	OSJNOa0048I04.3	39947.LOC_Os05g42424.1	471
Q7FAH2	GAPC2	39947.LOC_Os04g40950.1	Q65X97	PFK	39947.LOC_Os05g44922.1	789
Q7FAH2	GAPC2	39947.LOC_Os04g40950.1	Q655T1	P0686E06.13	39947.LOC_Os06g45710.1	999
Q7FAH2	GAPC2	39947.LOC_Os04g40950.1	Q0DS66	Os03g0330200	39947.LOC_Os03g21260.1	808
Q7FAH2	GAPC2	39947.LOC_Os04g40950.1	Q07078	HSP81-3	39947.LOC_Os09g30412.1	621
Q7FAH2	GAPC2	39947.LOC_Os04g40950.1	Q69QQ6	HSP81-2	39947.LOC_Os09g30412.1	621
Q7FAH2	GAPC2	39947.LOC_Os04g40950.1	Q0JB49	Os04g0556300	39947.LOC_Os02g44500.1	621
Q7FAH2	GAPC2	39947.LOC_Os04g40950.1	Q0IN14	LOC_Os12g32986	39947.LOC_Os12g32986.1	621
Q7FAH2	GAPC2	39947.LOC_Os04g40950.1	P48642	GRC2	39947.LOC_Os02g56850.1	620
Q7FAH2	GAPC2	39947.LOC_Os04g40950.1	Q6ZDY8	SDH1	39947.LOC_Os07g04240.1	651
Q7FAH2	GAPC2	39947.LOC_Os04g40950.1	Q10MW3	PDC2	39947.LOC_Os03g18220.1	597
Q7FAH2	GAPC2	39947.LOC_Os04g40950.1	Q10S27	VDAC6	39947.LOC_Os03g04460.1	580
Q7FAH2	GAPC2	39947.LOC_Os04g40950.1	Q0E4Q5	Os02g0105400	39947.LOC_Os02g01510.1	608
Q7FAH2	GAPC2	39947.LOC_Os04g40950.1	Q9LI00	G6PGH1	39947.LOC_Os06g02144.1	567
Q7FAH2	GAPC2	39947.LOC_Os04g40950.1	Q42971	ENO1	39947.LOC_Os10g08550.1	994
Q7FAH2	GAPC2	39947.LOC_Os04g40950.1	Q5VNT9	P0001H02.35	39947.LOC_Os06g04510.1	988
Q7FAH2	GAPC2	39947.LOC_Os04g40950.1	Q0DEU8	Os06g0133800	39947.LOC_Os06g04270.1	991
Q7FAH2	GAPC2	39947.LOC_Os04g40950.1	Q2R8Z5	ADH1	39947.LOC_Os11g10480.1	415
Q7FAH2	GAPC2	39947.LOC_Os04g40950.1	Q10PW8	Os03g0218500	39947.LOC_Os03g11910.1	626
Q7FAH2	GAPC2	39947.LOC_Os04g40950.1	Q654V6	Os06g0246500	39947.LOC_Os06g13720.1	722
Q7FAH2	GAPC2	39947.LOC_Os04g40950.1	Q0E4K1	CATA	39947.LOC_Os02g02400.1	564
Q7FAH2	GAPC2	39947.LOC_Os04g40950.1	Q650S9	B1472F02.6	39947.LOC_Os06g46770.1	471
Q7FAH2	GAPC2	39947.LOC_Os04g40950.1	Q10NA9	Os03g0276500	39947.LOC_Os03g16860.1	626
Q7FAH2	GAPC2	39947.LOC_Os04g40950.1	Q5VS74	P0644B06.24-2	39947.LOC_Os06g01630.1	473
Q7FAH2	GAPC2	39947.LOC_Os04g40950.1	Q653S9	OJ1065_E04.12	39947.LOC_Os09g38620.1	434
Q7FAH2	GAPC2	39947.LOC_Os04g40950.1	Q53NM9	Os11g0703900	39947.LOC_Os11g47760.1	626
Q7FAH2	GAPC2	39947.LOC_Os04g40950.1	Q93VT8	ACLB-1	39947.LOC_Os01g19450.1	668
Q7FAH2	GAPC2	39947.LOC_Os04g40950.1	Q0JCH8	Os04g0469500	39947.LOC_Os04g39420.1	707
Q5Z7I1	OSJNBa0016D02.44	39947.LOC_Os06g35590.1	Q93VT8	ACLB-1	39947.LOC_Os01g19450.1	568
Q5Z7I1	OSJNBa0016D02.44	39947.LOC_Os06g35590.1	Q7XUG1	MS	39947.LOC_Os04g40990.1	516
Q5Z7I1	OSJNBa0016D02.44	39947.LOC_Os06g35590.1	Q75LJ3	ETFA	39947.LOC_Os03g61920.1	654
Q5Z9R9	P0458E11.23	39947.LOC_Os06g36180.1	Q93VT8	ACLB-1	39947.LOC_Os01g19450.1	539
Q10KF0	PAB1	39947.LOC_Os03g26970.1	Q6Z2L5	Os02g0127700	39947.LOC_Os02g03540.1	478
Q10KF0	PAB1	39947.LOC_Os03g26970.1	Q53NM9	Os11g0703900	39947.LOC_Os11g47760.1	424
Q10KF0	PAB1	39947.LOC_Os03g26970.1	Q10PW8	Os03g0218500	39947.LOC_Os03g11910.1	424
Q10KF0	PAB1	39947.LOC_Os03g26970.1	Q5KQC2	OSJNOa0048I04.3	39947.LOC_Os05g42424.1	772
Q10KF0	PAB1	39947.LOC_Os03g26970.1	Q2R4Y1	Os11g0456300	39947.LOC_Os11g26910.1	554
Q10KF0	PAB1	39947.LOC_Os03g26970.1	Q650S9	B1472F02.6	39947.LOC_Os06g46770.1	772
Q10KF0	PAB1	39947.LOC_Os03g26970.1	Q10NA9	Os03g0276500	39947.LOC_Os03g16860.1	424
Q8W3J1	UXS-4		Q0IMX0	Os12g0533700	39947.LOC_Os12g34860.1	599
Q8W3J1	UXS-4		P31924	SUS1	39947.LOC_Os03g28330.1	442
Q69QB3	P0644A02.15	39947.LOC_Os06g11440.1	Q0IN14	LOC_Os12g32986	39947.LOC_Os12g32986.1	849
Q69QB3	P0644A02.15	39947.LOC_Os06g11440.1	Q84Q77	HSP17.9A	39947.LOC_Os03g15960.1	420
Q69QB3	P0644A02.15	39947.LOC_Os06g11440.1	Q10NA9	Os03g0276500	39947.LOC_Os03g16860.1	894
Q69QB3	P0644A02.15	39947.LOC_Os06g11440.1	C7J1P1	Os04g0377932	39947.LOC_Os04g30890.1	579
Q69QB3	P0644A02.15	39947.LOC_Os06g11440.1	Q7XUW5	HSP23.2	39947.LOC_Os04g36750.1	420
Q69QB3	P0644A02.15	39947.LOC_Os06g11440.1	Q53NM9	Os11g0703900	39947.LOC_Os11g47760.1	894
Q69QB3	P0644A02.15	39947.LOC_Os06g11440.1	Q5VRY1	HSP18.0	39947.LOC_Os01g08860.1	420
Q69QB3	P0644A02.15	39947.LOC_Os06g11440.1	Q07078	HSP81-3	39947.LOC_Os09g30412.1	849
Q69QB3	P0644A02.15	39947.LOC_Os06g11440.1	Q69QQ6	HSP81-2	39947.LOC_Os09g30412.1	849
Q69QB3	P0644A02.15	39947.LOC_Os06g11440.1	Q10PW8	Os03g0218500	39947.LOC_Os03g11910.1	894
Q69QB3	P0644A02.15	39947.LOC_Os06g11440.1	Q6K7E9	HSP18.6	39947.LOC_Os02g54140.1	420
Q0JG83	Os01g0937000	39947.LOC_Os01g71070.1	P25777	Os04g0670200	39947.LOC_Os04g57440.1	569
Q0JG83	Os01g0937000	39947.LOC_Os01g71070.1	Q2R8W8	Os11g0213600	39947.LOC_Os11g10750.1	601
Q0JG83	Os01g0937000	39947.LOC_Os01g71070.1	Q0JBL4	Os04g0525700	39947.LOC_Os04g44410.1	601
Q10CU9	OSJNBa0069E14.7	39947.LOC_Os03g53800.1	Q5Z7F8	OSJNBa0090E14.35	39947.LOC_Os06g36400.1	561
Q10CU9	OSJNBa0069E14.7	39947.LOC_Os03g53800.1	Q0JBF1	Os04g0535600	39947.LOC_Os04g45290.1	913
Q69LL7	B1136D08.130	39947.LOC_Os08g22149.1	Q67UK9	P0479H10.23	39947.LOC_Os06g12630.1	554
Q10NX8	Os03g0255100	39947.LOC_Os03g15020.1	Q650T8	P0669G04.14	39947.LOC_Os09g34920.1	411
Q5ZAZ8	P0413G02.28	39947.LOC_Os01g56930.1	P25777	Os04g0670200	39947.LOC_Os04g57440.1	569
Q5ZAZ8	P0413G02.28	39947.LOC_Os01g56930.1	Q2R8W8	Os11g0213600	39947.LOC_Os11g10750.1	601
Q5ZAZ8	P0413G02.28	39947.LOC_Os01g56930.1	Q0JBL4	Os04g0525700	39947.LOC_Os04g44410.1	601
Q5JKV3	P0439E07.31	39947.LOC_Os01g54010.1	Q5KQC2	OSJNOa0048I04.3	39947.LOC_Os05g42424.1	478
Q5JKV3	P0439E07.31	39947.LOC_Os01g54010.1	Q650S9	B1472F02.6	39947.LOC_Os06g46770.1	478
Q5VN14	P0676F10.11	39947.LOC_Os06g16260.1	Q0IN17	Os12g0514100	39947.LOC_Os12g32950.1	766
Q5VN14	P0676F10.11	39947.LOC_Os06g16260.1	Q650S9	B1472F02.6	39947.LOC_Os06g46770.1	755
Q5VN14	P0676F10.11	39947.LOC_Os06g16260.1	Q69UI2	Os08g0117200	39947.LOC_Os08g02400.1	728
Q5VN14	P0676F10.11	39947.LOC_Os06g16260.1	Q5KQC2	OSJNOa0048I04.3	39947.LOC_Os05g42424.1	755
Q5VN14	P0676F10.11	39947.LOC_Os06g16260.1	Q0IRH7	Os11g0634500	39947.LOC_Os12g32380.1	644
Q2R8W8	Os11g0213600	39947.LOC_Os11g10750.1	Q53NE7	Os11g0183900	39947.LOC_Os11g08100.1	601
Q2R8W8	Os11g0213600	39947.LOC_Os11g10750.1	Q10MJ1	GEP	39947.LOC_Os03g19410.1	556
Q2R8W8	Os11g0213600	39947.LOC_Os11g10750.1	Q0JCV1	Os04g0448300	39947.LOC_Os04g37550.1	601
Q2R8W8	Os11g0213600	39947.LOC_Os11g10750.1	P42211	RAP	39947.LOC_Os05g04630.1	601
Q10P53	Os03g0246800	39947.LOC_Os03g14260.1	Q5KQC2	OSJNOa0048I04.3	39947.LOC_Os05g42424.1	461
Q10P53	Os03g0246800	39947.LOC_Os03g14260.1	Q65XI7	OSJNBb0035J08.6	39947.LOC_Os05g01490.1	498
Q10P53	Os03g0246800	39947.LOC_Os03g14260.1	Q650S9	B1472F02.6	39947.LOC_Os06g46770.1	461
Q10P53	Os03g0246800	39947.LOC_Os03g14260.1	Q06396	Os01g0813400	39947.LOC_Os01g59790.1	650
Q0E4Q5	Os02g0105400	39947.LOC_Os02g01510.1	Q5VNT9	P0001H02.35	39947.LOC_Os06g04510.1	739
Q0E4Q5	Os02g0105400	39947.LOC_Os02g01510.1	Q6AVA8	PPDK1	39947.LOC_Os05g33570.1	973
Q0E4Q5	Os02g0105400	39947.LOC_Os02g01510.1	Q93VT8	ACLB-1	39947.LOC_Os01g19450.1	993
Q0E4Q5	Os02g0105400	39947.LOC_Os02g01510.1	Q5VS74	P0644B06.24-2	39947.LOC_Os06g01630.1	469
Q0E4Q5	Os02g0105400	39947.LOC_Os02g01510.1	Q5JLS6	B1131G08.12	39947.LOC_Os01g55350.1	757
Q0E4Q5	Os02g0105400	39947.LOC_Os02g01510.1	Q654V6	Os06g0246500	39947.LOC_Os06g13720.1	923
Q0E4Q5	Os02g0105400	39947.LOC_Os02g01510.1	P55142	GRXC6	39947.LOC_Os04g42930.1	566
Q0E4Q5	Os02g0105400	39947.LOC_Os02g01510.1	Q2QNG7	ACLA-3	39947.LOC_Os12g37870.1	927
Q0E4Q5	Os02g0105400	39947.LOC_Os02g01510.1	Q6ZDY8	SDH1	39947.LOC_Os07g04240.1	566
Q0E4Q5	Os02g0105400	39947.LOC_Os02g01510.1	Q0DEU8	Os06g0133800	39947.LOC_Os06g04270.1	840
Q0E4Q5	Os02g0105400	39947.LOC_Os02g01510.1	Q42971	ENO1	39947.LOC_Os10g08550.1	739
Q0E4Q5	Os02g0105400	39947.LOC_Os02g01510.1	B9F3B6	ALDH5F1	39947.LOC_Os02g07760.1	534
Q0E4Q5	Os02g0105400	39947.LOC_Os02g01510.1	Q69LW4	OSJNBa0057D11.22	39947.LOC_Os09g14670.1	757
Q0E4Q5	Os02g0105400	39947.LOC_Os02g01510.1	Q2R8U5	Os11g0216000	39947.LOC_Os11g10980.1	990
Q0E4Q5	Os02g0105400	39947.LOC_Os02g01510.1	P43279	ME6	39947.LOC_Os01g09320.1	965
Q0E4Q5	Os02g0105400	39947.LOC_Os02g01510.1	Q655T1	P0686E06.13	39947.LOC_Os06g45710.1	609
Q0E4Q5	Os02g0105400	39947.LOC_Os02g01510.1	Q10NX2	Os03g0255500	39947.LOC_Os03g15050.1	761
Q0E4Q5	Os02g0105400	39947.LOC_Os02g01510.1	Q7XUG1	MS	39947.LOC_Os04g40990.1	744
Q0E4Q5	Os02g0105400	39947.LOC_Os02g01510.1	Q5JKW5	P0439E07.33	39947.LOC_Os01g54030.1	965
Q0E4Q5	Os02g0105400	39947.LOC_Os02g01510.1	Q10MW3	PDC2	39947.LOC_Os03g18220.1	927
Q10N20	MPK5	39947.LOC_Os03g17700.1	Q2QT46	LOC_Os12g21890	39947.LOC_Os12g21890.1	418
Q10N20	MPK5	39947.LOC_Os03g17700.1	Q0DP45	Os03g0717000	39947.LOC_Os03g50810.1	542
Q10N20	MPK5	39947.LOC_Os03g17700.1	Q10N21	APX1	39947.LOC_Os03g17690.1	544
Q10N20	MPK5	39947.LOC_Os03g17700.1	Q0E4K1	CATA	39947.LOC_Os02g02400.1	548
Q0JCV1	Os04g0448300	39947.LOC_Os04g37550.1	P25777	Os04g0670200	39947.LOC_Os04g57440.1	569
Q0JCV1	Os04g0448300	39947.LOC_Os04g37550.1	Q0JBL4	Os04g0525700	39947.LOC_Os04g44410.1	601
Q5WMR0	OJ1123_C08.10	39947.LOC_Os05g34320.1	Q650T8	P0669G04.14	39947.LOC_Os09g34920.1	414
Q650T8	P0669G04.14	39947.LOC_Os09g34920.1	Q0JQZ2	Os01g0130400	39947.LOC_Os01g03950.1	575
Q69VQ7	OJ1381_H04.24	39947.LOC_Os09g12710.1	Q5VP94	P0498C03.28-2	39947.LOC_Os06g38470.1	935
Q69VQ7	OJ1381_H04.24	39947.LOC_Os09g12710.1	Q60DG7	B1110B01.2	39947.LOC_Os05g36920.1	800
Q2QPG9	Os12g0530000	39947.LOC_Os12g34510.1	Q9LGH8	H2B.8	39947.LOC_Os01g05630.1	961
Q2QPG9	Os12g0530000	39947.LOC_Os12g34510.1	Q6YXZ7	PRMT5	39947.LOC_Os02g04660.1	456
Q2QPG9	Os12g0530000	39947.LOC_Os12g34510.1	Q943L2	H2B.11	39947.LOC_Os01g62230.1	953
Q2QPG9	Os12g0530000	39947.LOC_Os12g34510.1	Q6ZL42	Os07g0545400	39947.LOC_Os07g36140.1	541
Q2QPG9	Os12g0530000	39947.LOC_Os12g34510.1	Q60DG7	B1110B01.2	39947.LOC_Os05g36920.1	644
Q2QPG9	Os12g0530000	39947.LOC_Os12g34510.1	Q5VP94	P0498C03.28-2	39947.LOC_Os06g38470.1	654
Q65XM9	OJ1288_A07.10	39947.LOC_Os05g46580.1	Q5KQC2	OSJNOa0048I04.3	39947.LOC_Os05g42424.1	485
Q65XM9	OJ1288_A07.10	39947.LOC_Os05g46580.1	Q650S9	B1472F02.6	39947.LOC_Os06g46770.1	485
Q6K908	ARP3	39947.LOC_Os02g38340.1	Q5KQC2	OSJNOa0048I04.3	39947.LOC_Os05g42424.1	485
Q6K908	ARP3	39947.LOC_Os02g38340.1	Q650S9	B1472F02.6	39947.LOC_Os06g46770.1	485
Q943L2	H2B.11	39947.LOC_Os01g62230.1	Q2R2F0	Os11g0568300	39947.LOC_Os11g36030.1	585
Q943L2	H2B.11	39947.LOC_Os01g62230.1	Q6ZL42	Os07g0545400	39947.LOC_Os07g36140.1	956
Q943L2	H2B.11	39947.LOC_Os01g62230.1	Q9LGH8	H2B.8	39947.LOC_Os01g05630.1	847
Q943L2	H2B.11	39947.LOC_Os01g62230.1	Q5VP94	P0498C03.28-2	39947.LOC_Os06g38470.1	762
Q42971	ENO1	39947.LOC_Os10g08550.1	Q5JLS6	B1131G08.12	39947.LOC_Os01g55350.1	870
Q42971	ENO1	39947.LOC_Os10g08550.1	Q53NM9	Os11g0703900	39947.LOC_Os11g47760.1	654
Q42971	ENO1	39947.LOC_Os10g08550.1	Q65X97	PFK	39947.LOC_Os05g44922.1	938
Q42971	ENO1	39947.LOC_Os10g08550.1	Q93VT8	ACLB-1	39947.LOC_Os01g19450.1	822
Q42971	ENO1	39947.LOC_Os10g08550.1	Q9LI00	G6PGH1	39947.LOC_Os06g02144.1	412
Q42971	ENO1	39947.LOC_Os10g08550.1	Q0JCH8	Os04g0469500	39947.LOC_Os04g39420.1	933
Q42971	ENO1	39947.LOC_Os10g08550.1	Q07078	HSP81-3	39947.LOC_Os09g30412.1	583
Q42971	ENO1	39947.LOC_Os10g08550.1	Q69QQ6	HSP81-2	39947.LOC_Os09g30412.1	583
Q42971	ENO1	39947.LOC_Os10g08550.1	Q0DEU8	Os06g0133800	39947.LOC_Os06g04270.1	892
Q42971	ENO1	39947.LOC_Os10g08550.1	Q69LW4	OSJNBa0057D11.22	39947.LOC_Os09g14670.1	870
Q42971	ENO1	39947.LOC_Os10g08550.1	P0C512	rbcL	39947.LOC_Osp1g00420.1	565
Q42971	ENO1	39947.LOC_Os10g08550.1	P48642	GRC2	39947.LOC_Os02g56850.1	447
Q42971	ENO1	39947.LOC_Os10g08550.1	Q0IN14	LOC_Os12g32986	39947.LOC_Os12g32986.1	583
Q42971	ENO1	39947.LOC_Os10g08550.1	Q2R8U5	Os11g0216000	39947.LOC_Os11g10980.1	997
Q42971	ENO1	39947.LOC_Os10g08550.1	Q10NA9	Os03g0276500	39947.LOC_Os03g16860.1	604
Q42971	ENO1	39947.LOC_Os10g08550.1	Q0DS66	Os03g0330200	39947.LOC_Os03g21260.1	995
Q42971	ENO1	39947.LOC_Os10g08550.1	Q5TKF4	OSJNBa0030I14.12	39947.LOC_Os05g51700.1	526
Q42971	ENO1	39947.LOC_Os10g08550.1	Q0IMX0	Os12g0533700	39947.LOC_Os12g34860.1	599
Q42971	ENO1	39947.LOC_Os10g08550.1	Q5KQC2	OSJNOa0048I04.3	39947.LOC_Os05g42424.1	481
Q42971	ENO1	39947.LOC_Os10g08550.1	Q650S9	B1472F02.6	39947.LOC_Os06g46770.1	481
Q42971	ENO1	39947.LOC_Os10g08550.1	Q10NX2	Os03g0255500	39947.LOC_Os03g15050.1	978
Q42971	ENO1	39947.LOC_Os10g08550.1	Q6AVA8	PPDK1	39947.LOC_Os05g33570.1	881
Q42971	ENO1	39947.LOC_Os10g08550.1	Q10PW8	Os03g0218500	39947.LOC_Os03g11910.1	604
Q6YXZ7	PRMT5	39947.LOC_Os02g04660.1	Q60DG7	B1110B01.2	39947.LOC_Os05g36920.1	547
Q6YXZ7	PRMT5	39947.LOC_Os02g04660.1	Q10LF8	Os03g0352300	39947.LOC_Os03g22880.1	747
Q0JBL4	Os04g0525700	39947.LOC_Os04g44410.1	Q53NE7	Os11g0183900	39947.LOC_Os11g08100.1	601
Q0JBL4	Os04g0525700	39947.LOC_Os04g44410.1	Q10MJ1	GEP	39947.LOC_Os03g19410.1	556
Q0JBL4	Os04g0525700	39947.LOC_Os04g44410.1	P42211	RAP	39947.LOC_Os05g04630.1	601
P25777	Os04g0670200	39947.LOC_Os04g57440.1	Q53NE7	Os11g0183900	39947.LOC_Os11g08100.1	569
P25777	Os04g0670200	39947.LOC_Os04g57440.1	P42211	RAP	39947.LOC_Os05g04630.1	569
P25777	Os04g0670200	39947.LOC_Os04g57440.1	Q0E4K1	CATA	39947.LOC_Os02g02400.1	532
Q0JBF1	Os04g0535600	39947.LOC_Os04g45290.1	P31924	SUS1	39947.LOC_Os03g28330.1	910
Q65XI7	OSJNBb0035J08.6	39947.LOC_Os05g01490.1	Q06396	Os01g0813400	39947.LOC_Os01g59790.1	411
Q65XI7	OSJNBb0035J08.6	39947.LOC_Os05g01490.1	Q10S27	VDAC6	39947.LOC_Os03g04460.1	541
Q65XI7	OSJNBb0035J08.6	39947.LOC_Os05g01490.1	Q5KQC2	OSJNOa0048I04.3	39947.LOC_Os05g42424.1	658
Q65XI7	OSJNBb0035J08.6	39947.LOC_Os05g01490.1	Q650S9	B1472F02.6	39947.LOC_Os06g46770.1	658
Q0DJU1	Os05g0227700	39947.LOC_Os05g13950.1	P29545	Os07g0662500	39947.LOC_Os07g46750.1	516
Q0DJU1	Os05g0227700	39947.LOC_Os05g13950.1	Q2R4A1	Os11g0482000	39947.LOC_Os01g01060.1	870
Q0DJU1	Os05g0227700	39947.LOC_Os05g13950.1	Q5QM99	Os01g0679700	39947.LOC_Os05g48320.1	485
Q0DJU1	Os05g0227700	39947.LOC_Os05g13950.1	Q10LF8	Os03g0352300	39947.LOC_Os03g22880.1	922
Q0DJU1	Os05g0227700	39947.LOC_Os05g13950.1	Q0IRH7	Os11g0634500	39947.LOC_Os12g32380.1	400
Q0DJU1	Os05g0227700	39947.LOC_Os05g13950.1	Q69UI2	Os08g0117200	39947.LOC_Os08g02400.1	702
Q5KQC2	OSJNOa0048I04.3	39947.LOC_Os05g42424.1	P14656	GLN1-1	39947.LOC_Os02g50240.1	576
Q5KQC2	OSJNOa0048I04.3	39947.LOC_Os05g42424.1	Q0DWN8	Os02g0805000	39947.LOC_Os02g56110.1	487
Q5KQC2	OSJNOa0048I04.3	39947.LOC_Os05g42424.1	Q653S9	OJ1065_E04.12	39947.LOC_Os09g38620.1	461
Q5KQC2	OSJNOa0048I04.3	39947.LOC_Os05g42424.1	Q53NM9	Os11g0703900	39947.LOC_Os11g47760.1	489
Q5KQC2	OSJNOa0048I04.3	39947.LOC_Os05g42424.1	Q6ZDY8	SDH1	39947.LOC_Os07g04240.1	547
Q5KQC2	OSJNOa0048I04.3	39947.LOC_Os05g42424.1	Q67X79	P0436F11.29	39947.LOC_Os06g11640.1	514
Q5KQC2	OSJNOa0048I04.3	39947.LOC_Os05g42424.1	Q69UI2	Os08g0117200	39947.LOC_Os08g02400.1	809
Q5KQC2	OSJNOa0048I04.3	39947.LOC_Os05g42424.1	P29545	Os07g0662500	39947.LOC_Os07g46750.1	606
Q5KQC2	OSJNOa0048I04.3	39947.LOC_Os05g42424.1	Q2R4A1	Os11g0482000	39947.LOC_Os01g01060.1	569
Q5KQC2	OSJNOa0048I04.3	39947.LOC_Os05g42424.1	Q0IMX0	Os12g0533700	39947.LOC_Os12g34860.1	925
Q5KQC2	OSJNOa0048I04.3	39947.LOC_Os05g42424.1	Q0JMH0	Os01g0505400	39947.LOC_Os01g32080.1	430
Q5KQC2	OSJNOa0048I04.3	39947.LOC_Os05g42424.1	Q07078	HSP81-3	39947.LOC_Os09g30412.1	600
Q5KQC2	OSJNOa0048I04.3	39947.LOC_Os05g42424.1	Q69QQ6	HSP81-2	39947.LOC_Os09g30412.1	600
Q5KQC2	OSJNOa0048I04.3	39947.LOC_Os05g42424.1	Q84ZC0	Os07g0549700	39947.LOC_Os07g36470.1	751
Q5KQC2	OSJNOa0048I04.3	39947.LOC_Os05g42424.1	Q10PW8	Os03g0218500	39947.LOC_Os03g11910.1	489
Q5KQC2	OSJNOa0048I04.3	39947.LOC_Os05g42424.1	C7IZ82	Os02g0804150	39947.LOC_Os02g56014.1	813
Q5KQC2	OSJNOa0048I04.3	39947.LOC_Os05g42424.1	Q0IN14	LOC_Os12g32986	39947.LOC_Os12g32986.1	600
Q5KQC2	OSJNOa0048I04.3	39947.LOC_Os05g42424.1	Q0JRD5	Os01g0106800	39947.LOC_Os01g01700.1	459
Q5KQC2	OSJNOa0048I04.3	39947.LOC_Os05g42424.1	Q657X8	P0005A05.25-1	39947.LOC_Os01g01720.1	694
Q5KQC2	OSJNOa0048I04.3	39947.LOC_Os05g42424.1	Q69TY4	PRXIIE-1	39947.LOC_Os06g42000.1	580
Q5KQC2	OSJNOa0048I04.3	39947.LOC_Os05g42424.1	Q93VT8	ACLB-1	39947.LOC_Os01g19450.1	915
Q5KQC2	OSJNOa0048I04.3	39947.LOC_Os05g42424.1	Q53PH9	Os11g0176200	39947.LOC_Os11g07500.1	581
Q5KQC2	OSJNOa0048I04.3	39947.LOC_Os05g42424.1	Q5QM99	Os01g0679700	39947.LOC_Os05g48320.1	793
Q5KQC2	OSJNOa0048I04.3	39947.LOC_Os05g42424.1	Q5VNT9	P0001H02.35	39947.LOC_Os06g04510.1	481
Q5KQC2	OSJNOa0048I04.3	39947.LOC_Os05g42424.1	Q2R8U5	Os11g0216000	39947.LOC_Os11g10980.1	429
Q5KQC2	OSJNOa0048I04.3	39947.LOC_Os05g42424.1	Q2R4Y1	Os11g0456300	39947.LOC_Os11g26910.1	489
Q5KQC2	OSJNOa0048I04.3	39947.LOC_Os05g42424.1	Q10NX2	Os03g0255500	39947.LOC_Os03g15050.1	444
Q5KQC2	OSJNOa0048I04.3	39947.LOC_Os05g42424.1	Q10NA9	Os03g0276500	39947.LOC_Os03g16860.1	489
Q5KQC2	OSJNOa0048I04.3	39947.LOC_Os05g42424.1	Q9LI00	G6PGH1	39947.LOC_Os06g02144.1	730
Q5KQC2	OSJNOa0048I04.3	39947.LOC_Os05g42424.1	Q0DEU8	Os06g0133800	39947.LOC_Os06g04270.1	732
Q5KQC2	OSJNOa0048I04.3	39947.LOC_Os05g42424.1	Q0IRH7	Os11g0634500	39947.LOC_Os12g32380.1	792
Q5KQC2	OSJNOa0048I04.3	39947.LOC_Os05g42424.1	P0C5C9	Os07g0638300	39947.LOC_Os07g44430.1	406
Q5KQC2	OSJNOa0048I04.3	39947.LOC_Os05g42424.1	Q10LF8	Os03g0352300	39947.LOC_Os03g22880.1	473
Q10S27	VDAC6	39947.LOC_Os03g04460.1	Q0E4K1	CATA	39947.LOC_Os02g02400.1	548
Q10S27	VDAC6	39947.LOC_Os03g04460.1	Q10L89	Os03g0356484	39947.LOC_Os03g24060.1	544
Q10S27	VDAC6	39947.LOC_Os03g04460.1	Q650S9	B1472F02.6	39947.LOC_Os06g46770.1	932
Q10S27	VDAC6	39947.LOC_Os03g04460.1	Q0JKB4	Os01g0685800	39947.LOC_Os01g49190.1	434
Q0JL46	Os01g0624000	39947.LOC_Os01g43520.1	Q0E4K1	CATA	39947.LOC_Os02g02400.1	560
Q0IMX0	Os12g0533700	39947.LOC_Os12g34860.1	Q2R4A1	Os11g0482000	39947.LOC_Os01g01060.1	702
Q0IMX0	Os12g0533700	39947.LOC_Os12g34860.1	Q650S9	B1472F02.6	39947.LOC_Os06g46770.1	733
Q0IMX0	Os12g0533700	39947.LOC_Os12g34860.1	Q10PW8	Os03g0218500	39947.LOC_Os03g11910.1	525
Q0IMX0	Os12g0533700	39947.LOC_Os12g34860.1	Q10NA9	Os03g0276500	39947.LOC_Os03g16860.1	525
Q0IMX0	Os12g0533700	39947.LOC_Os12g34860.1	Q53NM9	Os11g0703900	39947.LOC_Os11g47760.1	525
Q5VP94	P0498C03.28-2	39947.LOC_Os06g38470.1	Q9LGH8	H2B.8	39947.LOC_Os01g05630.1	762
Q5VP94	P0498C03.28-2	39947.LOC_Os06g38470.1	Q6ZL42	Os07g0545400	39947.LOC_Os07g36140.1	654
Q5VP94	P0498C03.28-2	39947.LOC_Os06g38470.1	Q60DG7	B1110B01.2	39947.LOC_Os05g36920.1	844
Q5VP94	P0498C03.28-2	39947.LOC_Os06g38470.1	Q07078	HSP81-3	39947.LOC_Os09g30412.1	591
Q5VP94	P0498C03.28-2	39947.LOC_Os06g38470.1	Q69QQ6	HSP81-2	39947.LOC_Os09g30412.1	591
Q5VP94	P0498C03.28-2	39947.LOC_Os06g38470.1	Q0IN14	LOC_Os12g32986	39947.LOC_Os12g32986.1	591
Q0JQZ2	Os01g0130400	39947.LOC_Os01g03950.1	A3AQC6	Os04g0117800	39947.LOC_Os04g02754.1	530
Q06396	Os01g0813400	39947.LOC_Os01g59790.1	Q0DWN8	Os02g0805000	39947.LOC_Os02g56110.1	645
Q06396	Os01g0813400	39947.LOC_Os01g59790.1	Q93VT8	ACLB-1	39947.LOC_Os01g19450.1	571
Q06396	Os01g0813400	39947.LOC_Os01g59790.1	Q43007	PLD1	39947.LOC_Os01g07760.1	641
Q07078	HSP81-3	39947.LOC_Os09g30412.1	Q6K7E9	HSP18.6	39947.LOC_Os02g54140.1	659
Q07078	HSP81-3	39947.LOC_Os09g30412.1	Q75KH3	Os05g0140800	39947.LOC_Os05g04870.1	567
Q07078	HSP81-3	39947.LOC_Os09g30412.1	Q0JKB4	Os01g0685800	39947.LOC_Os01g49190.1	408
Q07078	HSP81-3	39947.LOC_Os09g30412.1	Q6EPW7	RAR1	39947.LOC_Os02g33180.1	884
Q07078	HSP81-3	39947.LOC_Os09g30412.1	Q651B0	B1331F11.9	39947.LOC_Os09g39780.1	679
Q07078	HSP81-3	39947.LOC_Os09g30412.1	Q10PW8	Os03g0218500	39947.LOC_Os03g11910.1	945
Q07078	HSP81-3	39947.LOC_Os09g30412.1	Q0E4K1	CATA	39947.LOC_Os02g02400.1	773
Q07078	HSP81-3	39947.LOC_Os09g30412.1	Q7XUW5	HSP23.2	39947.LOC_Os04g36750.1	659
Q07078	HSP81-3	39947.LOC_Os09g30412.1	Q84Q77	HSP17.9A	39947.LOC_Os03g15960.1	820
Q07078	HSP81-3	39947.LOC_Os09g30412.1	Q688X8	OJ1115_B06.16	39947.LOC_Os05g48810.1	898
Q07078	HSP81-3	39947.LOC_Os09g30412.1	Q2R4Y1	Os11g0456300	39947.LOC_Os11g26910.1	645
Q07078	HSP81-3	39947.LOC_Os09g30412.1	Q650S9	B1472F02.6	39947.LOC_Os06g46770.1	787
Q07078	HSP81-3	39947.LOC_Os09g30412.1	Q5VNT9	P0001H02.35	39947.LOC_Os06g04510.1	583
Q07078	HSP81-3	39947.LOC_Os09g30412.1	Q653S9	OJ1065_E04.12	39947.LOC_Os09g38620.1	696
Q07078	HSP81-3	39947.LOC_Os09g30412.1	Q53NM9	Os11g0703900	39947.LOC_Os11g47760.1	977
Q07078	HSP81-3	39947.LOC_Os09g30412.1	Q93VT8	ACLB-1	39947.LOC_Os01g19450.1	598
Q07078	HSP81-3	39947.LOC_Os09g30412.1	Q10NA9	Os03g0276500	39947.LOC_Os03g16860.1	945
Q07078	HSP81-3	39947.LOC_Os09g30412.1	Q5VRY1	HSP18.0	39947.LOC_Os01g08860.1	659
Q7XVN7	OSJNBa0023J03.11		Q53RK8	Os03g0708600	39947.LOC_Os03g50090.1	583
Q9LGH8	H2B.8	39947.LOC_Os01g05630.1	Q6ZL42	Os07g0545400	39947.LOC_Os07g36140.1	953
Q53MW2	Os11g0427800	39947.LOC_Os11g24070.1	Q65WW3	P0486C01.12	39947.LOC_Os05g39690.1	497
Q53MW2	Os11g0427800	39947.LOC_Os11g24070.1	C7J006	Os03g0663800	39947.LOC_Os03g46100.1	497
Q53MW2	Os11g0427800	39947.LOC_Os11g24070.1	Q84Q77	HSP17.9A	39947.LOC_Os03g15960.1	491
Q8W0C2	P0690B02.40		Q0IRH7	Os11g0634500	39947.LOC_Os12g32380.1	994
Q8W0C2	P0690B02.40		Q650S9	B1472F02.6	39947.LOC_Os06g46770.1	796
Q8W0C2	P0690B02.40		Q10LF8	Os03g0352300	39947.LOC_Os03g22880.1	642
Q8W0C2	P0690B02.40		C7IZ82	Os02g0804150	39947.LOC_Os02g56014.1	993
Q8W0C2	P0690B02.40		P29545	Os07g0662500	39947.LOC_Os07g46750.1	804
Q8W0C2	P0690B02.40		Q69UI2	Os08g0117200	39947.LOC_Os08g02400.1	999
Q8W0C2	P0690B02.40		Q5QM99	Os01g0679700	39947.LOC_Os05g48320.1	998
Q8W0C2	P0690B02.40		Q2R4A1	Os11g0482000	39947.LOC_Os01g01060.1	984
Q67X79	P0436F11.29	39947.LOC_Os06g11640.1	Q650S9	B1472F02.6	39947.LOC_Os06g46770.1	514
Q60DG7	B1110B01.2	39947.LOC_Os05g36920.1	Q653S9	OJ1065_E04.12	39947.LOC_Os09g38620.1	710
Q60DG7	B1110B01.2	39947.LOC_Os05g36920.1	Q6ZL42	Os07g0545400	39947.LOC_Os07g36140.1	644
Q10MZ3	Os03g0288700	39947.LOC_Os03g17940.1	Q43007	PLD1	39947.LOC_Os01g07760.1	402
Q2R8U5	Os11g0216000	39947.LOC_Os11g10980.1	Q65X97	PFK	39947.LOC_Os05g44922.1	914
Q2R8U5	Os11g0216000	39947.LOC_Os11g10980.1	Q69LW4	OSJNBa0057D11.22	39947.LOC_Os09g14670.1	722
Q2R8U5	Os11g0216000	39947.LOC_Os11g10980.1	Q5VNT9	P0001H02.35	39947.LOC_Os06g04510.1	997
Q2R8U5	Os11g0216000	39947.LOC_Os11g10980.1	Q0JMH0	Os01g0505400	39947.LOC_Os01g32080.1	442
Q2R8U5	Os11g0216000	39947.LOC_Os11g10980.1	Q0DEU8	Os06g0133800	39947.LOC_Os06g04270.1	900
Q2R8U5	Os11g0216000	39947.LOC_Os11g10980.1	Q0JCH8	Os04g0469500	39947.LOC_Os04g39420.1	888
Q2R8U5	Os11g0216000	39947.LOC_Os11g10980.1	Q5JLS6	B1131G08.12	39947.LOC_Os01g55350.1	971
Q2R8U5	Os11g0216000	39947.LOC_Os11g10980.1	P48642	GRC2	39947.LOC_Os02g56850.1	792
Q2R8U5	Os11g0216000	39947.LOC_Os11g10980.1	Q10NX2	Os03g0255500	39947.LOC_Os03g15050.1	955
Q2R8U5	Os11g0216000	39947.LOC_Os11g10980.1	Q654V6	Os06g0246500	39947.LOC_Os06g13720.1	958
Q2R8U5	Os11g0216000	39947.LOC_Os11g10980.1	Q650S9	B1472F02.6	39947.LOC_Os06g46770.1	452
Q2R8U5	Os11g0216000	39947.LOC_Os11g10980.1	Q5VS74	P0644B06.24-2	39947.LOC_Os06g01630.1	561
Q2R8U5	Os11g0216000	39947.LOC_Os11g10980.1	Q6ERW5	CAD8D	39947.LOC_Os09g23560.1	616
Q2R8U5	Os11g0216000	39947.LOC_Os11g10980.1	P43279	ME6	39947.LOC_Os01g09320.1	974
Q2R8U5	Os11g0216000	39947.LOC_Os11g10980.1	Q10MW3	PDC2	39947.LOC_Os03g18220.1	907
Q2R8U5	Os11g0216000	39947.LOC_Os11g10980.1	Q93VT8	ACLB-1	39947.LOC_Os01g19450.1	652
Q2R8U5	Os11g0216000	39947.LOC_Os11g10980.1	Q5JKW5	P0439E07.33	39947.LOC_Os01g54030.1	974
Q2R8U5	Os11g0216000	39947.LOC_Os11g10980.1	P0C512	rbcL	39947.LOC_Osp1g00420.1	482
Q2R8U5	Os11g0216000	39947.LOC_Os11g10980.1	Q6AVA8	PPDK1	39947.LOC_Os05g33570.1	784
Q653S9	OJ1065_E04.12	39947.LOC_Os09g38620.1	Q0E4K1	CATA	39947.LOC_Os02g02400.1	545
Q653S9	OJ1065_E04.12	39947.LOC_Os09g38620.1	Q650S9	B1472F02.6	39947.LOC_Os06g46770.1	461
Q653S9	OJ1065_E04.12	39947.LOC_Os09g38620.1	Q69QQ6	HSP81-2	39947.LOC_Os09g30412.1	696
Q653S9	OJ1065_E04.12	39947.LOC_Os09g38620.1	Q0IN14	LOC_Os12g32986	39947.LOC_Os12g32986.1	696
Q653S9	OJ1065_E04.12	39947.LOC_Os09g38620.1	Q93VT8	ACLB-1	39947.LOC_Os01g19450.1	537
Q6Z2L5	Os02g0127700	39947.LOC_Os02g03540.1	Q0DEU8	Os06g0133800	39947.LOC_Os06g04270.1	912
Q6Z2L5	Os02g0127700	39947.LOC_Os02g03540.1	Q93VT8	ACLB-1	39947.LOC_Os01g19450.1	545
Q5Z7F8	OSJNBa0090E14.35	39947.LOC_Os06g36400.1	Q0J8V1	Os04g0685800	39947.LOC_Os04g58900.1	562
Q0JMH0	Os01g0505400	39947.LOC_Os01g32080.1	Q10MW3	PDC2	39947.LOC_Os03g18220.1	412
Q0JMH0	Os01g0505400	39947.LOC_Os01g32080.1	Q5VS74	P0644B06.24-2	39947.LOC_Os06g01630.1	485
Q0JMH0	Os01g0505400	39947.LOC_Os01g32080.1	P43279	ME6	39947.LOC_Os01g09320.1	890
Q0JMH0	Os01g0505400	39947.LOC_Os01g32080.1	Q10QP0	Os03g0189400	39947.LOC_Os03g08999.1	443
Q0JMH0	Os01g0505400	39947.LOC_Os01g32080.1	Q0JDN0	Os04g0390800	39947.LOC_Os04g32080.1	472
Q0JMH0	Os01g0505400	39947.LOC_Os01g32080.1	B9F3B6	ALDH5F1	39947.LOC_Os02g07760.1	525
Q0JMH0	Os01g0505400	39947.LOC_Os01g32080.1	Q93VT8	ACLB-1	39947.LOC_Os01g19450.1	760
Q0JMH0	Os01g0505400	39947.LOC_Os01g32080.1	P48642	GRC2	39947.LOC_Os02g56850.1	476
Q0JMH0	Os01g0505400	39947.LOC_Os01g32080.1	Q0DW19	Os03g0101600	39947.LOC_Os03g01190.1	440
Q0JMH0	Os01g0505400	39947.LOC_Os01g32080.1	Q654V6	Os06g0246500	39947.LOC_Os06g13720.1	892
Q0JMH0	Os01g0505400	39947.LOC_Os01g32080.1	Q6ERW5	CAD8D	39947.LOC_Os09g23560.1	461
Q0JMH0	Os01g0505400	39947.LOC_Os01g32080.1	Q5JKW5	P0439E07.33	39947.LOC_Os01g54030.1	890
Q0JMH0	Os01g0505400	39947.LOC_Os01g32080.1	Q0DHF6	PDC1	39947.LOC_Os05g39310.1	411
Q0JMH0	Os01g0505400	39947.LOC_Os01g32080.1	Q2R8Z5	ADH1	39947.LOC_Os11g10480.1	464
Q0JMH0	Os01g0505400	39947.LOC_Os01g32080.1	Q0INF6	Os12g0464400	39947.LOC_Os12g27830.1	472
Q0JMH0	Os01g0505400	39947.LOC_Os01g32080.1	Q6AVA8	PPDK1	39947.LOC_Os05g33570.1	808
Q0JMH0	Os01g0505400	39947.LOC_Os01g32080.1	Q75KH3	Os05g0140800	39947.LOC_Os05g04870.1	472
Q53PH9	Os11g0176200	39947.LOC_Os11g07500.1	Q650S9	B1472F02.6	39947.LOC_Os06g46770.1	581
C7J743	Os09g0491820	39947.LOC_Os09g31502.1	P31924	SUS1	39947.LOC_Os03g28330.1	442
Q69UI2	Os08g0117200	39947.LOC_Os08g02400.1	Q5QM99	Os01g0679700	39947.LOC_Os05g48320.1	999
Q69UI2	Os08g0117200	39947.LOC_Os08g02400.1	Q0IRH7	Os11g0634500	39947.LOC_Os12g32380.1	999
Q69UI2	Os08g0117200	39947.LOC_Os08g02400.1	Q2R4A1	Os11g0482000	39947.LOC_Os01g01060.1	997
Q69UI2	Os08g0117200	39947.LOC_Os08g02400.1	C7IZ82	Os02g0804150	39947.LOC_Os02g56014.1	999
Q69UI2	Os08g0117200	39947.LOC_Os08g02400.1	Q10LF8	Os03g0352300	39947.LOC_Os03g22880.1	946
Q69UI2	Os08g0117200	39947.LOC_Os08g02400.1	P29545	Os07g0662500	39947.LOC_Os07g46750.1	963
Q69UI2	Os08g0117200	39947.LOC_Os08g02400.1	Q650S9	B1472F02.6	39947.LOC_Os06g46770.1	809
Q69UI2	Os08g0117200	39947.LOC_Os08g02400.1	Q651B0	B1331F11.9	39947.LOC_Os09g39780.1	443
Q7Y0G4	OSJNBb0074M06.10		Q650S9	B1472F02.6	39947.LOC_Os06g46770.1	451
Q7Y0G4	OSJNBb0074M06.10		P31924	SUS1	39947.LOC_Os03g28330.1	442
Q10L89	Os03g0356484	39947.LOC_Os03g24060.1	Q5Z790	P0410C01.31	39947.LOC_Os06g34040.1	771
Q10N21	APX1	39947.LOC_Os03g17690.1	B9F3B6	ALDH5F1	39947.LOC_Os02g07760.1	603
Q10N21	APX1	39947.LOC_Os03g17690.1	Q650S9	B1472F02.6	39947.LOC_Os06g46770.1	530
Q10N21	APX1	39947.LOC_Os03g17690.1	P0C5C9	Os07g0638300	39947.LOC_Os07g44430.1	537
Q10N21	APX1	39947.LOC_Os03g17690.1	Q9LI00	G6PGH1	39947.LOC_Os06g02144.1	609
Q10N21	APX1	39947.LOC_Os03g17690.1	Q0DI31	CC-1	39947.LOC_Os05g34770.1	920
Q10N21	APX1	39947.LOC_Os03g17690.1	Q2QNG7	ACLA-3	39947.LOC_Os12g37870.1	549
Q10N21	APX1	39947.LOC_Os03g17690.1	Q10NA9	Os03g0276500	39947.LOC_Os03g16860.1	425
Q654V6	Os06g0246500	39947.LOC_Os06g13720.1	Q93VT8	ACLB-1	39947.LOC_Os01g19450.1	850
Q654V6	Os06g0246500	39947.LOC_Os06g13720.1	Q0DEU8	Os06g0133800	39947.LOC_Os06g04270.1	941
Q654V6	Os06g0246500	39947.LOC_Os06g13720.1	B9F3B6	ALDH5F1	39947.LOC_Os02g07760.1	431
Q654V6	Os06g0246500	39947.LOC_Os06g13720.1	Q10QP0	Os03g0189400	39947.LOC_Os03g08999.1	404
Q654V6	Os06g0246500	39947.LOC_Os06g13720.1	Q10NX2	Os03g0255500	39947.LOC_Os03g15050.1	808
Q654V6	Os06g0246500	39947.LOC_Os06g13720.1	Q6AVA8	PPDK1	39947.LOC_Os05g33570.1	924
Q654V6	Os06g0246500	39947.LOC_Os06g13720.1	Q65X97	PFK	39947.LOC_Os05g44922.1	572
Q654V6	Os06g0246500	39947.LOC_Os06g13720.1	Q5VS74	P0644B06.24-2	39947.LOC_Os06g01630.1	999
Q654V6	Os06g0246500	39947.LOC_Os06g13720.1	Q10MW3	PDC2	39947.LOC_Os03g18220.1	921
Q654V6	Os06g0246500	39947.LOC_Os06g13720.1	Q0JCH8	Os04g0469500	39947.LOC_Os04g39420.1	572
Q654V6	Os06g0246500	39947.LOC_Os06g13720.1	P48642	GRC2	39947.LOC_Os02g56850.1	934
Q654V6	Os06g0246500	39947.LOC_Os06g13720.1	Q2R8Z5	ADH1	39947.LOC_Os11g10480.1	404
Q654V6	Os06g0246500	39947.LOC_Os06g13720.1	Q2QNG7	ACLA-3	39947.LOC_Os12g37870.1	501
Q654V6	Os06g0246500	39947.LOC_Os06g13720.1	Q5JKW5	P0439E07.33	39947.LOC_Os01g54030.1	943
Q654V6	Os06g0246500	39947.LOC_Os06g13720.1	P43279	ME6	39947.LOC_Os01g09320.1	943
Q650S9	B1472F02.6	39947.LOC_Os06g46770.1	P14656	GLN1-1	39947.LOC_Os02g50240.1	576
Q650S9	B1472F02.6	39947.LOC_Os06g46770.1	Q69QQ6	HSP81-2	39947.LOC_Os09g30412.1	787
Q650S9	B1472F02.6	39947.LOC_Os06g46770.1	Q6ZDY8	SDH1	39947.LOC_Os07g04240.1	547
Q650S9	B1472F02.6	39947.LOC_Os06g46770.1	Q53NM9	Os11g0703900	39947.LOC_Os11g47760.1	508
Q650S9	B1472F02.6	39947.LOC_Os06g46770.1	Q9LI00	G6PGH1	39947.LOC_Os06g02144.1	859
Q650S9	B1472F02.6	39947.LOC_Os06g46770.1	P29545	Os07g0662500	39947.LOC_Os07g46750.1	606
Q650S9	B1472F02.6	39947.LOC_Os06g46770.1	Q2R4A1	Os11g0482000	39947.LOC_Os01g01060.1	569
Q650S9	B1472F02.6	39947.LOC_Os06g46770.1	Q0DI31	CC-1	39947.LOC_Os05g34770.1	659
Q650S9	B1472F02.6	39947.LOC_Os06g46770.1	Q0DWN8	Os02g0805000	39947.LOC_Os02g56110.1	487
Q650S9	B1472F02.6	39947.LOC_Os06g46770.1	Q84ZC0	Os07g0549700	39947.LOC_Os07g36470.1	751
Q650S9	B1472F02.6	39947.LOC_Os06g46770.1	Q10PW8	Os03g0218500	39947.LOC_Os03g11910.1	489
Q650S9	B1472F02.6	39947.LOC_Os06g46770.1	C7IZ82	Os02g0804150	39947.LOC_Os02g56014.1	813
Q650S9	B1472F02.6	39947.LOC_Os06g46770.1	Q0IN14	LOC_Os12g32986	39947.LOC_Os12g32986.1	600
Q650S9	B1472F02.6	39947.LOC_Os06g46770.1	Q0JRD5	Os01g0106800	39947.LOC_Os01g01700.1	459
Q650S9	B1472F02.6	39947.LOC_Os06g46770.1	Q657X8	P0005A05.25-1	39947.LOC_Os01g01720.1	694
Q650S9	B1472F02.6	39947.LOC_Os06g46770.1	Q69TY4	PRXIIE-1	39947.LOC_Os06g42000.1	580
Q650S9	B1472F02.6	39947.LOC_Os06g46770.1	Q93VT8	ACLB-1	39947.LOC_Os01g19450.1	915
Q650S9	B1472F02.6	39947.LOC_Os06g46770.1	Q5QM99	Os01g0679700	39947.LOC_Os05g48320.1	793
Q650S9	B1472F02.6	39947.LOC_Os06g46770.1	Q5VNT9	P0001H02.35	39947.LOC_Os06g04510.1	481
Q650S9	B1472F02.6	39947.LOC_Os06g46770.1	Q2R4Y1	Os11g0456300	39947.LOC_Os11g26910.1	489
Q650S9	B1472F02.6	39947.LOC_Os06g46770.1	Q10NX2	Os03g0255500	39947.LOC_Os03g15050.1	444
Q650S9	B1472F02.6	39947.LOC_Os06g46770.1	Q10NA9	Os03g0276500	39947.LOC_Os03g16860.1	489
Q650S9	B1472F02.6	39947.LOC_Os06g46770.1	Q0DEU8	Os06g0133800	39947.LOC_Os06g04270.1	732
Q650S9	B1472F02.6	39947.LOC_Os06g46770.1	Q0IRH7	Os11g0634500	39947.LOC_Os12g32380.1	792
Q650S9	B1472F02.6	39947.LOC_Os06g46770.1	P0C5C9	Os07g0638300	39947.LOC_Os07g44430.1	406
Q650S9	B1472F02.6	39947.LOC_Os06g46770.1	Q10LF8	Os03g0352300	39947.LOC_Os03g22880.1	473
Q6AVA8	PPDK1	39947.LOC_Os05g33570.1	Q93VT8	ACLB-1	39947.LOC_Os01g19450.1	551
Q6AVA8	PPDK1	39947.LOC_Os05g33570.1	Q5JKW5	P0439E07.33	39947.LOC_Os01g54030.1	977
Q6AVA8	PPDK1	39947.LOC_Os05g33570.1	Q10NX2	Os03g0255500	39947.LOC_Os03g15050.1	952
Q6AVA8	PPDK1	39947.LOC_Os05g33570.1	Q0DS66	Os03g0330200	39947.LOC_Os03g21260.1	834
Q6AVA8	PPDK1	39947.LOC_Os05g33570.1	Q5JLS6	B1131G08.12	39947.LOC_Os01g55350.1	948
Q6AVA8	PPDK1	39947.LOC_Os05g33570.1	P43279	ME6	39947.LOC_Os01g09320.1	977
Q6AVA8	PPDK1	39947.LOC_Os05g33570.1	P48642	GRC2	39947.LOC_Os02g56850.1	467
Q6AVA8	PPDK1	39947.LOC_Os05g33570.1	Q5VNT9	P0001H02.35	39947.LOC_Os06g04510.1	881
Q6AVA8	PPDK1	39947.LOC_Os05g33570.1	Q69LW4	OSJNBa0057D11.22	39947.LOC_Os09g14670.1	507
Q93VT8	ACLB-1	39947.LOC_Os01g19450.1	Q10S34	Os03g0136900	39947.LOC_Os03g04410.1	813
Q93VT8	ACLB-1	39947.LOC_Os01g19450.1	Q2QNG7	ACLA-3	39947.LOC_Os12g37870.1	995
Q93VT8	ACLB-1	39947.LOC_Os01g19450.1	Q5VS74	P0644B06.24-2	39947.LOC_Os06g01630.1	869
Q93VT8	ACLB-1	39947.LOC_Os01g19450.1	Q6ZDY8	SDH1	39947.LOC_Os07g04240.1	953
Q93VT8	ACLB-1	39947.LOC_Os01g19450.1	P43279	ME6	39947.LOC_Os01g09320.1	596
Q93VT8	ACLB-1	39947.LOC_Os01g19450.1	Q0JKB4	Os01g0685800	39947.LOC_Os01g49190.1	712
Q93VT8	ACLB-1	39947.LOC_Os01g19450.1	P48642	GRC2	39947.LOC_Os02g56850.1	702
Q93VT8	ACLB-1	39947.LOC_Os01g19450.1	Q5JKW5	P0439E07.33	39947.LOC_Os01g54030.1	596
Q2R4Y1	Os11g0456300	39947.LOC_Os11g26910.1	Q69QQ6	HSP81-2	39947.LOC_Os09g30412.1	645
Q2R4Y1	Os11g0456300	39947.LOC_Os11g26910.1	Q0IN14	LOC_Os12g32986	39947.LOC_Os12g32986.1	645
Q2R4Y1	Os11g0456300	39947.LOC_Os11g26910.1	Q0JRD5	Os01g0106800	39947.LOC_Os01g01700.1	982
Q69QQ6	HSP81-2	39947.LOC_Os09g30412.1	Q6K7E9	HSP18.6	39947.LOC_Os02g54140.1	659
Q69QQ6	HSP81-2	39947.LOC_Os09g30412.1	Q75KH3	Os05g0140800	39947.LOC_Os05g04870.1	567
Q69QQ6	HSP81-2	39947.LOC_Os09g30412.1	Q0JKB4	Os01g0685800	39947.LOC_Os01g49190.1	408
Q69QQ6	HSP81-2	39947.LOC_Os09g30412.1	Q6EPW7	RAR1	39947.LOC_Os02g33180.1	884
Q69QQ6	HSP81-2	39947.LOC_Os09g30412.1	Q651B0	B1331F11.9	39947.LOC_Os09g39780.1	679
Q69QQ6	HSP81-2	39947.LOC_Os09g30412.1	Q10PW8	Os03g0218500	39947.LOC_Os03g11910.1	945
Q69QQ6	HSP81-2	39947.LOC_Os09g30412.1	Q0E4K1	CATA	39947.LOC_Os02g02400.1	773
Q69QQ6	HSP81-2	39947.LOC_Os09g30412.1	Q7XUW5	HSP23.2	39947.LOC_Os04g36750.1	659
Q69QQ6	HSP81-2	39947.LOC_Os09g30412.1	Q84Q77	HSP17.9A	39947.LOC_Os03g15960.1	820
Q69QQ6	HSP81-2	39947.LOC_Os09g30412.1	Q688X8	OJ1115_B06.16	39947.LOC_Os05g48810.1	898
Q69QQ6	HSP81-2	39947.LOC_Os09g30412.1	Q5VNT9	P0001H02.35	39947.LOC_Os06g04510.1	583
Q69QQ6	HSP81-2	39947.LOC_Os09g30412.1	Q53NM9	Os11g0703900	39947.LOC_Os11g47760.1	977
Q69QQ6	HSP81-2	39947.LOC_Os09g30412.1	Q10NA9	Os03g0276500	39947.LOC_Os03g16860.1	945
Q69QQ6	HSP81-2	39947.LOC_Os09g30412.1	Q5VRY1	HSP18.0	39947.LOC_Os01g08860.1	659
Q6K7E9	HSP18.6	39947.LOC_Os02g54140.1	Q657X8	P0005A05.25-1	39947.LOC_Os01g01720.1	445
Q6K7E9	HSP18.6	39947.LOC_Os02g54140.1	Q53NM9	Os11g0703900	39947.LOC_Os11g47760.1	702
Q6K7E9	HSP18.6	39947.LOC_Os02g54140.1	Q0IN14	LOC_Os12g32986	39947.LOC_Os12g32986.1	707
Q6K7E9	HSP18.6	39947.LOC_Os02g54140.1	Q10PW8	Os03g0218500	39947.LOC_Os03g11910.1	793
Q6K7E9	HSP18.6	39947.LOC_Os02g54140.1	Q84Q77	HSP17.9A	39947.LOC_Os03g15960.1	823
Q6K7E9	HSP18.6	39947.LOC_Os02g54140.1	Q688X8	OJ1115_B06.16	39947.LOC_Os05g48810.1	631
Q2QNG7	ACLA-3	39947.LOC_Os12g37870.1	P43279	ME6	39947.LOC_Os01g09320.1	631
Q2QNG7	ACLA-3	39947.LOC_Os12g37870.1	Q6ZDY8	SDH1	39947.LOC_Os07g04240.1	954
Q2QNG7	ACLA-3	39947.LOC_Os12g37870.1	Q10S34	Os03g0136900	39947.LOC_Os03g04410.1	587
Q2QNG7	ACLA-3	39947.LOC_Os12g37870.1	Q5JKW5	P0439E07.33	39947.LOC_Os01g54030.1	631
Q2QNG7	ACLA-3	39947.LOC_Os12g37870.1	P48642	GRC2	39947.LOC_Os02g56850.1	712
Q2QNG7	ACLA-3	39947.LOC_Os12g37870.1	Q5VS74	P0644B06.24-2	39947.LOC_Os06g01630.1	922
Q67VM1	P0505A04.10-2	39947.LOC_Os06g42560.4	Q7XN11	OSL2	39947.LOC_Os04g52450.1	575
Q9LI00	G6PGH1	39947.LOC_Os06g02144.1	Q65X97	PFK	39947.LOC_Os05g44922.1	598
Q9LI00	G6PGH1	39947.LOC_Os06g02144.1	Q10QP0	Os03g0189400	39947.LOC_Os03g08999.1	574
Q9LI00	G6PGH1	39947.LOC_Os06g02144.1	Q10MW3	PDC2	39947.LOC_Os03g18220.1	589
Q9LI00	G6PGH1	39947.LOC_Os06g02144.1	Q0E4K1	CATA	39947.LOC_Os02g02400.1	571
Q9LI00	G6PGH1	39947.LOC_Os06g02144.1	P48642	GRC2	39947.LOC_Os02g56850.1	671
Q9LI00	G6PGH1	39947.LOC_Os06g02144.1	Q0JCH8	Os04g0469500	39947.LOC_Os04g39420.1	598
Q9LI00	G6PGH1	39947.LOC_Os06g02144.1	Q0DI31	CC-1	39947.LOC_Os05g34770.1	689
Q9LI00	G6PGH1	39947.LOC_Os06g02144.1	Q2R8Z5	ADH1	39947.LOC_Os11g10480.1	574
Q9LI00	G6PGH1	39947.LOC_Os06g02144.1	Q0DEU8	Os06g0133800	39947.LOC_Os06g04270.1	786
Q9LI00	G6PGH1	39947.LOC_Os06g02144.1	Q5VNT9	P0001H02.35	39947.LOC_Os06g04510.1	412
Q0DH37	Os05g0494000	39947.LOC_Os05g41440.1	Q0JFT0	Os01g0963200	39947.LOC_Os01g73220.1	545
Q337M4	Os10g0463800	39947.LOC_Os10g32680.1	Q75LJ3	ETFA	39947.LOC_Os03g61920.1	576
Q0DW19	Os03g0101600	39947.LOC_Os03g01190.1	B9F3B6	ALDH5F1	39947.LOC_Os02g07760.1	461
Q0DW19	Os03g0101600	39947.LOC_Os03g01190.1	Q6ERW5	CAD8D	39947.LOC_Os09g23560.1	469
Q67UK9	P0479H10.23	39947.LOC_Os06g12630.1	Q06398	GSTU6	39947.LOC_Os10g38740.1	423
Q67UK9	P0479H10.23	39947.LOC_Os06g12630.1	Q69RL1	P0003B09.29	39947.LOC_Os07g28480.1	441
C7J3Z0	Os06g0507001	39947.LOC_Os06g31060.1	Q2QT46	LOC_Os12g21890	39947.LOC_Os12g21890.1	658
Q6EPW7	RAR1	39947.LOC_Os02g33180.1	Q6ZL42	Os07g0545400	39947.LOC_Os07g36140.1	772
P29545	Os07g0662500	39947.LOC_Os07g46750.1	C7IZ82	Os02g0804150	39947.LOC_Os02g56014.1	431
P29545	Os07g0662500	39947.LOC_Os07g46750.1	Q5QM99	Os01g0679700	39947.LOC_Os05g48320.1	929
P29545	Os07g0662500	39947.LOC_Os07g46750.1	Q2R4A1	Os11g0482000	39947.LOC_Os01g01060.1	802
P29545	Os07g0662500	39947.LOC_Os07g46750.1	Q0IRH7	Os11g0634500	39947.LOC_Os12g32380.1	744
Q69U05	OSJNBa0029G06.4	39947.LOC_Os06g41810.1	P31924	SUS1	39947.LOC_Os03g28330.1	442
Q2R8Z5	ADH1	39947.LOC_Os11g10480.1	B9F3B6	ALDH5F1	39947.LOC_Os02g07760.1	512
Q2R8Z5	ADH1	39947.LOC_Os11g10480.1	Q852M1	Os03g0790900	39947.LOC_Os03g57690.1	545
Q2R8Z5	ADH1	39947.LOC_Os11g10480.1	Q0DHF6	PDC1	39947.LOC_Os05g39310.1	785
Q2R8Z5	ADH1	39947.LOC_Os11g10480.1	Q6ERW5	CAD8D	39947.LOC_Os09g23560.1	586
Q2R8Z5	ADH1	39947.LOC_Os11g10480.1	Q10MW3	PDC2	39947.LOC_Os03g18220.1	983
Q84Q77	HSP17.9A	39947.LOC_Os03g15960.1	P0C5A4	LEA3	39947.LOC_Os05g46480.1	499
Q84Q77	HSP17.9A	39947.LOC_Os03g15960.1	Q657X8	P0005A05.25-1	39947.LOC_Os01g01720.1	445
Q84Q77	HSP17.9A	39947.LOC_Os03g15960.1	Q53NM9	Os11g0703900	39947.LOC_Os11g47760.1	702
Q84Q77	HSP17.9A	39947.LOC_Os03g15960.1	Q7XUW5	HSP23.2	39947.LOC_Os04g36750.1	413
Q84Q77	HSP17.9A	39947.LOC_Os03g15960.1	Q0IN14	LOC_Os12g32986	39947.LOC_Os12g32986.1	659
Q84Q77	HSP17.9A	39947.LOC_Os03g15960.1	Q5VRY1	HSP18.0	39947.LOC_Os01g08860.1	850
Q84Q77	HSP17.9A	39947.LOC_Os03g15960.1	Q10PW8	Os03g0218500	39947.LOC_Os03g11910.1	817
Q653D7	P0635G10.7	39947.LOC_Os09g38772.1	Q852M1	Os03g0790900	39947.LOC_Os03g57690.1	589
Q7XN11	OSL2	39947.LOC_Os04g52450.1	B9F3B6	ALDH5F1	39947.LOC_Os02g07760.1	975
Q7XN11	OSL2	39947.LOC_Os04g52450.1	Q655X8	AAH	39947.LOC_Os06g45480.1	471
Q10L32	MSRB5	39947.LOC_Os03g24600.1	P48642	GRC2	39947.LOC_Os02g56850.1	563
Q10L32	MSRB5	39947.LOC_Os03g24600.1	P55142	GRXC6	39947.LOC_Os04g42930.1	593
Q84ZC0	Os07g0549700	39947.LOC_Os07g36470.1	P48642	GRC2	39947.LOC_Os02g56850.1	642
Q657X8	P0005A05.25-1	39947.LOC_Os01g01720.1	Q0E4K1	CATA	39947.LOC_Os02g02400.1	545
Q657X8	P0005A05.25-1	39947.LOC_Os01g01720.1	Q7XUW5	HSP23.2	39947.LOC_Os04g36750.1	445
Q657X8	P0005A05.25-1	39947.LOC_Os01g01720.1	Q5VRY1	HSP18.0	39947.LOC_Os01g08860.1	445
Q657X8	P0005A05.25-1	39947.LOC_Os01g01720.1	Q7XUG1	MS	39947.LOC_Os04g40990.1	546
Q10CE7	GSTU1	39947.LOC_Os03g57200.1	Q0E4K1	CATA	39947.LOC_Os02g02400.1	545
Q10CE7	GSTU1	39947.LOC_Os03g57200.1	P48642	GRC2	39947.LOC_Os02g56850.1	952
Q0DHF6	PDC1	39947.LOC_Os05g39310.1	Q10QP0	Os03g0189400	39947.LOC_Os03g08999.1	708
Q0DHF6	PDC1	39947.LOC_Os05g39310.1	P48642	GRC2	39947.LOC_Os02g56850.1	414
Q0DHF6	PDC1	39947.LOC_Os05g39310.1	Q0DEU8	Os06g0133800	39947.LOC_Os06g04270.1	549
Q0DHF6	PDC1	39947.LOC_Os05g39310.1	B9F3B6	ALDH5F1	39947.LOC_Os02g07760.1	462
Q0DHF6	PDC1	39947.LOC_Os05g39310.1	Q6ERW5	CAD8D	39947.LOC_Os09g23560.1	542
Q0IPT8	Os12g0168900	39947.LOC_Os11g06890.1	Q10M12	Os03g0327600	39947.LOC_Os03g21040.2	495
Q0IPT8	Os12g0168900	39947.LOC_Os11g06890.1	Q0JKB4	Os01g0685800	39947.LOC_Os01g49190.1	985
Q2QT46	LOC_Os12g21890	39947.LOC_Os12g21890.1	Q5Z790	P0410C01.31	39947.LOC_Os06g34040.1	748
Q2QT46	LOC_Os12g21890	39947.LOC_Os12g21890.1	Q654C3	OSJNBb0026G06.32	39947.LOC_Os06g31060.1	658
Q0JKB4	Os01g0685800	39947.LOC_Os01g49190.1	Q53NM9	Os11g0703900	39947.LOC_Os11g47760.1	529
Q0JKB4	Os01g0685800	39947.LOC_Os01g49190.1	Q6ZDY8	SDH1	39947.LOC_Os07g04240.1	804
Q0JKB4	Os01g0685800	39947.LOC_Os01g49190.1	P0C512	rbcL	39947.LOC_Osp1g00420.1	642
Q6ERW5	CAD8D	39947.LOC_Os09g23560.1	Q10QP0	Os03g0189400	39947.LOC_Os03g08999.1	759
Q6ERW5	CAD8D	39947.LOC_Os09g23560.1	Q10MW3	PDC2	39947.LOC_Os03g18220.1	542
Q6ERW5	CAD8D	39947.LOC_Os09g23560.1	B9F3B6	ALDH5F1	39947.LOC_Os02g07760.1	553
Q6ERW5	CAD8D	39947.LOC_Os09g23560.1	P0C5C9	Os07g0638300	39947.LOC_Os07g44430.1	921
Q6ERW5	CAD8D	39947.LOC_Os09g23560.1	Q0JFT0	Os01g0963200	39947.LOC_Os01g73220.1	903
Q0IRH7	Os11g0634500	39947.LOC_Os12g32380.1	C7IZ82	Os02g0804150	39947.LOC_Os02g56014.1	999
Q69TY4	PRXIIE-1	39947.LOC_Os06g42000.1	P0C5C9	Os07g0638300	39947.LOC_Os07g44430.1	925
Q69TY4	PRXIIE-1	39947.LOC_Os06g42000.1	Q5Z790	P0410C01.31	39947.LOC_Os06g34040.1	483
Q69TY4	PRXIIE-1	39947.LOC_Os06g42000.1	P48642	GRC2	39947.LOC_Os02g56850.1	742
Q69TY4	PRXIIE-1	39947.LOC_Os06g42000.1	P55142	GRXC6	39947.LOC_Os04g42930.1	812
Q69TY4	PRXIIE-1	39947.LOC_Os06g42000.1	Q0E4K1	CATA	39947.LOC_Os02g02400.1	565
Q53NM9	Os11g0703900	39947.LOC_Os11g47760.1	P0C5C9	Os07g0638300	39947.LOC_Os07g44430.1	553
Q53NM9	Os11g0703900	39947.LOC_Os11g47760.1	Q5VNT9	P0001H02.35	39947.LOC_Os06g04510.1	604
Q53NM9	Os11g0703900	39947.LOC_Os11g47760.1	Q7XUW5	HSP23.2	39947.LOC_Os04g36750.1	702
Q53NM9	Os11g0703900	39947.LOC_Os11g47760.1	Q75KH3	Os05g0140800	39947.LOC_Os05g04870.1	510
Q53NM9	Os11g0703900	39947.LOC_Os11g47760.1	Q40684	B1110B01.18	39947.LOC_Os05g37140.1	515
Q53NM9	Os11g0703900	39947.LOC_Os11g47760.1	Q5VRY1	HSP18.0	39947.LOC_Os01g08860.1	702
Q7XUW5	HSP23.2	39947.LOC_Os04g36750.1	Q5VRY1	HSP18.0	39947.LOC_Os01g08860.1	649
Q10S34	Os03g0136900	39947.LOC_Os03g04410.1	Q6ZDY8	SDH1	39947.LOC_Os07g04240.1	630
Q10S34	Os03g0136900	39947.LOC_Os03g04410.1	Q7XUG1	MS	39947.LOC_Os04g40990.1	508
Q10S34	Os03g0136900	39947.LOC_Os03g04410.1	B9F3B6	ALDH5F1	39947.LOC_Os02g07760.1	416
Q69RL1	P0003B09.29	39947.LOC_Os07g28480.1	Q0E4K1	CATA	39947.LOC_Os02g02400.1	545
Q852M1	Os03g0790900	39947.LOC_Os03g57690.1	Q0E4K1	CATA	39947.LOC_Os02g02400.1	430
Q852M1	Os03g0790900	39947.LOC_Os03g57690.1	Q10QP0	Os03g0189400	39947.LOC_Os03g08999.1	545
Q0E4K1	CATA	39947.LOC_Os02g02400.1	B9F3B6	ALDH5F1	39947.LOC_Os02g07760.1	589
Q0E4K1	CATA	39947.LOC_Os02g02400.1	Q0DEU8	Os06g0133800	39947.LOC_Os06g04270.1	647
Q0E4K1	CATA	39947.LOC_Os02g02400.1	Q75KH3	Os05g0140800	39947.LOC_Os05g04870.1	562
Q0E4K1	CATA	39947.LOC_Os02g02400.1	P0C5C9	Os07g0638300	39947.LOC_Os07g44430.1	814
Q655X8	AAH	39947.LOC_Os06g45480.1	Q7XUG1	MS	39947.LOC_Os04g40990.1	815
P14656	GLN1-1	39947.LOC_Os02g50240.1	B9F3B6	ALDH5F1	39947.LOC_Os02g07760.1	561
P0C5A4	LEA3	39947.LOC_Os05g46480.1	Q337E2	Os10g0505900	39947.LOC_Os10g36180.1	678
P0C5A4	LEA3	39947.LOC_Os05g46480.1	Q2R4Z5	RAB16B	39947.LOC_Os11g26780.1	871
P0C5A4	LEA3	39947.LOC_Os05g46480.1	C7J006	Os03g0663800	39947.LOC_Os03g46100.1	497
P0C5A4	LEA3	39947.LOC_Os05g46480.1	Q2R4Z7	RAB16C	39947.LOC_Os11g26760.1	685
P0C5A4	LEA3	39947.LOC_Os05g46480.1	P0C5C9	Os07g0638300	39947.LOC_Os07g44430.1	426
P0C5A4	LEA3	39947.LOC_Os05g46480.1	Q65WW3	P0486C01.12	39947.LOC_Os05g39690.1	534
Q0DEU8	Os06g0133800	39947.LOC_Os06g04270.1	Q0DS66	Os03g0330200	39947.LOC_Os03g21260.1	827
Q0DEU8	Os06g0133800	39947.LOC_Os06g04270.1	Q10MW3	PDC2	39947.LOC_Os03g18220.1	905
Q0DEU8	Os06g0133800	39947.LOC_Os06g04270.1	Q5VNT9	P0001H02.35	39947.LOC_Os06g04510.1	880
Q0DEU8	Os06g0133800	39947.LOC_Os06g04270.1	Q65X97	PFK	39947.LOC_Os05g44922.1	927
Q5Z790	P0410C01.31	39947.LOC_Os06g34040.1	P0C5C9	Os07g0638300	39947.LOC_Os07g44430.1	656
Q65X97	PFK	39947.LOC_Os05g44922.1	Q5VNT9	P0001H02.35	39947.LOC_Os06g04510.1	933
Q10MW3	PDC2	39947.LOC_Os03g18220.1	Q10QP0	Os03g0189400	39947.LOC_Os03g08999.1	708
Q10MW3	PDC2	39947.LOC_Os03g18220.1	B9F3B6	ALDH5F1	39947.LOC_Os02g07760.1	462
P55142	GRXC6	39947.LOC_Os04g42930.1	P0C5C9	Os07g0638300	39947.LOC_Os07g44430.1	604
Q0INF6	Os12g0464400	39947.LOC_Os12g27830.1	Q65WW3	P0486C01.12	39947.LOC_Os05g39690.1	421
Q0INF6	Os12g0464400	39947.LOC_Os12g27830.1	B9F3B6	ALDH5F1	39947.LOC_Os02g07760.1	460
Q0DFU5	Os05g0569500	39947.LOC_Os05g49440.1	Q65WW3	P0486C01.12	39947.LOC_Os05g39690.1	510
Q0DFU5	Os05g0569500	39947.LOC_Os05g49440.1	C7J0T2	Os04g0510900	39947.LOC_Os04g43170.1	653
Q0DFU5	Os05g0569500	39947.LOC_Os05g49440.1	Q75KH3	Os05g0140800	39947.LOC_Os05g04870.1	604
Q0DFU5	Os05g0569500	39947.LOC_Os05g49440.1	C7J0Z6	Os04g0434400	39947.LOC_Os04g35490.1	676
Q0DFU5	Os05g0569500	39947.LOC_Os05g49440.1	Q5JKW5	P0439E07.33	39947.LOC_Os01g54030.1	652
B9F3B6	ALDH5F1	39947.LOC_Os02g07760.1	Q75KH3	Os05g0140800	39947.LOC_Os05g04870.1	460
B9F3B6	ALDH5F1	39947.LOC_Os02g07760.1	Q65WW3	P0486C01.12	39947.LOC_Os05g39690.1	448
B9F3B6	ALDH5F1	39947.LOC_Os02g07760.1	Q10QP0	Os03g0189400	39947.LOC_Os03g08999.1	512
Q0DS66	Os03g0330200	39947.LOC_Os03g21260.1	Q5VNT9	P0001H02.35	39947.LOC_Os06g04510.1	996
C7J0Z6	Os04g0434400	39947.LOC_Os04g35490.1	Q65WW3	P0486C01.12	39947.LOC_Os05g39690.1	489
C7J0Z6	Os04g0434400	39947.LOC_Os04g35490.1	Q5Z9Y8	P0459H02.1	39947.LOC_Os06g23350.1	414
C7J0Z6	Os04g0434400	39947.LOC_Os04g35490.1	C7J0T2	Os04g0510900	39947.LOC_Os04g43170.1	469
C7J0Z6	Os04g0434400	39947.LOC_Os04g35490.1	Q5JKW5	P0439E07.33	39947.LOC_Os01g54030.1	434
C7J006	Os03g0663800	39947.LOC_Os03g46100.1	P46520	EMP1	39947.LOC_Os05g28210.1	581
C7J006	Os03g0663800	39947.LOC_Os03g46100.1	Q65WW3	P0486C01.12	39947.LOC_Os05g39690.1	649
C7J006	Os03g0663800	39947.LOC_Os03g46100.1	C7J0T2	Os04g0510900	39947.LOC_Os04g43170.1	750
Q2R4Z7	RAB16C	39947.LOC_Os11g26760.1	Q2R4Z5	RAB16B	39947.LOC_Os11g26780.1	903
Q2R4Z7	RAB16C	39947.LOC_Os11g26760.1	Q337E2	Os10g0505900	39947.LOC_Os10g36180.1	910
Q2R4Z7	RAB16C	39947.LOC_Os11g26760.1	Q5Z9Y8	P0459H02.1	39947.LOC_Os06g23350.1	664
Q2R4Z5	RAB16B	39947.LOC_Os11g26780.1	Q337E2	Os10g0505900	39947.LOC_Os10g36180.1	910
Q2R4Z5	RAB16B	39947.LOC_Os11g26780.1	Q5Z9Y8	P0459H02.1	39947.LOC_Os06g23350.1	664
Q337E2	Os10g0505900	39947.LOC_Os10g36180.1	A3AHG5	LEA1	39947.LOC_Os03g20680.1	598
Q337E2	Os10g0505900	39947.LOC_Os10g36180.1	Q5JKW5	P0439E07.33	39947.LOC_Os01g54030.1	583
Q337E2	Os10g0505900	39947.LOC_Os10g36180.1	Q53JR9	Os11g0451700	39947.LOC_Os11g26570.1	426
Q337E2	Os10g0505900	39947.LOC_Os10g36180.1	Q5Z9Y8	P0459H02.1	39947.LOC_Os06g23350.1	793
